# Supplementary material for: Intricate and Cell Type-Specific Populations of Endogenous Circular DNA (eccDNA) in Caenorhabditis elegans and Homo sapiens
Source: G3 (Bethesda). 2017 Aug 11;7(10):3295–303. doi: 10.1534/g3.117.300141 (PMC5633380; doi:10.1534/g3.117.300141)
Supplement: Supplementary file 6 [file 3295FileS1.zip › PositionalSummary_REVA_glp-1-EXOII_ws220OP50PhiX_07_17_17__19_03_56.tdv]

Chr	BinStart	BinLength	MappableSingleReads	FocalRepeatSingleReads	ChromosomeLimitedRepeatSingleReads	DispersedRepeatSingleReads	MappableReadPairs	MappableSingleReadSpecies(dedup)	FocalRepeatSingleReadSpecies(dedup)	ChromosomeLimitedRepeatSingleReadSpecies(dedup)	DispersedRepeatSingleReadSpecies(dedup)	MappableReadPairSpecies(dedup)	DMR_DualMappableReads(Dual-kmer-mapped)	DMRP_DualMappableReadPairs(Dual-kmer-mapped)	DMRP_DualMappableReadPairSpecies(Dual-kmer-mapped_dedup)	MeanSepDMRP	StdDSepDMRP	UniqueShortFragReadPairSpecies_Len<=100	UniqueMedFragReadPairSpecies_Len<100_Len>200	UniqueLongFragReadPairSpecies_Len>=200	SingleTagmentationCandidateReads	SingleTagmentationCandidateSpecies	UCSCLink
All	0	104921268	1839581	3195631	64721	5988561	394987	675463	826985	18165	839259	152067	279388	123422	64677	114.87	63.41	34437	23895	6244	1382	279
chrI	0	15072423	256065	412894	163	4317522	48326	74058	102809	110	530629	13975	15799	6120	3839	117.90	65.34	1986	1442	404	345	46
chrII	0	15279345	135996	247620	1846	768418	24529	63848	91485	1052	155413	11351	12040	4924	3228	117.50	62.20	1612	1301	309	173	25
chrIII	0	13783700	351809	545930	41211	405621	64131	104431	118409	8748	76143	18242	13365	4850	2985	116.52	68.17	1616	1061	304	403	55
chrIV	0	17493793	321029	648660	3607	436796	50887	90409	147609	1188	58549	15039	14316	5416	3303	116.39	63.67	1701	1282	310	73	34
chrM	0	13794	170054	0	0	2	82374	65766	0	0	2	31472	139036	66861	26665	120.51	65.19	12950	10600	3070	0	0
chrV	0	20924149	236856	626040	6134	60202	41399	110517	197491	2904	18523	19494	20066	7571	4640	114.69	62.28	2492	1710	432	167	69
chrX	0	17718866	284928	711233	10305	0	52060	112688	167166	3071	0	19560	15034	6327	3886	116.88	62.08	2001	1501	379	220	49
OP50_Imputed	0	4629812	82841	3254	1455	0	31281	53743	2016	1092	0	22934	49730	21353	16131	103.24	58.12	10079	4998	1036	1	1
phiX174	0	5386	3	0	0	0	0	3	0	0	0	0	2	0	0	0.00	0.00	0	0	0	0	0
chrI	0	10000	145	0	0	30606	13	84	0	0	8080	6	4	2	2	110.00	40.00	1	1	0	0	0	=HYPERLINK("http://genome.ucsc.edu/cgi-bin/hgTracks?db=ce11&position=chrI%3A1%2D10000&simpleRepeat=pack")
chrI	10000	10000	1	0	0	61	0	1	0	0	45	0	0	0	0	0.00	0.00	0	0	0	0	0	=HYPERLINK("http://genome.ucsc.edu/cgi-bin/hgTracks?db=ce11&position=chrI%3A10001%2D20000&simpleRepeat=pack")
chrI	20000	10000	2	0	0	0	1	2	0	0	0	1	2	1	1	71.00	0.00	1	0	0	0	0	=HYPERLINK("http://genome.ucsc.edu/cgi-bin/hgTracks?db=ce11&position=chrI%3A20001%2D30000&simpleRepeat=pack")
chrI	30000	10000	5	0	0	23	2	5	0	0	15	2	4	1	1	124.00	0.00	0	1	0	0	0	=HYPERLINK("http://genome.ucsc.edu/cgi-bin/hgTracks?db=ce11&position=chrI%3A30001%2D40000&simpleRepeat=pack")
chrI	40000	10000	3	0	0	9	1	3	0	0	6	1	2	1	1	118.00	0.00	0	1	0	0	0	=HYPERLINK("http://genome.ucsc.edu/cgi-bin/hgTracks?db=ce11&position=chrI%3A40001%2D50000&simpleRepeat=pack")
chrI	50000	10000	35	0	0	239	17	11	0	0	129	5	15	7	2	65.50	4.50	2	0	0	0	0	=HYPERLINK("http://genome.ucsc.edu/cgi-bin/hgTracks?db=ce11&position=chrI%3A50001%2D60000&simpleRepeat=pack")
chrI	60000	10000	12	0	2	6	3	10	0	2	3	3	7	2	2	89.00	3.00	2	0	0	0	0	=HYPERLINK("http://genome.ucsc.edu/cgi-bin/hgTracks?db=ce11&position=chrI%3A60001%2D70000&simpleRepeat=pack")
chrI	70000	10000	19	0	0	3	10	9	0	0	1	5	9	5	3	137.33	33.77	0	3	0	0	0	=HYPERLINK("http://genome.ucsc.edu/cgi-bin/hgTracks?db=ce11&position=chrI%3A70001%2D80000&simpleRepeat=pack")
chrI	80000	10000	4	0	0	4	2	2	0	0	2	1	4	2	1	110.00	0.00	0	1	0	0	0	=HYPERLINK("http://genome.ucsc.edu/cgi-bin/hgTracks?db=ce11&position=chrI%3A80001%2D90000&simpleRepeat=pack")
chrI	90000	10000	5	0	0	198	2	5	0	0	100	2	5	2	2	201.50	33.50	0	1	1	0	0	=HYPERLINK("http://genome.ucsc.edu/cgi-bin/hgTracks?db=ce11&position=chrI%3A90001%2D100000&simpleRepeat=pack")
chrI	100000	10000	20	0	0	7	9	10	0	0	3	4	19	9	4	160.25	156.57	3	0	1	0	0	=HYPERLINK("http://genome.ucsc.edu/cgi-bin/hgTracks?db=ce11&position=chrI%3A100001%2D110000&simpleRepeat=pack")
chrI	110000	10000	4	0	0	14	2	2	0	0	8	1	4	2	1	183.00	0.00	0	1	0	0	0	=HYPERLINK("http://genome.ucsc.edu/cgi-bin/hgTracks?db=ce11&position=chrI%3A110001%2D120000&simpleRepeat=pack")
chrI	120000	10000	2	0	0	0	1	2	0	0	0	1	2	1	1	114.00	0.00	0	1	0	0	0	=HYPERLINK("http://genome.ucsc.edu/cgi-bin/hgTracks?db=ce11&position=chrI%3A120001%2D130000&simpleRepeat=pack")
chrI	130000	10000	28	2	0	6	14	16	2	0	5	8	28	14	8	130.00	96.85	5	1	2	0	0	=HYPERLINK("http://genome.ucsc.edu/cgi-bin/hgTracks?db=ce11&position=chrI%3A130001%2D140000&simpleRepeat=pack")
chrI	140000	10000	15	0	0	1	7	7	0	0	1	3	14	6	3	94.00	31.54	2	1	0	0	0	=HYPERLINK("http://genome.ucsc.edu/cgi-bin/hgTracks?db=ce11&position=chrI%3A140001%2D150000&simpleRepeat=pack")
chrI	150000	10000	2	0	0	0	1	2	0	0	0	1	1	0	0	0.00	0.00	0	0	0	0	0	=HYPERLINK("http://genome.ucsc.edu/cgi-bin/hgTracks?db=ce11&position=chrI%3A150001%2D160000&simpleRepeat=pack")
chrI	160000	10000	10	0	0	0	5	4	0	0	0	2	9	4	2	62.00	1.00	2	0	0	0	0	=HYPERLINK("http://genome.ucsc.edu/cgi-bin/hgTracks?db=ce11&position=chrI%3A160001%2D170000&simpleRepeat=pack")
chrI	170000	10000	4	0	0	0	2	4	0	0	0	2	0	0	0	0.00	0.00	0	0	0	0	0	=HYPERLINK("http://genome.ucsc.edu/cgi-bin/hgTracks?db=ce11&position=chrI%3A170001%2D180000&simpleRepeat=pack")
chrI	180000	10000	21	0	0	52	10	5	0	0	36	2	10	5	1	113.00	0.00	0	1	0	0	0	=HYPERLINK("http://genome.ucsc.edu/cgi-bin/hgTracks?db=ce11&position=chrI%3A180001%2D190000&simpleRepeat=pack")
chrI	190000	10000	6	0	0	32	3	4	0	0	20	2	4	2	1	75.00	0.00	1	0	0	0	0	=HYPERLINK("http://genome.ucsc.edu/cgi-bin/hgTracks?db=ce11&position=chrI%3A190001%2D200000&simpleRepeat=pack")
chrI	200000	10000	11	0	0	31	5	5	0	0	18	2	11	5	2	91.50	32.50	1	1	0	0	0	=HYPERLINK("http://genome.ucsc.edu/cgi-bin/hgTracks?db=ce11&position=chrI%3A200001%2D210000&simpleRepeat=pack")
chrI	210000	10000	2	0	0	12	1	2	0	0	10	1	0	0	0	0.00	0.00	0	0	0	0	0	=HYPERLINK("http://genome.ucsc.edu/cgi-bin/hgTracks?db=ce11&position=chrI%3A210001%2D220000&simpleRepeat=pack")
chrI	220000	10000	26	0	0	1992	11	18	0	0	1488	7	17	8	6	104.83	32.79	3	3	0	0	0	=HYPERLINK("http://genome.ucsc.edu/cgi-bin/hgTracks?db=ce11&position=chrI%3A220001%2D230000&simpleRepeat=pack")
chrI	230000	10000	22	2	0	11	8	13	2	0	7	4	5	2	2	163.00	80.00	1	0	1	0	0	=HYPERLINK("http://genome.ucsc.edu/cgi-bin/hgTracks?db=ce11&position=chrI%3A230001%2D240000&simpleRepeat=pack")
chrI	240000	10000	13	0	0	0	5	9	0	0	0	3	11	5	3	106.00	36.25	2	1	0	0	0	=HYPERLINK("http://genome.ucsc.edu/cgi-bin/hgTracks?db=ce11&position=chrI%3A240001%2D250000&simpleRepeat=pack")
chrI	250000	10000	14	0	0	5	7	8	0	0	5	4	12	6	3	127.33	66.34	1	1	1	0	0	=HYPERLINK("http://genome.ucsc.edu/cgi-bin/hgTracks?db=ce11&position=chrI%3A250001%2D260000&simpleRepeat=pack")
chrI	260000	10000	6	0	0	9	3	6	0	0	4	3	4	2	2	115.00	0.00	0	2	0	0	0	=HYPERLINK("http://genome.ucsc.edu/cgi-bin/hgTracks?db=ce11&position=chrI%3A260001%2D270000&simpleRepeat=pack")
chrI	270000	10000	5	0	0	0	2	5	0	0	0	2	5	2	2	170.50	77.50	1	0	1	0	0	=HYPERLINK("http://genome.ucsc.edu/cgi-bin/hgTracks?db=ce11&position=chrI%3A270001%2D280000&simpleRepeat=pack")
chrI	280000	10000	27	0	10	5902	2	25	0	8	4522	2	5	1	1	66.00	0.00	1	0	0	0	0	=HYPERLINK("http://genome.ucsc.edu/cgi-bin/hgTracks?db=ce11&position=chrI%3A280001%2D290000&simpleRepeat=pack")
chrI	290000	10000	3	0	0	5	1	3	0	0	3	1	1	0	0	0.00	0.00	0	0	0	0	0	=HYPERLINK("http://genome.ucsc.edu/cgi-bin/hgTracks?db=ce11&position=chrI%3A290001%2D300000&simpleRepeat=pack")
chrI	300000	10000	4	0	0	477	1	4	0	0	400	1	1	1	1	167.00	0.00	0	1	0	0	0	=HYPERLINK("http://genome.ucsc.edu/cgi-bin/hgTracks?db=ce11&position=chrI%3A300001%2D310000&simpleRepeat=pack")
chrI	310000	10000	0	0	0	14	0	0	0	0	12	0	0	0	0	0.00	0.00	0	0	0	0	0	=HYPERLINK("http://genome.ucsc.edu/cgi-bin/hgTracks?db=ce11&position=chrI%3A310001%2D320000&simpleRepeat=pack")
chrI	320000	10000	5	0	0	2	1	3	0	0	2	1	2	1	1	99.00	0.00	1	0	0	0	0	=HYPERLINK("http://genome.ucsc.edu/cgi-bin/hgTracks?db=ce11&position=chrI%3A320001%2D330000&simpleRepeat=pack")
chrI	330000	10000	15	109	0	10407	5	13	48	0	5676	4	8	3	3	137.33	58.09	1	1	1	0	0	=HYPERLINK("http://genome.ucsc.edu/cgi-bin/hgTracks?db=ce11&position=chrI%3A330001%2D340000&simpleRepeat=pack")
chrI	340000	10000	89	0	0	70	28	49	0	0	33	14	11	3	1	145.00	0.00	0	1	0	0	0	=HYPERLINK("http://genome.ucsc.edu/cgi-bin/hgTracks?db=ce11&position=chrI%3A340001%2D350000&simpleRepeat=pack")
chrI	350000	10000	4	0	0	1	1	4	0	0	1	1	1	0	0	0.00	0.00	0	0	0	0	0	=HYPERLINK("http://genome.ucsc.edu/cgi-bin/hgTracks?db=ce11&position=chrI%3A350001%2D360000&simpleRepeat=pack")
chrI	360000	10000	14	0	0	4	7	4	0	0	3	2	2	1	1	52.00	0.00	1	0	0	0	0	=HYPERLINK("http://genome.ucsc.edu/cgi-bin/hgTracks?db=ce11&position=chrI%3A360001%2D370000&simpleRepeat=pack")
chrI	370000	10000	2	0	0	0	1	2	0	0	0	1	2	1	1	303.00	0.00	0	0	1	0	0	=HYPERLINK("http://genome.ucsc.edu/cgi-bin/hgTracks?db=ce11&position=chrI%3A370001%2D380000&simpleRepeat=pack")
chrI	380000	10000	10	0	0	8	5	8	0	0	6	4	7	3	2	152.50	62.50	1	0	1	0	0	=HYPERLINK("http://genome.ucsc.edu/cgi-bin/hgTracks?db=ce11&position=chrI%3A380001%2D390000&simpleRepeat=pack")
chrI	390000	10000	4	0	0	7	1	4	0	0	4	1	4	1	1	132.00	0.00	0	1	0	0	0	=HYPERLINK("http://genome.ucsc.edu/cgi-bin/hgTracks?db=ce11&position=chrI%3A390001%2D400000&simpleRepeat=pack")
chrI	400000	10000	20	0	0	6	8	12	0	0	5	4	5	2	1	74.00	0.00	1	0	0	0	0	=HYPERLINK("http://genome.ucsc.edu/cgi-bin/hgTracks?db=ce11&position=chrI%3A400001%2D410000&simpleRepeat=pack")
chrI	410000	10000	8	0	0	33	4	6	0	0	16	3	5	2	2	124.50	74.50	1	1	0	0	0	=HYPERLINK("http://genome.ucsc.edu/cgi-bin/hgTracks?db=ce11&position=chrI%3A410001%2D420000&simpleRepeat=pack")
chrI	420000	10000	4	0	0	12	2	2	0	0	6	1	3	1	1	95.00	0.00	1	0	0	0	0	=HYPERLINK("http://genome.ucsc.edu/cgi-bin/hgTracks?db=ce11&position=chrI%3A420001%2D430000&simpleRepeat=pack")
chrI	430000	10000	2	0	0	58	1	2	0	0	28	1	0	0	0	0.00	0.00	0	0	0	0	0	=HYPERLINK("http://genome.ucsc.edu/cgi-bin/hgTracks?db=ce11&position=chrI%3A430001%2D440000&simpleRepeat=pack")
chrI	440000	10000	4	0	0	11	2	4	0	0	8	2	2	1	1	108.00	0.00	0	1	0	0	0	=HYPERLINK("http://genome.ucsc.edu/cgi-bin/hgTracks?db=ce11&position=chrI%3A440001%2D450000&simpleRepeat=pack")
chrI	450000	10000	5	0	0	2	2	3	0	0	2	1	0	0	0	0.00	0.00	0	0	0	0	0	=HYPERLINK("http://genome.ucsc.edu/cgi-bin/hgTracks?db=ce11&position=chrI%3A450001%2D460000&simpleRepeat=pack")
chrI	460000	10000	9	0	0	1	3	6	0	0	1	2	6	3	2	111.00	40.00	1	1	0	0	0	=HYPERLINK("http://genome.ucsc.edu/cgi-bin/hgTracks?db=ce11&position=chrI%3A460001%2D470000&simpleRepeat=pack")
chrI	470000	10000	0	0	0	17	0	0	0	0	10	0	0	0	0	0.00	0.00	0	0	0	0	0	=HYPERLINK("http://genome.ucsc.edu/cgi-bin/hgTracks?db=ce11&position=chrI%3A470001%2D480000&simpleRepeat=pack")
chrI	480000	10000	4	0	0	5	2	4	0	0	2	2	4	2	2	112.00	20.00	1	1	0	0	0	=HYPERLINK("http://genome.ucsc.edu/cgi-bin/hgTracks?db=ce11&position=chrI%3A480001%2D490000&simpleRepeat=pack")
chrI	490000	10000	10	0	0	88	3	4	0	0	25	1	6	3	1	75.00	0.00	1	0	0	0	0	=HYPERLINK("http://genome.ucsc.edu/cgi-bin/hgTracks?db=ce11&position=chrI%3A490001%2D500000&simpleRepeat=pack")
chrI	500000	10000	9	0	0	465	4	7	0	0	260	3	5	2	1	59.00	0.00	1	0	0	0	0	=HYPERLINK("http://genome.ucsc.edu/cgi-bin/hgTracks?db=ce11&position=chrI%3A500001%2D510000&simpleRepeat=pack")
chrI	510000	10000	15	0	0	33	3	10	0	0	21	3	7	3	3	114.33	51.77	2	1	0	0	0	=HYPERLINK("http://genome.ucsc.edu/cgi-bin/hgTracks?db=ce11&position=chrI%3A510001%2D520000&simpleRepeat=pack")
chrI	520000	10000	7	0	0	3	3	5	0	0	2	2	6	2	2	160.50	52.50	0	1	1	0	0	=HYPERLINK("http://genome.ucsc.edu/cgi-bin/hgTracks?db=ce11&position=chrI%3A520001%2D530000&simpleRepeat=pack")
chrI	530000	10000	3	0	0	6	1	3	0	0	4	1	3	1	1	149.00	0.00	0	1	0	0	0	=HYPERLINK("http://genome.ucsc.edu/cgi-bin/hgTracks?db=ce11&position=chrI%3A530001%2D540000&simpleRepeat=pack")
chrI	540000	10000	4	0	0	21	1	4	0	0	14	1	0	0	0	0.00	0.00	0	0	0	0	0	=HYPERLINK("http://genome.ucsc.edu/cgi-bin/hgTracks?db=ce11&position=chrI%3A540001%2D550000&simpleRepeat=pack")
chrI	550000	10000	2	0	0	3	1	2	0	0	2	1	1	0	0	0.00	0.00	0	0	0	0	0	=HYPERLINK("http://genome.ucsc.edu/cgi-bin/hgTracks?db=ce11&position=chrI%3A550001%2D560000&simpleRepeat=pack")
chrI	560000	10000	14	10	0	16	5	10	7	0	12	3	10	5	3	63.33	9.74	3	0	0	0	0	=HYPERLINK("http://genome.ucsc.edu/cgi-bin/hgTracks?db=ce11&position=chrI%3A560001%2D570000&simpleRepeat=pack")
chrI	570000	10000	0	0	0	24	0	0	0	0	16	0	0	0	0	0.00	0.00	0	0	0	0	0	=HYPERLINK("http://genome.ucsc.edu/cgi-bin/hgTracks?db=ce11&position=chrI%3A570001%2D580000&simpleRepeat=pack")
chrI	580000	10000	8	0	0	2797	1	5	0	0	1034	1	2	1	1	88.00	0.00	1	0	0	0	0	=HYPERLINK("http://genome.ucsc.edu/cgi-bin/hgTracks?db=ce11&position=chrI%3A580001%2D590000&simpleRepeat=pack")
chrI	590000	10000	8	0	0	43	3	8	0	0	33	3	2	0	0	0.00	0.00	0	0	0	0	0	=HYPERLINK("http://genome.ucsc.edu/cgi-bin/hgTracks?db=ce11&position=chrI%3A590001%2D600000&simpleRepeat=pack")
chrI	600000	10000	4	9	0	21	2	2	8	0	16	1	4	2	1	88.00	0.00	1	0	0	0	0	=HYPERLINK("http://genome.ucsc.edu/cgi-bin/hgTracks?db=ce11&position=chrI%3A600001%2D610000&simpleRepeat=pack")
chrI	610000	10000	15	11	0	2	7	11	10	0	1	5	3	1	1	118.00	0.00	0	1	0	0	0	=HYPERLINK("http://genome.ucsc.edu/cgi-bin/hgTracks?db=ce11&position=chrI%3A610001%2D620000&simpleRepeat=pack")
chrI	620000	10000	0	0	18	0	0	0	0	6	0	0	0	0	0	0.00	0.00	0	0	0	0	0	=HYPERLINK("http://genome.ucsc.edu/cgi-bin/hgTracks?db=ce11&position=chrI%3A620001%2D630000&simpleRepeat=pack")
chrI	630000	10000	19	1	0	104	4	11	1	0	59	2	7	3	1	85.00	0.00	1	0	0	0	0	=HYPERLINK("http://genome.ucsc.edu/cgi-bin/hgTracks?db=ce11&position=chrI%3A630001%2D640000&simpleRepeat=pack")
chrI	640000	10000	12	3	0	3	6	6	1	0	3	3	6	3	2	130.50	50.50	1	1	0	0	0	=HYPERLINK("http://genome.ucsc.edu/cgi-bin/hgTracks?db=ce11&position=chrI%3A640001%2D650000&simpleRepeat=pack")
chrI	650000	10000	5	22	0	8	2	3	14	0	6	1	4	2	1	52.00	0.00	1	0	0	0	0	=HYPERLINK("http://genome.ucsc.edu/cgi-bin/hgTracks?db=ce11&position=chrI%3A650001%2D660000&simpleRepeat=pack")
chrI	660000	10000	76	203	0	371	14	45	133	0	225	9	17	8	6	116.17	31.55	3	3	0	0	0	=HYPERLINK("http://genome.ucsc.edu/cgi-bin/hgTracks?db=ce11&position=chrI%3A660001%2D670000&simpleRepeat=pack")
chrI	670000	10000	358	39	0	761	108	192	27	0	452	48	56	9	2	122.00	16.00	0	2	0	0	0	=HYPERLINK("http://genome.ucsc.edu/cgi-bin/hgTracks?db=ce11&position=chrI%3A670001%2D680000&simpleRepeat=pack")
chrI	680000	10000	67	0	0	403	2	63	0	0	343	2	2	1	1	102.00	0.00	0	1	0	0	0	=HYPERLINK("http://genome.ucsc.edu/cgi-bin/hgTracks?db=ce11&position=chrI%3A680001%2D690000&simpleRepeat=pack")
chrI	690000	10000	10	2	0	4	5	8	2	0	2	4	6	3	3	91.67	44.23	2	1	0	0	0	=HYPERLINK("http://genome.ucsc.edu/cgi-bin/hgTracks?db=ce11&position=chrI%3A690001%2D700000&simpleRepeat=pack")
chrI	700000	10000	18	0	0	10	9	10	0	0	6	5	9	4	2	101.50	38.50	1	1	0	0	0	=HYPERLINK("http://genome.ucsc.edu/cgi-bin/hgTracks?db=ce11&position=chrI%3A700001%2D710000&simpleRepeat=pack")
chrI	710000	10000	4	0	0	27	0	3	0	0	14	0	0	0	0	0.00	0.00	0	0	0	0	0	=HYPERLINK("http://genome.ucsc.edu/cgi-bin/hgTracks?db=ce11&position=chrI%3A710001%2D720000&simpleRepeat=pack")
chrI	720000	10000	1	0	0	87	0	1	0	0	60	0	0	0	0	0.00	0.00	0	0	0	0	0	=HYPERLINK("http://genome.ucsc.edu/cgi-bin/hgTracks?db=ce11&position=chrI%3A720001%2D730000&simpleRepeat=pack")
chrI	730000	10000	7	0	0	2	3	5	0	0	2	2	6	3	2	71.00	0.00	2	0	0	0	0	=HYPERLINK("http://genome.ucsc.edu/cgi-bin/hgTracks?db=ce11&position=chrI%3A730001%2D740000&simpleRepeat=pack")
chrI	740000	10000	1	2	0	10	0	1	2	0	10	0	1	0	0	0.00	0.00	0	0	0	0	0	=HYPERLINK("http://genome.ucsc.edu/cgi-bin/hgTracks?db=ce11&position=chrI%3A740001%2D750000&simpleRepeat=pack")
chrI	750000	10000	2	0	0	84	1	2	0	0	39	1	2	1	1	172.00	0.00	0	1	0	0	0	=HYPERLINK("http://genome.ucsc.edu/cgi-bin/hgTracks?db=ce11&position=chrI%3A750001%2D760000&simpleRepeat=pack")
chrI	760000	10000	8	3	0	81	4	6	3	0	64	3	8	4	3	165.67	15.20	0	3	0	0	0	=HYPERLINK("http://genome.ucsc.edu/cgi-bin/hgTracks?db=ce11&position=chrI%3A760001%2D770000&simpleRepeat=pack")
chrI	770000	10000	6	0	0	36	2	4	0	0	22	1	4	2	1	53.00	0.00	1	0	0	0	0	=HYPERLINK("http://genome.ucsc.edu/cgi-bin/hgTracks?db=ce11&position=chrI%3A770001%2D780000&simpleRepeat=pack")
chrI	780000	10000	13	3	0	15	5	13	2	0	11	5	9	4	4	137.50	69.37	2	1	1	0	0	=HYPERLINK("http://genome.ucsc.edu/cgi-bin/hgTracks?db=ce11&position=chrI%3A780001%2D790000&simpleRepeat=pack")
chrI	790000	10000	5	0	0	13	2	5	0	0	8	2	4	2	2	194.00	73.00	0	1	1	0	0	=HYPERLINK("http://genome.ucsc.edu/cgi-bin/hgTracks?db=ce11&position=chrI%3A790001%2D800000&simpleRepeat=pack")
chrI	800000	10000	12	0	0	6	4	10	0	0	6	3	7	2	2	149.00	16.00	0	2	0	0	0	=HYPERLINK("http://genome.ucsc.edu/cgi-bin/hgTracks?db=ce11&position=chrI%3A800001%2D810000&simpleRepeat=pack")
chrI	810000	10000	18	0	0	11	9	12	0	0	7	6	16	7	5	102.80	42.47	2	3	0	0	0	=HYPERLINK("http://genome.ucsc.edu/cgi-bin/hgTracks?db=ce11&position=chrI%3A810001%2D820000&simpleRepeat=pack")
chrI	820000	10000	2	5	0	6	1	2	4	0	4	1	2	1	1	243.00	0.00	0	0	1	0	0	=HYPERLINK("http://genome.ucsc.edu/cgi-bin/hgTracks?db=ce11&position=chrI%3A820001%2D830000&simpleRepeat=pack")
chrI	830000	10000	10	2	0	12	2	8	2	0	10	2	2	1	1	70.00	0.00	1	0	0	0	0	=HYPERLINK("http://genome.ucsc.edu/cgi-bin/hgTracks?db=ce11&position=chrI%3A830001%2D840000&simpleRepeat=pack")
chrI	840000	10000	12	0	0	7	6	6	0	0	5	3	6	3	2	235.50	22.50	0	0	2	0	0	=HYPERLINK("http://genome.ucsc.edu/cgi-bin/hgTracks?db=ce11&position=chrI%3A840001%2D850000&simpleRepeat=pack")
chrI	850000	10000	9	0	0	4	4	5	0	0	1	2	9	4	2	78.00	20.00	2	0	0	0	0	=HYPERLINK("http://genome.ucsc.edu/cgi-bin/hgTracks?db=ce11&position=chrI%3A850001%2D860000&simpleRepeat=pack")
chrI	860000	10000	4	0	0	10	1	3	0	0	9	1	2	1	1	89.00	0.00	1	0	0	0	0	=HYPERLINK("http://genome.ucsc.edu/cgi-bin/hgTracks?db=ce11&position=chrI%3A860001%2D870000&simpleRepeat=pack")
chrI	870000	10000	3	0	0	0	1	3	0	0	0	1	3	1	1	170.00	0.00	0	1	0	0	0	=HYPERLINK("http://genome.ucsc.edu/cgi-bin/hgTracks?db=ce11&position=chrI%3A870001%2D880000&simpleRepeat=pack")
chrI	880000	10000	0	0	0	0	0	0	0	0	0	0	0	0	0	0.00	0.00	0	0	0	0	0	=HYPERLINK("http://genome.ucsc.edu/cgi-bin/hgTracks?db=ce11&position=chrI%3A880001%2D890000&simpleRepeat=pack")
chrI	890000	10000	7	10	0	0	3	5	6	0	0	2	4	2	1	65.00	0.00	1	0	0	0	0	=HYPERLINK("http://genome.ucsc.edu/cgi-bin/hgTracks?db=ce11&position=chrI%3A890001%2D900000&simpleRepeat=pack")
chrI	900000	10000	33	4	0	29	9	20	2	0	19	6	13	5	3	108.67	56.39	2	1	0	0	0	=HYPERLINK("http://genome.ucsc.edu/cgi-bin/hgTracks?db=ce11&position=chrI%3A900001%2D910000&simpleRepeat=pack")
chrI	910000	10000	21	2	1	4504	6	14	1	1	1736	3	5	2	1	87.00	0.00	1	0	0	0	0	=HYPERLINK("http://genome.ucsc.edu/cgi-bin/hgTracks?db=ce11&position=chrI%3A910001%2D920000&simpleRepeat=pack")
chrI	920000	10000	12	4	0	0	4	11	4	0	0	4	6	2	2	182.50	27.50	0	1	1	0	0	=HYPERLINK("http://genome.ucsc.edu/cgi-bin/hgTracks?db=ce11&position=chrI%3A920001%2D930000&simpleRepeat=pack")
chrI	930000	10000	57585	57231	0	1683108	7857	5908	5388	0	137732	738	2562	636	87	67.21	20.04	85	1	1	285	26	=HYPERLINK("http://genome.ucsc.edu/cgi-bin/hgTracks?db=ce11&position=chrI%3A930001%2D940000&simpleRepeat=pack")
chrI	940000	10000	20	0	0	12	9	6	0	0	8	2	20	9	2	101.50	5.50	1	1	0	0	0	=HYPERLINK("http://genome.ucsc.edu/cgi-bin/hgTracks?db=ce11&position=chrI%3A940001%2D950000&simpleRepeat=pack")
chrI	950000	10000	13	0	0	18	6	11	0	0	13	5	11	5	4	118.25	57.95	3	0	1	0	0	=HYPERLINK("http://genome.ucsc.edu/cgi-bin/hgTracks?db=ce11&position=chrI%3A950001%2D960000&simpleRepeat=pack")
chrI	960000	10000	13	0	0	11	4	8	0	0	6	2	10	4	2	127.50	52.50	1	1	0	0	0	=HYPERLINK("http://genome.ucsc.edu/cgi-bin/hgTracks?db=ce11&position=chrI%3A960001%2D970000&simpleRepeat=pack")
chrI	970000	10000	9	0	0	21	4	7	0	0	18	3	4	2	2	126.00	7.00	0	2	0	0	0	=HYPERLINK("http://genome.ucsc.edu/cgi-bin/hgTracks?db=ce11&position=chrI%3A970001%2D980000&simpleRepeat=pack")
chrI	980000	10000	11	1	1	588	5	9	1	1	348	4	6	3	3	166.00	53.39	0	2	1	0	0	=HYPERLINK("http://genome.ucsc.edu/cgi-bin/hgTracks?db=ce11&position=chrI%3A980001%2D990000&simpleRepeat=pack")
chrI	990000	10000	6	0	0	1	3	6	0	0	1	3	4	2	2	117.50	30.50	1	1	0	0	0	=HYPERLINK("http://genome.ucsc.edu/cgi-bin/hgTracks?db=ce11&position=chrI%3A990001%2D1000000&simpleRepeat=pack")
chrI	1000000	10000	9	0	0	17	3	9	0	0	14	3	6	2	2	82.50	11.50	2	0	0	0	0	=HYPERLINK("http://genome.ucsc.edu/cgi-bin/hgTracks?db=ce11&position=chrI%3A1000001%2D1010000&simpleRepeat=pack")
chrI	1010000	10000	4	1	0	2	2	4	1	0	2	2	2	1	1	126.00	0.00	0	1	0	0	0	=HYPERLINK("http://genome.ucsc.edu/cgi-bin/hgTracks?db=ce11&position=chrI%3A1010001%2D1020000&simpleRepeat=pack")
chrI	1020000	10000	4	4	0	23	0	4	2	0	12	0	0	0	0	0.00	0.00	0	0	0	0	0	=HYPERLINK("http://genome.ucsc.edu/cgi-bin/hgTracks?db=ce11&position=chrI%3A1020001%2D1030000&simpleRepeat=pack")
chrI	1030000	10000	11	0	0	0	4	5	0	0	0	1	1	0	0	0.00	0.00	0	0	0	0	0	=HYPERLINK("http://genome.ucsc.edu/cgi-bin/hgTracks?db=ce11&position=chrI%3A1030001%2D1040000&simpleRepeat=pack")
chrI	1040000	10000	0	0	0	2	0	0	0	0	2	0	0	0	0	0.00	0.00	0	0	0	0	0	=HYPERLINK("http://genome.ucsc.edu/cgi-bin/hgTracks?db=ce11&position=chrI%3A1040001%2D1050000&simpleRepeat=pack")
chrI	1050000	10000	7	0	0	5	2	4	0	0	1	1	4	2	1	100.00	0.00	1	0	0	0	0	=HYPERLINK("http://genome.ucsc.edu/cgi-bin/hgTracks?db=ce11&position=chrI%3A1050001%2D1060000&simpleRepeat=pack")
chrI	1060000	10000	6	0	0	1	2	3	0	0	1	1	4	2	1	53.00	0.00	1	0	0	0	0	=HYPERLINK("http://genome.ucsc.edu/cgi-bin/hgTracks?db=ce11&position=chrI%3A1060001%2D1070000&simpleRepeat=pack")
chrI	1070000	10000	6	0	0	9	3	6	0	0	5	3	6	3	3	89.33	31.20	2	1	0	0	0	=HYPERLINK("http://genome.ucsc.edu/cgi-bin/hgTracks?db=ce11&position=chrI%3A1070001%2D1080000&simpleRepeat=pack")
chrI	1080000	10000	2	0	0	36	1	2	0	0	17	1	0	0	0	0.00	0.00	0	0	0	0	0	=HYPERLINK("http://genome.ucsc.edu/cgi-bin/hgTracks?db=ce11&position=chrI%3A1080001%2D1090000&simpleRepeat=pack")
chrI	1090000	10000	9	0	0	35	4	5	0	0	32	2	8	4	2	84.00	11.00	2	0	0	0	0	=HYPERLINK("http://genome.ucsc.edu/cgi-bin/hgTracks?db=ce11&position=chrI%3A1090001%2D1100000&simpleRepeat=pack")
chrI	1100000	10000	6	0	0	0	3	4	0	0	0	2	2	1	1	185.00	0.00	0	1	0	0	0	=HYPERLINK("http://genome.ucsc.edu/cgi-bin/hgTracks?db=ce11&position=chrI%3A1100001%2D1110000&simpleRepeat=pack")
chrI	1110000	10000	52	2466	4	4726	21	31	1249	3	2842	11	20	8	3	99.33	18.70	2	1	0	0	0	=HYPERLINK("http://genome.ucsc.edu/cgi-bin/hgTracks?db=ce11&position=chrI%3A1110001%2D1120000&simpleRepeat=pack")
chrI	1120000	10000	341	399	0	247	62	251	255	0	171	40	0	0	0	0.00	0.00	0	0	0	0	0	=HYPERLINK("http://genome.ucsc.edu/cgi-bin/hgTracks?db=ce11&position=chrI%3A1120001%2D1130000&simpleRepeat=pack")
chrI	1130000	10000	6	1	0	2	2	6	1	0	1	2	4	2	2	161.00	42.00	0	1	1	0	0	=HYPERLINK("http://genome.ucsc.edu/cgi-bin/hgTracks?db=ce11&position=chrI%3A1130001%2D1140000&simpleRepeat=pack")
chrI	1140000	10000	23	5	0	33	7	16	4	0	17	5	2	0	0	0.00	0.00	0	0	0	0	0	=HYPERLINK("http://genome.ucsc.edu/cgi-bin/hgTracks?db=ce11&position=chrI%3A1140001%2D1150000&simpleRepeat=pack")
chrI	1150000	10000	11	0	0	62	5	9	0	0	31	4	10	5	4	119.25	71.51	3	0	1	0	0	=HYPERLINK("http://genome.ucsc.edu/cgi-bin/hgTracks?db=ce11&position=chrI%3A1150001%2D1160000&simpleRepeat=pack")
chrI	1160000	10000	8	0	2	11	4	6	0	1	6	3	2	1	1	273.00	0.00	0	0	1	0	0	=HYPERLINK("http://genome.ucsc.edu/cgi-bin/hgTracks?db=ce11&position=chrI%3A1160001%2D1170000&simpleRepeat=pack")
chrI	1170000	10000	2	1	0	5	1	2	1	0	1	1	0	0	0	0.00	0.00	0	0	0	0	0	=HYPERLINK("http://genome.ucsc.edu/cgi-bin/hgTracks?db=ce11&position=chrI%3A1170001%2D1180000&simpleRepeat=pack")
chrI	1180000	10000	14	4	0	2	7	10	4	0	2	5	8	3	2	104.00	4.00	1	1	0	0	0	=HYPERLINK("http://genome.ucsc.edu/cgi-bin/hgTracks?db=ce11&position=chrI%3A1180001%2D1190000&simpleRepeat=pack")
chrI	1190000	10000	2	0	0	17	1	2	0	0	9	1	1	0	0	0.00	0.00	0	0	0	0	0	=HYPERLINK("http://genome.ucsc.edu/cgi-bin/hgTracks?db=ce11&position=chrI%3A1190001%2D1200000&simpleRepeat=pack")
chrI	1200000	10000	18	3	0	5	8	14	2	0	4	6	7	3	3	136.33	51.86	1	2	0	0	0	=HYPERLINK("http://genome.ucsc.edu/cgi-bin/hgTracks?db=ce11&position=chrI%3A1200001%2D1210000&simpleRepeat=pack")
chrI	1210000	10000	6	0	0	311	1	6	0	0	176	1	2	1	1	66.00	0.00	1	0	0	0	0	=HYPERLINK("http://genome.ucsc.edu/cgi-bin/hgTracks?db=ce11&position=chrI%3A1210001%2D1220000&simpleRepeat=pack")
chrI	1220000	10000	13	4	0	4	5	5	2	0	2	2	0	0	0	0.00	0.00	0	0	0	0	0	=HYPERLINK("http://genome.ucsc.edu/cgi-bin/hgTracks?db=ce11&position=chrI%3A1220001%2D1230000&simpleRepeat=pack")
chrI	1230000	10000	20	0	0	1	9	6	0	0	1	2	6	2	1	104.00	0.00	0	1	0	0	0	=HYPERLINK("http://genome.ucsc.edu/cgi-bin/hgTracks?db=ce11&position=chrI%3A1230001%2D1240000&simpleRepeat=pack")
chrI	1240000	10000	31	0	0	274	6	19	0	0	161	4	20	6	4	142.75	45.44	1	3	0	0	0	=HYPERLINK("http://genome.ucsc.edu/cgi-bin/hgTracks?db=ce11&position=chrI%3A1240001%2D1250000&simpleRepeat=pack")
chrI	1250000	10000	8	0	0	38	2	8	0	0	26	2	6	2	2	73.00	6.00	2	0	0	0	0	=HYPERLINK("http://genome.ucsc.edu/cgi-bin/hgTracks?db=ce11&position=chrI%3A1250001%2D1260000&simpleRepeat=pack")
chrI	1260000	10000	3	0	0	0	1	3	0	0	0	1	1	0	0	0.00	0.00	0	0	0	0	0	=HYPERLINK("http://genome.ucsc.edu/cgi-bin/hgTracks?db=ce11&position=chrI%3A1260001%2D1270000&simpleRepeat=pack")
chrI	1270000	10000	7	0	0	19	2	5	0	0	14	1	4	2	1	184.00	0.00	0	1	0	0	0	=HYPERLINK("http://genome.ucsc.edu/cgi-bin/hgTracks?db=ce11&position=chrI%3A1270001%2D1280000&simpleRepeat=pack")
chrI	1280000	10000	51	34	0	7	11	29	28	0	6	7	5	2	2	126.50	12.50	0	2	0	0	0	=HYPERLINK("http://genome.ucsc.edu/cgi-bin/hgTracks?db=ce11&position=chrI%3A1280001%2D1290000&simpleRepeat=pack")
chrI	1290000	10000	10	0	0	7660	2	10	0	0	2609	2	7	2	2	171.00	54.00	0	1	1	0	0	=HYPERLINK("http://genome.ucsc.edu/cgi-bin/hgTracks?db=ce11&position=chrI%3A1290001%2D1300000&simpleRepeat=pack")
chrI	1300000	10000	1	0	0	1	0	1	0	0	1	0	0	0	0	0.00	0.00	0	0	0	0	0	=HYPERLINK("http://genome.ucsc.edu/cgi-bin/hgTracks?db=ce11&position=chrI%3A1300001%2D1310000&simpleRepeat=pack")
chrI	1310000	10000	6	4	0	4	3	4	3	0	4	2	6	3	2	66.00	10.00	2	0	0	0	0	=HYPERLINK("http://genome.ucsc.edu/cgi-bin/hgTracks?db=ce11&position=chrI%3A1310001%2D1320000&simpleRepeat=pack")
chrI	1320000	10000	4	0	0	26	2	4	0	0	14	2	2	1	1	68.00	0.00	1	0	0	0	0	=HYPERLINK("http://genome.ucsc.edu/cgi-bin/hgTracks?db=ce11&position=chrI%3A1320001%2D1330000&simpleRepeat=pack")
chrI	1330000	10000	5	1	0	3677	2	5	1	0	1472	2	2	1	1	123.00	0.00	0	1	0	0	0	=HYPERLINK("http://genome.ucsc.edu/cgi-bin/hgTracks?db=ce11&position=chrI%3A1330001%2D1340000&simpleRepeat=pack")
chrI	1340000	10000	2	0	0	2	1	2	0	0	2	1	2	1	1	67.00	0.00	1	0	0	0	0	=HYPERLINK("http://genome.ucsc.edu/cgi-bin/hgTracks?db=ce11&position=chrI%3A1340001%2D1350000&simpleRepeat=pack")
chrI	1350000	10000	15	0	0	3	7	9	0	0	3	4	11	5	3	94.00	48.09	2	1	0	0	0	=HYPERLINK("http://genome.ucsc.edu/cgi-bin/hgTracks?db=ce11&position=chrI%3A1350001%2D1360000&simpleRepeat=pack")
chrI	1360000	10000	10	0	0	32	4	8	0	0	18	3	5	2	2	115.50	36.50	1	1	0	0	0	=HYPERLINK("http://genome.ucsc.edu/cgi-bin/hgTracks?db=ce11&position=chrI%3A1360001%2D1370000&simpleRepeat=pack")
chrI	1370000	10000	55	16	0	39458	8	41	12	0	13890	5	0	0	0	0.00	0.00	0	0	0	0	0	=HYPERLINK("http://genome.ucsc.edu/cgi-bin/hgTracks?db=ce11&position=chrI%3A1370001%2D1380000&simpleRepeat=pack")
chrI	1380000	10000	6	2	0	13	3	2	1	0	10	1	5	2	1	93.00	0.00	1	0	0	0	0	=HYPERLINK("http://genome.ucsc.edu/cgi-bin/hgTracks?db=ce11&position=chrI%3A1380001%2D1390000&simpleRepeat=pack")
chrI	1390000	10000	0	0	0	8	0	0	0	0	4	0	0	0	0	0.00	0.00	0	0	0	0	0	=HYPERLINK("http://genome.ucsc.edu/cgi-bin/hgTracks?db=ce11&position=chrI%3A1390001%2D1400000&simpleRepeat=pack")
chrI	1400000	10000	2	0	0	4	1	2	0	0	2	1	2	1	1	198.00	0.00	0	1	0	0	0	=HYPERLINK("http://genome.ucsc.edu/cgi-bin/hgTracks?db=ce11&position=chrI%3A1400001%2D1410000&simpleRepeat=pack")
chrI	1410000	10000	32	4	0	1692	6	23	4	0	895	4	5	2	2	112.00	13.00	1	1	0	0	0	=HYPERLINK("http://genome.ucsc.edu/cgi-bin/hgTracks?db=ce11&position=chrI%3A1410001%2D1420000&simpleRepeat=pack")
chrI	1420000	10000	6	0	0	214	2	6	0	0	139	2	0	0	0	0.00	0.00	0	0	0	0	0	=HYPERLINK("http://genome.ucsc.edu/cgi-bin/hgTracks?db=ce11&position=chrI%3A1420001%2D1430000&simpleRepeat=pack")
chrI	1430000	10000	17	3	0	1437	5	11	1	0	1116	2	0	0	0	0.00	0.00	0	0	0	0	0	=HYPERLINK("http://genome.ucsc.edu/cgi-bin/hgTracks?db=ce11&position=chrI%3A1430001%2D1440000&simpleRepeat=pack")
chrI	1440000	10000	7	0	0	0	2	5	0	0	0	2	4	2	2	139.50	57.50	1	1	0	0	0	=HYPERLINK("http://genome.ucsc.edu/cgi-bin/hgTracks?db=ce11&position=chrI%3A1440001%2D1450000&simpleRepeat=pack")
chrI	1450000	10000	27	2	0	2013	6	24	1	0	601	5	6	3	3	81.33	29.94	2	1	0	0	0	=HYPERLINK("http://genome.ucsc.edu/cgi-bin/hgTracks?db=ce11&position=chrI%3A1450001%2D1460000&simpleRepeat=pack")
chrI	1460000	10000	6	60	0	9	3	6	35	0	6	3	6	3	3	180.67	86.06	1	0	2	0	0	=HYPERLINK("http://genome.ucsc.edu/cgi-bin/hgTracks?db=ce11&position=chrI%3A1460001%2D1470000&simpleRepeat=pack")
chrI	1470000	10000	6	0	0	24	1	6	0	0	20	1	4	1	1	160.00	0.00	0	1	0	0	0	=HYPERLINK("http://genome.ucsc.edu/cgi-bin/hgTracks?db=ce11&position=chrI%3A1470001%2D1480000&simpleRepeat=pack")
chrI	1480000	10000	2	0	0	0	1	2	0	0	0	1	2	1	1	93.00	0.00	1	0	0	0	0	=HYPERLINK("http://genome.ucsc.edu/cgi-bin/hgTracks?db=ce11&position=chrI%3A1480001%2D1490000&simpleRepeat=pack")
chrI	1490000	10000	15	0	0	1	7	7	0	0	1	3	12	5	2	61.00	10.00	2	0	0	0	0	=HYPERLINK("http://genome.ucsc.edu/cgi-bin/hgTracks?db=ce11&position=chrI%3A1490001%2D1500000&simpleRepeat=pack")
chrI	1500000	10000	5	8	0	4	2	5	2	0	4	2	2	1	1	180.00	0.00	0	1	0	0	0	=HYPERLINK("http://genome.ucsc.edu/cgi-bin/hgTracks?db=ce11&position=chrI%3A1500001%2D1510000&simpleRepeat=pack")
chrI	1510000	10000	39	1	0	10	11	17	1	0	2	5	1	0	0	0.00	0.00	0	0	0	0	0	=HYPERLINK("http://genome.ucsc.edu/cgi-bin/hgTracks?db=ce11&position=chrI%3A1510001%2D1520000&simpleRepeat=pack")
chrI	1520000	10000	14	0	0	38	4	10	0	0	18	3	6	3	2	182.00	67.00	0	1	1	0	0	=HYPERLINK("http://genome.ucsc.edu/cgi-bin/hgTracks?db=ce11&position=chrI%3A1520001%2D1530000&simpleRepeat=pack")
chrI	1530000	10000	11	0	0	41	1	4	0	0	25	1	2	0	0	0.00	0.00	0	0	0	0	0	=HYPERLINK("http://genome.ucsc.edu/cgi-bin/hgTracks?db=ce11&position=chrI%3A1530001%2D1540000&simpleRepeat=pack")
chrI	1540000	10000	17	0	0	9	8	9	0	0	6	4	4	2	1	102.00	0.00	0	1	0	0	0	=HYPERLINK("http://genome.ucsc.edu/cgi-bin/hgTracks?db=ce11&position=chrI%3A1540001%2D1550000&simpleRepeat=pack")
chrI	1550000	10000	15	0	0	966	7	11	0	0	558	5	9	3	3	60.00	11.34	3	0	0	0	0	=HYPERLINK("http://genome.ucsc.edu/cgi-bin/hgTracks?db=ce11&position=chrI%3A1550001%2D1560000&simpleRepeat=pack")
chrI	1560000	10000	32	2	0	18	12	18	2	0	13	5	10	2	1	144.00	0.00	0	1	0	0	0	=HYPERLINK("http://genome.ucsc.edu/cgi-bin/hgTracks?db=ce11&position=chrI%3A1560001%2D1570000&simpleRepeat=pack")
chrI	1570000	10000	33	1	0	4	8	15	1	0	3	3	9	2	1	69.00	0.00	1	0	0	0	0	=HYPERLINK("http://genome.ucsc.edu/cgi-bin/hgTracks?db=ce11&position=chrI%3A1570001%2D1580000&simpleRepeat=pack")
chrI	1580000	10000	28	0	0	20	13	10	0	0	12	4	2	1	1	81.00	0.00	1	0	0	0	0	=HYPERLINK("http://genome.ucsc.edu/cgi-bin/hgTracks?db=ce11&position=chrI%3A1580001%2D1590000&simpleRepeat=pack")
chrI	1590000	10000	14	0	0	24	7	10	0	0	15	5	14	7	5	96.80	28.32	3	2	0	0	0	=HYPERLINK("http://genome.ucsc.edu/cgi-bin/hgTracks?db=ce11&position=chrI%3A1590001%2D1600000&simpleRepeat=pack")
chrI	1600000	10000	6	0	0	1	3	2	0	0	1	1	6	3	1	78.00	0.00	1	0	0	0	0	=HYPERLINK("http://genome.ucsc.edu/cgi-bin/hgTracks?db=ce11&position=chrI%3A1600001%2D1610000&simpleRepeat=pack")
chrI	1610000	10000	2	0	0	2	1	2	0	0	2	1	0	0	0	0.00	0.00	0	0	0	0	0	=HYPERLINK("http://genome.ucsc.edu/cgi-bin/hgTracks?db=ce11&position=chrI%3A1610001%2D1620000&simpleRepeat=pack")
chrI	1620000	10000	3	0	0	0	1	3	0	0	0	1	1	0	0	0.00	0.00	0	0	0	0	0	=HYPERLINK("http://genome.ucsc.edu/cgi-bin/hgTracks?db=ce11&position=chrI%3A1620001%2D1630000&simpleRepeat=pack")
chrI	1630000	10000	25	0	5	4048	1	24	0	5	834	1	2	1	1	64.00	0.00	1	0	0	0	0	=HYPERLINK("http://genome.ucsc.edu/cgi-bin/hgTracks?db=ce11&position=chrI%3A1630001%2D1640000&simpleRepeat=pack")
chrI	1640000	10000	4	0	0	2	2	4	0	0	2	2	4	2	2	201.50	21.50	0	1	1	0	0	=HYPERLINK("http://genome.ucsc.edu/cgi-bin/hgTracks?db=ce11&position=chrI%3A1640001%2D1650000&simpleRepeat=pack")
chrI	1650000	10000	12	2	0	46	6	8	2	0	27	4	10	4	4	89.00	32.52	2	2	0	0	0	=HYPERLINK("http://genome.ucsc.edu/cgi-bin/hgTracks?db=ce11&position=chrI%3A1650001%2D1660000&simpleRepeat=pack")
chrI	1660000	10000	16	27	0	0	7	12	17	0	0	5	10	5	3	74.00	7.79	3	0	0	0	0	=HYPERLINK("http://genome.ucsc.edu/cgi-bin/hgTracks?db=ce11&position=chrI%3A1660001%2D1670000&simpleRepeat=pack")
chrI	1670000	10000	4	0	0	6	1	4	0	0	3	1	2	1	1	97.00	0.00	1	0	0	0	0	=HYPERLINK("http://genome.ucsc.edu/cgi-bin/hgTracks?db=ce11&position=chrI%3A1670001%2D1680000&simpleRepeat=pack")
chrI	1680000	10000	12	0	0	4	6	4	0	0	2	2	12	6	2	95.00	22.00	1	1	0	0	0	=HYPERLINK("http://genome.ucsc.edu/cgi-bin/hgTracks?db=ce11&position=chrI%3A1680001%2D1690000&simpleRepeat=pack")
chrI	1690000	10000	10	0	0	3	4	8	0	0	2	3	6	2	1	108.00	0.00	0	1	0	0	0	=HYPERLINK("http://genome.ucsc.edu/cgi-bin/hgTracks?db=ce11&position=chrI%3A1690001%2D1700000&simpleRepeat=pack")
chrI	1700000	10000	6	0	0	0	3	6	0	0	0	3	4	2	2	64.50	5.50	2	0	0	0	0	=HYPERLINK("http://genome.ucsc.edu/cgi-bin/hgTracks?db=ce11&position=chrI%3A1700001%2D1710000&simpleRepeat=pack")
chrI	1710000	10000	4	0	0	340	1	4	0	0	209	1	2	1	1	260.00	0.00	0	0	1	0	0	=HYPERLINK("http://genome.ucsc.edu/cgi-bin/hgTracks?db=ce11&position=chrI%3A1710001%2D1720000&simpleRepeat=pack")
chrI	1720000	10000	14	0	0	39	7	8	0	0	19	4	14	7	4	86.50	41.11	3	1	0	0	0	=HYPERLINK("http://genome.ucsc.edu/cgi-bin/hgTracks?db=ce11&position=chrI%3A1720001%2D1730000&simpleRepeat=pack")
chrI	1730000	10000	14	0	0	1	7	14	0	0	1	7	9	4	4	123.75	82.45	3	0	1	0	0	=HYPERLINK("http://genome.ucsc.edu/cgi-bin/hgTracks?db=ce11&position=chrI%3A1730001%2D1740000&simpleRepeat=pack")
chrI	1740000	10000	29	39	0	1803	10	27	29	0	578	9	18	8	7	99.00	38.82	5	2	0	0	0	=HYPERLINK("http://genome.ucsc.edu/cgi-bin/hgTracks?db=ce11&position=chrI%3A1740001%2D1750000&simpleRepeat=pack")
chrI	1750000	10000	51	289	0	0	18	40	247	0	0	14	22	10	8	126.50	43.04	3	5	0	0	0	=HYPERLINK("http://genome.ucsc.edu/cgi-bin/hgTracks?db=ce11&position=chrI%3A1750001%2D1760000&simpleRepeat=pack")
chrI	1760000	10000	19	9	0	1	7	13	9	0	1	4	10	5	3	194.00	95.42	1	0	2	0	0	=HYPERLINK("http://genome.ucsc.edu/cgi-bin/hgTracks?db=ce11&position=chrI%3A1760001%2D1770000&simpleRepeat=pack")
chrI	1770000	10000	11	0	0	13	3	8	0	0	9	2	7	3	2	124.00	75.00	1	1	0	0	0	=HYPERLINK("http://genome.ucsc.edu/cgi-bin/hgTracks?db=ce11&position=chrI%3A1770001%2D1780000&simpleRepeat=pack")
chrI	1780000	10000	10	0	0	0	5	6	0	0	0	3	9	4	2	134.00	85.00	1	0	1	0	0	=HYPERLINK("http://genome.ucsc.edu/cgi-bin/hgTracks?db=ce11&position=chrI%3A1780001%2D1790000&simpleRepeat=pack")
chrI	1790000	10000	2	0	0	14	1	2	0	0	5	1	2	1	1	136.00	0.00	0	1	0	0	0	=HYPERLINK("http://genome.ucsc.edu/cgi-bin/hgTracks?db=ce11&position=chrI%3A1790001%2D1800000&simpleRepeat=pack")
chrI	1800000	10000	3	0	0	18	1	3	0	0	13	1	3	1	1	105.00	0.00	0	1	0	0	0	=HYPERLINK("http://genome.ucsc.edu/cgi-bin/hgTracks?db=ce11&position=chrI%3A1800001%2D1810000&simpleRepeat=pack")
chrI	1810000	10000	2	0	0	3	1	2	0	0	3	1	2	1	1	127.00	0.00	0	1	0	0	0	=HYPERLINK("http://genome.ucsc.edu/cgi-bin/hgTracks?db=ce11&position=chrI%3A1810001%2D1820000&simpleRepeat=pack")
chrI	1820000	10000	3	0	0	1	1	3	0	0	1	1	2	1	1	126.00	0.00	0	1	0	0	0	=HYPERLINK("http://genome.ucsc.edu/cgi-bin/hgTracks?db=ce11&position=chrI%3A1820001%2D1830000&simpleRepeat=pack")
chrI	1830000	10000	12	0	0	0	6	8	0	0	0	4	9	4	2	123.00	62.00	1	1	0	0	0	=HYPERLINK("http://genome.ucsc.edu/cgi-bin/hgTracks?db=ce11&position=chrI%3A1830001%2D1840000&simpleRepeat=pack")
chrI	1840000	10000	9	0	0	1	4	7	0	0	1	3	4	2	1	80.00	0.00	1	0	0	0	0	=HYPERLINK("http://genome.ucsc.edu/cgi-bin/hgTracks?db=ce11&position=chrI%3A1840001%2D1850000&simpleRepeat=pack")
chrI	1850000	10000	13	0	0	25	6	3	0	0	17	1	0	0	0	0.00	0.00	0	0	0	0	0	=HYPERLINK("http://genome.ucsc.edu/cgi-bin/hgTracks?db=ce11&position=chrI%3A1850001%2D1860000&simpleRepeat=pack")
chrI	1860000	10000	6	0	0	0	3	6	0	0	0	3	5	2	2	111.50	44.50	1	1	0	0	0	=HYPERLINK("http://genome.ucsc.edu/cgi-bin/hgTracks?db=ce11&position=chrI%3A1860001%2D1870000&simpleRepeat=pack")
chrI	1870000	10000	4	0	0	1	2	4	0	0	1	2	4	2	2	90.50	3.50	2	0	0	0	0	=HYPERLINK("http://genome.ucsc.edu/cgi-bin/hgTracks?db=ce11&position=chrI%3A1870001%2D1880000&simpleRepeat=pack")
chrI	1880000	10000	4	0	0	52	2	4	0	0	21	2	4	2	2	155.50	3.50	0	2	0	0	0	=HYPERLINK("http://genome.ucsc.edu/cgi-bin/hgTracks?db=ce11&position=chrI%3A1880001%2D1890000&simpleRepeat=pack")
chrI	1890000	10000	12	0	0	356	3	8	0	0	243	2	8	3	2	73.50	17.50	2	0	0	0	0	=HYPERLINK("http://genome.ucsc.edu/cgi-bin/hgTracks?db=ce11&position=chrI%3A1890001%2D1900000&simpleRepeat=pack")
chrI	1900000	10000	2	0	0	7	1	2	0	0	4	1	2	1	1	104.00	0.00	0	1	0	0	0	=HYPERLINK("http://genome.ucsc.edu/cgi-bin/hgTracks?db=ce11&position=chrI%3A1900001%2D1910000&simpleRepeat=pack")
chrI	1910000	10000	8	0	0	4	3	6	0	0	2	2	6	3	2	191.00	95.00	1	0	1	0	0	=HYPERLINK("http://genome.ucsc.edu/cgi-bin/hgTracks?db=ce11&position=chrI%3A1910001%2D1920000&simpleRepeat=pack")
chrI	1920000	10000	2	3	0	2	1	2	2	0	1	1	2	1	1	196.00	0.00	0	1	0	0	0	=HYPERLINK("http://genome.ucsc.edu/cgi-bin/hgTracks?db=ce11&position=chrI%3A1920001%2D1930000&simpleRepeat=pack")
chrI	1930000	10000	17	12	3	321	6	13	9	3	131	4	14	6	4	84.00	18.67	3	1	0	0	0	=HYPERLINK("http://genome.ucsc.edu/cgi-bin/hgTracks?db=ce11&position=chrI%3A1930001%2D1940000&simpleRepeat=pack")
chrI	1940000	10000	10	0	0	518	5	6	0	0	195	3	2	1	1	219.00	0.00	0	0	1	0	0	=HYPERLINK("http://genome.ucsc.edu/cgi-bin/hgTracks?db=ce11&position=chrI%3A1940001%2D1950000&simpleRepeat=pack")
chrI	1950000	10000	0	4	0	1	0	0	1	0	1	0	0	0	0	0.00	0.00	0	0	0	0	0	=HYPERLINK("http://genome.ucsc.edu/cgi-bin/hgTracks?db=ce11&position=chrI%3A1950001%2D1960000&simpleRepeat=pack")
chrI	1960000	10000	1	0	0	9	0	1	0	0	5	0	0	0	0	0.00	0.00	0	0	0	0	0	=HYPERLINK("http://genome.ucsc.edu/cgi-bin/hgTracks?db=ce11&position=chrI%3A1960001%2D1970000&simpleRepeat=pack")
chrI	1970000	10000	13	0	1	11	6	11	0	1	7	5	6	2	2	72.00	14.00	2	0	0	0	0	=HYPERLINK("http://genome.ucsc.edu/cgi-bin/hgTracks?db=ce11&position=chrI%3A1970001%2D1980000&simpleRepeat=pack")
chrI	1980000	10000	0	0	0	6	0	0	0	0	6	0	0	0	0	0.00	0.00	0	0	0	0	0	=HYPERLINK("http://genome.ucsc.edu/cgi-bin/hgTracks?db=ce11&position=chrI%3A1980001%2D1990000&simpleRepeat=pack")
chrI	1990000	10000	7	0	0	8	3	5	0	0	6	2	6	3	2	76.50	19.50	2	0	0	0	0	=HYPERLINK("http://genome.ucsc.edu/cgi-bin/hgTracks?db=ce11&position=chrI%3A1990001%2D2000000&simpleRepeat=pack")
chrI	2000000	10000	10	0	0	1	2	9	0	0	1	2	4	1	1	184.00	0.00	0	1	0	0	0	=HYPERLINK("http://genome.ucsc.edu/cgi-bin/hgTracks?db=ce11&position=chrI%3A2000001%2D2010000&simpleRepeat=pack")
chrI	2010000	10000	1	0	0	0	0	1	0	0	0	0	1	0	0	0.00	0.00	0	0	0	0	0	=HYPERLINK("http://genome.ucsc.edu/cgi-bin/hgTracks?db=ce11&position=chrI%3A2010001%2D2020000&simpleRepeat=pack")
chrI	2020000	10000	4	2	0	0	1	4	2	0	0	1	3	1	1	98.00	0.00	1	0	0	0	0	=HYPERLINK("http://genome.ucsc.edu/cgi-bin/hgTracks?db=ce11&position=chrI%3A2020001%2D2030000&simpleRepeat=pack")
chrI	2030000	10000	5	0	0	10	2	5	0	0	4	2	0	0	0	0.00	0.00	0	0	0	0	0	=HYPERLINK("http://genome.ucsc.edu/cgi-bin/hgTracks?db=ce11&position=chrI%3A2030001%2D2040000&simpleRepeat=pack")
chrI	2040000	10000	11	2	1	2	5	11	2	1	2	5	11	5	5	134.80	47.28	2	3	0	0	0	=HYPERLINK("http://genome.ucsc.edu/cgi-bin/hgTracks?db=ce11&position=chrI%3A2040001%2D2050000&simpleRepeat=pack")
chrI	2050000	10000	6	0	0	3	3	6	0	0	3	3	6	3	3	79.33	33.83	2	1	0	0	0	=HYPERLINK("http://genome.ucsc.edu/cgi-bin/hgTracks?db=ce11&position=chrI%3A2050001%2D2060000&simpleRepeat=pack")
chrI	2060000	10000	8	0	0	6	2	4	0	0	3	1	4	2	1	63.00	0.00	1	0	0	0	0	=HYPERLINK("http://genome.ucsc.edu/cgi-bin/hgTracks?db=ce11&position=chrI%3A2060001%2D2070000&simpleRepeat=pack")
chrI	2070000	10000	9	0	0	0	3	7	0	0	0	2	6	3	2	151.50	31.50	0	2	0	0	0	=HYPERLINK("http://genome.ucsc.edu/cgi-bin/hgTracks?db=ce11&position=chrI%3A2070001%2D2080000&simpleRepeat=pack")
chrI	2080000	10000	25	0	0	2	9	17	0	0	2	7	15	6	4	99.50	31.96	2	2	0	0	0	=HYPERLINK("http://genome.ucsc.edu/cgi-bin/hgTracks?db=ce11&position=chrI%3A2080001%2D2090000&simpleRepeat=pack")
chrI	2090000	10000	14	0	0	1	4	8	0	0	1	1	3	0	0	0.00	0.00	0	0	0	0	0	=HYPERLINK("http://genome.ucsc.edu/cgi-bin/hgTracks?db=ce11&position=chrI%3A2090001%2D2100000&simpleRepeat=pack")
chrI	2100000	10000	22	0	0	0	4	12	0	0	0	3	1	0	0	0.00	0.00	0	0	0	0	0	=HYPERLINK("http://genome.ucsc.edu/cgi-bin/hgTracks?db=ce11&position=chrI%3A2100001%2D2110000&simpleRepeat=pack")
chrI	2110000	10000	8	0	0	0	3	7	0	0	0	3	6	3	3	105.67	17.78	2	1	0	0	0	=HYPERLINK("http://genome.ucsc.edu/cgi-bin/hgTracks?db=ce11&position=chrI%3A2110001%2D2120000&simpleRepeat=pack")
chrI	2120000	10000	15	5	0	1	2	10	1	0	1	2	5	1	1	60.00	0.00	1	0	0	0	0	=HYPERLINK("http://genome.ucsc.edu/cgi-bin/hgTracks?db=ce11&position=chrI%3A2120001%2D2130000&simpleRepeat=pack")
chrI	2130000	10000	10	0	0	6	5	8	0	0	6	4	7	3	2	98.00	10.00	1	1	0	0	0	=HYPERLINK("http://genome.ucsc.edu/cgi-bin/hgTracks?db=ce11&position=chrI%3A2130001%2D2140000&simpleRepeat=pack")
chrI	2140000	10000	13	0	0	5	2	11	0	0	3	2	3	1	1	85.00	0.00	1	0	0	0	0	=HYPERLINK("http://genome.ucsc.edu/cgi-bin/hgTracks?db=ce11&position=chrI%3A2140001%2D2150000&simpleRepeat=pack")
chrI	2150000	10000	7	0	0	0	3	7	0	0	0	3	6	3	3	201.33	89.63	1	0	2	0	0	=HYPERLINK("http://genome.ucsc.edu/cgi-bin/hgTracks?db=ce11&position=chrI%3A2150001%2D2160000&simpleRepeat=pack")
chrI	2160000	10000	4	0	0	0	0	2	0	0	0	0	0	0	0	0.00	0.00	0	0	0	0	0	=HYPERLINK("http://genome.ucsc.edu/cgi-bin/hgTracks?db=ce11&position=chrI%3A2160001%2D2170000&simpleRepeat=pack")
chrI	2170000	10000	13	0	0	7	4	7	0	0	3	2	8	4	2	86.50	36.50	1	1	0	0	0	=HYPERLINK("http://genome.ucsc.edu/cgi-bin/hgTracks?db=ce11&position=chrI%3A2170001%2D2180000&simpleRepeat=pack")
chrI	2180000	10000	4	0	0	0	1	4	0	0	0	1	2	1	1	106.00	0.00	0	1	0	0	0	=HYPERLINK("http://genome.ucsc.edu/cgi-bin/hgTracks?db=ce11&position=chrI%3A2180001%2D2190000&simpleRepeat=pack")
chrI	2190000	10000	23	0	0	11	11	17	0	0	7	8	17	8	6	79.67	20.89	5	1	0	0	0	=HYPERLINK("http://genome.ucsc.edu/cgi-bin/hgTracks?db=ce11&position=chrI%3A2190001%2D2200000&simpleRepeat=pack")
chrI	2200000	10000	0	0	0	0	0	0	0	0	0	0	0	0	0	0.00	0.00	0	0	0	0	0	=HYPERLINK("http://genome.ucsc.edu/cgi-bin/hgTracks?db=ce11&position=chrI%3A2200001%2D2210000&simpleRepeat=pack")
chrI	2210000	10000	12	0	0	3	6	2	0	0	3	1	12	6	1	59.00	0.00	1	0	0	0	0	=HYPERLINK("http://genome.ucsc.edu/cgi-bin/hgTracks?db=ce11&position=chrI%3A2210001%2D2220000&simpleRepeat=pack")
chrI	2220000	10000	14	0	0	19	7	8	0	0	14	4	12	6	3	114.67	36.97	1	2	0	0	0	=HYPERLINK("http://genome.ucsc.edu/cgi-bin/hgTracks?db=ce11&position=chrI%3A2220001%2D2230000&simpleRepeat=pack")
chrI	2230000	10000	8	0	0	0	4	4	0	0	0	2	7	3	1	89.00	0.00	1	0	0	0	0	=HYPERLINK("http://genome.ucsc.edu/cgi-bin/hgTracks?db=ce11&position=chrI%3A2230001%2D2240000&simpleRepeat=pack")
chrI	2240000	10000	4	0	0	10	2	2	0	0	8	1	4	2	1	70.00	0.00	1	0	0	0	0	=HYPERLINK("http://genome.ucsc.edu/cgi-bin/hgTracks?db=ce11&position=chrI%3A2240001%2D2250000&simpleRepeat=pack")
chrI	2250000	10000	9	11	0	1	3	9	11	0	1	3	5	2	2	110.00	3.00	0	2	0	0	0	=HYPERLINK("http://genome.ucsc.edu/cgi-bin/hgTracks?db=ce11&position=chrI%3A2250001%2D2260000&simpleRepeat=pack")
chrI	2260000	10000	2	0	0	3	1	2	0	0	3	1	2	1	1	167.00	0.00	0	1	0	0	0	=HYPERLINK("http://genome.ucsc.edu/cgi-bin/hgTracks?db=ce11&position=chrI%3A2260001%2D2270000&simpleRepeat=pack")
chrI	2270000	10000	0	0	0	0	0	0	0	0	0	0	0	0	0	0.00	0.00	0	0	0	0	0	=HYPERLINK("http://genome.ucsc.edu/cgi-bin/hgTracks?db=ce11&position=chrI%3A2270001%2D2280000&simpleRepeat=pack")
chrI	2280000	10000	14	0	0	1	7	2	0	0	1	1	14	7	1	87.00	0.00	1	0	0	0	0	=HYPERLINK("http://genome.ucsc.edu/cgi-bin/hgTracks?db=ce11&position=chrI%3A2280001%2D2290000&simpleRepeat=pack")
chrI	2290000	10000	18	0	0	2	8	6	0	0	2	2	5	1	1	89.00	0.00	1	0	0	0	0	=HYPERLINK("http://genome.ucsc.edu/cgi-bin/hgTracks?db=ce11&position=chrI%3A2290001%2D2300000&simpleRepeat=pack")
chrI	2300000	10000	6	0	0	0	1	6	0	0	0	1	5	1	1	51.00	0.00	1	0	0	0	0	=HYPERLINK("http://genome.ucsc.edu/cgi-bin/hgTracks?db=ce11&position=chrI%3A2300001%2D2310000&simpleRepeat=pack")
chrI	2310000	10000	0	0	0	0	0	0	0	0	0	0	0	0	0	0.00	0.00	0	0	0	0	0	=HYPERLINK("http://genome.ucsc.edu/cgi-bin/hgTracks?db=ce11&position=chrI%3A2310001%2D2320000&simpleRepeat=pack")
chrI	2320000	10000	4	0	0	4	2	4	0	0	4	2	3	1	1	71.00	0.00	1	0	0	0	0	=HYPERLINK("http://genome.ucsc.edu/cgi-bin/hgTracks?db=ce11&position=chrI%3A2320001%2D2330000&simpleRepeat=pack")
chrI	2330000	10000	3	0	0	0	1	3	0	0	0	1	1	0	0	0.00	0.00	0	0	0	0	0	=HYPERLINK("http://genome.ucsc.edu/cgi-bin/hgTracks?db=ce11&position=chrI%3A2330001%2D2340000&simpleRepeat=pack")
chrI	2340000	10000	4	0	0	1	2	4	0	0	1	2	2	1	1	71.00	0.00	1	0	0	0	0	=HYPERLINK("http://genome.ucsc.edu/cgi-bin/hgTracks?db=ce11&position=chrI%3A2340001%2D2350000&simpleRepeat=pack")
chrI	2350000	10000	20	0	0	2	8	9	0	0	2	4	6	3	2	218.50	135.50	1	0	1	0	0	=HYPERLINK("http://genome.ucsc.edu/cgi-bin/hgTracks?db=ce11&position=chrI%3A2350001%2D2360000&simpleRepeat=pack")
chrI	2360000	10000	6	0	0	2	3	4	0	0	2	2	2	1	1	109.00	0.00	0	1	0	0	0	=HYPERLINK("http://genome.ucsc.edu/cgi-bin/hgTracks?db=ce11&position=chrI%3A2360001%2D2370000&simpleRepeat=pack")
chrI	2370000	10000	11	0	0	122	1	7	0	0	72	1	2	1	1	138.00	0.00	0	1	0	0	0	=HYPERLINK("http://genome.ucsc.edu/cgi-bin/hgTracks?db=ce11&position=chrI%3A2370001%2D2380000&simpleRepeat=pack")
chrI	2380000	10000	10	0	0	8	2	7	0	0	5	1	1	0	0	0.00	0.00	0	0	0	0	0	=HYPERLINK("http://genome.ucsc.edu/cgi-bin/hgTracks?db=ce11&position=chrI%3A2380001%2D2390000&simpleRepeat=pack")
chrI	2390000	10000	11	0	0	7	1	9	0	0	2	1	2	0	0	0.00	0.00	0	0	0	0	0	=HYPERLINK("http://genome.ucsc.edu/cgi-bin/hgTracks?db=ce11&position=chrI%3A2390001%2D2400000&simpleRepeat=pack")
chrI	2400000	10000	4	0	0	0	2	4	0	0	0	2	4	2	2	145.50	62.50	1	0	1	0	0	=HYPERLINK("http://genome.ucsc.edu/cgi-bin/hgTracks?db=ce11&position=chrI%3A2400001%2D2410000&simpleRepeat=pack")
chrI	2410000	10000	14	0	2	846	6	11	0	1	616	5	7	3	3	193.33	100.05	1	1	1	0	0	=HYPERLINK("http://genome.ucsc.edu/cgi-bin/hgTracks?db=ce11&position=chrI%3A2410001%2D2420000&simpleRepeat=pack")
chrI	2420000	10000	2	0	0	21	1	2	0	0	12	1	0	0	0	0.00	0.00	0	0	0	0	0	=HYPERLINK("http://genome.ucsc.edu/cgi-bin/hgTracks?db=ce11&position=chrI%3A2420001%2D2430000&simpleRepeat=pack")
chrI	2430000	10000	6	0	0	6	3	6	0	0	2	3	6	3	3	139.67	44.09	0	2	1	0	0	=HYPERLINK("http://genome.ucsc.edu/cgi-bin/hgTracks?db=ce11&position=chrI%3A2430001%2D2440000&simpleRepeat=pack")
chrI	2440000	10000	12	0	0	0	6	4	0	0	0	2	12	6	2	62.00	6.00	2	0	0	0	0	=HYPERLINK("http://genome.ucsc.edu/cgi-bin/hgTracks?db=ce11&position=chrI%3A2440001%2D2450000&simpleRepeat=pack")
chrI	2450000	10000	3	0	0	0	0	1	0	0	0	0	0	0	0	0.00	0.00	0	0	0	0	0	=HYPERLINK("http://genome.ucsc.edu/cgi-bin/hgTracks?db=ce11&position=chrI%3A2450001%2D2460000&simpleRepeat=pack")
chrI	2460000	10000	5	0	0	26	2	5	0	0	14	2	3	1	1	83.00	0.00	1	0	0	0	0	=HYPERLINK("http://genome.ucsc.edu/cgi-bin/hgTracks?db=ce11&position=chrI%3A2460001%2D2470000&simpleRepeat=pack")
chrI	2470000	10000	0	1	0	0	0	0	1	0	0	0	0	0	0	0.00	0.00	0	0	0	0	0	=HYPERLINK("http://genome.ucsc.edu/cgi-bin/hgTracks?db=ce11&position=chrI%3A2470001%2D2480000&simpleRepeat=pack")
chrI	2480000	10000	5	0	0	0	1	5	0	0	0	1	2	1	1	67.00	0.00	1	0	0	0	0	=HYPERLINK("http://genome.ucsc.edu/cgi-bin/hgTracks?db=ce11&position=chrI%3A2480001%2D2490000&simpleRepeat=pack")
chrI	2490000	10000	13	0	0	4	4	6	0	0	1	2	8	4	2	140.50	67.50	1	0	1	0	0	=HYPERLINK("http://genome.ucsc.edu/cgi-bin/hgTracks?db=ce11&position=chrI%3A2490001%2D2500000&simpleRepeat=pack")
chrI	2500000	10000	5	0	0	4	2	3	0	0	3	1	1	0	0	0.00	0.00	0	0	0	0	0	=HYPERLINK("http://genome.ucsc.edu/cgi-bin/hgTracks?db=ce11&position=chrI%3A2500001%2D2510000&simpleRepeat=pack")
chrI	2510000	10000	8	0	0	0	3	3	0	0	0	1	5	2	1	77.00	0.00	1	0	0	0	0	=HYPERLINK("http://genome.ucsc.edu/cgi-bin/hgTracks?db=ce11&position=chrI%3A2510001%2D2520000&simpleRepeat=pack")
chrI	2520000	10000	2	0	0	0	1	2	0	0	0	1	2	1	1	126.00	0.00	0	1	0	0	0	=HYPERLINK("http://genome.ucsc.edu/cgi-bin/hgTracks?db=ce11&position=chrI%3A2520001%2D2530000&simpleRepeat=pack")
chrI	2530000	10000	11	0	0	0	5	7	0	0	0	3	7	3	2	117.50	5.50	0	2	0	0	0	=HYPERLINK("http://genome.ucsc.edu/cgi-bin/hgTracks?db=ce11&position=chrI%3A2530001%2D2540000&simpleRepeat=pack")
chrI	2540000	10000	14	5136	0	75816	3	8	1041	0	12356	2	7	3	2	133.50	71.50	1	0	1	0	0	=HYPERLINK("http://genome.ucsc.edu/cgi-bin/hgTracks?db=ce11&position=chrI%3A2540001%2D2550000&simpleRepeat=pack")
chrI	2550000	10000	26	0	0	2243	5	19	0	0	994	3	2	1	1	87.00	0.00	1	0	0	0	0	=HYPERLINK("http://genome.ucsc.edu/cgi-bin/hgTracks?db=ce11&position=chrI%3A2550001%2D2560000&simpleRepeat=pack")
chrI	2560000	10000	1	0	1	4	0	1	0	1	4	0	0	0	0	0.00	0.00	0	0	0	0	0	=HYPERLINK("http://genome.ucsc.edu/cgi-bin/hgTracks?db=ce11&position=chrI%3A2560001%2D2570000&simpleRepeat=pack")
chrI	2570000	10000	0	0	0	0	0	0	0	0	0	0	0	0	0	0.00	0.00	0	0	0	0	0	=HYPERLINK("http://genome.ucsc.edu/cgi-bin/hgTracks?db=ce11&position=chrI%3A2570001%2D2580000&simpleRepeat=pack")
chrI	2580000	10000	6	0	0	0	2	5	0	0	0	2	6	2	2	111.50	9.50	0	2	0	0	0	=HYPERLINK("http://genome.ucsc.edu/cgi-bin/hgTracks?db=ce11&position=chrI%3A2580001%2D2590000&simpleRepeat=pack")
chrI	2590000	10000	15	0	0	0	6	9	0	0	0	3	11	4	2	72.00	18.00	2	0	0	0	0	=HYPERLINK("http://genome.ucsc.edu/cgi-bin/hgTracks?db=ce11&position=chrI%3A2590001%2D2600000&simpleRepeat=pack")
chrI	2600000	10000	17	0	0	2	8	7	0	0	1	3	11	5	2	77.00	0.00	2	0	0	0	0	=HYPERLINK("http://genome.ucsc.edu/cgi-bin/hgTracks?db=ce11&position=chrI%3A2600001%2D2610000&simpleRepeat=pack")
chrI	2610000	10000	0	0	0	0	0	0	0	0	0	0	0	0	0	0.00	0.00	0	0	0	0	0	=HYPERLINK("http://genome.ucsc.edu/cgi-bin/hgTracks?db=ce11&position=chrI%3A2610001%2D2620000&simpleRepeat=pack")
chrI	2620000	10000	3	0	0	0	1	3	0	0	0	1	3	1	1	74.00	0.00	1	0	0	0	0	=HYPERLINK("http://genome.ucsc.edu/cgi-bin/hgTracks?db=ce11&position=chrI%3A2620001%2D2630000&simpleRepeat=pack")
chrI	2630000	10000	6	0	0	10	3	4	0	0	7	2	2	1	1	124.00	0.00	0	1	0	0	0	=HYPERLINK("http://genome.ucsc.edu/cgi-bin/hgTracks?db=ce11&position=chrI%3A2630001%2D2640000&simpleRepeat=pack")
chrI	2640000	10000	5	0	0	1	1	5	0	0	1	1	2	1	1	71.00	0.00	1	0	0	0	0	=HYPERLINK("http://genome.ucsc.edu/cgi-bin/hgTracks?db=ce11&position=chrI%3A2640001%2D2650000&simpleRepeat=pack")
chrI	2650000	10000	10	0	0	1	5	8	0	0	1	4	10	5	4	88.50	39.36	3	1	0	0	0	=HYPERLINK("http://genome.ucsc.edu/cgi-bin/hgTracks?db=ce11&position=chrI%3A2650001%2D2660000&simpleRepeat=pack")
chrI	2660000	10000	19	0	0	3	9	13	0	0	2	6	19	9	6	210.83	143.97	1	2	3	0	0	=HYPERLINK("http://genome.ucsc.edu/cgi-bin/hgTracks?db=ce11&position=chrI%3A2660001%2D2670000&simpleRepeat=pack")
chrI	2670000	10000	2	0	0	1	1	2	0	0	1	1	2	1	1	124.00	0.00	0	1	0	0	0	=HYPERLINK("http://genome.ucsc.edu/cgi-bin/hgTracks?db=ce11&position=chrI%3A2670001%2D2680000&simpleRepeat=pack")
chrI	2680000	10000	10	0	0	0	1	9	0	0	0	1	4	1	1	59.00	0.00	1	0	0	0	0	=HYPERLINK("http://genome.ucsc.edu/cgi-bin/hgTracks?db=ce11&position=chrI%3A2680001%2D2690000&simpleRepeat=pack")
chrI	2690000	10000	12	0	1	1566	5	10	0	1	499	4	11	5	4	83.25	32.14	3	1	0	0	0	=HYPERLINK("http://genome.ucsc.edu/cgi-bin/hgTracks?db=ce11&position=chrI%3A2690001%2D2700000&simpleRepeat=pack")
chrI	2700000	10000	16	2	0	0	8	14	2	0	0	7	12	6	5	130.20	42.45	1	4	0	0	0	=HYPERLINK("http://genome.ucsc.edu/cgi-bin/hgTracks?db=ce11&position=chrI%3A2700001%2D2710000&simpleRepeat=pack")
chrI	2710000	10000	10	0	0	0	5	8	0	0	0	4	6	3	2	94.50	42.50	1	1	0	0	0	=HYPERLINK("http://genome.ucsc.edu/cgi-bin/hgTracks?db=ce11&position=chrI%3A2710001%2D2720000&simpleRepeat=pack")
chrI	2720000	10000	18	2	0	0	5	8	1	0	0	2	0	0	0	0.00	0.00	0	0	0	0	0	=HYPERLINK("http://genome.ucsc.edu/cgi-bin/hgTracks?db=ce11&position=chrI%3A2720001%2D2730000&simpleRepeat=pack")
chrI	2730000	10000	22	3	0	2	7	17	2	0	2	5	2	0	0	0.00	0.00	0	0	0	0	0	=HYPERLINK("http://genome.ucsc.edu/cgi-bin/hgTracks?db=ce11&position=chrI%3A2730001%2D2740000&simpleRepeat=pack")
chrI	2740000	10000	28	0	0	0	12	18	0	0	0	7	23	9	6	93.67	28.77	4	2	0	0	0	=HYPERLINK("http://genome.ucsc.edu/cgi-bin/hgTracks?db=ce11&position=chrI%3A2740001%2D2750000&simpleRepeat=pack")
chrI	2750000	10000	16	0	0	0	8	8	0	0	0	4	10	5	3	67.00	12.96	3	0	0	0	0	=HYPERLINK("http://genome.ucsc.edu/cgi-bin/hgTracks?db=ce11&position=chrI%3A2750001%2D2760000&simpleRepeat=pack")
chrI	2760000	10000	24	0	0	0	7	20	0	0	0	7	14	7	7	119.57	26.14	1	6	0	0	0	=HYPERLINK("http://genome.ucsc.edu/cgi-bin/hgTracks?db=ce11&position=chrI%3A2760001%2D2770000&simpleRepeat=pack")
chrI	2770000	10000	9	0	0	2	4	5	0	0	2	2	3	1	1	118.00	0.00	0	1	0	0	0	=HYPERLINK("http://genome.ucsc.edu/cgi-bin/hgTracks?db=ce11&position=chrI%3A2770001%2D2780000&simpleRepeat=pack")
chrI	2780000	10000	14	0	0	0	7	10	0	0	0	5	10	4	3	79.33	13.12	3	0	0	0	0	=HYPERLINK("http://genome.ucsc.edu/cgi-bin/hgTracks?db=ce11&position=chrI%3A2780001%2D2790000&simpleRepeat=pack")
chrI	2790000	10000	2	0	0	0	1	2	0	0	0	1	2	1	1	196.00	0.00	0	1	0	0	0	=HYPERLINK("http://genome.ucsc.edu/cgi-bin/hgTracks?db=ce11&position=chrI%3A2790001%2D2800000&simpleRepeat=pack")
chrI	2800000	10000	6	0	0	0	3	6	0	0	0	3	4	2	2	98.00	17.00	1	1	0	0	0	=HYPERLINK("http://genome.ucsc.edu/cgi-bin/hgTracks?db=ce11&position=chrI%3A2800001%2D2810000&simpleRepeat=pack")
chrI	2810000	10000	0	0	0	0	0	0	0	0	0	0	0	0	0	0.00	0.00	0	0	0	0	0	=HYPERLINK("http://genome.ucsc.edu/cgi-bin/hgTracks?db=ce11&position=chrI%3A2810001%2D2820000&simpleRepeat=pack")
chrI	2820000	10000	6	0	0	0	2	6	0	0	0	2	4	2	2	100.00	39.00	1	1	0	0	0	=HYPERLINK("http://genome.ucsc.edu/cgi-bin/hgTracks?db=ce11&position=chrI%3A2820001%2D2830000&simpleRepeat=pack")
chrI	2830000	10000	2	0	0	0	0	2	0	0	0	0	1	0	0	0.00	0.00	0	0	0	0	0	=HYPERLINK("http://genome.ucsc.edu/cgi-bin/hgTracks?db=ce11&position=chrI%3A2830001%2D2840000&simpleRepeat=pack")
chrI	2840000	10000	14	0	0	12	7	8	0	0	7	4	13	7	4	73.50	26.39	3	1	0	0	0	=HYPERLINK("http://genome.ucsc.edu/cgi-bin/hgTracks?db=ce11&position=chrI%3A2840001%2D2850000&simpleRepeat=pack")
chrI	2850000	10000	4	0	0	1	1	4	0	0	1	1	3	1	1	84.00	0.00	1	0	0	0	0	=HYPERLINK("http://genome.ucsc.edu/cgi-bin/hgTracks?db=ce11&position=chrI%3A2850001%2D2860000&simpleRepeat=pack")
chrI	2860000	10000	1	0	0	3	0	1	0	0	1	0	1	0	0	0.00	0.00	0	0	0	0	0	=HYPERLINK("http://genome.ucsc.edu/cgi-bin/hgTracks?db=ce11&position=chrI%3A2860001%2D2870000&simpleRepeat=pack")
chrI	2870000	10000	7	0	0	0	2	7	0	0	0	2	5	2	2	113.50	9.50	0	2	0	0	0	=HYPERLINK("http://genome.ucsc.edu/cgi-bin/hgTracks?db=ce11&position=chrI%3A2870001%2D2880000&simpleRepeat=pack")
chrI	2880000	10000	12	0	0	1	6	6	0	0	1	3	12	6	3	85.67	15.54	2	1	0	0	0	=HYPERLINK("http://genome.ucsc.edu/cgi-bin/hgTracks?db=ce11&position=chrI%3A2880001%2D2890000&simpleRepeat=pack")
chrI	2890000	10000	5	0	0	0	2	5	0	0	0	2	3	1	1	65.00	0.00	1	0	0	0	0	=HYPERLINK("http://genome.ucsc.edu/cgi-bin/hgTracks?db=ce11&position=chrI%3A2890001%2D2900000&simpleRepeat=pack")
chrI	2900000	10000	1	0	0	32	0	1	0	0	24	0	0	0	0	0.00	0.00	0	0	0	0	0	=HYPERLINK("http://genome.ucsc.edu/cgi-bin/hgTracks?db=ce11&position=chrI%3A2900001%2D2910000&simpleRepeat=pack")
chrI	2910000	10000	3	0	0	1	1	3	0	0	1	1	2	1	1	75.00	0.00	1	0	0	0	0	=HYPERLINK("http://genome.ucsc.edu/cgi-bin/hgTracks?db=ce11&position=chrI%3A2910001%2D2920000&simpleRepeat=pack")
chrI	2920000	10000	8	0	0	5	4	2	0	0	2	1	0	0	0	0.00	0.00	0	0	0	0	0	=HYPERLINK("http://genome.ucsc.edu/cgi-bin/hgTracks?db=ce11&position=chrI%3A2920001%2D2930000&simpleRepeat=pack")
chrI	2930000	10000	10	0	0	2	5	4	0	0	1	2	10	5	2	80.00	19.00	2	0	0	0	0	=HYPERLINK("http://genome.ucsc.edu/cgi-bin/hgTracks?db=ce11&position=chrI%3A2930001%2D2940000&simpleRepeat=pack")
chrI	2940000	10000	12	0	0	2	5	8	0	0	2	3	10	5	3	83.67	13.12	2	1	0	0	0	=HYPERLINK("http://genome.ucsc.edu/cgi-bin/hgTracks?db=ce11&position=chrI%3A2940001%2D2950000&simpleRepeat=pack")
chrI	2950000	10000	12	0	0	0	6	8	0	0	0	4	11	5	3	126.33	30.07	1	2	0	0	0	=HYPERLINK("http://genome.ucsc.edu/cgi-bin/hgTracks?db=ce11&position=chrI%3A2950001%2D2960000&simpleRepeat=pack")
chrI	2960000	10000	2	0	0	0	1	2	0	0	0	1	2	1	1	171.00	0.00	0	1	0	0	0	=HYPERLINK("http://genome.ucsc.edu/cgi-bin/hgTracks?db=ce11&position=chrI%3A2960001%2D2970000&simpleRepeat=pack")
chrI	2970000	10000	12	0	0	2	6	8	0	0	1	4	11	5	4	140.25	75.25	1	2	1	0	0	=HYPERLINK("http://genome.ucsc.edu/cgi-bin/hgTracks?db=ce11&position=chrI%3A2970001%2D2980000&simpleRepeat=pack")
chrI	2980000	10000	7	0	0	1	0	5	0	0	1	0	0	0	0	0.00	0.00	0	0	0	0	0	=HYPERLINK("http://genome.ucsc.edu/cgi-bin/hgTracks?db=ce11&position=chrI%3A2980001%2D2990000&simpleRepeat=pack")
chrI	2990000	10000	9	0	0	4	4	3	0	0	4	1	0	0	0	0.00	0.00	0	0	0	0	0	=HYPERLINK("http://genome.ucsc.edu/cgi-bin/hgTracks?db=ce11&position=chrI%3A2990001%2D3000000&simpleRepeat=pack")
chrI	3000000	10000	12	0	0	0	6	9	0	0	0	4	8	5	3	101.33	41.81	2	1	0	0	0	=HYPERLINK("http://genome.ucsc.edu/cgi-bin/hgTracks?db=ce11&position=chrI%3A3000001%2D3010000&simpleRepeat=pack")
chrI	3010000	10000	34	3	0	0	13	23	3	0	0	8	21	7	4	72.50	12.46	4	0	0	0	0	=HYPERLINK("http://genome.ucsc.edu/cgi-bin/hgTracks?db=ce11&position=chrI%3A3010001%2D3020000&simpleRepeat=pack")
chrI	3020000	10000	13	0	0	0	7	7	0	0	0	4	5	3	3	98.00	22.02	1	2	0	0	0	=HYPERLINK("http://genome.ucsc.edu/cgi-bin/hgTracks?db=ce11&position=chrI%3A3020001%2D3030000&simpleRepeat=pack")
chrI	3030000	10000	10	0	0	1	4	8	0	0	1	3	9	4	3	78.33	23.33	2	1	0	0	0	=HYPERLINK("http://genome.ucsc.edu/cgi-bin/hgTracks?db=ce11&position=chrI%3A3030001%2D3040000&simpleRepeat=pack")
chrI	3040000	10000	9	0	0	2	4	5	0	0	1	2	7	3	1	54.00	0.00	1	0	0	0	0	=HYPERLINK("http://genome.ucsc.edu/cgi-bin/hgTracks?db=ce11&position=chrI%3A3040001%2D3050000&simpleRepeat=pack")
chrI	3050000	10000	16	0	0	4	6	10	0	0	2	3	10	3	2	80.00	8.00	2	0	0	0	0	=HYPERLINK("http://genome.ucsc.edu/cgi-bin/hgTracks?db=ce11&position=chrI%3A3050001%2D3060000&simpleRepeat=pack")
chrI	3060000	10000	19	27	0	3	6	15	23	0	1	4	6	2	2	108.00	20.00	1	1	0	0	0	=HYPERLINK("http://genome.ucsc.edu/cgi-bin/hgTracks?db=ce11&position=chrI%3A3060001%2D3070000&simpleRepeat=pack")
chrI	3070000	10000	10	0	0	0	5	6	0	0	0	3	8	4	2	124.50	24.50	1	1	0	0	0	=HYPERLINK("http://genome.ucsc.edu/cgi-bin/hgTracks?db=ce11&position=chrI%3A3070001%2D3080000&simpleRepeat=pack")
chrI	3080000	10000	0	0	0	16	0	0	0	0	4	0	0	0	0	0.00	0.00	0	0	0	0	0	=HYPERLINK("http://genome.ucsc.edu/cgi-bin/hgTracks?db=ce11&position=chrI%3A3080001%2D3090000&simpleRepeat=pack")
chrI	3090000	10000	7	0	0	0	3	5	0	0	0	2	6	3	2	85.50	2.50	2	0	0	0	0	=HYPERLINK("http://genome.ucsc.edu/cgi-bin/hgTracks?db=ce11&position=chrI%3A3090001%2D3100000&simpleRepeat=pack")
chrI	3100000	10000	5	0	0	0	1	5	0	0	0	1	2	1	1	63.00	0.00	1	0	0	0	0	=HYPERLINK("http://genome.ucsc.edu/cgi-bin/hgTracks?db=ce11&position=chrI%3A3100001%2D3110000&simpleRepeat=pack")
chrI	3110000	10000	16	0	0	9	6	16	0	0	5	6	16	6	6	94.67	37.69	4	2	0	0	0	=HYPERLINK("http://genome.ucsc.edu/cgi-bin/hgTracks?db=ce11&position=chrI%3A3110001%2D3120000&simpleRepeat=pack")
chrI	3120000	10000	8	0	0	0	4	2	0	0	0	1	8	4	1	55.00	0.00	1	0	0	0	0	=HYPERLINK("http://genome.ucsc.edu/cgi-bin/hgTracks?db=ce11&position=chrI%3A3120001%2D3130000&simpleRepeat=pack")
chrI	3130000	10000	21	0	0	3	4	16	0	0	3	3	8	4	3	76.00	15.75	3	0	0	0	0	=HYPERLINK("http://genome.ucsc.edu/cgi-bin/hgTracks?db=ce11&position=chrI%3A3130001%2D3140000&simpleRepeat=pack")
chrI	3140000	10000	11	0	0	0	0	7	0	0	0	0	3	0	0	0.00	0.00	0	0	0	0	0	=HYPERLINK("http://genome.ucsc.edu/cgi-bin/hgTracks?db=ce11&position=chrI%3A3140001%2D3150000&simpleRepeat=pack")
chrI	3150000	10000	8	0	0	1	4	8	0	0	1	4	5	2	2	90.50	34.50	1	1	0	0	0	=HYPERLINK("http://genome.ucsc.edu/cgi-bin/hgTracks?db=ce11&position=chrI%3A3150001%2D3160000&simpleRepeat=pack")
chrI	3160000	10000	11	0	0	0	5	7	0	0	0	3	7	3	2	139.00	49.00	1	1	0	0	0	=HYPERLINK("http://genome.ucsc.edu/cgi-bin/hgTracks?db=ce11&position=chrI%3A3160001%2D3170000&simpleRepeat=pack")
chrI	3170000	10000	88035	6465	0	140146	19831	10519	2244	0	21935	2230	12	6	6	124.67	58.14	3	2	1	0	0	=HYPERLINK("http://genome.ucsc.edu/cgi-bin/hgTracks?db=ce11&position=chrI%3A3170001%2D3180000&simpleRepeat=pack")
chrI	3180000	10000	0	1	0	15	0	0	1	0	10	0	0	0	0	0.00	0.00	0	0	0	0	0	=HYPERLINK("http://genome.ucsc.edu/cgi-bin/hgTracks?db=ce11&position=chrI%3A3180001%2D3190000&simpleRepeat=pack")
chrI	3190000	10000	2	0	0	1	1	2	0	0	1	1	2	1	1	169.00	0.00	0	1	0	0	0	=HYPERLINK("http://genome.ucsc.edu/cgi-bin/hgTracks?db=ce11&position=chrI%3A3190001%2D3200000&simpleRepeat=pack")
chrI	3200000	10000	4	0	0	5	2	4	0	0	1	2	4	2	2	93.00	27.00	1	1	0	0	0	=HYPERLINK("http://genome.ucsc.edu/cgi-bin/hgTracks?db=ce11&position=chrI%3A3200001%2D3210000&simpleRepeat=pack")
chrI	3210000	10000	24	0	0	0	12	10	0	0	0	5	12	6	2	66.50	4.50	2	0	0	0	0	=HYPERLINK("http://genome.ucsc.edu/cgi-bin/hgTracks?db=ce11&position=chrI%3A3210001%2D3220000&simpleRepeat=pack")
chrI	3220000	10000	6	0	0	0	3	6	0	0	0	3	6	3	3	95.67	17.78	2	1	0	0	0	=HYPERLINK("http://genome.ucsc.edu/cgi-bin/hgTracks?db=ce11&position=chrI%3A3220001%2D3230000&simpleRepeat=pack")
chrI	3230000	10000	0	0	0	0	0	0	0	0	0	0	0	0	0	0.00	0.00	0	0	0	0	0	=HYPERLINK("http://genome.ucsc.edu/cgi-bin/hgTracks?db=ce11&position=chrI%3A3230001%2D3240000&simpleRepeat=pack")
chrI	3240000	10000	3	0	0	3	1	3	0	0	3	1	1	0	0	0.00	0.00	0	0	0	0	0	=HYPERLINK("http://genome.ucsc.edu/cgi-bin/hgTracks?db=ce11&position=chrI%3A3240001%2D3250000&simpleRepeat=pack")
chrI	3250000	10000	27	0	0	3	9	20	0	0	3	6	9	4	3	134.67	52.73	1	1	1	0	0	=HYPERLINK("http://genome.ucsc.edu/cgi-bin/hgTracks?db=ce11&position=chrI%3A3250001%2D3260000&simpleRepeat=pack")
chrI	3260000	10000	21	0	0	0	8	13	0	0	0	5	14	6	3	78.00	31.95	2	1	0	0	0	=HYPERLINK("http://genome.ucsc.edu/cgi-bin/hgTracks?db=ce11&position=chrI%3A3260001%2D3270000&simpleRepeat=pack")
chrI	3270000	10000	6	0	0	1	3	6	0	0	1	3	6	3	3	69.67	1.70	3	0	0	0	0	=HYPERLINK("http://genome.ucsc.edu/cgi-bin/hgTracks?db=ce11&position=chrI%3A3270001%2D3280000&simpleRepeat=pack")
chrI	3280000	10000	18	0	0	0	8	10	0	0	0	4	10	4	3	93.67	17.59	2	1	0	0	0	=HYPERLINK("http://genome.ucsc.edu/cgi-bin/hgTracks?db=ce11&position=chrI%3A3280001%2D3290000&simpleRepeat=pack")
chrI	3290000	10000	6	0	0	0	2	4	0	0	0	1	3	1	1	119.00	0.00	0	1	0	0	0	=HYPERLINK("http://genome.ucsc.edu/cgi-bin/hgTracks?db=ce11&position=chrI%3A3290001%2D3300000&simpleRepeat=pack")
chrI	3300000	10000	5	0	0	0	2	5	0	0	0	2	3	1	1	92.00	0.00	1	0	0	0	0	=HYPERLINK("http://genome.ucsc.edu/cgi-bin/hgTracks?db=ce11&position=chrI%3A3300001%2D3310000&simpleRepeat=pack")
chrI	3310000	10000	0	0	0	0	0	0	0	0	0	0	0	0	0	0.00	0.00	0	0	0	0	0	=HYPERLINK("http://genome.ucsc.edu/cgi-bin/hgTracks?db=ce11&position=chrI%3A3310001%2D3320000&simpleRepeat=pack")
chrI	3320000	10000	0	0	0	6	0	0	0	0	2	0	0	0	0	0.00	0.00	0	0	0	0	0	=HYPERLINK("http://genome.ucsc.edu/cgi-bin/hgTracks?db=ce11&position=chrI%3A3320001%2D3330000&simpleRepeat=pack")
chrI	3330000	10000	8	0	0	0	4	4	0	0	0	2	2	1	1	71.00	0.00	1	0	0	0	0	=HYPERLINK("http://genome.ucsc.edu/cgi-bin/hgTracks?db=ce11&position=chrI%3A3330001%2D3340000&simpleRepeat=pack")
chrI	3340000	10000	3	0	0	4	0	3	0	0	3	0	0	0	0	0.00	0.00	0	0	0	0	0	=HYPERLINK("http://genome.ucsc.edu/cgi-bin/hgTracks?db=ce11&position=chrI%3A3340001%2D3350000&simpleRepeat=pack")
chrI	3350000	10000	9	0	0	1	4	9	0	0	1	4	8	4	4	105.75	46.19	2	2	0	0	0	=HYPERLINK("http://genome.ucsc.edu/cgi-bin/hgTracks?db=ce11&position=chrI%3A3350001%2D3360000&simpleRepeat=pack")
chrI	3360000	10000	0	0	0	3535	0	0	0	0	1462	0	0	0	0	0.00	0.00	0	0	0	0	0	=HYPERLINK("http://genome.ucsc.edu/cgi-bin/hgTracks?db=ce11&position=chrI%3A3360001%2D3370000&simpleRepeat=pack")
chrI	3370000	10000	11	0	4	0	5	7	0	2	0	3	7	3	2	160.00	35.00	0	2	0	0	0	=HYPERLINK("http://genome.ucsc.edu/cgi-bin/hgTracks?db=ce11&position=chrI%3A3370001%2D3380000&simpleRepeat=pack")
chrI	3380000	10000	6	0	0	22	1	6	0	0	22	1	3	1	1	84.00	0.00	1	0	0	0	0	=HYPERLINK("http://genome.ucsc.edu/cgi-bin/hgTracks?db=ce11&position=chrI%3A3380001%2D3390000&simpleRepeat=pack")
chrI	3390000	10000	230	236	0	966	61	204	209	0	856	51	16	6	3	135.67	53.42	1	1	1	0	0	=HYPERLINK("http://genome.ucsc.edu/cgi-bin/hgTracks?db=ce11&position=chrI%3A3390001%2D3400000&simpleRepeat=pack")
chrI	3400000	10000	6	0	0	0	3	6	0	0	0	3	6	3	3	178.67	85.14	1	1	1	0	0	=HYPERLINK("http://genome.ucsc.edu/cgi-bin/hgTracks?db=ce11&position=chrI%3A3400001%2D3410000&simpleRepeat=pack")
chrI	3410000	10000	6	0	0	4	3	4	0	0	2	2	6	3	2	113.00	1.00	0	2	0	0	0	=HYPERLINK("http://genome.ucsc.edu/cgi-bin/hgTracks?db=ce11&position=chrI%3A3410001%2D3420000&simpleRepeat=pack")
chrI	3420000	10000	30	27	0	7	13	20	23	0	5	8	9	4	2	165.00	5.00	0	2	0	0	0	=HYPERLINK("http://genome.ucsc.edu/cgi-bin/hgTracks?db=ce11&position=chrI%3A3420001%2D3430000&simpleRepeat=pack")
chrI	3430000	10000	36	0	0	0	15	16	0	0	0	7	24	12	6	115.00	64.49	3	2	1	0	0	=HYPERLINK("http://genome.ucsc.edu/cgi-bin/hgTracks?db=ce11&position=chrI%3A3430001%2D3440000&simpleRepeat=pack")
chrI	3440000	10000	7	8	0	1	2	7	8	0	1	2	4	1	1	82.00	0.00	1	0	0	0	0	=HYPERLINK("http://genome.ucsc.edu/cgi-bin/hgTracks?db=ce11&position=chrI%3A3440001%2D3450000&simpleRepeat=pack")
chrI	3450000	10000	10	0	0	0	2	10	0	0	0	2	5	2	2	96.00	8.00	1	1	0	0	0	=HYPERLINK("http://genome.ucsc.edu/cgi-bin/hgTracks?db=ce11&position=chrI%3A3450001%2D3460000&simpleRepeat=pack")
chrI	3460000	10000	9	0	0	0	4	5	0	0	0	2	8	4	2	83.00	33.00	1	1	0	0	0	=HYPERLINK("http://genome.ucsc.edu/cgi-bin/hgTracks?db=ce11&position=chrI%3A3460001%2D3470000&simpleRepeat=pack")
chrI	3470000	10000	4	0	0	49	1	4	0	0	28	1	2	1	1	127.00	0.00	0	1	0	0	0	=HYPERLINK("http://genome.ucsc.edu/cgi-bin/hgTracks?db=ce11&position=chrI%3A3470001%2D3480000&simpleRepeat=pack")
chrI	3480000	10000	9	51	22	1341	4	9	23	11	513	4	3	1	1	63.00	0.00	1	0	0	0	0	=HYPERLINK("http://genome.ucsc.edu/cgi-bin/hgTracks?db=ce11&position=chrI%3A3480001%2D3490000&simpleRepeat=pack")
chrI	3490000	10000	17	0	0	9	8	9	0	0	5	4	11	5	3	78.67	16.54	3	0	0	0	0	=HYPERLINK("http://genome.ucsc.edu/cgi-bin/hgTracks?db=ce11&position=chrI%3A3490001%2D3500000&simpleRepeat=pack")
chrI	3500000	10000	10	0	0	0	5	6	0	0	0	3	10	5	3	129.00	12.73	0	3	0	0	0	=HYPERLINK("http://genome.ucsc.edu/cgi-bin/hgTracks?db=ce11&position=chrI%3A3500001%2D3510000&simpleRepeat=pack")
chrI	3510000	10000	14	6	0	0	5	8	2	0	0	3	7	2	1	103.00	0.00	0	1	0	0	0	=HYPERLINK("http://genome.ucsc.edu/cgi-bin/hgTracks?db=ce11&position=chrI%3A3510001%2D3520000&simpleRepeat=pack")
chrI	3520000	10000	2	0	0	0	1	2	0	0	0	1	2	1	1	90.00	0.00	1	0	0	0	0	=HYPERLINK("http://genome.ucsc.edu/cgi-bin/hgTracks?db=ce11&position=chrI%3A3520001%2D3530000&simpleRepeat=pack")
chrI	3530000	10000	10	0	0	0	5	10	0	0	0	5	8	4	4	125.75	91.94	3	0	1	0	0	=HYPERLINK("http://genome.ucsc.edu/cgi-bin/hgTracks?db=ce11&position=chrI%3A3530001%2D3540000&simpleRepeat=pack")
chrI	3540000	10000	0	0	0	1	0	0	0	0	1	0	0	0	0	0.00	0.00	0	0	0	0	0	=HYPERLINK("http://genome.ucsc.edu/cgi-bin/hgTracks?db=ce11&position=chrI%3A3540001%2D3550000&simpleRepeat=pack")
chrI	3550000	10000	9	0	0	1530	0	5	0	0	733	0	0	0	0	0.00	0.00	0	0	0	0	0	=HYPERLINK("http://genome.ucsc.edu/cgi-bin/hgTracks?db=ce11&position=chrI%3A3550001%2D3560000&simpleRepeat=pack")
chrI	3560000	10000	6	0	0	0	3	4	0	0	0	2	4	2	1	74.00	0.00	1	0	0	0	0	=HYPERLINK("http://genome.ucsc.edu/cgi-bin/hgTracks?db=ce11&position=chrI%3A3560001%2D3570000&simpleRepeat=pack")
chrI	3570000	10000	10	0	0	0	5	8	0	0	0	4	6	3	3	93.00	17.91	2	1	0	0	0	=HYPERLINK("http://genome.ucsc.edu/cgi-bin/hgTracks?db=ce11&position=chrI%3A3570001%2D3580000&simpleRepeat=pack")
chrI	3580000	10000	9	0	0	1	4	5	0	0	1	2	8	4	2	86.50	10.50	2	0	0	0	0	=HYPERLINK("http://genome.ucsc.edu/cgi-bin/hgTracks?db=ce11&position=chrI%3A3580001%2D3590000&simpleRepeat=pack")
chrI	3590000	10000	0	0	0	0	0	0	0	0	0	0	0	0	0	0.00	0.00	0	0	0	0	0	=HYPERLINK("http://genome.ucsc.edu/cgi-bin/hgTracks?db=ce11&position=chrI%3A3590001%2D3600000&simpleRepeat=pack")
chrI	3600000	10000	30	0	0	0	4	12	0	0	0	4	14	4	4	164.25	66.11	1	2	1	0	0	=HYPERLINK("http://genome.ucsc.edu/cgi-bin/hgTracks?db=ce11&position=chrI%3A3600001%2D3610000&simpleRepeat=pack")
chrI	3610000	10000	25	0	0	0	12	11	0	0	0	5	18	7	4	102.75	50.72	2	2	0	0	0	=HYPERLINK("http://genome.ucsc.edu/cgi-bin/hgTracks?db=ce11&position=chrI%3A3610001%2D3620000&simpleRepeat=pack")
chrI	3620000	10000	18	0	0	0	9	8	0	0	0	4	16	8	3	101.33	26.79	2	1	0	0	0	=HYPERLINK("http://genome.ucsc.edu/cgi-bin/hgTracks?db=ce11&position=chrI%3A3620001%2D3630000&simpleRepeat=pack")
chrI	3630000	10000	13	0	0	0	6	7	0	0	0	3	4	2	2	215.00	29.00	0	1	1	0	0	=HYPERLINK("http://genome.ucsc.edu/cgi-bin/hgTracks?db=ce11&position=chrI%3A3630001%2D3640000&simpleRepeat=pack")
chrI	3640000	10000	9	0	0	0	4	7	0	0	0	3	6	3	2	111.00	23.00	1	1	0	0	0	=HYPERLINK("http://genome.ucsc.edu/cgi-bin/hgTracks?db=ce11&position=chrI%3A3640001%2D3650000&simpleRepeat=pack")
chrI	3650000	10000	8	0	0	78	4	8	0	0	49	4	8	4	4	115.25	50.60	2	2	0	0	0	=HYPERLINK("http://genome.ucsc.edu/cgi-bin/hgTracks?db=ce11&position=chrI%3A3650001%2D3660000&simpleRepeat=pack")
chrI	3660000	10000	868	4508	0	707429	61	550	1180	0	42484	34	6	3	2	120.50	44.50	1	1	0	0	0	=HYPERLINK("http://genome.ucsc.edu/cgi-bin/hgTracks?db=ce11&position=chrI%3A3660001%2D3670000&simpleRepeat=pack")
chrI	3670000	10000	4	0	0	0	2	4	0	0	0	2	4	2	2	121.50	15.50	0	2	0	0	0	=HYPERLINK("http://genome.ucsc.edu/cgi-bin/hgTracks?db=ce11&position=chrI%3A3670001%2D3680000&simpleRepeat=pack")
chrI	3680000	10000	0	0	0	0	0	0	0	0	0	0	0	0	0	0.00	0.00	0	0	0	0	0	=HYPERLINK("http://genome.ucsc.edu/cgi-bin/hgTracks?db=ce11&position=chrI%3A3680001%2D3690000&simpleRepeat=pack")
chrI	3690000	10000	4	0	0	0	2	4	0	0	0	2	0	0	0	0.00	0.00	0	0	0	0	0	=HYPERLINK("http://genome.ucsc.edu/cgi-bin/hgTracks?db=ce11&position=chrI%3A3690001%2D3700000&simpleRepeat=pack")
chrI	3700000	10000	1	0	0	6	0	1	0	0	4	0	0	0	0	0.00	0.00	0	0	0	0	0	=HYPERLINK("http://genome.ucsc.edu/cgi-bin/hgTracks?db=ce11&position=chrI%3A3700001%2D3710000&simpleRepeat=pack")
chrI	3710000	10000	8	0	0	3	3	6	0	0	1	2	8	3	2	61.00	4.00	2	0	0	0	0	=HYPERLINK("http://genome.ucsc.edu/cgi-bin/hgTracks?db=ce11&position=chrI%3A3710001%2D3720000&simpleRepeat=pack")
chrI	3720000	10000	10	0	0	8	4	8	0	0	4	3	3	1	1	50.00	0.00	1	0	0	0	0	=HYPERLINK("http://genome.ucsc.edu/cgi-bin/hgTracks?db=ce11&position=chrI%3A3720001%2D3730000&simpleRepeat=pack")
chrI	3730000	10000	7	0	0	4	3	5	0	0	4	2	3	1	1	93.00	0.00	1	0	0	0	0	=HYPERLINK("http://genome.ucsc.edu/cgi-bin/hgTracks?db=ce11&position=chrI%3A3730001%2D3740000&simpleRepeat=pack")
chrI	3740000	10000	8	0	0	8	4	4	0	0	7	2	8	4	2	60.50	6.50	2	0	0	0	0	=HYPERLINK("http://genome.ucsc.edu/cgi-bin/hgTracks?db=ce11&position=chrI%3A3740001%2D3750000&simpleRepeat=pack")
chrI	3750000	10000	23	0	0	0	11	15	0	0	0	7	21	10	6	112.50	45.06	3	3	0	0	0	=HYPERLINK("http://genome.ucsc.edu/cgi-bin/hgTracks?db=ce11&position=chrI%3A3750001%2D3760000&simpleRepeat=pack")
chrI	3760000	10000	255	1761	16	580148	10	168	826	7	62947	6	0	0	0	0.00	0.00	0	0	0	0	0	=HYPERLINK("http://genome.ucsc.edu/cgi-bin/hgTracks?db=ce11&position=chrI%3A3760001%2D3770000&simpleRepeat=pack")
chrI	3770000	10000	20	0	0	0	10	12	0	0	0	6	14	7	4	95.25	44.96	3	1	0	0	0	=HYPERLINK("http://genome.ucsc.edu/cgi-bin/hgTracks?db=ce11&position=chrI%3A3770001%2D3780000&simpleRepeat=pack")
chrI	3780000	10000	4	0	0	0	2	4	0	0	0	2	4	2	2	63.00	12.00	2	0	0	0	0	=HYPERLINK("http://genome.ucsc.edu/cgi-bin/hgTracks?db=ce11&position=chrI%3A3780001%2D3790000&simpleRepeat=pack")
chrI	3790000	10000	0	0	0	0	0	0	0	0	0	0	0	0	0	0.00	0.00	0	0	0	0	0	=HYPERLINK("http://genome.ucsc.edu/cgi-bin/hgTracks?db=ce11&position=chrI%3A3790001%2D3800000&simpleRepeat=pack")
chrI	3800000	10000	8	0	0	0	4	6	0	0	0	3	6	3	2	150.00	23.00	0	2	0	0	0	=HYPERLINK("http://genome.ucsc.edu/cgi-bin/hgTracks?db=ce11&position=chrI%3A3800001%2D3810000&simpleRepeat=pack")
chrI	3810000	10000	4	0	0	0	2	4	0	0	0	2	4	2	2	162.50	37.50	0	1	0	0	0	=HYPERLINK("http://genome.ucsc.edu/cgi-bin/hgTracks?db=ce11&position=chrI%3A3810001%2D3820000&simpleRepeat=pack")
chrI	3820000	10000	21	0	0	2	8	12	0	0	1	5	17	8	5	100.20	40.58	3	2	0	0	0	=HYPERLINK("http://genome.ucsc.edu/cgi-bin/hgTracks?db=ce11&position=chrI%3A3820001%2D3830000&simpleRepeat=pack")
chrI	3830000	10000	7	3	0	1	3	5	1	0	1	2	3	1	1	67.00	0.00	1	0	0	0	0	=HYPERLINK("http://genome.ucsc.edu/cgi-bin/hgTracks?db=ce11&position=chrI%3A3830001%2D3840000&simpleRepeat=pack")
chrI	3840000	10000	27	0	0	6	13	7	0	0	5	3	22	10	2	95.00	27.00	1	1	0	0	0	=HYPERLINK("http://genome.ucsc.edu/cgi-bin/hgTracks?db=ce11&position=chrI%3A3840001%2D3850000&simpleRepeat=pack")
chrI	3850000	10000	6	0	0	4	3	6	0	0	3	3	6	3	3	97.67	31.72	1	2	0	0	0	=HYPERLINK("http://genome.ucsc.edu/cgi-bin/hgTracks?db=ce11&position=chrI%3A3850001%2D3860000&simpleRepeat=pack")
chrI	3860000	10000	1	0	0	0	0	1	0	0	0	0	1	0	0	0.00	0.00	0	0	0	0	0	=HYPERLINK("http://genome.ucsc.edu/cgi-bin/hgTracks?db=ce11&position=chrI%3A3860001%2D3870000&simpleRepeat=pack")
chrI	3870000	10000	22	0	0	0	11	12	0	0	0	6	10	5	3	101.67	44.30	2	1	0	0	0	=HYPERLINK("http://genome.ucsc.edu/cgi-bin/hgTracks?db=ce11&position=chrI%3A3870001%2D3880000&simpleRepeat=pack")
chrI	3880000	10000	10	0	0	0	5	8	0	0	0	4	10	5	4	121.75	56.05	1	2	1	0	0	=HYPERLINK("http://genome.ucsc.edu/cgi-bin/hgTracks?db=ce11&position=chrI%3A3880001%2D3890000&simpleRepeat=pack")
chrI	3890000	10000	4	0	0	0	1	3	0	0	0	1	4	1	1	150.00	0.00	0	1	0	0	0	=HYPERLINK("http://genome.ucsc.edu/cgi-bin/hgTracks?db=ce11&position=chrI%3A3890001%2D3900000&simpleRepeat=pack")
chrI	3900000	10000	14	0	0	0	7	10	0	0	0	5	8	4	3	71.67	19.36	3	0	0	0	0	=HYPERLINK("http://genome.ucsc.edu/cgi-bin/hgTracks?db=ce11&position=chrI%3A3900001%2D3910000&simpleRepeat=pack")
chrI	3910000	10000	2	0	0	0	1	2	0	0	0	1	2	1	1	76.00	0.00	1	0	0	0	0	=HYPERLINK("http://genome.ucsc.edu/cgi-bin/hgTracks?db=ce11&position=chrI%3A3910001%2D3920000&simpleRepeat=pack")
chrI	3920000	10000	2	0	0	0	1	2	0	0	0	1	2	1	1	97.00	0.00	1	0	0	0	0	=HYPERLINK("http://genome.ucsc.edu/cgi-bin/hgTracks?db=ce11&position=chrI%3A3920001%2D3930000&simpleRepeat=pack")
chrI	3930000	10000	12	2	0	0	6	10	2	0	0	5	9	4	4	135.25	41.46	1	3	0	0	0	=HYPERLINK("http://genome.ucsc.edu/cgi-bin/hgTracks?db=ce11&position=chrI%3A3930001%2D3940000&simpleRepeat=pack")
chrI	3940000	10000	6	0	0	0	2	3	0	0	0	1	4	2	1	56.00	0.00	1	0	0	0	0	=HYPERLINK("http://genome.ucsc.edu/cgi-bin/hgTracks?db=ce11&position=chrI%3A3940001%2D3950000&simpleRepeat=pack")
chrI	3950000	10000	4	0	0	0	2	4	0	0	0	2	4	2	2	178.00	73.00	0	1	1	0	0	=HYPERLINK("http://genome.ucsc.edu/cgi-bin/hgTracks?db=ce11&position=chrI%3A3950001%2D3960000&simpleRepeat=pack")
chrI	3960000	10000	2	24	0	0	1	2	12	0	0	1	2	1	1	112.00	0.00	0	1	0	0	0	=HYPERLINK("http://genome.ucsc.edu/cgi-bin/hgTracks?db=ce11&position=chrI%3A3960001%2D3970000&simpleRepeat=pack")
chrI	3970000	10000	0	0	0	0	0	0	0	0	0	0	0	0	0	0.00	0.00	0	0	0	0	0	=HYPERLINK("http://genome.ucsc.edu/cgi-bin/hgTracks?db=ce11&position=chrI%3A3970001%2D3980000&simpleRepeat=pack")
chrI	3980000	10000	12	0	0	676	6	10	0	0	278	5	9	4	3	164.33	36.46	0	2	1	0	0	=HYPERLINK("http://genome.ucsc.edu/cgi-bin/hgTracks?db=ce11&position=chrI%3A3980001%2D3990000&simpleRepeat=pack")
chrI	3990000	10000	201	65	0	4586	26	96	26	0	1820	15	10	4	4	105.00	67.17	3	0	1	0	0	=HYPERLINK("http://genome.ucsc.edu/cgi-bin/hgTracks?db=ce11&position=chrI%3A3990001%2D4000000&simpleRepeat=pack")
chrI	4000000	10000	6	0	0	0	3	6	0	0	0	3	6	3	3	85.67	10.14	3	0	0	0	0	=HYPERLINK("http://genome.ucsc.edu/cgi-bin/hgTracks?db=ce11&position=chrI%3A4000001%2D4010000&simpleRepeat=pack")
chrI	4010000	10000	0	0	0	0	0	0	0	0	0	0	0	0	0	0.00	0.00	0	0	0	0	0	=HYPERLINK("http://genome.ucsc.edu/cgi-bin/hgTracks?db=ce11&position=chrI%3A4010001%2D4020000&simpleRepeat=pack")
chrI	4020000	10000	4	0	0	0	2	4	0	0	0	2	4	2	2	119.00	36.00	1	1	0	0	0	=HYPERLINK("http://genome.ucsc.edu/cgi-bin/hgTracks?db=ce11&position=chrI%3A4020001%2D4030000&simpleRepeat=pack")
chrI	4030000	10000	12	0	0	0	6	8	0	0	0	4	12	6	4	143.00	33.65	0	4	0	0	0	=HYPERLINK("http://genome.ucsc.edu/cgi-bin/hgTracks?db=ce11&position=chrI%3A4030001%2D4040000&simpleRepeat=pack")
chrI	4040000	10000	11	0	0	0	5	5	0	0	0	2	11	5	2	104.00	8.00	1	1	0	0	0	=HYPERLINK("http://genome.ucsc.edu/cgi-bin/hgTracks?db=ce11&position=chrI%3A4040001%2D4050000&simpleRepeat=pack")
chrI	4050000	10000	10	0	0	0	5	2	0	0	0	1	10	5	1	119.00	0.00	0	1	0	0	0	=HYPERLINK("http://genome.ucsc.edu/cgi-bin/hgTracks?db=ce11&position=chrI%3A4050001%2D4060000&simpleRepeat=pack")
chrI	4060000	10000	8	0	0	0	4	8	0	0	0	4	8	4	4	133.00	36.85	1	3	0	0	0	=HYPERLINK("http://genome.ucsc.edu/cgi-bin/hgTracks?db=ce11&position=chrI%3A4060001%2D4070000&simpleRepeat=pack")
chrI	4070000	10000	6	0	0	0	0	2	0	0	0	0	0	0	0	0.00	0.00	0	0	0	0	0	=HYPERLINK("http://genome.ucsc.edu/cgi-bin/hgTracks?db=ce11&position=chrI%3A4070001%2D4080000&simpleRepeat=pack")
chrI	4080000	10000	7	0	0	8	3	7	0	0	6	3	6	3	3	144.67	34.26	1	2	0	0	0	=HYPERLINK("http://genome.ucsc.edu/cgi-bin/hgTracks?db=ce11&position=chrI%3A4080001%2D4090000&simpleRepeat=pack")
chrI	4090000	10000	8	0	0	0	4	6	0	0	0	3	8	4	3	212.67	60.81	0	1	2	0	0	=HYPERLINK("http://genome.ucsc.edu/cgi-bin/hgTracks?db=ce11&position=chrI%3A4090001%2D4100000&simpleRepeat=pack")
chrI	4100000	10000	8	0	0	0	4	4	0	0	0	2	2	1	1	98.00	0.00	1	0	0	0	0	=HYPERLINK("http://genome.ucsc.edu/cgi-bin/hgTracks?db=ce11&position=chrI%3A4100001%2D4110000&simpleRepeat=pack")
chrI	4110000	10000	6	0	0	6	3	6	0	0	4	3	4	2	2	73.00	3.00	2	0	0	0	0	=HYPERLINK("http://genome.ucsc.edu/cgi-bin/hgTracks?db=ce11&position=chrI%3A4110001%2D4120000&simpleRepeat=pack")
chrI	4120000	10000	7	0	0	16	3	7	0	0	10	3	7	3	3	211.67	87.60	0	2	1	0	0	=HYPERLINK("http://genome.ucsc.edu/cgi-bin/hgTracks?db=ce11&position=chrI%3A4120001%2D4130000&simpleRepeat=pack")
chrI	4130000	10000	17	0	0	0	6	14	0	0	0	5	10	4	4	135.50	70.80	2	1	1	0	0	=HYPERLINK("http://genome.ucsc.edu/cgi-bin/hgTracks?db=ce11&position=chrI%3A4130001%2D4140000&simpleRepeat=pack")
chrI	4140000	10000	10	0	0	680	2	7	0	0	309	2	2	1	1	103.00	0.00	0	1	0	0	0	=HYPERLINK("http://genome.ucsc.edu/cgi-bin/hgTracks?db=ce11&position=chrI%3A4140001%2D4150000&simpleRepeat=pack")
chrI	4150000	10000	14	0	0	0	7	12	0	0	0	6	12	6	5	138.60	46.35	1	3	1	0	0	=HYPERLINK("http://genome.ucsc.edu/cgi-bin/hgTracks?db=ce11&position=chrI%3A4150001%2D4160000&simpleRepeat=pack")
chrI	4160000	10000	17	0	2	10	8	9	0	1	7	4	13	6	3	124.33	60.54	2	0	1	0	0	=HYPERLINK("http://genome.ucsc.edu/cgi-bin/hgTracks?db=ce11&position=chrI%3A4160001%2D4170000&simpleRepeat=pack")
chrI	4170000	10000	0	0	0	0	0	0	0	0	0	0	0	0	0	0.00	0.00	0	0	0	0	0	=HYPERLINK("http://genome.ucsc.edu/cgi-bin/hgTracks?db=ce11&position=chrI%3A4170001%2D4180000&simpleRepeat=pack")
chrI	4180000	10000	2	0	0	0	1	2	0	0	0	1	2	1	1	95.00	0.00	1	0	0	0	0	=HYPERLINK("http://genome.ucsc.edu/cgi-bin/hgTracks?db=ce11&position=chrI%3A4180001%2D4190000&simpleRepeat=pack")
chrI	4190000	10000	4	0	0	0	0	2	0	0	0	0	1	0	0	0.00	0.00	0	0	0	0	0	=HYPERLINK("http://genome.ucsc.edu/cgi-bin/hgTracks?db=ce11&position=chrI%3A4190001%2D4200000&simpleRepeat=pack")
chrI	4200000	10000	3	0	0	0	2	3	0	0	0	2	1	1	1	54.00	0.00	1	0	0	0	0	=HYPERLINK("http://genome.ucsc.edu/cgi-bin/hgTracks?db=ce11&position=chrI%3A4200001%2D4210000&simpleRepeat=pack")
chrI	4210000	10000	12	0	0	2	6	6	0	0	2	3	12	6	3	108.00	48.09	2	1	0	0	0	=HYPERLINK("http://genome.ucsc.edu/cgi-bin/hgTracks?db=ce11&position=chrI%3A4210001%2D4220000&simpleRepeat=pack")
chrI	4220000	10000	2	0	0	0	1	2	0	0	0	1	2	1	1	96.00	0.00	1	0	0	0	0	=HYPERLINK("http://genome.ucsc.edu/cgi-bin/hgTracks?db=ce11&position=chrI%3A4220001%2D4230000&simpleRepeat=pack")
chrI	4230000	10000	8	0	0	0	4	8	0	0	0	4	6	3	3	153.33	42.98	0	2	1	0	0	=HYPERLINK("http://genome.ucsc.edu/cgi-bin/hgTracks?db=ce11&position=chrI%3A4230001%2D4240000&simpleRepeat=pack")
chrI	4240000	10000	7	0	0	10	3	5	0	0	7	2	6	3	2	72.50	1.50	2	0	0	0	0	=HYPERLINK("http://genome.ucsc.edu/cgi-bin/hgTracks?db=ce11&position=chrI%3A4240001%2D4250000&simpleRepeat=pack")
chrI	4250000	10000	9	0	0	0	4	5	0	0	0	2	8	4	2	73.50	2.50	2	0	0	0	0	=HYPERLINK("http://genome.ucsc.edu/cgi-bin/hgTracks?db=ce11&position=chrI%3A4250001%2D4260000&simpleRepeat=pack")
chrI	4260000	10000	18	0	0	3	9	6	0	0	1	3	8	4	2	141.50	50.50	1	1	0	0	0	=HYPERLINK("http://genome.ucsc.edu/cgi-bin/hgTracks?db=ce11&position=chrI%3A4260001%2D4270000&simpleRepeat=pack")
chrI	4270000	10000	2	0	0	0	1	2	0	0	0	1	2	1	1	68.00	0.00	1	0	0	0	0	=HYPERLINK("http://genome.ucsc.edu/cgi-bin/hgTracks?db=ce11&position=chrI%3A4270001%2D4280000&simpleRepeat=pack")
chrI	4280000	10000	596	4313	0	70827	125	360	1960	0	24542	59	3	0	0	0.00	0.00	0	0	0	0	0	=HYPERLINK("http://genome.ucsc.edu/cgi-bin/hgTracks?db=ce11&position=chrI%3A4280001%2D4290000&simpleRepeat=pack")
chrI	4290000	10000	166	10	0	30	53	93	8	0	21	25	0	0	0	0.00	0.00	0	0	0	0	0	=HYPERLINK("http://genome.ucsc.edu/cgi-bin/hgTracks?db=ce11&position=chrI%3A4290001%2D4300000&simpleRepeat=pack")
chrI	4300000	10000	4	0	0	0	2	4	0	0	0	2	4	2	2	120.50	51.50	1	1	0	0	0	=HYPERLINK("http://genome.ucsc.edu/cgi-bin/hgTracks?db=ce11&position=chrI%3A4300001%2D4310000&simpleRepeat=pack")
chrI	4310000	10000	19	0	0	2583	9	5	0	0	1005	2	18	9	2	102.00	6.00	1	1	0	0	0	=HYPERLINK("http://genome.ucsc.edu/cgi-bin/hgTracks?db=ce11&position=chrI%3A4310001%2D4320000&simpleRepeat=pack")
chrI	4320000	10000	13	0	0	0	6	3	0	0	0	1	11	5	1	66.00	0.00	1	0	0	0	0	=HYPERLINK("http://genome.ucsc.edu/cgi-bin/hgTracks?db=ce11&position=chrI%3A4320001%2D4330000&simpleRepeat=pack")
chrI	4330000	10000	4	4	0	0	1	3	3	0	0	1	4	1	1	77.00	0.00	1	0	0	0	0	=HYPERLINK("http://genome.ucsc.edu/cgi-bin/hgTracks?db=ce11&position=chrI%3A4330001%2D4340000&simpleRepeat=pack")
chrI	4340000	10000	0	279	0	0	0	0	229	0	0	0	0	0	0	0.00	0.00	0	0	0	0	0	=HYPERLINK("http://genome.ucsc.edu/cgi-bin/hgTracks?db=ce11&position=chrI%3A4340001%2D4350000&simpleRepeat=pack")
chrI	4350000	10000	6	0	0	0	2	5	0	0	0	2	4	1	1	138.00	0.00	0	1	0	0	0	=HYPERLINK("http://genome.ucsc.edu/cgi-bin/hgTracks?db=ce11&position=chrI%3A4350001%2D4360000&simpleRepeat=pack")
chrI	4360000	10000	14	0	0	3	8	9	0	0	1	5	12	7	4	137.75	45.56	1	3	0	0	0	=HYPERLINK("http://genome.ucsc.edu/cgi-bin/hgTracks?db=ce11&position=chrI%3A4360001%2D4370000&simpleRepeat=pack")
chrI	4370000	10000	8	0	0	11	4	6	0	0	9	3	6	3	2	68.00	2.00	2	0	0	0	0	=HYPERLINK("http://genome.ucsc.edu/cgi-bin/hgTracks?db=ce11&position=chrI%3A4370001%2D4380000&simpleRepeat=pack")
chrI	4380000	10000	9	0	0	0	4	5	0	0	0	2	2	1	1	87.00	0.00	1	0	0	0	0	=HYPERLINK("http://genome.ucsc.edu/cgi-bin/hgTracks?db=ce11&position=chrI%3A4380001%2D4390000&simpleRepeat=pack")
chrI	4390000	10000	5	0	0	0	3	5	0	0	0	3	5	3	3	191.67	39.47	0	1	2	0	0	=HYPERLINK("http://genome.ucsc.edu/cgi-bin/hgTracks?db=ce11&position=chrI%3A4390001%2D4400000&simpleRepeat=pack")
chrI	4400000	10000	13	0	0	0	6	7	0	0	0	3	13	6	3	128.00	78.39	2	0	1	0	0	=HYPERLINK("http://genome.ucsc.edu/cgi-bin/hgTracks?db=ce11&position=chrI%3A4400001%2D4410000&simpleRepeat=pack")
chrI	4410000	10000	24	0	0	0	11	11	0	0	0	5	16	8	3	68.67	23.58	2	1	0	0	0	=HYPERLINK("http://genome.ucsc.edu/cgi-bin/hgTracks?db=ce11&position=chrI%3A4410001%2D4420000&simpleRepeat=pack")
chrI	4420000	10000	0	0	0	0	0	0	0	0	0	0	0	0	0	0.00	0.00	0	0	0	0	0	=HYPERLINK("http://genome.ucsc.edu/cgi-bin/hgTracks?db=ce11&position=chrI%3A4420001%2D4430000&simpleRepeat=pack")
chrI	4430000	10000	0	0	0	0	0	0	0	0	0	0	0	0	0	0.00	0.00	0	0	0	0	0	=HYPERLINK("http://genome.ucsc.edu/cgi-bin/hgTracks?db=ce11&position=chrI%3A4430001%2D4440000&simpleRepeat=pack")
chrI	4440000	10000	0	0	0	0	0	0	0	0	0	0	0	0	0	0.00	0.00	0	0	0	0	0	=HYPERLINK("http://genome.ucsc.edu/cgi-bin/hgTracks?db=ce11&position=chrI%3A4440001%2D4450000&simpleRepeat=pack")
chrI	4450000	10000	8	1	2	0	4	4	1	2	0	2	4	2	1	94.00	0.00	1	0	0	0	0	=HYPERLINK("http://genome.ucsc.edu/cgi-bin/hgTracks?db=ce11&position=chrI%3A4450001%2D4460000&simpleRepeat=pack")
chrI	4460000	10000	13	0	0	24070	5	9	0	0	4606	3	11	4	3	189.67	99.10	1	0	2	0	0	=HYPERLINK("http://genome.ucsc.edu/cgi-bin/hgTracks?db=ce11&position=chrI%3A4460001%2D4470000&simpleRepeat=pack")
chrI	4470000	10000	0	0	0	0	0	0	0	0	0	0	0	0	0	0.00	0.00	0	0	0	0	0	=HYPERLINK("http://genome.ucsc.edu/cgi-bin/hgTracks?db=ce11&position=chrI%3A4470001%2D4480000&simpleRepeat=pack")
chrI	4480000	10000	2	0	0	0	1	2	0	0	0	1	2	1	1	82.00	0.00	1	0	0	0	0	=HYPERLINK("http://genome.ucsc.edu/cgi-bin/hgTracks?db=ce11&position=chrI%3A4480001%2D4490000&simpleRepeat=pack")
chrI	4490000	10000	3	0	0	0	1	3	0	0	0	1	2	1	1	86.00	0.00	1	0	0	0	0	=HYPERLINK("http://genome.ucsc.edu/cgi-bin/hgTracks?db=ce11&position=chrI%3A4490001%2D4500000&simpleRepeat=pack")
chrI	4500000	10000	2	0	0	1	1	2	0	0	1	1	2	1	1	155.00	0.00	0	1	0	0	0	=HYPERLINK("http://genome.ucsc.edu/cgi-bin/hgTracks?db=ce11&position=chrI%3A4500001%2D4510000&simpleRepeat=pack")
chrI	4510000	10000	6	0	0	0	3	4	0	0	0	2	6	3	2	87.50	8.50	2	0	0	0	0	=HYPERLINK("http://genome.ucsc.edu/cgi-bin/hgTracks?db=ce11&position=chrI%3A4510001%2D4520000&simpleRepeat=pack")
chrI	4520000	10000	10	0	0	0	0	2	0	0	0	0	0	0	0	0.00	0.00	0	0	0	0	0	=HYPERLINK("http://genome.ucsc.edu/cgi-bin/hgTracks?db=ce11&position=chrI%3A4520001%2D4530000&simpleRepeat=pack")
chrI	4530000	10000	6	0	0	0	3	2	0	0	0	1	6	3	1	55.00	0.00	1	0	0	0	0	=HYPERLINK("http://genome.ucsc.edu/cgi-bin/hgTracks?db=ce11&position=chrI%3A4530001%2D4540000&simpleRepeat=pack")
chrI	4540000	10000	43336	92142	42	138753	3776	17327	17514	34	27129	1419	125	32	21	115.10	61.13	14	3	4	35	10	=HYPERLINK("http://genome.ucsc.edu/cgi-bin/hgTracks?db=ce11&position=chrI%3A4540001%2D4550000&simpleRepeat=pack")
chrI	4550000	10000	8	0	0	0	4	6	0	0	0	3	8	4	3	90.33	34.88	2	1	0	0	0	=HYPERLINK("http://genome.ucsc.edu/cgi-bin/hgTracks?db=ce11&position=chrI%3A4550001%2D4560000&simpleRepeat=pack")
chrI	4560000	10000	13	0	0	0	6	7	0	0	0	3	5	2	1	101.00	0.00	0	1	0	0	0	=HYPERLINK("http://genome.ucsc.edu/cgi-bin/hgTracks?db=ce11&position=chrI%3A4560001%2D4570000&simpleRepeat=pack")
chrI	4570000	10000	50	0	14	5759	9	43	0	12	2745	8	3	1	1	104.00	0.00	0	1	0	0	0	=HYPERLINK("http://genome.ucsc.edu/cgi-bin/hgTracks?db=ce11&position=chrI%3A4570001%2D4580000&simpleRepeat=pack")
chrI	4580000	10000	19	0	0	0	9	9	0	0	0	4	19	9	4	119.00	78.88	3	0	1	0	0	=HYPERLINK("http://genome.ucsc.edu/cgi-bin/hgTracks?db=ce11&position=chrI%3A4580001%2D4590000&simpleRepeat=pack")
chrI	4590000	10000	12	0	0	0	6	8	0	0	0	4	8	4	2	109.00	12.00	1	1	0	0	0	=HYPERLINK("http://genome.ucsc.edu/cgi-bin/hgTracks?db=ce11&position=chrI%3A4590001%2D4600000&simpleRepeat=pack")
chrI	4600000	10000	2	0	0	0	1	2	0	0	0	1	2	1	1	56.00	0.00	1	0	0	0	0	=HYPERLINK("http://genome.ucsc.edu/cgi-bin/hgTracks?db=ce11&position=chrI%3A4600001%2D4610000&simpleRepeat=pack")
chrI	4610000	10000	6	0	0	0	3	2	0	0	0	1	0	0	0	0.00	0.00	0	0	0	0	0	=HYPERLINK("http://genome.ucsc.edu/cgi-bin/hgTracks?db=ce11&position=chrI%3A4610001%2D4620000&simpleRepeat=pack")
chrI	4620000	10000	1	0	0	0	0	1	0	0	0	0	1	0	0	0.00	0.00	0	0	0	0	0	=HYPERLINK("http://genome.ucsc.edu/cgi-bin/hgTracks?db=ce11&position=chrI%3A4620001%2D4630000&simpleRepeat=pack")
chrI	4630000	10000	3	0	0	0	1	3	0	0	0	1	2	1	1	192.00	0.00	0	1	0	0	0	=HYPERLINK("http://genome.ucsc.edu/cgi-bin/hgTracks?db=ce11&position=chrI%3A4630001%2D4640000&simpleRepeat=pack")
chrI	4640000	10000	0	0	0	0	0	0	0	0	0	0	0	0	0	0.00	0.00	0	0	0	0	0	=HYPERLINK("http://genome.ucsc.edu/cgi-bin/hgTracks?db=ce11&position=chrI%3A4640001%2D4650000&simpleRepeat=pack")
chrI	4650000	10000	1	0	0	0	0	1	0	0	0	0	0	0	0	0.00	0.00	0	0	0	0	0	=HYPERLINK("http://genome.ucsc.edu/cgi-bin/hgTracks?db=ce11&position=chrI%3A4650001%2D4660000&simpleRepeat=pack")
chrI	4660000	10000	8	0	0	6181	1	8	0	0	2255	1	2	1	1	210.00	0.00	0	0	1	0	0	=HYPERLINK("http://genome.ucsc.edu/cgi-bin/hgTracks?db=ce11&position=chrI%3A4660001%2D4670000&simpleRepeat=pack")
chrI	4670000	10000	4	0	0	0	2	4	0	0	0	2	3	1	1	68.00	0.00	1	0	0	0	0	=HYPERLINK("http://genome.ucsc.edu/cgi-bin/hgTracks?db=ce11&position=chrI%3A4670001%2D4680000&simpleRepeat=pack")
chrI	4680000	10000	6	0	0	0	3	4	0	0	0	2	2	1	1	238.00	0.00	0	0	1	0	0	=HYPERLINK("http://genome.ucsc.edu/cgi-bin/hgTracks?db=ce11&position=chrI%3A4680001%2D4690000&simpleRepeat=pack")
chrI	4690000	10000	9	0	0	0	4	7	0	0	0	3	6	3	2	94.00	28.00	1	1	0	0	0	=HYPERLINK("http://genome.ucsc.edu/cgi-bin/hgTracks?db=ce11&position=chrI%3A4690001%2D4700000&simpleRepeat=pack")
chrI	4700000	10000	0	0	0	2	0	0	0	0	1	0	0	0	0	0.00	0.00	0	0	0	0	0	=HYPERLINK("http://genome.ucsc.edu/cgi-bin/hgTracks?db=ce11&position=chrI%3A4700001%2D4710000&simpleRepeat=pack")
chrI	4710000	10000	5	0	0	2	2	5	0	0	2	2	4	2	2	158.00	99.00	1	0	1	0	0	=HYPERLINK("http://genome.ucsc.edu/cgi-bin/hgTracks?db=ce11&position=chrI%3A4710001%2D4720000&simpleRepeat=pack")
chrI	4720000	10000	6	0	0	0	2	4	0	0	0	1	6	2	1	65.00	0.00	1	0	0	0	0	=HYPERLINK("http://genome.ucsc.edu/cgi-bin/hgTracks?db=ce11&position=chrI%3A4720001%2D4730000&simpleRepeat=pack")
chrI	4730000	10000	0	0	0	0	0	0	0	0	0	0	0	0	0	0.00	0.00	0	0	0	0	0	=HYPERLINK("http://genome.ucsc.edu/cgi-bin/hgTracks?db=ce11&position=chrI%3A4730001%2D4740000&simpleRepeat=pack")
chrI	4740000	10000	2	0	0	0	1	2	0	0	0	1	0	0	0	0.00	0.00	0	0	0	0	0	=HYPERLINK("http://genome.ucsc.edu/cgi-bin/hgTracks?db=ce11&position=chrI%3A4740001%2D4750000&simpleRepeat=pack")
chrI	4750000	10000	1	0	0	5	0	1	0	0	2	0	0	0	0	0.00	0.00	0	0	0	0	0	=HYPERLINK("http://genome.ucsc.edu/cgi-bin/hgTracks?db=ce11&position=chrI%3A4750001%2D4760000&simpleRepeat=pack")
chrI	4760000	10000	1	0	0	61	0	1	0	0	33	0	0	0	0	0.00	0.00	0	0	0	0	0	=HYPERLINK("http://genome.ucsc.edu/cgi-bin/hgTracks?db=ce11&position=chrI%3A4760001%2D4770000&simpleRepeat=pack")
chrI	4770000	10000	11	0	0	0	5	5	0	0	0	2	9	4	1	98.00	0.00	1	0	0	0	0	=HYPERLINK("http://genome.ucsc.edu/cgi-bin/hgTracks?db=ce11&position=chrI%3A4770001%2D4780000&simpleRepeat=pack")
chrI	4780000	10000	8	0	0	0	4	8	0	0	0	4	6	3	3	82.33	19.96	2	1	0	0	0	=HYPERLINK("http://genome.ucsc.edu/cgi-bin/hgTracks?db=ce11&position=chrI%3A4780001%2D4790000&simpleRepeat=pack")
chrI	4790000	10000	13	0	0	0	6	7	0	0	0	3	10	5	2	126.50	2.50	0	2	0	0	0	=HYPERLINK("http://genome.ucsc.edu/cgi-bin/hgTracks?db=ce11&position=chrI%3A4790001%2D4800000&simpleRepeat=pack")
chrI	4800000	10000	2	0	0	0	1	2	0	0	0	1	2	1	1	104.00	0.00	0	1	0	0	0	=HYPERLINK("http://genome.ucsc.edu/cgi-bin/hgTracks?db=ce11&position=chrI%3A4800001%2D4810000&simpleRepeat=pack")
chrI	4810000	10000	9	0	0	25	4	5	0	0	13	2	8	4	2	90.50	35.50	1	1	0	0	0	=HYPERLINK("http://genome.ucsc.edu/cgi-bin/hgTracks?db=ce11&position=chrI%3A4810001%2D4820000&simpleRepeat=pack")
chrI	4820000	10000	6	0	0	0	3	4	0	0	0	2	2	1	1	78.00	0.00	1	0	0	0	0	=HYPERLINK("http://genome.ucsc.edu/cgi-bin/hgTracks?db=ce11&position=chrI%3A4820001%2D4830000&simpleRepeat=pack")
chrI	4830000	10000	2	0	0	0	1	2	0	0	0	1	2	1	1	67.00	0.00	1	0	0	0	0	=HYPERLINK("http://genome.ucsc.edu/cgi-bin/hgTracks?db=ce11&position=chrI%3A4830001%2D4840000&simpleRepeat=pack")
chrI	4840000	10000	5	0	0	0	3	3	0	0	0	2	5	3	2	80.00	30.00	1	1	0	0	0	=HYPERLINK("http://genome.ucsc.edu/cgi-bin/hgTracks?db=ce11&position=chrI%3A4840001%2D4850000&simpleRepeat=pack")
chrI	4850000	10000	1	0	0	0	0	1	0	0	0	0	1	0	0	0.00	0.00	0	0	0	0	0	=HYPERLINK("http://genome.ucsc.edu/cgi-bin/hgTracks?db=ce11&position=chrI%3A4850001%2D4860000&simpleRepeat=pack")
chrI	4860000	10000	2	0	0	1	1	2	0	0	1	1	1	0	0	0.00	0.00	0	0	0	0	0	=HYPERLINK("http://genome.ucsc.edu/cgi-bin/hgTracks?db=ce11&position=chrI%3A4860001%2D4870000&simpleRepeat=pack")
chrI	4870000	10000	8	0	0	0	4	4	0	0	0	2	8	4	2	126.00	19.00	0	2	0	0	0	=HYPERLINK("http://genome.ucsc.edu/cgi-bin/hgTracks?db=ce11&position=chrI%3A4870001%2D4880000&simpleRepeat=pack")
chrI	4880000	10000	9	0	0	0	4	7	0	0	0	3	9	4	3	126.00	3.74	0	3	0	0	0	=HYPERLINK("http://genome.ucsc.edu/cgi-bin/hgTracks?db=ce11&position=chrI%3A4880001%2D4890000&simpleRepeat=pack")
chrI	4890000	10000	0	0	0	0	0	0	0	0	0	0	0	0	0	0.00	0.00	0	0	0	0	0	=HYPERLINK("http://genome.ucsc.edu/cgi-bin/hgTracks?db=ce11&position=chrI%3A4890001%2D4900000&simpleRepeat=pack")
chrI	4900000	10000	31	0	0	0	10	19	0	0	0	5	25	8	4	101.50	19.03	2	2	0	0	0	=HYPERLINK("http://genome.ucsc.edu/cgi-bin/hgTracks?db=ce11&position=chrI%3A4900001%2D4910000&simpleRepeat=pack")
chrI	4910000	10000	6	0	0	0	3	2	0	0	0	1	6	3	1	78.00	0.00	1	0	0	0	0	=HYPERLINK("http://genome.ucsc.edu/cgi-bin/hgTracks?db=ce11&position=chrI%3A4910001%2D4920000&simpleRepeat=pack")
chrI	4920000	10000	4	0	0	0	2	4	0	0	0	2	2	1	1	200.00	0.00	0	0	0	0	0	=HYPERLINK("http://genome.ucsc.edu/cgi-bin/hgTracks?db=ce11&position=chrI%3A4920001%2D4930000&simpleRepeat=pack")
chrI	4930000	10000	33	0	0	0	16	13	0	0	0	6	32	15	6	114.33	44.29	3	3	0	0	0	=HYPERLINK("http://genome.ucsc.edu/cgi-bin/hgTracks?db=ce11&position=chrI%3A4930001%2D4940000&simpleRepeat=pack")
chrI	4940000	10000	18	0	0	0	6	18	0	0	0	6	14	4	4	130.75	53.44	2	2	0	0	0	=HYPERLINK("http://genome.ucsc.edu/cgi-bin/hgTracks?db=ce11&position=chrI%3A4940001%2D4950000&simpleRepeat=pack")
chrI	4950000	10000	0	0	0	0	0	0	0	0	0	0	0	0	0	0.00	0.00	0	0	0	0	0	=HYPERLINK("http://genome.ucsc.edu/cgi-bin/hgTracks?db=ce11&position=chrI%3A4950001%2D4960000&simpleRepeat=pack")
chrI	4960000	10000	4	0	0	0	2	4	0	0	0	2	4	2	2	84.00	16.00	2	0	0	0	0	=HYPERLINK("http://genome.ucsc.edu/cgi-bin/hgTracks?db=ce11&position=chrI%3A4960001%2D4970000&simpleRepeat=pack")
chrI	4970000	10000	20	0	0	1	9	8	0	0	1	3	11	5	2	73.50	9.50	2	0	0	0	0	=HYPERLINK("http://genome.ucsc.edu/cgi-bin/hgTracks?db=ce11&position=chrI%3A4970001%2D4980000&simpleRepeat=pack")
chrI	4980000	10000	10	0	0	0	5	8	0	0	0	4	10	5	4	98.00	40.52	2	2	0	0	0	=HYPERLINK("http://genome.ucsc.edu/cgi-bin/hgTracks?db=ce11&position=chrI%3A4980001%2D4990000&simpleRepeat=pack")
chrI	4990000	10000	8	0	0	0	4	4	0	0	0	2	8	4	2	90.00	29.00	1	1	0	0	0	=HYPERLINK("http://genome.ucsc.edu/cgi-bin/hgTracks?db=ce11&position=chrI%3A4990001%2D5000000&simpleRepeat=pack")
chrI	5000000	10000	0	0	0	0	0	0	0	0	0	0	0	0	0	0.00	0.00	0	0	0	0	0	=HYPERLINK("http://genome.ucsc.edu/cgi-bin/hgTracks?db=ce11&position=chrI%3A5000001%2D5010000&simpleRepeat=pack")
chrI	5010000	10000	5	0	0	0	2	5	0	0	0	2	4	2	2	58.50	9.50	2	0	0	0	0	=HYPERLINK("http://genome.ucsc.edu/cgi-bin/hgTracks?db=ce11&position=chrI%3A5010001%2D5020000&simpleRepeat=pack")
chrI	5020000	10000	4	0	0	0	2	2	0	0	0	1	4	2	1	193.00	0.00	0	1	0	0	0	=HYPERLINK("http://genome.ucsc.edu/cgi-bin/hgTracks?db=ce11&position=chrI%3A5020001%2D5030000&simpleRepeat=pack")
chrI	5030000	10000	0	0	0	0	0	0	0	0	0	0	0	0	0	0.00	0.00	0	0	0	0	0	=HYPERLINK("http://genome.ucsc.edu/cgi-bin/hgTracks?db=ce11&position=chrI%3A5030001%2D5040000&simpleRepeat=pack")
chrI	5040000	10000	2	0	0	0	1	2	0	0	0	1	2	1	1	108.00	0.00	0	1	0	0	0	=HYPERLINK("http://genome.ucsc.edu/cgi-bin/hgTracks?db=ce11&position=chrI%3A5040001%2D5050000&simpleRepeat=pack")
chrI	5050000	10000	6	0	0	0	1	6	0	0	0	1	5	1	1	81.00	0.00	1	0	0	0	0	=HYPERLINK("http://genome.ucsc.edu/cgi-bin/hgTracks?db=ce11&position=chrI%3A5050001%2D5060000&simpleRepeat=pack")
chrI	5060000	10000	2	0	0	0	1	2	0	0	0	1	2	1	1	118.00	0.00	0	1	0	0	0	=HYPERLINK("http://genome.ucsc.edu/cgi-bin/hgTracks?db=ce11&position=chrI%3A5060001%2D5070000&simpleRepeat=pack")
chrI	5070000	10000	6	0	0	0	3	6	0	0	0	3	6	3	3	138.33	50.29	1	1	1	0	0	=HYPERLINK("http://genome.ucsc.edu/cgi-bin/hgTracks?db=ce11&position=chrI%3A5070001%2D5080000&simpleRepeat=pack")
chrI	5080000	10000	16	0	0	5	8	8	0	0	3	4	16	8	4	122.75	8.93	0	4	0	0	0	=HYPERLINK("http://genome.ucsc.edu/cgi-bin/hgTracks?db=ce11&position=chrI%3A5080001%2D5090000&simpleRepeat=pack")
chrI	5090000	10000	8	0	0	10	4	6	0	0	7	3	8	4	3	115.33	14.38	1	2	0	0	0	=HYPERLINK("http://genome.ucsc.edu/cgi-bin/hgTracks?db=ce11&position=chrI%3A5090001%2D5100000&simpleRepeat=pack")
chrI	5100000	10000	6	0	0	0	3	4	0	0	0	2	6	3	2	170.50	24.50	0	2	0	0	0	=HYPERLINK("http://genome.ucsc.edu/cgi-bin/hgTracks?db=ce11&position=chrI%3A5100001%2D5110000&simpleRepeat=pack")
chrI	5110000	10000	6	0	0	0	3	6	0	0	0	3	5	2	2	85.50	18.50	1	1	0	0	0	=HYPERLINK("http://genome.ucsc.edu/cgi-bin/hgTracks?db=ce11&position=chrI%3A5110001%2D5120000&simpleRepeat=pack")
chrI	5120000	10000	32	0	0	0	16	18	0	0	0	9	26	13	8	115.00	83.85	5	2	1	0	0	=HYPERLINK("http://genome.ucsc.edu/cgi-bin/hgTracks?db=ce11&position=chrI%3A5120001%2D5130000&simpleRepeat=pack")
chrI	5130000	10000	8	0	0	0	3	6	0	0	0	2	8	3	2	85.00	26.00	1	1	0	0	0	=HYPERLINK("http://genome.ucsc.edu/cgi-bin/hgTracks?db=ce11&position=chrI%3A5130001%2D5140000&simpleRepeat=pack")
chrI	5140000	10000	26	5	0	18	5	20	4	0	15	3	0	0	0	0.00	0.00	0	0	0	0	0	=HYPERLINK("http://genome.ucsc.edu/cgi-bin/hgTracks?db=ce11&position=chrI%3A5140001%2D5150000&simpleRepeat=pack")
chrI	5150000	10000	3085	16642	0	60609	885	1239	3160	0	8209	324	7	2	2	158.50	30.50	0	2	0	2	1	=HYPERLINK("http://genome.ucsc.edu/cgi-bin/hgTracks?db=ce11&position=chrI%3A5150001%2D5160000&simpleRepeat=pack")
chrI	5160000	10000	18	0	0	0	9	8	0	0	0	4	18	9	4	62.25	11.21	4	0	0	0	0	=HYPERLINK("http://genome.ucsc.edu/cgi-bin/hgTracks?db=ce11&position=chrI%3A5160001%2D5170000&simpleRepeat=pack")
chrI	5170000	10000	28	0	0	0	14	16	0	0	0	8	18	9	5	79.60	22.86	4	1	0	0	0	=HYPERLINK("http://genome.ucsc.edu/cgi-bin/hgTracks?db=ce11&position=chrI%3A5170001%2D5180000&simpleRepeat=pack")
chrI	5180000	10000	14	0	0	0	7	6	0	0	0	3	14	7	3	95.67	45.86	2	1	0	0	0	=HYPERLINK("http://genome.ucsc.edu/cgi-bin/hgTracks?db=ce11&position=chrI%3A5180001%2D5190000&simpleRepeat=pack")
chrI	5190000	10000	8	0	0	0	4	6	0	0	0	3	8	4	3	153.33	69.69	1	1	1	0	0	=HYPERLINK("http://genome.ucsc.edu/cgi-bin/hgTracks?db=ce11&position=chrI%3A5190001%2D5200000&simpleRepeat=pack")
chrI	5200000	10000	18	0	0	0	9	12	0	0	0	6	16	8	5	101.20	56.53	3	2	0	0	0	=HYPERLINK("http://genome.ucsc.edu/cgi-bin/hgTracks?db=ce11&position=chrI%3A5200001%2D5210000&simpleRepeat=pack")
chrI	5210000	10000	7	0	0	0	3	7	0	0	0	3	6	3	3	91.67	30.21	2	1	0	0	0	=HYPERLINK("http://genome.ucsc.edu/cgi-bin/hgTracks?db=ce11&position=chrI%3A5210001%2D5220000&simpleRepeat=pack")
chrI	5220000	10000	7	0	0	0	3	7	0	0	0	3	7	3	3	79.67	16.36	3	0	0	0	0	=HYPERLINK("http://genome.ucsc.edu/cgi-bin/hgTracks?db=ce11&position=chrI%3A5220001%2D5230000&simpleRepeat=pack")
chrI	5230000	10000	2	0	0	0	1	2	0	0	0	1	2	1	1	138.00	0.00	0	1	0	0	0	=HYPERLINK("http://genome.ucsc.edu/cgi-bin/hgTracks?db=ce11&position=chrI%3A5230001%2D5240000&simpleRepeat=pack")
chrI	5240000	10000	22	0	0	3	10	14	0	0	1	6	17	8	5	99.20	31.48	2	3	0	0	0	=HYPERLINK("http://genome.ucsc.edu/cgi-bin/hgTracks?db=ce11&position=chrI%3A5240001%2D5250000&simpleRepeat=pack")
chrI	5250000	10000	4	0	0	0	2	4	0	0	0	2	3	1	1	129.00	0.00	0	1	0	0	0	=HYPERLINK("http://genome.ucsc.edu/cgi-bin/hgTracks?db=ce11&position=chrI%3A5250001%2D5260000&simpleRepeat=pack")
chrI	5260000	10000	2	0	0	0	1	2	0	0	0	1	2	1	1	120.00	0.00	0	1	0	0	0	=HYPERLINK("http://genome.ucsc.edu/cgi-bin/hgTracks?db=ce11&position=chrI%3A5260001%2D5270000&simpleRepeat=pack")
chrI	5270000	10000	2	0	0	9	1	2	0	0	5	1	2	1	1	81.00	0.00	1	0	0	0	0	=HYPERLINK("http://genome.ucsc.edu/cgi-bin/hgTracks?db=ce11&position=chrI%3A5270001%2D5280000&simpleRepeat=pack")
chrI	5280000	10000	10	0	0	0	5	6	0	0	0	3	10	5	3	115.00	39.90	1	2	0	0	0	=HYPERLINK("http://genome.ucsc.edu/cgi-bin/hgTracks?db=ce11&position=chrI%3A5280001%2D5290000&simpleRepeat=pack")
chrI	5290000	10000	2	0	0	4	0	1	0	0	3	0	0	0	0	0.00	0.00	0	0	0	0	0	=HYPERLINK("http://genome.ucsc.edu/cgi-bin/hgTracks?db=ce11&position=chrI%3A5290001%2D5300000&simpleRepeat=pack")
chrI	5300000	10000	2	0	0	0	1	2	0	0	0	1	2	1	1	212.00	0.00	0	0	1	0	0	=HYPERLINK("http://genome.ucsc.edu/cgi-bin/hgTracks?db=ce11&position=chrI%3A5300001%2D5310000&simpleRepeat=pack")
chrI	5310000	10000	7	0	0	0	3	7	0	0	0	3	6	3	3	155.67	129.73	2	0	1	0	0	=HYPERLINK("http://genome.ucsc.edu/cgi-bin/hgTracks?db=ce11&position=chrI%3A5310001%2D5320000&simpleRepeat=pack")
chrI	5320000	10000	2	0	0	0	1	2	0	0	0	1	2	1	1	82.00	0.00	1	0	0	0	0	=HYPERLINK("http://genome.ucsc.edu/cgi-bin/hgTracks?db=ce11&position=chrI%3A5320001%2D5330000&simpleRepeat=pack")
chrI	5330000	10000	2	0	0	7	1	2	0	0	3	1	2	1	1	296.00	0.00	0	0	1	0	0	=HYPERLINK("http://genome.ucsc.edu/cgi-bin/hgTracks?db=ce11&position=chrI%3A5330001%2D5340000&simpleRepeat=pack")
chrI	5340000	10000	12	0	0	0	5	8	0	0	0	3	11	4	3	143.67	34.00	1	2	0	0	0	=HYPERLINK("http://genome.ucsc.edu/cgi-bin/hgTracks?db=ce11&position=chrI%3A5340001%2D5350000&simpleRepeat=pack")
chrI	5350000	10000	5	0	0	0	2	3	0	0	0	1	4	2	1	51.00	0.00	1	0	0	0	0	=HYPERLINK("http://genome.ucsc.edu/cgi-bin/hgTracks?db=ce11&position=chrI%3A5350001%2D5360000&simpleRepeat=pack")
chrI	5360000	10000	8	0	0	0	4	2	0	0	0	1	8	4	1	73.00	0.00	1	0	0	0	0	=HYPERLINK("http://genome.ucsc.edu/cgi-bin/hgTracks?db=ce11&position=chrI%3A5360001%2D5370000&simpleRepeat=pack")
chrI	5370000	10000	10	0	0	0	5	6	0	0	0	3	4	2	2	70.00	17.00	2	0	0	0	0	=HYPERLINK("http://genome.ucsc.edu/cgi-bin/hgTracks?db=ce11&position=chrI%3A5370001%2D5380000&simpleRepeat=pack")
chrI	5380000	10000	16	0	0	0	8	12	0	0	0	6	13	6	5	136.00	71.56	2	2	1	0	0	=HYPERLINK("http://genome.ucsc.edu/cgi-bin/hgTracks?db=ce11&position=chrI%3A5380001%2D5390000&simpleRepeat=pack")
chrI	5390000	10000	6	0	0	0	3	4	0	0	0	2	6	3	2	142.50	69.50	1	0	1	0	0	=HYPERLINK("http://genome.ucsc.edu/cgi-bin/hgTracks?db=ce11&position=chrI%3A5390001%2D5400000&simpleRepeat=pack")
chrI	5400000	10000	4	0	0	0	2	2	0	0	0	1	4	2	1	86.00	0.00	1	0	0	0	0	=HYPERLINK("http://genome.ucsc.edu/cgi-bin/hgTracks?db=ce11&position=chrI%3A5400001%2D5410000&simpleRepeat=pack")
chrI	5410000	10000	2	0	0	0	1	2	0	0	0	1	2	1	1	372.00	0.00	0	0	1	0	0	=HYPERLINK("http://genome.ucsc.edu/cgi-bin/hgTracks?db=ce11&position=chrI%3A5410001%2D5420000&simpleRepeat=pack")
chrI	5420000	10000	14	0	0	0	7	8	0	0	0	4	5	2	2	65.00	1.00	2	0	0	0	0	=HYPERLINK("http://genome.ucsc.edu/cgi-bin/hgTracks?db=ce11&position=chrI%3A5420001%2D5430000&simpleRepeat=pack")
chrI	5430000	10000	4	0	0	0	2	4	0	0	0	2	4	2	2	87.00	3.00	2	0	0	0	0	=HYPERLINK("http://genome.ucsc.edu/cgi-bin/hgTracks?db=ce11&position=chrI%3A5430001%2D5440000&simpleRepeat=pack")
chrI	5440000	10000	17	0	0	0	8	7	0	0	0	3	8	4	2	138.50	63.50	1	0	1	0	0	=HYPERLINK("http://genome.ucsc.edu/cgi-bin/hgTracks?db=ce11&position=chrI%3A5440001%2D5450000&simpleRepeat=pack")
chrI	5450000	10000	14	0	0	0	6	8	0	0	0	3	6	2	1	74.00	0.00	1	0	0	0	0	=HYPERLINK("http://genome.ucsc.edu/cgi-bin/hgTracks?db=ce11&position=chrI%3A5450001%2D5460000&simpleRepeat=pack")
chrI	5460000	10000	25	0	0	0	12	17	0	0	0	8	18	9	6	82.00	32.47	4	2	0	0	0	=HYPERLINK("http://genome.ucsc.edu/cgi-bin/hgTracks?db=ce11&position=chrI%3A5460001%2D5470000&simpleRepeat=pack")
chrI	5470000	10000	6	0	0	0	1	5	0	0	0	1	4	1	1	85.00	0.00	1	0	0	0	0	=HYPERLINK("http://genome.ucsc.edu/cgi-bin/hgTracks?db=ce11&position=chrI%3A5470001%2D5480000&simpleRepeat=pack")
chrI	5480000	10000	4	0	0	0	2	4	0	0	0	2	0	0	0	0.00	0.00	0	0	0	0	0	=HYPERLINK("http://genome.ucsc.edu/cgi-bin/hgTracks?db=ce11&position=chrI%3A5480001%2D5490000&simpleRepeat=pack")
chrI	5490000	10000	0	0	0	0	0	0	0	0	0	0	0	0	0	0.00	0.00	0	0	0	0	0	=HYPERLINK("http://genome.ucsc.edu/cgi-bin/hgTracks?db=ce11&position=chrI%3A5490001%2D5500000&simpleRepeat=pack")
chrI	5500000	10000	13	9	0	0	6	9	7	0	0	4	13	6	4	103.75	51.18	2	2	0	0	0	=HYPERLINK("http://genome.ucsc.edu/cgi-bin/hgTracks?db=ce11&position=chrI%3A5500001%2D5510000&simpleRepeat=pack")
chrI	5510000	10000	20	8	0	0	10	12	8	0	0	6	20	10	6	142.33	73.52	2	3	1	0	0	=HYPERLINK("http://genome.ucsc.edu/cgi-bin/hgTracks?db=ce11&position=chrI%3A5510001%2D5520000&simpleRepeat=pack")
chrI	5520000	10000	20	0	0	0	10	8	0	0	0	4	15	7	3	94.33	44.58	2	1	0	0	0	=HYPERLINK("http://genome.ucsc.edu/cgi-bin/hgTracks?db=ce11&position=chrI%3A5520001%2D5530000&simpleRepeat=pack")
chrI	5530000	10000	822	0	0	10095	3	397	0	0	2862	2	6	3	2	51.50	0.50	2	0	0	0	0	=HYPERLINK("http://genome.ucsc.edu/cgi-bin/hgTracks?db=ce11&position=chrI%3A5530001%2D5540000&simpleRepeat=pack")
chrI	5540000	10000	0	0	0	0	0	0	0	0	0	0	0	0	0	0.00	0.00	0	0	0	0	0	=HYPERLINK("http://genome.ucsc.edu/cgi-bin/hgTracks?db=ce11&position=chrI%3A5540001%2D5550000&simpleRepeat=pack")
chrI	5550000	10000	6	0	0	15	3	4	0	0	3	2	6	3	2	91.50	5.50	2	0	0	0	0	=HYPERLINK("http://genome.ucsc.edu/cgi-bin/hgTracks?db=ce11&position=chrI%3A5550001%2D5560000&simpleRepeat=pack")
chrI	5560000	10000	3	0	0	0	1	3	0	0	0	1	2	1	1	75.00	0.00	1	0	0	0	0	=HYPERLINK("http://genome.ucsc.edu/cgi-bin/hgTracks?db=ce11&position=chrI%3A5560001%2D5570000&simpleRepeat=pack")
chrI	5570000	10000	2	0	0	0	1	2	0	0	0	1	2	1	1	272.00	0.00	0	0	1	0	0	=HYPERLINK("http://genome.ucsc.edu/cgi-bin/hgTracks?db=ce11&position=chrI%3A5570001%2D5580000&simpleRepeat=pack")
chrI	5580000	10000	1	0	0	5	0	1	0	0	5	0	1	0	0	0.00	0.00	0	0	0	0	0	=HYPERLINK("http://genome.ucsc.edu/cgi-bin/hgTracks?db=ce11&position=chrI%3A5580001%2D5590000&simpleRepeat=pack")
chrI	5590000	10000	0	0	0	0	0	0	0	0	0	0	0	0	0	0.00	0.00	0	0	0	0	0	=HYPERLINK("http://genome.ucsc.edu/cgi-bin/hgTracks?db=ce11&position=chrI%3A5590001%2D5600000&simpleRepeat=pack")
chrI	5600000	10000	14	0	0	0	7	8	0	0	0	4	7	3	3	129.33	53.57	1	2	0	0	0	=HYPERLINK("http://genome.ucsc.edu/cgi-bin/hgTracks?db=ce11&position=chrI%3A5600001%2D5610000&simpleRepeat=pack")
chrI	5610000	10000	10	0	0	0	5	2	0	0	0	1	10	5	1	86.00	0.00	1	0	0	0	0	=HYPERLINK("http://genome.ucsc.edu/cgi-bin/hgTracks?db=ce11&position=chrI%3A5610001%2D5620000&simpleRepeat=pack")
chrI	5620000	10000	14	0	0	0	7	8	0	0	0	4	12	6	3	98.33	23.47	2	1	0	0	0	=HYPERLINK("http://genome.ucsc.edu/cgi-bin/hgTracks?db=ce11&position=chrI%3A5620001%2D5630000&simpleRepeat=pack")
chrI	5630000	10000	11	0	0	11	5	11	0	0	10	5	6	3	3	185.33	77.23	1	0	2	0	0	=HYPERLINK("http://genome.ucsc.edu/cgi-bin/hgTracks?db=ce11&position=chrI%3A5630001%2D5640000&simpleRepeat=pack")
chrI	5640000	10000	14	4	0	25	5	13	4	0	20	5	7	3	3	121.67	56.98	2	0	1	0	0	=HYPERLINK("http://genome.ucsc.edu/cgi-bin/hgTracks?db=ce11&position=chrI%3A5640001%2D5650000&simpleRepeat=pack")
chrI	5650000	10000	10	0	0	0	5	2	0	0	0	1	10	5	1	103.00	0.00	0	1	0	0	0	=HYPERLINK("http://genome.ucsc.edu/cgi-bin/hgTracks?db=ce11&position=chrI%3A5650001%2D5660000&simpleRepeat=pack")
chrI	5660000	10000	11	0	0	0	5	5	0	0	0	2	11	5	2	67.50	7.50	2	0	0	0	0	=HYPERLINK("http://genome.ucsc.edu/cgi-bin/hgTracks?db=ce11&position=chrI%3A5660001%2D5670000&simpleRepeat=pack")
chrI	5670000	10000	8	0	0	0	4	2	0	0	0	1	8	4	1	122.00	0.00	0	1	0	0	0	=HYPERLINK("http://genome.ucsc.edu/cgi-bin/hgTracks?db=ce11&position=chrI%3A5670001%2D5680000&simpleRepeat=pack")
chrI	5680000	10000	14	0	0	0	7	4	0	0	0	2	14	7	2	64.50	11.50	2	0	0	0	0	=HYPERLINK("http://genome.ucsc.edu/cgi-bin/hgTracks?db=ce11&position=chrI%3A5680001%2D5690000&simpleRepeat=pack")
chrI	5690000	10000	4	0	0	0	2	4	0	0	0	2	4	2	2	105.00	22.00	1	1	0	0	0	=HYPERLINK("http://genome.ucsc.edu/cgi-bin/hgTracks?db=ce11&position=chrI%3A5690001%2D5700000&simpleRepeat=pack")
chrI	5700000	10000	4	0	0	11	2	2	0	0	4	1	0	0	0	0.00	0.00	0	0	0	0	0	=HYPERLINK("http://genome.ucsc.edu/cgi-bin/hgTracks?db=ce11&position=chrI%3A5700001%2D5710000&simpleRepeat=pack")
chrI	5710000	10000	2	0	0	0	1	2	0	0	0	1	2	1	1	132.00	0.00	0	1	0	0	0	=HYPERLINK("http://genome.ucsc.edu/cgi-bin/hgTracks?db=ce11&position=chrI%3A5710001%2D5720000&simpleRepeat=pack")
chrI	5720000	10000	18	0	0	0	9	8	0	0	0	4	14	7	3	95.33	26.71	2	1	0	0	0	=HYPERLINK("http://genome.ucsc.edu/cgi-bin/hgTracks?db=ce11&position=chrI%3A5720001%2D5730000&simpleRepeat=pack")
chrI	5730000	10000	4	0	0	0	2	4	0	0	0	2	2	1	1	58.00	0.00	1	0	0	0	0	=HYPERLINK("http://genome.ucsc.edu/cgi-bin/hgTracks?db=ce11&position=chrI%3A5730001%2D5740000&simpleRepeat=pack")
chrI	5740000	10000	10	0	0	0	5	10	0	0	0	5	8	4	4	95.25	12.60	3	1	0	0	0	=HYPERLINK("http://genome.ucsc.edu/cgi-bin/hgTracks?db=ce11&position=chrI%3A5740001%2D5750000&simpleRepeat=pack")
chrI	5750000	10000	8	0	0	0	4	6	0	0	0	3	8	4	3	106.33	29.40	1	2	0	0	0	=HYPERLINK("http://genome.ucsc.edu/cgi-bin/hgTracks?db=ce11&position=chrI%3A5750001%2D5760000&simpleRepeat=pack")
chrI	5760000	10000	6	0	0	1	3	4	0	0	1	2	6	3	2	155.50	7.50	0	2	0	0	0	=HYPERLINK("http://genome.ucsc.edu/cgi-bin/hgTracks?db=ce11&position=chrI%3A5760001%2D5770000&simpleRepeat=pack")
chrI	5770000	10000	5	0	0	6	2	5	0	0	4	2	4	2	2	238.50	84.50	0	1	1	0	0	=HYPERLINK("http://genome.ucsc.edu/cgi-bin/hgTracks?db=ce11&position=chrI%3A5770001%2D5780000&simpleRepeat=pack")
chrI	5780000	10000	5	0	0	9	2	3	0	0	5	1	4	1	1	51.00	0.00	1	0	0	0	0	=HYPERLINK("http://genome.ucsc.edu/cgi-bin/hgTracks?db=ce11&position=chrI%3A5780001%2D5790000&simpleRepeat=pack")
chrI	5790000	10000	16	0	0	0	8	10	0	0	0	5	14	7	4	128.00	63.04	2	1	1	0	0	=HYPERLINK("http://genome.ucsc.edu/cgi-bin/hgTracks?db=ce11&position=chrI%3A5790001%2D5800000&simpleRepeat=pack")
chrI	5800000	10000	2	0	0	0	1	2	0	0	0	1	2	1	1	153.00	0.00	0	1	0	0	0	=HYPERLINK("http://genome.ucsc.edu/cgi-bin/hgTracks?db=ce11&position=chrI%3A5800001%2D5810000&simpleRepeat=pack")
chrI	5810000	10000	2	0	0	0	1	2	0	0	0	1	2	1	1	143.00	0.00	0	1	0	0	0	=HYPERLINK("http://genome.ucsc.edu/cgi-bin/hgTracks?db=ce11&position=chrI%3A5810001%2D5820000&simpleRepeat=pack")
chrI	5820000	10000	4	0	0	0	2	2	0	0	0	1	4	2	1	109.00	0.00	0	1	0	0	0	=HYPERLINK("http://genome.ucsc.edu/cgi-bin/hgTracks?db=ce11&position=chrI%3A5820001%2D5830000&simpleRepeat=pack")
chrI	5830000	10000	3	0	0	0	1	3	0	0	0	1	3	1	1	102.00	0.00	0	1	0	0	0	=HYPERLINK("http://genome.ucsc.edu/cgi-bin/hgTracks?db=ce11&position=chrI%3A5830001%2D5840000&simpleRepeat=pack")
chrI	5840000	10000	8	0	0	409	4	6	0	0	188	3	8	4	3	94.00	3.56	3	0	0	0	0	=HYPERLINK("http://genome.ucsc.edu/cgi-bin/hgTracks?db=ce11&position=chrI%3A5840001%2D5850000&simpleRepeat=pack")
chrI	5850000	10000	13	0	0	9	6	7	0	0	4	3	6	3	2	70.50	14.50	2	0	0	0	0	=HYPERLINK("http://genome.ucsc.edu/cgi-bin/hgTracks?db=ce11&position=chrI%3A5850001%2D5860000&simpleRepeat=pack")
chrI	5860000	10000	6	0	0	0	3	4	0	0	0	2	4	2	1	106.00	0.00	0	1	0	0	0	=HYPERLINK("http://genome.ucsc.edu/cgi-bin/hgTracks?db=ce11&position=chrI%3A5860001%2D5870000&simpleRepeat=pack")
chrI	5870000	10000	0	0	0	0	0	0	0	0	0	0	0	0	0	0.00	0.00	0	0	0	0	0	=HYPERLINK("http://genome.ucsc.edu/cgi-bin/hgTracks?db=ce11&position=chrI%3A5870001%2D5880000&simpleRepeat=pack")
chrI	5880000	10000	27	0	0	0	13	11	0	0	0	5	26	12	5	99.00	38.33	4	1	0	0	0	=HYPERLINK("http://genome.ucsc.edu/cgi-bin/hgTracks?db=ce11&position=chrI%3A5880001%2D5890000&simpleRepeat=pack")
chrI	5890000	10000	15	0	0	0	8	11	0	0	0	6	15	8	6	173.00	69.20	1	2	3	0	0	=HYPERLINK("http://genome.ucsc.edu/cgi-bin/hgTracks?db=ce11&position=chrI%3A5890001%2D5900000&simpleRepeat=pack")
chrI	5900000	10000	11	0	0	0	5	7	0	0	0	3	11	5	3	161.33	33.00	0	3	0	0	0	=HYPERLINK("http://genome.ucsc.edu/cgi-bin/hgTracks?db=ce11&position=chrI%3A5900001%2D5910000&simpleRepeat=pack")
chrI	5910000	10000	4	0	0	13	2	2	0	0	12	1	3	1	1	81.00	0.00	1	0	0	0	0	=HYPERLINK("http://genome.ucsc.edu/cgi-bin/hgTracks?db=ce11&position=chrI%3A5910001%2D5920000&simpleRepeat=pack")
chrI	5920000	10000	0	0	0	0	0	0	0	0	0	0	0	0	0	0.00	0.00	0	0	0	0	0	=HYPERLINK("http://genome.ucsc.edu/cgi-bin/hgTracks?db=ce11&position=chrI%3A5920001%2D5930000&simpleRepeat=pack")
chrI	5930000	10000	16	0	0	0	8	12	0	0	0	6	16	8	6	213.00	138.38	2	2	2	0	0	=HYPERLINK("http://genome.ucsc.edu/cgi-bin/hgTracks?db=ce11&position=chrI%3A5930001%2D5940000&simpleRepeat=pack")
chrI	5940000	10000	2	0	0	0	1	2	0	0	0	1	2	1	1	95.00	0.00	1	0	0	0	0	=HYPERLINK("http://genome.ucsc.edu/cgi-bin/hgTracks?db=ce11&position=chrI%3A5940001%2D5950000&simpleRepeat=pack")
chrI	5950000	10000	4	0	0	0	2	2	0	0	0	1	4	2	1	165.00	0.00	0	1	0	0	0	=HYPERLINK("http://genome.ucsc.edu/cgi-bin/hgTracks?db=ce11&position=chrI%3A5950001%2D5960000&simpleRepeat=pack")
chrI	5960000	10000	0	0	0	0	0	0	0	0	0	0	0	0	0	0.00	0.00	0	0	0	0	0	=HYPERLINK("http://genome.ucsc.edu/cgi-bin/hgTracks?db=ce11&position=chrI%3A5960001%2D5970000&simpleRepeat=pack")
chrI	5970000	10000	19	6	0	53	9	9	5	0	42	4	11	5	2	96.00	30.00	1	1	0	0	0	=HYPERLINK("http://genome.ucsc.edu/cgi-bin/hgTracks?db=ce11&position=chrI%3A5970001%2D5980000&simpleRepeat=pack")
chrI	5980000	10000	18	0	0	0	9	12	0	0	0	6	14	7	5	83.40	15.55	4	1	0	0	0	=HYPERLINK("http://genome.ucsc.edu/cgi-bin/hgTracks?db=ce11&position=chrI%3A5980001%2D5990000&simpleRepeat=pack")
chrI	5990000	10000	2	0	0	0	1	2	0	0	0	1	2	1	1	172.00	0.00	0	1	0	0	0	=HYPERLINK("http://genome.ucsc.edu/cgi-bin/hgTracks?db=ce11&position=chrI%3A5990001%2D6000000&simpleRepeat=pack")
chrI	6000000	10000	3	0	0	0	1	3	0	0	0	1	3	1	1	89.00	0.00	1	0	0	0	0	=HYPERLINK("http://genome.ucsc.edu/cgi-bin/hgTracks?db=ce11&position=chrI%3A6000001%2D6010000&simpleRepeat=pack")
chrI	6010000	10000	6	0	0	0	3	4	0	0	0	2	2	1	1	139.00	0.00	0	1	0	0	0	=HYPERLINK("http://genome.ucsc.edu/cgi-bin/hgTracks?db=ce11&position=chrI%3A6010001%2D6020000&simpleRepeat=pack")
chrI	6020000	10000	30	0	0	0	15	8	0	0	0	4	30	15	4	93.25	32.96	2	2	0	0	0	=HYPERLINK("http://genome.ucsc.edu/cgi-bin/hgTracks?db=ce11&position=chrI%3A6020001%2D6030000&simpleRepeat=pack")
chrI	6030000	10000	15	0	0	0	7	11	0	0	0	5	13	6	4	148.25	55.10	1	2	1	0	0	=HYPERLINK("http://genome.ucsc.edu/cgi-bin/hgTracks?db=ce11&position=chrI%3A6030001%2D6040000&simpleRepeat=pack")
chrI	6040000	10000	20	0	0	0	9	14	0	0	0	6	16	7	4	122.50	60.67	3	0	1	0	0	=HYPERLINK("http://genome.ucsc.edu/cgi-bin/hgTracks?db=ce11&position=chrI%3A6040001%2D6050000&simpleRepeat=pack")
chrI	6050000	10000	4	0	0	2	2	2	0	0	2	1	4	2	1	102.00	0.00	0	1	0	0	0	=HYPERLINK("http://genome.ucsc.edu/cgi-bin/hgTracks?db=ce11&position=chrI%3A6050001%2D6060000&simpleRepeat=pack")
chrI	6060000	10000	10	0	0	0	5	8	0	0	0	4	8	4	3	60.67	1.70	3	0	0	0	0	=HYPERLINK("http://genome.ucsc.edu/cgi-bin/hgTracks?db=ce11&position=chrI%3A6060001%2D6070000&simpleRepeat=pack")
chrI	6070000	10000	1	0	0	0	0	1	0	0	0	0	1	0	0	0.00	0.00	0	0	0	0	0	=HYPERLINK("http://genome.ucsc.edu/cgi-bin/hgTracks?db=ce11&position=chrI%3A6070001%2D6080000&simpleRepeat=pack")
chrI	6080000	10000	13	0	0	876	6	11	0	0	427	5	6	3	3	143.33	7.54	0	3	0	0	0	=HYPERLINK("http://genome.ucsc.edu/cgi-bin/hgTracks?db=ce11&position=chrI%3A6080001%2D6090000&simpleRepeat=pack")
chrI	6090000	10000	8	0	0	0	4	4	0	0	0	2	8	4	2	71.00	14.00	2	0	0	0	0	=HYPERLINK("http://genome.ucsc.edu/cgi-bin/hgTracks?db=ce11&position=chrI%3A6090001%2D6100000&simpleRepeat=pack")
chrI	6100000	10000	4	0	0	0	2	4	0	0	0	2	4	2	2	198.00	15.00	0	1	1	0	0	=HYPERLINK("http://genome.ucsc.edu/cgi-bin/hgTracks?db=ce11&position=chrI%3A6100001%2D6110000&simpleRepeat=pack")
chrI	6110000	10000	4	0	0	3	2	4	0	0	2	2	4	2	2	152.50	17.50	0	2	0	0	0	=HYPERLINK("http://genome.ucsc.edu/cgi-bin/hgTracks?db=ce11&position=chrI%3A6110001%2D6120000&simpleRepeat=pack")
chrI	6120000	10000	6	0	0	0	3	4	0	0	0	2	6	3	2	113.00	10.00	0	2	0	0	0	=HYPERLINK("http://genome.ucsc.edu/cgi-bin/hgTracks?db=ce11&position=chrI%3A6120001%2D6130000&simpleRepeat=pack")
chrI	6130000	10000	0	0	0	0	0	0	0	0	0	0	0	0	0	0.00	0.00	0	0	0	0	0	=HYPERLINK("http://genome.ucsc.edu/cgi-bin/hgTracks?db=ce11&position=chrI%3A6130001%2D6140000&simpleRepeat=pack")
chrI	6140000	10000	17	0	0	0	8	11	0	0	0	5	14	7	4	77.00	25.27	3	1	0	0	0	=HYPERLINK("http://genome.ucsc.edu/cgi-bin/hgTracks?db=ce11&position=chrI%3A6140001%2D6150000&simpleRepeat=pack")
chrI	6150000	10000	9	0	0	0	4	5	0	0	0	2	8	3	2	83.00	16.00	2	0	0	0	0	=HYPERLINK("http://genome.ucsc.edu/cgi-bin/hgTracks?db=ce11&position=chrI%3A6150001%2D6160000&simpleRepeat=pack")
chrI	6160000	10000	6	0	0	0	3	2	0	0	0	1	6	3	1	193.00	0.00	0	1	0	0	0	=HYPERLINK("http://genome.ucsc.edu/cgi-bin/hgTracks?db=ce11&position=chrI%3A6160001%2D6170000&simpleRepeat=pack")
chrI	6170000	10000	8	0	0	0	4	4	0	0	0	2	8	4	2	72.00	13.00	2	0	0	0	0	=HYPERLINK("http://genome.ucsc.edu/cgi-bin/hgTracks?db=ce11&position=chrI%3A6170001%2D6180000&simpleRepeat=pack")
chrI	6180000	10000	12	0	0	2	6	8	0	0	2	4	12	6	4	141.75	44.04	1	2	1	0	0	=HYPERLINK("http://genome.ucsc.edu/cgi-bin/hgTracks?db=ce11&position=chrI%3A6180001%2D6190000&simpleRepeat=pack")
chrI	6190000	10000	4	0	0	0	1	4	0	0	0	1	3	1	1	80.00	0.00	1	0	0	0	0	=HYPERLINK("http://genome.ucsc.edu/cgi-bin/hgTracks?db=ce11&position=chrI%3A6190001%2D6200000&simpleRepeat=pack")
chrI	6200000	10000	14	0	0	0	4	10	0	0	0	3	14	4	3	176.00	15.77	0	3	0	0	0	=HYPERLINK("http://genome.ucsc.edu/cgi-bin/hgTracks?db=ce11&position=chrI%3A6200001%2D6210000&simpleRepeat=pack")
chrI	6210000	10000	13	0	0	0	5	7	0	0	0	2	12	5	2	84.00	23.00	1	1	0	0	0	=HYPERLINK("http://genome.ucsc.edu/cgi-bin/hgTracks?db=ce11&position=chrI%3A6210001%2D6220000&simpleRepeat=pack")
chrI	6220000	10000	0	0	0	10	0	0	0	0	9	0	0	0	0	0.00	0.00	0	0	0	0	0	=HYPERLINK("http://genome.ucsc.edu/cgi-bin/hgTracks?db=ce11&position=chrI%3A6220001%2D6230000&simpleRepeat=pack")
chrI	6230000	10000	36	2	0	3	16	17	2	0	2	8	28	14	7	94.14	22.76	3	4	0	0	0	=HYPERLINK("http://genome.ucsc.edu/cgi-bin/hgTracks?db=ce11&position=chrI%3A6230001%2D6240000&simpleRepeat=pack")
chrI	6240000	10000	0	0	0	0	0	0	0	0	0	0	0	0	0	0.00	0.00	0	0	0	0	0	=HYPERLINK("http://genome.ucsc.edu/cgi-bin/hgTracks?db=ce11&position=chrI%3A6240001%2D6250000&simpleRepeat=pack")
chrI	6250000	10000	2	0	0	0	1	2	0	0	0	1	2	1	1	60.00	0.00	1	0	0	0	0	=HYPERLINK("http://genome.ucsc.edu/cgi-bin/hgTracks?db=ce11&position=chrI%3A6250001%2D6260000&simpleRepeat=pack")
chrI	6260000	10000	2	0	0	0	1	2	0	0	0	1	2	1	1	248.00	0.00	0	0	1	0	0	=HYPERLINK("http://genome.ucsc.edu/cgi-bin/hgTracks?db=ce11&position=chrI%3A6260001%2D6270000&simpleRepeat=pack")
chrI	6270000	10000	4	0	0	0	2	4	0	0	0	2	4	2	2	110.50	35.50	1	1	0	0	0	=HYPERLINK("http://genome.ucsc.edu/cgi-bin/hgTracks?db=ce11&position=chrI%3A6270001%2D6280000&simpleRepeat=pack")
chrI	6280000	10000	8	0	0	0	4	4	0	0	0	2	8	4	2	85.00	13.00	2	0	0	0	0	=HYPERLINK("http://genome.ucsc.edu/cgi-bin/hgTracks?db=ce11&position=chrI%3A6280001%2D6290000&simpleRepeat=pack")
chrI	6290000	10000	2	0	0	0	1	2	0	0	0	1	2	1	1	60.00	0.00	1	0	0	0	0	=HYPERLINK("http://genome.ucsc.edu/cgi-bin/hgTracks?db=ce11&position=chrI%3A6290001%2D6300000&simpleRepeat=pack")
chrI	6300000	10000	4	0	0	0	2	4	0	0	0	2	2	1	1	113.00	0.00	0	1	0	0	0	=HYPERLINK("http://genome.ucsc.edu/cgi-bin/hgTracks?db=ce11&position=chrI%3A6300001%2D6310000&simpleRepeat=pack")
chrI	6310000	10000	13	0	0	0	6	9	0	0	0	4	5	2	1	99.00	0.00	1	0	0	0	0	=HYPERLINK("http://genome.ucsc.edu/cgi-bin/hgTracks?db=ce11&position=chrI%3A6310001%2D6320000&simpleRepeat=pack")
chrI	6320000	10000	8	0	0	0	4	4	0	0	0	2	8	4	2	131.50	39.50	1	1	0	0	0	=HYPERLINK("http://genome.ucsc.edu/cgi-bin/hgTracks?db=ce11&position=chrI%3A6320001%2D6330000&simpleRepeat=pack")
chrI	6330000	10000	12	0	0	0	6	8	0	0	0	4	11	5	4	113.50	45.80	2	2	0	0	0	=HYPERLINK("http://genome.ucsc.edu/cgi-bin/hgTracks?db=ce11&position=chrI%3A6330001%2D6340000&simpleRepeat=pack")
chrI	6340000	10000	2	0	0	0	1	2	0	0	0	1	0	0	0	0.00	0.00	0	0	0	0	0	=HYPERLINK("http://genome.ucsc.edu/cgi-bin/hgTracks?db=ce11&position=chrI%3A6340001%2D6350000&simpleRepeat=pack")
chrI	6350000	10000	5	0	0	0	2	5	0	0	0	2	5	2	2	149.00	47.00	0	2	0	0	0	=HYPERLINK("http://genome.ucsc.edu/cgi-bin/hgTracks?db=ce11&position=chrI%3A6350001%2D6360000&simpleRepeat=pack")
chrI	6360000	10000	4	0	0	0	2	4	0	0	0	2	3	1	1	92.00	0.00	1	0	0	0	0	=HYPERLINK("http://genome.ucsc.edu/cgi-bin/hgTracks?db=ce11&position=chrI%3A6360001%2D6370000&simpleRepeat=pack")
chrI	6370000	10000	0	0	0	0	0	0	0	0	0	0	0	0	0	0.00	0.00	0	0	0	0	0	=HYPERLINK("http://genome.ucsc.edu/cgi-bin/hgTracks?db=ce11&position=chrI%3A6370001%2D6380000&simpleRepeat=pack")
chrI	6380000	10000	12	0	0	0	6	6	0	0	0	3	12	6	3	131.00	45.28	1	2	0	0	0	=HYPERLINK("http://genome.ucsc.edu/cgi-bin/hgTracks?db=ce11&position=chrI%3A6380001%2D6390000&simpleRepeat=pack")
chrI	6390000	10000	4	0	0	8	2	4	0	0	4	2	4	2	2	178.00	36.00	0	1	1	0	0	=HYPERLINK("http://genome.ucsc.edu/cgi-bin/hgTracks?db=ce11&position=chrI%3A6390001%2D6400000&simpleRepeat=pack")
chrI	6400000	10000	2	0	0	0	1	2	0	0	0	1	2	1	1	76.00	0.00	1	0	0	0	0	=HYPERLINK("http://genome.ucsc.edu/cgi-bin/hgTracks?db=ce11&position=chrI%3A6400001%2D6410000&simpleRepeat=pack")
chrI	6410000	10000	5	0	0	0	2	3	0	0	0	1	3	1	1	91.00	0.00	1	0	0	0	0	=HYPERLINK("http://genome.ucsc.edu/cgi-bin/hgTracks?db=ce11&position=chrI%3A6410001%2D6420000&simpleRepeat=pack")
chrI	6420000	10000	4	0	0	0	2	2	0	0	0	1	4	2	1	122.00	0.00	0	1	0	0	0	=HYPERLINK("http://genome.ucsc.edu/cgi-bin/hgTracks?db=ce11&position=chrI%3A6420001%2D6430000&simpleRepeat=pack")
chrI	6430000	10000	5	0	0	0	1	5	0	0	0	1	4	1	1	114.00	0.00	0	1	0	0	0	=HYPERLINK("http://genome.ucsc.edu/cgi-bin/hgTracks?db=ce11&position=chrI%3A6430001%2D6440000&simpleRepeat=pack")
chrI	6440000	10000	2	0	0	0	1	2	0	0	0	1	0	0	0	0.00	0.00	0	0	0	0	0	=HYPERLINK("http://genome.ucsc.edu/cgi-bin/hgTracks?db=ce11&position=chrI%3A6440001%2D6450000&simpleRepeat=pack")
chrI	6450000	10000	11	0	0	2	5	9	0	0	2	4	10	5	4	168.25	103.94	1	2	1	0	0	=HYPERLINK("http://genome.ucsc.edu/cgi-bin/hgTracks?db=ce11&position=chrI%3A6450001%2D6460000&simpleRepeat=pack")
chrI	6460000	10000	4	0	0	0	2	2	0	0	0	1	4	2	1	87.00	0.00	1	0	0	0	0	=HYPERLINK("http://genome.ucsc.edu/cgi-bin/hgTracks?db=ce11&position=chrI%3A6460001%2D6470000&simpleRepeat=pack")
chrI	6470000	10000	8	0	0	4	4	4	0	0	3	2	2	1	1	241.00	0.00	0	0	1	0	0	=HYPERLINK("http://genome.ucsc.edu/cgi-bin/hgTracks?db=ce11&position=chrI%3A6470001%2D6480000&simpleRepeat=pack")
chrI	6480000	10000	0	0	0	0	0	0	0	0	0	0	0	0	0	0.00	0.00	0	0	0	0	0	=HYPERLINK("http://genome.ucsc.edu/cgi-bin/hgTracks?db=ce11&position=chrI%3A6480001%2D6490000&simpleRepeat=pack")
chrI	6490000	10000	2	0	0	0	1	2	0	0	0	1	2	1	1	102.00	0.00	0	1	0	0	0	=HYPERLINK("http://genome.ucsc.edu/cgi-bin/hgTracks?db=ce11&position=chrI%3A6490001%2D6500000&simpleRepeat=pack")
chrI	6500000	10000	7	0	0	0	3	7	0	0	0	3	7	3	3	135.00	68.62	1	1	1	0	0	=HYPERLINK("http://genome.ucsc.edu/cgi-bin/hgTracks?db=ce11&position=chrI%3A6500001%2D6510000&simpleRepeat=pack")
chrI	6510000	10000	16	2	0	0	8	4	2	0	0	2	16	8	2	135.00	45.00	1	1	0	0	0	=HYPERLINK("http://genome.ucsc.edu/cgi-bin/hgTracks?db=ce11&position=chrI%3A6510001%2D6520000&simpleRepeat=pack")
chrI	6520000	10000	10	0	0	0	5	4	0	0	0	2	10	5	2	201.00	8.00	0	1	1	0	0	=HYPERLINK("http://genome.ucsc.edu/cgi-bin/hgTracks?db=ce11&position=chrI%3A6520001%2D6530000&simpleRepeat=pack")
chrI	6530000	10000	2	0	0	0	1	2	0	0	0	1	2	1	1	94.00	0.00	1	0	0	0	0	=HYPERLINK("http://genome.ucsc.edu/cgi-bin/hgTracks?db=ce11&position=chrI%3A6530001%2D6540000&simpleRepeat=pack")
chrI	6540000	10000	2	0	0	0	1	2	0	0	0	1	0	0	0	0.00	0.00	0	0	0	0	0	=HYPERLINK("http://genome.ucsc.edu/cgi-bin/hgTracks?db=ce11&position=chrI%3A6540001%2D6550000&simpleRepeat=pack")
chrI	6550000	10000	10	0	0	0	5	2	0	0	0	1	10	5	1	123.00	0.00	0	1	0	0	0	=HYPERLINK("http://genome.ucsc.edu/cgi-bin/hgTracks?db=ce11&position=chrI%3A6550001%2D6560000&simpleRepeat=pack")
chrI	6560000	10000	5	0	0	0	2	5	0	0	0	2	4	1	1	171.00	0.00	0	1	0	0	0	=HYPERLINK("http://genome.ucsc.edu/cgi-bin/hgTracks?db=ce11&position=chrI%3A6560001%2D6570000&simpleRepeat=pack")
chrI	6570000	10000	6	0	0	0	3	6	0	0	0	3	6	3	3	104.00	39.51	1	2	0	0	0	=HYPERLINK("http://genome.ucsc.edu/cgi-bin/hgTracks?db=ce11&position=chrI%3A6570001%2D6580000&simpleRepeat=pack")
chrI	6580000	10000	6	0	0	0	2	4	0	0	0	1	6	2	1	72.00	0.00	1	0	0	0	0	=HYPERLINK("http://genome.ucsc.edu/cgi-bin/hgTracks?db=ce11&position=chrI%3A6580001%2D6590000&simpleRepeat=pack")
chrI	6590000	10000	0	0	0	11	0	0	0	0	7	0	0	0	0	0.00	0.00	0	0	0	0	0	=HYPERLINK("http://genome.ucsc.edu/cgi-bin/hgTracks?db=ce11&position=chrI%3A6590001%2D6600000&simpleRepeat=pack")
chrI	6600000	10000	2	0	0	6	1	2	0	0	5	1	2	1	1	238.00	0.00	0	0	1	0	0	=HYPERLINK("http://genome.ucsc.edu/cgi-bin/hgTracks?db=ce11&position=chrI%3A6600001%2D6610000&simpleRepeat=pack")
chrI	6610000	10000	7	0	0	0	3	5	0	0	0	2	7	3	2	101.00	36.00	1	1	0	0	0	=HYPERLINK("http://genome.ucsc.edu/cgi-bin/hgTracks?db=ce11&position=chrI%3A6610001%2D6620000&simpleRepeat=pack")
chrI	6620000	10000	7	0	0	0	3	3	0	0	0	1	6	3	1	56.00	0.00	1	0	0	0	0	=HYPERLINK("http://genome.ucsc.edu/cgi-bin/hgTracks?db=ce11&position=chrI%3A6620001%2D6630000&simpleRepeat=pack")
chrI	6630000	10000	2	0	0	0	1	2	0	0	0	1	2	1	1	81.00	0.00	1	0	0	0	0	=HYPERLINK("http://genome.ucsc.edu/cgi-bin/hgTracks?db=ce11&position=chrI%3A6630001%2D6640000&simpleRepeat=pack")
chrI	6640000	10000	3	0	0	613	2	3	0	0	312	2	3	2	2	79.00	1.00	2	0	0	0	0	=HYPERLINK("http://genome.ucsc.edu/cgi-bin/hgTracks?db=ce11&position=chrI%3A6640001%2D6650000&simpleRepeat=pack")
chrI	6650000	10000	8	0	0	0	3	6	0	0	0	2	6	2	1	104.00	0.00	0	1	0	0	0	=HYPERLINK("http://genome.ucsc.edu/cgi-bin/hgTracks?db=ce11&position=chrI%3A6650001%2D6660000&simpleRepeat=pack")
chrI	6660000	10000	4	0	0	3	2	4	0	0	1	2	2	1	1	190.00	0.00	0	1	0	0	0	=HYPERLINK("http://genome.ucsc.edu/cgi-bin/hgTracks?db=ce11&position=chrI%3A6660001%2D6670000&simpleRepeat=pack")
chrI	6670000	10000	0	0	0	0	0	0	0	0	0	0	0	0	0	0.00	0.00	0	0	0	0	0	=HYPERLINK("http://genome.ucsc.edu/cgi-bin/hgTracks?db=ce11&position=chrI%3A6670001%2D6680000&simpleRepeat=pack")
chrI	6680000	10000	14	0	0	0	6	8	0	0	0	3	13	5	3	155.00	77.26	1	1	1	0	0	=HYPERLINK("http://genome.ucsc.edu/cgi-bin/hgTracks?db=ce11&position=chrI%3A6680001%2D6690000&simpleRepeat=pack")
chrI	6690000	10000	0	0	0	0	0	0	0	0	0	0	0	0	0	0.00	0.00	0	0	0	0	0	=HYPERLINK("http://genome.ucsc.edu/cgi-bin/hgTracks?db=ce11&position=chrI%3A6690001%2D6700000&simpleRepeat=pack")
chrI	6700000	10000	12	0	0	0	6	8	0	0	0	4	8	4	3	141.00	126.57	2	0	1	0	0	=HYPERLINK("http://genome.ucsc.edu/cgi-bin/hgTracks?db=ce11&position=chrI%3A6700001%2D6710000&simpleRepeat=pack")
chrI	6710000	10000	15	0	0	0	7	7	0	0	0	3	9	4	2	125.00	75.00	1	0	0	0	0	=HYPERLINK("http://genome.ucsc.edu/cgi-bin/hgTracks?db=ce11&position=chrI%3A6710001%2D6720000&simpleRepeat=pack")
chrI	6720000	10000	24	0	0	1	10	10	0	0	1	4	21	10	4	90.25	28.01	2	2	0	0	0	=HYPERLINK("http://genome.ucsc.edu/cgi-bin/hgTracks?db=ce11&position=chrI%3A6720001%2D6730000&simpleRepeat=pack")
chrI	6730000	10000	4	0	0	0	2	4	0	0	0	2	4	2	2	110.50	0.50	0	2	0	0	0	=HYPERLINK("http://genome.ucsc.edu/cgi-bin/hgTracks?db=ce11&position=chrI%3A6730001%2D6740000&simpleRepeat=pack")
chrI	6740000	10000	6	0	0	0	3	6	0	0	0	3	2	1	1	98.00	0.00	1	0	0	0	0	=HYPERLINK("http://genome.ucsc.edu/cgi-bin/hgTracks?db=ce11&position=chrI%3A6740001%2D6750000&simpleRepeat=pack")
chrI	6750000	10000	5	0	0	0	2	3	0	0	0	1	5	2	1	133.00	0.00	0	1	0	0	0	=HYPERLINK("http://genome.ucsc.edu/cgi-bin/hgTracks?db=ce11&position=chrI%3A6750001%2D6760000&simpleRepeat=pack")
chrI	6760000	10000	6	0	0	0	3	6	0	0	0	3	4	2	2	300.50	77.50	0	0	2	0	0	=HYPERLINK("http://genome.ucsc.edu/cgi-bin/hgTracks?db=ce11&position=chrI%3A6760001%2D6770000&simpleRepeat=pack")
chrI	6770000	10000	529	1591	0	153723	38	285	629	0	20091	19	7	3	3	137.67	56.96	1	2	0	0	0	=HYPERLINK("http://genome.ucsc.edu/cgi-bin/hgTracks?db=ce11&position=chrI%3A6770001%2D6780000&simpleRepeat=pack")
chrI	6780000	10000	4	0	0	0	2	4	0	0	0	2	2	1	1	148.00	0.00	0	1	0	0	0	=HYPERLINK("http://genome.ucsc.edu/cgi-bin/hgTracks?db=ce11&position=chrI%3A6780001%2D6790000&simpleRepeat=pack")
chrI	6790000	10000	6	0	0	0	2	6	0	0	0	2	5	2	2	82.50	26.50	1	1	0	0	0	=HYPERLINK("http://genome.ucsc.edu/cgi-bin/hgTracks?db=ce11&position=chrI%3A6790001%2D6800000&simpleRepeat=pack")
chrI	6800000	10000	1	0	0	0	0	1	0	0	0	0	1	0	0	0.00	0.00	0	0	0	0	0	=HYPERLINK("http://genome.ucsc.edu/cgi-bin/hgTracks?db=ce11&position=chrI%3A6800001%2D6810000&simpleRepeat=pack")
chrI	6810000	10000	2	0	0	0	1	2	0	0	0	1	2	1	1	193.00	0.00	0	1	0	0	0	=HYPERLINK("http://genome.ucsc.edu/cgi-bin/hgTracks?db=ce11&position=chrI%3A6810001%2D6820000&simpleRepeat=pack")
chrI	6820000	10000	2	0	0	0	1	2	0	0	0	1	2	1	1	254.00	0.00	0	0	1	0	0	=HYPERLINK("http://genome.ucsc.edu/cgi-bin/hgTracks?db=ce11&position=chrI%3A6820001%2D6830000&simpleRepeat=pack")
chrI	6830000	10000	12	0	0	0	6	8	0	0	0	4	6	3	2	144.50	61.50	1	0	1	0	0	=HYPERLINK("http://genome.ucsc.edu/cgi-bin/hgTracks?db=ce11&position=chrI%3A6830001%2D6840000&simpleRepeat=pack")
chrI	6840000	10000	4	0	0	1	2	4	0	0	1	2	4	2	2	197.50	67.50	0	1	1	0	0	=HYPERLINK("http://genome.ucsc.edu/cgi-bin/hgTracks?db=ce11&position=chrI%3A6840001%2D6850000&simpleRepeat=pack")
chrI	6850000	10000	4	0	0	0	2	2	0	0	0	1	3	1	1	92.00	0.00	1	0	0	0	0	=HYPERLINK("http://genome.ucsc.edu/cgi-bin/hgTracks?db=ce11&position=chrI%3A6850001%2D6860000&simpleRepeat=pack")
chrI	6860000	10000	0	0	0	0	0	0	0	0	0	0	0	0	0	0.00	0.00	0	0	0	0	0	=HYPERLINK("http://genome.ucsc.edu/cgi-bin/hgTracks?db=ce11&position=chrI%3A6860001%2D6870000&simpleRepeat=pack")
chrI	6870000	10000	20	0	0	0	10	8	0	0	0	4	20	10	4	79.00	5.92	4	0	0	0	0	=HYPERLINK("http://genome.ucsc.edu/cgi-bin/hgTracks?db=ce11&position=chrI%3A6870001%2D6880000&simpleRepeat=pack")
chrI	6880000	10000	19	0	0	0	9	13	0	0	0	6	18	9	6	112.17	42.49	3	3	0	0	0	=HYPERLINK("http://genome.ucsc.edu/cgi-bin/hgTracks?db=ce11&position=chrI%3A6880001%2D6890000&simpleRepeat=pack")
chrI	6890000	10000	12	0	0	0	6	2	0	0	0	1	10	4	1	66.00	0.00	1	0	0	0	0	=HYPERLINK("http://genome.ucsc.edu/cgi-bin/hgTracks?db=ce11&position=chrI%3A6890001%2D6900000&simpleRepeat=pack")
chrI	6900000	10000	6	0	0	0	3	6	0	0	0	3	6	3	3	172.33	124.02	1	1	1	0	0	=HYPERLINK("http://genome.ucsc.edu/cgi-bin/hgTracks?db=ce11&position=chrI%3A6900001%2D6910000&simpleRepeat=pack")
chrI	6910000	10000	0	0	0	0	0	0	0	0	0	0	0	0	0	0.00	0.00	0	0	0	0	0	=HYPERLINK("http://genome.ucsc.edu/cgi-bin/hgTracks?db=ce11&position=chrI%3A6910001%2D6920000&simpleRepeat=pack")
chrI	6920000	10000	12	0	0	0	6	6	0	0	0	3	2	1	1	69.00	0.00	1	0	0	0	0	=HYPERLINK("http://genome.ucsc.edu/cgi-bin/hgTracks?db=ce11&position=chrI%3A6920001%2D6930000&simpleRepeat=pack")
chrI	6930000	10000	15	4	0	11	7	15	2	0	6	7	14	7	7	94.29	32.28	5	2	0	0	0	=HYPERLINK("http://genome.ucsc.edu/cgi-bin/hgTracks?db=ce11&position=chrI%3A6930001%2D6940000&simpleRepeat=pack")
chrI	6940000	10000	3	0	0	0	1	3	0	0	0	1	3	1	1	210.00	0.00	0	0	1	0	0	=HYPERLINK("http://genome.ucsc.edu/cgi-bin/hgTracks?db=ce11&position=chrI%3A6940001%2D6950000&simpleRepeat=pack")
chrI	6950000	10000	4	0	0	0	2	2	0	0	0	1	4	2	1	114.00	0.00	0	1	0	0	0	=HYPERLINK("http://genome.ucsc.edu/cgi-bin/hgTracks?db=ce11&position=chrI%3A6950001%2D6960000&simpleRepeat=pack")
chrI	6960000	10000	4	0	0	0	2	2	0	0	0	1	4	2	1	102.00	0.00	0	1	0	0	0	=HYPERLINK("http://genome.ucsc.edu/cgi-bin/hgTracks?db=ce11&position=chrI%3A6960001%2D6970000&simpleRepeat=pack")
chrI	6970000	10000	12	0	0	0	6	6	0	0	0	3	10	5	2	172.50	103.50	1	0	1	0	0	=HYPERLINK("http://genome.ucsc.edu/cgi-bin/hgTracks?db=ce11&position=chrI%3A6970001%2D6980000&simpleRepeat=pack")
chrI	6980000	10000	14	0	0	0	7	8	0	0	0	4	14	7	4	176.00	49.81	0	2	2	0	0	=HYPERLINK("http://genome.ucsc.edu/cgi-bin/hgTracks?db=ce11&position=chrI%3A6980001%2D6990000&simpleRepeat=pack")
chrI	6990000	10000	12	0	0	0	6	6	0	0	0	3	12	6	3	100.00	21.40	2	1	0	0	0	=HYPERLINK("http://genome.ucsc.edu/cgi-bin/hgTracks?db=ce11&position=chrI%3A6990001%2D7000000&simpleRepeat=pack")
chrI	7000000	10000	26	0	0	46	11	11	0	0	30	5	16	8	3	141.00	94.16	1	1	1	0	0	=HYPERLINK("http://genome.ucsc.edu/cgi-bin/hgTracks?db=ce11&position=chrI%3A7000001%2D7010000&simpleRepeat=pack")
chrI	7010000	10000	0	0	0	0	0	0	0	0	0	0	0	0	0	0.00	0.00	0	0	0	0	0	=HYPERLINK("http://genome.ucsc.edu/cgi-bin/hgTracks?db=ce11&position=chrI%3A7010001%2D7020000&simpleRepeat=pack")
chrI	7020000	10000	0	0	0	2	0	0	0	0	1	0	0	0	0	0.00	0.00	0	0	0	0	0	=HYPERLINK("http://genome.ucsc.edu/cgi-bin/hgTracks?db=ce11&position=chrI%3A7020001%2D7030000&simpleRepeat=pack")
chrI	7030000	10000	11	0	0	0	5	7	0	0	0	3	7	3	2	108.50	0.50	0	2	0	0	0	=HYPERLINK("http://genome.ucsc.edu/cgi-bin/hgTracks?db=ce11&position=chrI%3A7030001%2D7040000&simpleRepeat=pack")
chrI	7040000	10000	8	0	0	0	4	2	0	0	0	1	8	4	1	72.00	0.00	1	0	0	0	0	=HYPERLINK("http://genome.ucsc.edu/cgi-bin/hgTracks?db=ce11&position=chrI%3A7040001%2D7050000&simpleRepeat=pack")
chrI	7050000	10000	8	0	0	0	4	6	0	0	0	3	6	3	2	123.50	19.50	0	2	0	0	0	=HYPERLINK("http://genome.ucsc.edu/cgi-bin/hgTracks?db=ce11&position=chrI%3A7050001%2D7060000&simpleRepeat=pack")
chrI	7060000	10000	22	0	0	0	11	8	0	0	0	4	22	11	4	147.75	96.95	2	1	1	0	0	=HYPERLINK("http://genome.ucsc.edu/cgi-bin/hgTracks?db=ce11&position=chrI%3A7060001%2D7070000&simpleRepeat=pack")
chrI	7070000	10000	6	0	0	0	3	4	0	0	0	2	6	3	2	155.00	24.00	0	2	0	0	0	=HYPERLINK("http://genome.ucsc.edu/cgi-bin/hgTracks?db=ce11&position=chrI%3A7070001%2D7080000&simpleRepeat=pack")
chrI	7080000	10000	15	0	0	0	7	9	0	0	0	4	15	7	4	70.75	33.71	3	1	0	0	0	=HYPERLINK("http://genome.ucsc.edu/cgi-bin/hgTracks?db=ce11&position=chrI%3A7080001%2D7090000&simpleRepeat=pack")
chrI	7090000	10000	10	0	0	2	5	6	0	0	2	3	9	4	2	107.50	19.50	1	1	0	0	0	=HYPERLINK("http://genome.ucsc.edu/cgi-bin/hgTracks?db=ce11&position=chrI%3A7090001%2D7100000&simpleRepeat=pack")
chrI	7100000	10000	11	0	0	0	5	9	0	0	0	4	10	4	3	102.67	22.53	2	1	0	0	0	=HYPERLINK("http://genome.ucsc.edu/cgi-bin/hgTracks?db=ce11&position=chrI%3A7100001%2D7110000&simpleRepeat=pack")
chrI	7110000	10000	10	0	0	0	5	6	0	0	0	3	8	3	1	67.00	0.00	1	0	0	0	0	=HYPERLINK("http://genome.ucsc.edu/cgi-bin/hgTracks?db=ce11&position=chrI%3A7110001%2D7120000&simpleRepeat=pack")
chrI	7120000	10000	9	0	0	0	5	7	0	0	0	4	7	4	3	92.67	40.57	2	1	0	0	0	=HYPERLINK("http://genome.ucsc.edu/cgi-bin/hgTracks?db=ce11&position=chrI%3A7120001%2D7130000&simpleRepeat=pack")
chrI	7130000	10000	20	0	0	0	9	12	0	0	0	5	18	8	4	87.50	13.01	3	1	0	0	0	=HYPERLINK("http://genome.ucsc.edu/cgi-bin/hgTracks?db=ce11&position=chrI%3A7130001%2D7140000&simpleRepeat=pack")
chrI	7140000	10000	3	0	0	0	2	3	0	0	0	2	1	1	1	134.00	0.00	0	1	0	0	0	=HYPERLINK("http://genome.ucsc.edu/cgi-bin/hgTracks?db=ce11&position=chrI%3A7140001%2D7150000&simpleRepeat=pack")
chrI	7150000	10000	11	0	0	0	5	7	0	0	0	3	7	3	2	154.00	28.00	0	2	0	0	0	=HYPERLINK("http://genome.ucsc.edu/cgi-bin/hgTracks?db=ce11&position=chrI%3A7150001%2D7160000&simpleRepeat=pack")
chrI	7160000	10000	19	0	0	0	9	11	0	0	0	5	17	8	5	79.40	19.65	4	1	0	0	0	=HYPERLINK("http://genome.ucsc.edu/cgi-bin/hgTracks?db=ce11&position=chrI%3A7160001%2D7170000&simpleRepeat=pack")
chrI	7170000	10000	2	0	0	0	1	2	0	0	0	1	2	1	1	171.00	0.00	0	1	0	0	0	=HYPERLINK("http://genome.ucsc.edu/cgi-bin/hgTracks?db=ce11&position=chrI%3A7170001%2D7180000&simpleRepeat=pack")
chrI	7180000	10000	12	0	0	0	6	6	0	0	0	3	2	1	1	87.00	0.00	1	0	0	0	0	=HYPERLINK("http://genome.ucsc.edu/cgi-bin/hgTracks?db=ce11&position=chrI%3A7180001%2D7190000&simpleRepeat=pack")
chrI	7190000	10000	12	0	0	0	5	8	0	0	0	3	6	3	2	121.50	32.50	1	1	0	0	0	=HYPERLINK("http://genome.ucsc.edu/cgi-bin/hgTracks?db=ce11&position=chrI%3A7190001%2D7200000&simpleRepeat=pack")
chrI	7200000	10000	12	0	0	0	6	8	0	0	0	4	12	6	4	108.50	33.66	1	3	0	0	0	=HYPERLINK("http://genome.ucsc.edu/cgi-bin/hgTracks?db=ce11&position=chrI%3A7200001%2D7210000&simpleRepeat=pack")
chrI	7210000	10000	7	0	0	0	3	5	0	0	0	2	7	3	2	85.50	25.50	1	1	0	0	0	=HYPERLINK("http://genome.ucsc.edu/cgi-bin/hgTracks?db=ce11&position=chrI%3A7210001%2D7220000&simpleRepeat=pack")
chrI	7220000	10000	2	0	0	0	1	2	0	0	0	1	2	1	1	206.00	0.00	0	0	1	0	0	=HYPERLINK("http://genome.ucsc.edu/cgi-bin/hgTracks?db=ce11&position=chrI%3A7220001%2D7230000&simpleRepeat=pack")
chrI	7230000	10000	2	0	0	0	1	2	0	0	0	1	2	1	1	91.00	0.00	1	0	0	0	0	=HYPERLINK("http://genome.ucsc.edu/cgi-bin/hgTracks?db=ce11&position=chrI%3A7230001%2D7240000&simpleRepeat=pack")
chrI	7240000	10000	12	0	0	0	6	8	0	0	0	4	12	6	4	125.75	35.69	1	3	0	0	0	=HYPERLINK("http://genome.ucsc.edu/cgi-bin/hgTracks?db=ce11&position=chrI%3A7240001%2D7250000&simpleRepeat=pack")
chrI	7250000	10000	2	0	0	0	1	2	0	0	0	1	2	1	1	134.00	0.00	0	1	0	0	0	=HYPERLINK("http://genome.ucsc.edu/cgi-bin/hgTracks?db=ce11&position=chrI%3A7250001%2D7260000&simpleRepeat=pack")
chrI	7260000	10000	2	0	0	0	1	2	0	0	0	1	2	1	1	382.00	0.00	0	0	1	0	0	=HYPERLINK("http://genome.ucsc.edu/cgi-bin/hgTracks?db=ce11&position=chrI%3A7260001%2D7270000&simpleRepeat=pack")
chrI	7270000	10000	10	0	0	0	5	8	0	0	0	4	10	5	4	125.00	94.41	2	1	1	0	0	=HYPERLINK("http://genome.ucsc.edu/cgi-bin/hgTracks?db=ce11&position=chrI%3A7270001%2D7280000&simpleRepeat=pack")
chrI	7280000	10000	9	0	0	0	4	5	0	0	0	2	5	2	1	110.00	0.00	0	1	0	0	0	=HYPERLINK("http://genome.ucsc.edu/cgi-bin/hgTracks?db=ce11&position=chrI%3A7280001%2D7290000&simpleRepeat=pack")
chrI	7290000	10000	1	0	0	0	0	1	0	0	0	0	1	0	0	0.00	0.00	0	0	0	0	0	=HYPERLINK("http://genome.ucsc.edu/cgi-bin/hgTracks?db=ce11&position=chrI%3A7290001%2D7300000&simpleRepeat=pack")
chrI	7300000	10000	4	0	0	0	2	4	0	0	0	2	4	2	2	153.00	100.00	1	0	1	0	0	=HYPERLINK("http://genome.ucsc.edu/cgi-bin/hgTracks?db=ce11&position=chrI%3A7300001%2D7310000&simpleRepeat=pack")
chrI	7310000	10000	4	0	0	0	2	2	0	0	0	1	4	2	1	216.00	0.00	0	0	1	0	0	=HYPERLINK("http://genome.ucsc.edu/cgi-bin/hgTracks?db=ce11&position=chrI%3A7310001%2D7320000&simpleRepeat=pack")
chrI	7320000	10000	20	0	0	0	10	10	0	0	0	5	20	10	5	136.80	52.75	1	3	1	0	0	=HYPERLINK("http://genome.ucsc.edu/cgi-bin/hgTracks?db=ce11&position=chrI%3A7320001%2D7330000&simpleRepeat=pack")
chrI	7330000	10000	9	0	0	4	3	9	0	0	4	3	6	3	3	88.33	16.54	2	1	0	0	0	=HYPERLINK("http://genome.ucsc.edu/cgi-bin/hgTracks?db=ce11&position=chrI%3A7330001%2D7340000&simpleRepeat=pack")
chrI	7340000	10000	12	0	0	0	6	4	0	0	0	2	10	5	2	80.00	22.00	1	1	0	0	0	=HYPERLINK("http://genome.ucsc.edu/cgi-bin/hgTracks?db=ce11&position=chrI%3A7340001%2D7350000&simpleRepeat=pack")
chrI	7350000	10000	10	0	0	0	5	4	0	0	0	2	10	5	2	154.50	102.50	1	0	1	0	0	=HYPERLINK("http://genome.ucsc.edu/cgi-bin/hgTracks?db=ce11&position=chrI%3A7350001%2D7360000&simpleRepeat=pack")
chrI	7360000	10000	8	0	0	0	4	4	0	0	0	2	8	4	2	81.00	4.00	2	0	0	0	0	=HYPERLINK("http://genome.ucsc.edu/cgi-bin/hgTracks?db=ce11&position=chrI%3A7360001%2D7370000&simpleRepeat=pack")
chrI	7370000	10000	7	0	0	0	3	5	0	0	0	2	7	3	2	99.00	6.00	1	1	0	0	0	=HYPERLINK("http://genome.ucsc.edu/cgi-bin/hgTracks?db=ce11&position=chrI%3A7370001%2D7380000&simpleRepeat=pack")
chrI	7380000	10000	19	0	0	0	9	11	0	0	0	5	11	5	4	93.50	25.95	3	1	0	0	0	=HYPERLINK("http://genome.ucsc.edu/cgi-bin/hgTracks?db=ce11&position=chrI%3A7380001%2D7390000&simpleRepeat=pack")
chrI	7390000	10000	11	0	0	0	5	9	0	0	0	4	11	5	4	131.25	76.15	2	1	1	0	0	=HYPERLINK("http://genome.ucsc.edu/cgi-bin/hgTracks?db=ce11&position=chrI%3A7390001%2D7400000&simpleRepeat=pack")
chrI	7400000	10000	0	0	0	0	0	0	0	0	0	0	0	0	0	0.00	0.00	0	0	0	0	0	=HYPERLINK("http://genome.ucsc.edu/cgi-bin/hgTracks?db=ce11&position=chrI%3A7400001%2D7410000&simpleRepeat=pack")
chrI	7410000	10000	8	0	0	0	4	4	0	0	0	2	8	4	2	112.50	1.50	0	2	0	0	0	=HYPERLINK("http://genome.ucsc.edu/cgi-bin/hgTracks?db=ce11&position=chrI%3A7410001%2D7420000&simpleRepeat=pack")
chrI	7420000	10000	0	0	0	0	0	0	0	0	0	0	0	0	0	0.00	0.00	0	0	0	0	0	=HYPERLINK("http://genome.ucsc.edu/cgi-bin/hgTracks?db=ce11&position=chrI%3A7420001%2D7430000&simpleRepeat=pack")
chrI	7430000	10000	18	0	0	6	8	8	0	0	1	3	15	7	3	76.33	32.50	2	1	0	0	0	=HYPERLINK("http://genome.ucsc.edu/cgi-bin/hgTracks?db=ce11&position=chrI%3A7430001%2D7440000&simpleRepeat=pack")
chrI	7440000	10000	0	0	0	0	0	0	0	0	0	0	0	0	0	0.00	0.00	0	0	0	0	0	=HYPERLINK("http://genome.ucsc.edu/cgi-bin/hgTracks?db=ce11&position=chrI%3A7440001%2D7450000&simpleRepeat=pack")
chrI	7450000	10000	8	0	0	0	4	6	0	0	0	3	8	4	3	56.33	5.25	3	0	0	0	0	=HYPERLINK("http://genome.ucsc.edu/cgi-bin/hgTracks?db=ce11&position=chrI%3A7450001%2D7460000&simpleRepeat=pack")
chrI	7460000	10000	12	0	0	0	6	6	0	0	0	3	6	3	2	106.00	36.00	1	1	0	0	0	=HYPERLINK("http://genome.ucsc.edu/cgi-bin/hgTracks?db=ce11&position=chrI%3A7460001%2D7470000&simpleRepeat=pack")
chrI	7470000	10000	2	0	0	0	1	2	0	0	0	1	2	1	1	205.00	0.00	0	0	1	0	0	=HYPERLINK("http://genome.ucsc.edu/cgi-bin/hgTracks?db=ce11&position=chrI%3A7470001%2D7480000&simpleRepeat=pack")
chrI	7480000	10000	7	0	0	0	3	5	0	0	0	2	6	3	2	58.50	1.50	2	0	0	0	0	=HYPERLINK("http://genome.ucsc.edu/cgi-bin/hgTracks?db=ce11&position=chrI%3A7480001%2D7490000&simpleRepeat=pack")
chrI	7490000	10000	14	0	0	0	6	8	0	0	0	3	13	6	3	78.00	28.65	2	1	0	0	0	=HYPERLINK("http://genome.ucsc.edu/cgi-bin/hgTracks?db=ce11&position=chrI%3A7490001%2D7500000&simpleRepeat=pack")
chrI	7500000	10000	0	0	0	0	0	0	0	0	0	0	0	0	0	0.00	0.00	0	0	0	0	0	=HYPERLINK("http://genome.ucsc.edu/cgi-bin/hgTracks?db=ce11&position=chrI%3A7500001%2D7510000&simpleRepeat=pack")
chrI	7510000	10000	5	0	0	0	1	4	0	0	0	1	3	1	1	313.00	0.00	0	0	1	0	0	=HYPERLINK("http://genome.ucsc.edu/cgi-bin/hgTracks?db=ce11&position=chrI%3A7510001%2D7520000&simpleRepeat=pack")
chrI	7520000	10000	4	0	0	0	2	4	0	0	0	2	4	2	2	136.00	37.00	1	1	0	0	0	=HYPERLINK("http://genome.ucsc.edu/cgi-bin/hgTracks?db=ce11&position=chrI%3A7520001%2D7530000&simpleRepeat=pack")
chrI	7530000	10000	2	0	0	0	1	2	0	0	0	1	0	0	0	0.00	0.00	0	0	0	0	0	=HYPERLINK("http://genome.ucsc.edu/cgi-bin/hgTracks?db=ce11&position=chrI%3A7530001%2D7540000&simpleRepeat=pack")
chrI	7540000	10000	5	0	0	0	2	5	0	0	0	2	2	1	1	257.00	0.00	0	0	1	0	0	=HYPERLINK("http://genome.ucsc.edu/cgi-bin/hgTracks?db=ce11&position=chrI%3A7540001%2D7550000&simpleRepeat=pack")
chrI	7550000	10000	5	0	0	0	2	5	0	0	0	2	5	2	2	152.00	85.00	1	0	1	0	0	=HYPERLINK("http://genome.ucsc.edu/cgi-bin/hgTracks?db=ce11&position=chrI%3A7550001%2D7560000&simpleRepeat=pack")
chrI	7560000	10000	11	0	0	0	5	9	0	0	0	4	9	4	3	99.67	4.19	1	2	0	0	0	=HYPERLINK("http://genome.ucsc.edu/cgi-bin/hgTracks?db=ce11&position=chrI%3A7560001%2D7570000&simpleRepeat=pack")
chrI	7570000	10000	4	0	0	2	2	4	0	0	2	2	1	1	1	319.00	0.00	0	0	1	0	0	=HYPERLINK("http://genome.ucsc.edu/cgi-bin/hgTracks?db=ce11&position=chrI%3A7570001%2D7580000&simpleRepeat=pack")
chrI	7580000	10000	28	0	0	0	14	14	0	0	0	7	24	12	6	133.33	77.29	2	3	1	0	0	=HYPERLINK("http://genome.ucsc.edu/cgi-bin/hgTracks?db=ce11&position=chrI%3A7580001%2D7590000&simpleRepeat=pack")
chrI	7590000	10000	4	0	0	0	2	4	0	0	0	2	4	2	2	93.50	41.50	1	1	0	0	0	=HYPERLINK("http://genome.ucsc.edu/cgi-bin/hgTracks?db=ce11&position=chrI%3A7590001%2D7600000&simpleRepeat=pack")
chrI	7600000	10000	18	0	0	0	9	6	0	0	0	3	18	9	3	103.00	22.91	1	2	0	0	0	=HYPERLINK("http://genome.ucsc.edu/cgi-bin/hgTracks?db=ce11&position=chrI%3A7600001%2D7610000&simpleRepeat=pack")
chrI	7610000	10000	12	0	0	0	5	6	0	0	0	2	12	5	2	79.00	5.00	2	0	0	0	0	=HYPERLINK("http://genome.ucsc.edu/cgi-bin/hgTracks?db=ce11&position=chrI%3A7610001%2D7620000&simpleRepeat=pack")
chrI	7620000	10000	22	0	0	0	11	14	0	0	0	7	14	7	5	180.00	136.58	2	1	2	0	0	=HYPERLINK("http://genome.ucsc.edu/cgi-bin/hgTracks?db=ce11&position=chrI%3A7620001%2D7630000&simpleRepeat=pack")
chrI	7630000	10000	19	0	0	0	8	15	0	0	0	6	12	5	4	147.50	56.48	1	2	1	0	0	=HYPERLINK("http://genome.ucsc.edu/cgi-bin/hgTracks?db=ce11&position=chrI%3A7630001%2D7640000&simpleRepeat=pack")
chrI	7640000	10000	12	0	0	1	6	6	0	0	1	3	12	6	3	151.67	100.79	2	0	1	0	0	=HYPERLINK("http://genome.ucsc.edu/cgi-bin/hgTracks?db=ce11&position=chrI%3A7640001%2D7650000&simpleRepeat=pack")
chrI	7650000	10000	14	0	0	0	7	6	0	0	0	3	10	5	2	72.00	7.00	2	0	0	0	0	=HYPERLINK("http://genome.ucsc.edu/cgi-bin/hgTracks?db=ce11&position=chrI%3A7650001%2D7660000&simpleRepeat=pack")
chrI	7660000	10000	20	0	0	0	10	14	0	0	0	7	15	7	5	89.20	17.50	4	1	0	0	0	=HYPERLINK("http://genome.ucsc.edu/cgi-bin/hgTracks?db=ce11&position=chrI%3A7660001%2D7670000&simpleRepeat=pack")
chrI	7670000	10000	10	0	0	0	5	4	0	0	0	2	10	5	2	102.00	38.00	1	1	0	0	0	=HYPERLINK("http://genome.ucsc.edu/cgi-bin/hgTracks?db=ce11&position=chrI%3A7670001%2D7680000&simpleRepeat=pack")
chrI	7680000	10000	0	0	0	0	0	0	0	0	0	0	0	0	0	0.00	0.00	0	0	0	0	0	=HYPERLINK("http://genome.ucsc.edu/cgi-bin/hgTracks?db=ce11&position=chrI%3A7680001%2D7690000&simpleRepeat=pack")
chrI	7690000	10000	8	0	0	0	4	4	0	0	0	2	2	1	1	108.00	0.00	0	1	0	0	0	=HYPERLINK("http://genome.ucsc.edu/cgi-bin/hgTracks?db=ce11&position=chrI%3A7690001%2D7700000&simpleRepeat=pack")
chrI	7700000	10000	3	0	0	0	1	3	0	0	0	1	3	1	1	66.00	0.00	1	0	0	0	0	=HYPERLINK("http://genome.ucsc.edu/cgi-bin/hgTracks?db=ce11&position=chrI%3A7700001%2D7710000&simpleRepeat=pack")
chrI	7710000	10000	2	1	0	13	1	2	1	0	11	1	2	1	1	56.00	0.00	1	0	0	0	0	=HYPERLINK("http://genome.ucsc.edu/cgi-bin/hgTracks?db=ce11&position=chrI%3A7710001%2D7720000&simpleRepeat=pack")
chrI	7720000	10000	0	0	0	26	0	0	0	0	13	0	0	0	0	0.00	0.00	0	0	0	0	0	=HYPERLINK("http://genome.ucsc.edu/cgi-bin/hgTracks?db=ce11&position=chrI%3A7720001%2D7730000&simpleRepeat=pack")
chrI	7730000	10000	8	0	0	0	4	6	0	0	0	3	6	3	2	67.00	2.00	2	0	0	0	0	=HYPERLINK("http://genome.ucsc.edu/cgi-bin/hgTracks?db=ce11&position=chrI%3A7730001%2D7740000&simpleRepeat=pack")
chrI	7740000	10000	9	0	0	17	2	8	0	0	14	2	4	2	2	122.50	0.50	0	2	0	0	0	=HYPERLINK("http://genome.ucsc.edu/cgi-bin/hgTracks?db=ce11&position=chrI%3A7740001%2D7750000&simpleRepeat=pack")
chrI	7750000	10000	27	0	0	0	12	15	0	0	0	6	25	10	5	94.00	49.22	4	1	0	0	0	=HYPERLINK("http://genome.ucsc.edu/cgi-bin/hgTracks?db=ce11&position=chrI%3A7750001%2D7760000&simpleRepeat=pack")
chrI	7760000	10000	21	0	0	0	10	15	0	0	0	7	19	9	6	143.17	74.17	2	2	2	0	0	=HYPERLINK("http://genome.ucsc.edu/cgi-bin/hgTracks?db=ce11&position=chrI%3A7760001%2D7770000&simpleRepeat=pack")
chrI	7770000	10000	2	5	0	4	1	2	5	0	4	1	2	1	1	127.00	0.00	0	1	0	0	0	=HYPERLINK("http://genome.ucsc.edu/cgi-bin/hgTracks?db=ce11&position=chrI%3A7770001%2D7780000&simpleRepeat=pack")
chrI	7780000	10000	2	0	0	16	0	2	0	0	15	0	0	0	0	0.00	0.00	0	0	0	0	0	=HYPERLINK("http://genome.ucsc.edu/cgi-bin/hgTracks?db=ce11&position=chrI%3A7780001%2D7790000&simpleRepeat=pack")
chrI	7790000	10000	12	0	0	0	6	8	0	0	0	4	10	5	3	131.33	57.63	1	2	0	0	0	=HYPERLINK("http://genome.ucsc.edu/cgi-bin/hgTracks?db=ce11&position=chrI%3A7790001%2D7800000&simpleRepeat=pack")
chrI	7800000	10000	6	0	0	0	3	2	0	0	0	1	6	3	1	75.00	0.00	1	0	0	0	0	=HYPERLINK("http://genome.ucsc.edu/cgi-bin/hgTracks?db=ce11&position=chrI%3A7800001%2D7810000&simpleRepeat=pack")
chrI	7810000	10000	4	0	0	0	2	2	0	0	0	1	0	0	0	0.00	0.00	0	0	0	0	0	=HYPERLINK("http://genome.ucsc.edu/cgi-bin/hgTracks?db=ce11&position=chrI%3A7810001%2D7820000&simpleRepeat=pack")
chrI	7820000	10000	41	0	0	0	20	13	0	0	0	6	37	18	5	85.00	23.36	3	2	0	0	0	=HYPERLINK("http://genome.ucsc.edu/cgi-bin/hgTracks?db=ce11&position=chrI%3A7820001%2D7830000&simpleRepeat=pack")
chrI	7830000	10000	12	0	0	0	6	4	0	0	0	2	12	6	2	55.50	1.50	2	0	0	0	0	=HYPERLINK("http://genome.ucsc.edu/cgi-bin/hgTracks?db=ce11&position=chrI%3A7830001%2D7840000&simpleRepeat=pack")
chrI	7840000	10000	4	0	0	0	2	4	0	0	0	2	3	1	1	81.00	0.00	1	0	0	0	0	=HYPERLINK("http://genome.ucsc.edu/cgi-bin/hgTracks?db=ce11&position=chrI%3A7840001%2D7850000&simpleRepeat=pack")
chrI	7850000	10000	1	0	0	0	0	1	0	0	0	0	1	0	0	0.00	0.00	0	0	0	0	0	=HYPERLINK("http://genome.ucsc.edu/cgi-bin/hgTracks?db=ce11&position=chrI%3A7850001%2D7860000&simpleRepeat=pack")
chrI	7860000	10000	43	0	5	3936	12	31	0	3	1805	7	12	4	3	136.67	64.19	1	1	1	0	0	=HYPERLINK("http://genome.ucsc.edu/cgi-bin/hgTracks?db=ce11&position=chrI%3A7860001%2D7870000&simpleRepeat=pack")
chrI	7870000	10000	7	0	0	0	2	7	0	0	0	2	5	2	2	82.50	25.50	1	1	0	0	0	=HYPERLINK("http://genome.ucsc.edu/cgi-bin/hgTracks?db=ce11&position=chrI%3A7870001%2D7880000&simpleRepeat=pack")
chrI	7880000	10000	6	0	0	0	3	6	0	0	0	3	6	3	3	97.67	57.56	2	1	0	0	0	=HYPERLINK("http://genome.ucsc.edu/cgi-bin/hgTracks?db=ce11&position=chrI%3A7880001%2D7890000&simpleRepeat=pack")
chrI	7890000	10000	6	0	0	0	3	2	0	0	0	1	6	3	1	95.00	0.00	1	0	0	0	0	=HYPERLINK("http://genome.ucsc.edu/cgi-bin/hgTracks?db=ce11&position=chrI%3A7890001%2D7900000&simpleRepeat=pack")
chrI	7900000	10000	11	0	0	0	5	7	0	0	0	3	10	5	3	75.67	29.41	2	1	0	0	0	=HYPERLINK("http://genome.ucsc.edu/cgi-bin/hgTracks?db=ce11&position=chrI%3A7900001%2D7910000&simpleRepeat=pack")
chrI	7910000	10000	5	0	0	0	2	5	0	0	0	2	4	2	2	94.00	30.00	1	1	0	0	0	=HYPERLINK("http://genome.ucsc.edu/cgi-bin/hgTracks?db=ce11&position=chrI%3A7910001%2D7920000&simpleRepeat=pack")
chrI	7920000	10000	8	0	0	1	4	6	0	0	1	3	3	1	1	234.00	0.00	0	0	1	0	0	=HYPERLINK("http://genome.ucsc.edu/cgi-bin/hgTracks?db=ce11&position=chrI%3A7920001%2D7930000&simpleRepeat=pack")
chrI	7930000	10000	16	0	0	1	8	12	0	0	1	6	14	6	5	157.80	58.65	1	2	2	0	0	=HYPERLINK("http://genome.ucsc.edu/cgi-bin/hgTracks?db=ce11&position=chrI%3A7930001%2D7940000&simpleRepeat=pack")
chrI	7940000	10000	2	0	0	0	1	2	0	0	0	1	2	1	1	145.00	0.00	0	1	0	0	0	=HYPERLINK("http://genome.ucsc.edu/cgi-bin/hgTracks?db=ce11&position=chrI%3A7940001%2D7950000&simpleRepeat=pack")
chrI	7950000	10000	24	0	0	0	12	12	0	0	0	6	24	12	6	111.17	35.85	2	4	0	0	0	=HYPERLINK("http://genome.ucsc.edu/cgi-bin/hgTracks?db=ce11&position=chrI%3A7950001%2D7960000&simpleRepeat=pack")
chrI	7960000	10000	2	0	0	6	1	2	0	0	2	1	2	1	1	101.00	0.00	0	1	0	0	0	=HYPERLINK("http://genome.ucsc.edu/cgi-bin/hgTracks?db=ce11&position=chrI%3A7960001%2D7970000&simpleRepeat=pack")
chrI	7970000	10000	15	0	0	0	7	7	0	0	0	3	15	7	3	96.67	27.86	2	1	0	0	0	=HYPERLINK("http://genome.ucsc.edu/cgi-bin/hgTracks?db=ce11&position=chrI%3A7970001%2D7980000&simpleRepeat=pack")
chrI	7980000	10000	8	0	0	5	4	8	0	0	3	4	8	4	4	109.75	56.05	2	1	1	0	0	=HYPERLINK("http://genome.ucsc.edu/cgi-bin/hgTracks?db=ce11&position=chrI%3A7980001%2D7990000&simpleRepeat=pack")
chrI	7990000	10000	4	0	0	0	2	4	0	0	0	2	2	1	1	156.00	0.00	0	1	0	0	0	=HYPERLINK("http://genome.ucsc.edu/cgi-bin/hgTracks?db=ce11&position=chrI%3A7990001%2D8000000&simpleRepeat=pack")
chrI	8000000	10000	18	0	0	0	8	14	0	0	0	6	17	8	6	166.83	122.31	3	2	1	0	0	=HYPERLINK("http://genome.ucsc.edu/cgi-bin/hgTracks?db=ce11&position=chrI%3A8000001%2D8010000&simpleRepeat=pack")
chrI	8010000	10000	11	0	0	0	5	5	0	0	0	2	10	4	2	68.50	14.50	2	0	0	0	0	=HYPERLINK("http://genome.ucsc.edu/cgi-bin/hgTracks?db=ce11&position=chrI%3A8010001%2D8020000&simpleRepeat=pack")
chrI	8020000	10000	1	0	0	0	0	1	0	0	0	0	1	0	0	0.00	0.00	0	0	0	0	0	=HYPERLINK("http://genome.ucsc.edu/cgi-bin/hgTracks?db=ce11&position=chrI%3A8020001%2D8030000&simpleRepeat=pack")
chrI	8030000	10000	10	0	0	0	5	8	0	0	0	4	10	5	4	182.25	113.35	2	1	1	0	0	=HYPERLINK("http://genome.ucsc.edu/cgi-bin/hgTracks?db=ce11&position=chrI%3A8030001%2D8040000&simpleRepeat=pack")
chrI	8040000	10000	8	0	0	0	4	6	0	0	0	3	6	3	2	75.00	11.00	2	0	0	0	0	=HYPERLINK("http://genome.ucsc.edu/cgi-bin/hgTracks?db=ce11&position=chrI%3A8040001%2D8050000&simpleRepeat=pack")
chrI	8050000	10000	6	0	0	0	2	5	0	0	0	2	6	2	2	106.50	16.50	1	1	0	0	0	=HYPERLINK("http://genome.ucsc.edu/cgi-bin/hgTracks?db=ce11&position=chrI%3A8050001%2D8060000&simpleRepeat=pack")
chrI	8060000	10000	4	0	0	0	2	4	0	0	0	2	4	2	2	88.00	1.00	2	0	0	0	0	=HYPERLINK("http://genome.ucsc.edu/cgi-bin/hgTracks?db=ce11&position=chrI%3A8060001%2D8070000&simpleRepeat=pack")
chrI	8070000	10000	4	0	0	0	2	2	0	0	0	1	0	0	0	0.00	0.00	0	0	0	0	0	=HYPERLINK("http://genome.ucsc.edu/cgi-bin/hgTracks?db=ce11&position=chrI%3A8070001%2D8080000&simpleRepeat=pack")
chrI	8080000	10000	7	0	0	2	3	5	0	0	2	2	6	3	2	93.00	6.00	2	0	0	0	0	=HYPERLINK("http://genome.ucsc.edu/cgi-bin/hgTracks?db=ce11&position=chrI%3A8080001%2D8090000&simpleRepeat=pack")
chrI	8090000	10000	4	0	0	0	2	2	0	0	0	1	4	2	1	74.00	0.00	1	0	0	0	0	=HYPERLINK("http://genome.ucsc.edu/cgi-bin/hgTracks?db=ce11&position=chrI%3A8090001%2D8100000&simpleRepeat=pack")
chrI	8100000	10000	11	0	0	0	5	9	0	0	0	4	11	5	4	89.25	44.25	3	1	0	0	0	=HYPERLINK("http://genome.ucsc.edu/cgi-bin/hgTracks?db=ce11&position=chrI%3A8100001%2D8110000&simpleRepeat=pack")
chrI	8110000	10000	6	0	0	0	3	2	0	0	0	1	6	3	1	77.00	0.00	1	0	0	0	0	=HYPERLINK("http://genome.ucsc.edu/cgi-bin/hgTracks?db=ce11&position=chrI%3A8110001%2D8120000&simpleRepeat=pack")
chrI	8120000	10000	12	0	0	0	6	8	0	0	0	4	12	6	4	117.75	48.45	2	1	0	0	0	=HYPERLINK("http://genome.ucsc.edu/cgi-bin/hgTracks?db=ce11&position=chrI%3A8120001%2D8130000&simpleRepeat=pack")
chrI	8130000	10000	0	0	0	2	0	0	0	0	2	0	0	0	0	0.00	0.00	0	0	0	0	0	=HYPERLINK("http://genome.ucsc.edu/cgi-bin/hgTracks?db=ce11&position=chrI%3A8130001%2D8140000&simpleRepeat=pack")
chrI	8140000	10000	2	0	0	0	1	2	0	0	0	1	0	0	0	0.00	0.00	0	0	0	0	0	=HYPERLINK("http://genome.ucsc.edu/cgi-bin/hgTracks?db=ce11&position=chrI%3A8140001%2D8150000&simpleRepeat=pack")
chrI	8150000	10000	17	0	0	0	8	5	0	0	0	2	0	0	0	0.00	0.00	0	0	0	0	0	=HYPERLINK("http://genome.ucsc.edu/cgi-bin/hgTracks?db=ce11&position=chrI%3A8150001%2D8160000&simpleRepeat=pack")
chrI	8160000	10000	0	0	0	0	0	0	0	0	0	0	0	0	0	0.00	0.00	0	0	0	0	0	=HYPERLINK("http://genome.ucsc.edu/cgi-bin/hgTracks?db=ce11&position=chrI%3A8160001%2D8170000&simpleRepeat=pack")
chrI	8170000	10000	9	0	0	0	4	7	0	0	0	3	8	4	3	111.67	28.39	2	1	0	0	0	=HYPERLINK("http://genome.ucsc.edu/cgi-bin/hgTracks?db=ce11&position=chrI%3A8170001%2D8180000&simpleRepeat=pack")
chrI	8180000	10000	21	0	0	0	10	7	0	0	0	3	20	10	3	59.67	6.18	3	0	0	0	0	=HYPERLINK("http://genome.ucsc.edu/cgi-bin/hgTracks?db=ce11&position=chrI%3A8180001%2D8190000&simpleRepeat=pack")
chrI	8190000	10000	16	0	0	0	8	6	0	0	0	3	16	8	3	128.33	24.28	0	3	0	0	0	=HYPERLINK("http://genome.ucsc.edu/cgi-bin/hgTracks?db=ce11&position=chrI%3A8190001%2D8200000&simpleRepeat=pack")
chrI	8200000	10000	17	0	0	0	8	5	0	0	0	2	12	5	1	56.00	0.00	1	0	0	0	0	=HYPERLINK("http://genome.ucsc.edu/cgi-bin/hgTracks?db=ce11&position=chrI%3A8200001%2D8210000&simpleRepeat=pack")
chrI	8210000	10000	10	0	0	0	5	6	0	0	0	3	0	0	0	0.00	0.00	0	0	0	0	0	=HYPERLINK("http://genome.ucsc.edu/cgi-bin/hgTracks?db=ce11&position=chrI%3A8210001%2D8220000&simpleRepeat=pack")
chrI	8220000	10000	0	0	0	0	0	0	0	0	0	0	0	0	0	0.00	0.00	0	0	0	0	0	=HYPERLINK("http://genome.ucsc.edu/cgi-bin/hgTracks?db=ce11&position=chrI%3A8220001%2D8230000&simpleRepeat=pack")
chrI	8230000	10000	1	0	0	0	0	1	0	0	0	0	1	0	0	0.00	0.00	0	0	0	0	0	=HYPERLINK("http://genome.ucsc.edu/cgi-bin/hgTracks?db=ce11&position=chrI%3A8230001%2D8240000&simpleRepeat=pack")
chrI	8240000	10000	4	0	0	0	2	4	0	0	0	2	0	0	0	0.00	0.00	0	0	0	0	0	=HYPERLINK("http://genome.ucsc.edu/cgi-bin/hgTracks?db=ce11&position=chrI%3A8240001%2D8250000&simpleRepeat=pack")
chrI	8250000	10000	6	0	0	0	1	4	0	0	0	1	2	1	1	74.00	0.00	1	0	0	0	0	=HYPERLINK("http://genome.ucsc.edu/cgi-bin/hgTracks?db=ce11&position=chrI%3A8250001%2D8260000&simpleRepeat=pack")
chrI	8260000	10000	18	0	0	0	9	8	0	0	0	4	10	5	3	82.33	13.12	3	0	0	0	0	=HYPERLINK("http://genome.ucsc.edu/cgi-bin/hgTracks?db=ce11&position=chrI%3A8260001%2D8270000&simpleRepeat=pack")
chrI	8270000	10000	14	0	0	2	7	10	0	0	1	5	12	6	4	83.50	25.04	3	1	0	0	0	=HYPERLINK("http://genome.ucsc.edu/cgi-bin/hgTracks?db=ce11&position=chrI%3A8270001%2D8280000&simpleRepeat=pack")
chrI	8280000	10000	24	0	0	3	11	15	0	0	2	7	22	10	6	110.17	40.34	3	3	0	0	0	=HYPERLINK("http://genome.ucsc.edu/cgi-bin/hgTracks?db=ce11&position=chrI%3A8280001%2D8290000&simpleRepeat=pack")
chrI	8290000	10000	8	0	0	0	3	5	0	0	0	2	8	3	2	69.50	10.50	2	0	0	0	0	=HYPERLINK("http://genome.ucsc.edu/cgi-bin/hgTracks?db=ce11&position=chrI%3A8290001%2D8300000&simpleRepeat=pack")
chrI	8300000	10000	2	0	0	0	1	2	0	0	0	1	2	1	1	63.00	0.00	1	0	0	0	0	=HYPERLINK("http://genome.ucsc.edu/cgi-bin/hgTracks?db=ce11&position=chrI%3A8300001%2D8310000&simpleRepeat=pack")
chrI	8310000	10000	12	0	0	0	6	8	0	0	0	4	12	6	4	180.25	145.40	2	1	1	0	0	=HYPERLINK("http://genome.ucsc.edu/cgi-bin/hgTracks?db=ce11&position=chrI%3A8310001%2D8320000&simpleRepeat=pack")
chrI	8320000	10000	12	0	0	0	6	10	0	0	0	5	10	5	4	123.25	50.14	3	0	1	0	0	=HYPERLINK("http://genome.ucsc.edu/cgi-bin/hgTracks?db=ce11&position=chrI%3A8320001%2D8330000&simpleRepeat=pack")
chrI	8330000	10000	8	0	0	0	4	6	0	0	0	3	8	4	3	67.33	10.62	3	0	0	0	0	=HYPERLINK("http://genome.ucsc.edu/cgi-bin/hgTracks?db=ce11&position=chrI%3A8330001%2D8340000&simpleRepeat=pack")
chrI	8340000	10000	8	0	0	0	4	4	0	0	0	2	8	4	2	164.00	10.00	0	2	0	0	0	=HYPERLINK("http://genome.ucsc.edu/cgi-bin/hgTracks?db=ce11&position=chrI%3A8340001%2D8350000&simpleRepeat=pack")
chrI	8350000	10000	10	0	0	0	5	6	0	0	0	3	6	3	2	125.00	44.00	1	1	0	0	0	=HYPERLINK("http://genome.ucsc.edu/cgi-bin/hgTracks?db=ce11&position=chrI%3A8350001%2D8360000&simpleRepeat=pack")
chrI	8360000	10000	16	0	0	0	8	16	0	0	0	8	14	7	7	167.57	64.72	2	3	2	0	0	=HYPERLINK("http://genome.ucsc.edu/cgi-bin/hgTracks?db=ce11&position=chrI%3A8360001%2D8370000&simpleRepeat=pack")
chrI	8370000	10000	4	0	0	0	2	4	0	0	0	2	2	1	1	242.00	0.00	0	0	1	0	0	=HYPERLINK("http://genome.ucsc.edu/cgi-bin/hgTracks?db=ce11&position=chrI%3A8370001%2D8380000&simpleRepeat=pack")
chrI	8380000	10000	4	0	0	0	2	2	0	0	0	1	4	2	1	79.00	0.00	1	0	0	0	0	=HYPERLINK("http://genome.ucsc.edu/cgi-bin/hgTracks?db=ce11&position=chrI%3A8380001%2D8390000&simpleRepeat=pack")
chrI	8390000	10000	0	0	0	27	0	0	0	0	10	0	0	0	0	0.00	0.00	0	0	0	0	0	=HYPERLINK("http://genome.ucsc.edu/cgi-bin/hgTracks?db=ce11&position=chrI%3A8390001%2D8400000&simpleRepeat=pack")
chrI	8400000	10000	2	0	0	0	1	2	0	0	0	1	0	0	0	0.00	0.00	0	0	0	0	0	=HYPERLINK("http://genome.ucsc.edu/cgi-bin/hgTracks?db=ce11&position=chrI%3A8400001%2D8410000&simpleRepeat=pack")
chrI	8410000	10000	26	0	0	0	13	10	0	0	0	5	26	13	5	97.60	25.14	3	2	0	0	0	=HYPERLINK("http://genome.ucsc.edu/cgi-bin/hgTracks?db=ce11&position=chrI%3A8410001%2D8420000&simpleRepeat=pack")
chrI	8420000	10000	18	0	0	0	9	6	0	0	0	3	18	9	3	120.67	53.77	2	1	0	0	0	=HYPERLINK("http://genome.ucsc.edu/cgi-bin/hgTracks?db=ce11&position=chrI%3A8420001%2D8430000&simpleRepeat=pack")
chrI	8430000	10000	12	0	0	10	6	8	0	0	6	4	12	6	4	77.00	10.42	4	0	0	0	0	=HYPERLINK("http://genome.ucsc.edu/cgi-bin/hgTracks?db=ce11&position=chrI%3A8430001%2D8440000&simpleRepeat=pack")
chrI	8440000	10000	12	0	0	0	6	8	0	0	0	4	12	6	4	101.75	39.52	3	1	0	0	0	=HYPERLINK("http://genome.ucsc.edu/cgi-bin/hgTracks?db=ce11&position=chrI%3A8440001%2D8450000&simpleRepeat=pack")
chrI	8450000	10000	2	0	0	0	1	2	0	0	0	1	2	1	1	134.00	0.00	0	1	0	0	0	=HYPERLINK("http://genome.ucsc.edu/cgi-bin/hgTracks?db=ce11&position=chrI%3A8450001%2D8460000&simpleRepeat=pack")
chrI	8460000	10000	16	0	0	0	8	4	0	0	0	2	15	7	2	70.00	20.00	2	0	0	0	0	=HYPERLINK("http://genome.ucsc.edu/cgi-bin/hgTracks?db=ce11&position=chrI%3A8460001%2D8470000&simpleRepeat=pack")
chrI	8470000	10000	4	0	0	0	2	2	0	0	0	1	4	2	1	67.00	0.00	1	0	0	0	0	=HYPERLINK("http://genome.ucsc.edu/cgi-bin/hgTracks?db=ce11&position=chrI%3A8470001%2D8480000&simpleRepeat=pack")
chrI	8480000	10000	1	0	0	0	0	1	0	0	0	0	1	0	0	0.00	0.00	0	0	0	0	0	=HYPERLINK("http://genome.ucsc.edu/cgi-bin/hgTracks?db=ce11&position=chrI%3A8480001%2D8490000&simpleRepeat=pack")
chrI	8490000	10000	12	0	0	0	6	6	0	0	0	3	6	3	2	60.50	11.50	2	0	0	0	0	=HYPERLINK("http://genome.ucsc.edu/cgi-bin/hgTracks?db=ce11&position=chrI%3A8490001%2D8500000&simpleRepeat=pack")
chrI	8500000	10000	8	0	0	0	3	8	0	0	0	3	6	3	3	154.67	84.95	1	1	1	0	0	=HYPERLINK("http://genome.ucsc.edu/cgi-bin/hgTracks?db=ce11&position=chrI%3A8500001%2D8510000&simpleRepeat=pack")
chrI	8510000	10000	6	0	0	0	3	4	0	0	0	2	2	1	1	131.00	0.00	0	1	0	0	0	=HYPERLINK("http://genome.ucsc.edu/cgi-bin/hgTracks?db=ce11&position=chrI%3A8510001%2D8520000&simpleRepeat=pack")
chrI	8520000	10000	6	0	0	0	3	4	0	0	0	2	2	1	1	92.00	0.00	1	0	0	0	0	=HYPERLINK("http://genome.ucsc.edu/cgi-bin/hgTracks?db=ce11&position=chrI%3A8520001%2D8530000&simpleRepeat=pack")
chrI	8530000	10000	2	0	0	0	1	2	0	0	0	1	2	1	1	78.00	0.00	1	0	0	0	0	=HYPERLINK("http://genome.ucsc.edu/cgi-bin/hgTracks?db=ce11&position=chrI%3A8530001%2D8540000&simpleRepeat=pack")
chrI	8540000	10000	0	0	0	7	0	0	0	0	5	0	0	0	0	0.00	0.00	0	0	0	0	0	=HYPERLINK("http://genome.ucsc.edu/cgi-bin/hgTracks?db=ce11&position=chrI%3A8540001%2D8550000&simpleRepeat=pack")
chrI	8550000	10000	18	0	0	0	9	12	0	0	0	6	16	8	5	142.40	38.99	0	4	1	0	0	=HYPERLINK("http://genome.ucsc.edu/cgi-bin/hgTracks?db=ce11&position=chrI%3A8550001%2D8560000&simpleRepeat=pack")
chrI	8560000	10000	0	0	0	0	0	0	0	0	0	0	0	0	0	0.00	0.00	0	0	0	0	0	=HYPERLINK("http://genome.ucsc.edu/cgi-bin/hgTracks?db=ce11&position=chrI%3A8560001%2D8570000&simpleRepeat=pack")
chrI	8570000	10000	12	0	0	0	6	6	0	0	0	3	12	6	3	143.67	74.70	1	1	1	0	0	=HYPERLINK("http://genome.ucsc.edu/cgi-bin/hgTracks?db=ce11&position=chrI%3A8570001%2D8580000&simpleRepeat=pack")
chrI	8580000	10000	0	0	0	0	0	0	0	0	0	0	0	0	0	0.00	0.00	0	0	0	0	0	=HYPERLINK("http://genome.ucsc.edu/cgi-bin/hgTracks?db=ce11&position=chrI%3A8580001%2D8590000&simpleRepeat=pack")
chrI	8590000	10000	1	0	0	0	0	1	0	0	0	0	0	0	0	0.00	0.00	0	0	0	0	0	=HYPERLINK("http://genome.ucsc.edu/cgi-bin/hgTracks?db=ce11&position=chrI%3A8590001%2D8600000&simpleRepeat=pack")
chrI	8600000	10000	0	0	0	0	0	0	0	0	0	0	0	0	0	0.00	0.00	0	0	0	0	0	=HYPERLINK("http://genome.ucsc.edu/cgi-bin/hgTracks?db=ce11&position=chrI%3A8600001%2D8610000&simpleRepeat=pack")
chrI	8610000	10000	6	0	0	2	3	4	0	0	2	2	4	2	1	96.00	0.00	1	0	0	0	0	=HYPERLINK("http://genome.ucsc.edu/cgi-bin/hgTracks?db=ce11&position=chrI%3A8610001%2D8620000&simpleRepeat=pack")
chrI	8620000	10000	5	0	0	16	2	5	0	0	15	2	4	2	2	118.50	40.50	1	1	0	0	0	=HYPERLINK("http://genome.ucsc.edu/cgi-bin/hgTracks?db=ce11&position=chrI%3A8620001%2D8630000&simpleRepeat=pack")
chrI	8630000	10000	14	0	0	0	7	6	0	0	0	3	6	3	2	108.00	41.00	1	1	0	0	0	=HYPERLINK("http://genome.ucsc.edu/cgi-bin/hgTracks?db=ce11&position=chrI%3A8630001%2D8640000&simpleRepeat=pack")
chrI	8640000	10000	4	0	0	9	2	4	0	0	6	2	4	2	2	211.50	40.50	0	1	1	0	0	=HYPERLINK("http://genome.ucsc.edu/cgi-bin/hgTracks?db=ce11&position=chrI%3A8640001%2D8650000&simpleRepeat=pack")
chrI	8650000	10000	14	0	0	0	7	8	0	0	0	4	10	5	3	96.00	17.66	1	2	0	0	0	=HYPERLINK("http://genome.ucsc.edu/cgi-bin/hgTracks?db=ce11&position=chrI%3A8650001%2D8660000&simpleRepeat=pack")
chrI	8660000	10000	2	0	0	0	0	2	0	0	0	0	0	0	0	0.00	0.00	0	0	0	0	0	=HYPERLINK("http://genome.ucsc.edu/cgi-bin/hgTracks?db=ce11&position=chrI%3A8660001%2D8670000&simpleRepeat=pack")
chrI	8670000	10000	0	0	0	0	0	0	0	0	0	0	0	0	0	0.00	0.00	0	0	0	0	0	=HYPERLINK("http://genome.ucsc.edu/cgi-bin/hgTracks?db=ce11&position=chrI%3A8670001%2D8680000&simpleRepeat=pack")
chrI	8680000	10000	2	0	0	0	1	2	0	0	0	1	2	1	1	106.00	0.00	0	1	0	0	0	=HYPERLINK("http://genome.ucsc.edu/cgi-bin/hgTracks?db=ce11&position=chrI%3A8680001%2D8690000&simpleRepeat=pack")
chrI	8690000	10000	7	0	0	0	3	5	0	0	0	2	7	3	2	102.50	44.50	1	1	0	0	0	=HYPERLINK("http://genome.ucsc.edu/cgi-bin/hgTracks?db=ce11&position=chrI%3A8690001%2D8700000&simpleRepeat=pack")
chrI	8700000	10000	6	0	0	0	3	4	0	0	0	2	6	3	2	58.50	7.50	2	0	0	0	0	=HYPERLINK("http://genome.ucsc.edu/cgi-bin/hgTracks?db=ce11&position=chrI%3A8700001%2D8710000&simpleRepeat=pack")
chrI	8710000	10000	8	0	0	0	4	4	0	0	0	2	7	3	2	55.00	4.00	2	0	0	0	0	=HYPERLINK("http://genome.ucsc.edu/cgi-bin/hgTracks?db=ce11&position=chrI%3A8710001%2D8720000&simpleRepeat=pack")
chrI	8720000	10000	10	0	0	0	5	6	0	0	0	3	10	5	3	114.00	53.22	2	1	0	0	0	=HYPERLINK("http://genome.ucsc.edu/cgi-bin/hgTracks?db=ce11&position=chrI%3A8720001%2D8730000&simpleRepeat=pack")
chrI	8730000	10000	10	0	0	0	5	2	0	0	0	1	0	0	0	0.00	0.00	0	0	0	0	0	=HYPERLINK("http://genome.ucsc.edu/cgi-bin/hgTracks?db=ce11&position=chrI%3A8730001%2D8740000&simpleRepeat=pack")
chrI	8740000	10000	4	0	0	0	2	4	0	0	0	2	1	0	0	0.00	0.00	0	0	0	0	0	=HYPERLINK("http://genome.ucsc.edu/cgi-bin/hgTracks?db=ce11&position=chrI%3A8740001%2D8750000&simpleRepeat=pack")
chrI	8750000	10000	12	0	0	0	6	4	0	0	0	2	4	2	1	152.00	0.00	0	1	0	0	0	=HYPERLINK("http://genome.ucsc.edu/cgi-bin/hgTracks?db=ce11&position=chrI%3A8750001%2D8760000&simpleRepeat=pack")
chrI	8760000	10000	23	0	0	0	11	13	0	0	0	6	15	7	4	162.50	81.44	1	2	1	0	0	=HYPERLINK("http://genome.ucsc.edu/cgi-bin/hgTracks?db=ce11&position=chrI%3A8760001%2D8770000&simpleRepeat=pack")
chrI	8770000	10000	2	0	0	0	1	2	0	0	0	1	2	1	1	87.00	0.00	1	0	0	0	0	=HYPERLINK("http://genome.ucsc.edu/cgi-bin/hgTracks?db=ce11&position=chrI%3A8770001%2D8780000&simpleRepeat=pack")
chrI	8780000	10000	6	0	0	0	3	2	0	0	0	1	6	3	1	60.00	0.00	1	0	0	0	0	=HYPERLINK("http://genome.ucsc.edu/cgi-bin/hgTracks?db=ce11&position=chrI%3A8780001%2D8790000&simpleRepeat=pack")
chrI	8790000	10000	8	0	0	4	3	6	0	0	3	2	8	3	2	137.00	66.00	1	0	1	0	0	=HYPERLINK("http://genome.ucsc.edu/cgi-bin/hgTracks?db=ce11&position=chrI%3A8790001%2D8800000&simpleRepeat=pack")
chrI	8800000	10000	4	0	0	0	2	4	0	0	0	2	4	2	2	199.00	24.00	0	1	1	0	0	=HYPERLINK("http://genome.ucsc.edu/cgi-bin/hgTracks?db=ce11&position=chrI%3A8800001%2D8810000&simpleRepeat=pack")
chrI	8810000	10000	12	0	0	0	6	8	0	0	0	4	12	6	4	113.00	53.17	2	2	0	0	0	=HYPERLINK("http://genome.ucsc.edu/cgi-bin/hgTracks?db=ce11&position=chrI%3A8810001%2D8820000&simpleRepeat=pack")
chrI	8820000	10000	4	0	0	0	2	4	0	0	0	2	4	2	2	122.00	64.00	1	1	0	0	0	=HYPERLINK("http://genome.ucsc.edu/cgi-bin/hgTracks?db=ce11&position=chrI%3A8820001%2D8830000&simpleRepeat=pack")
chrI	8830000	10000	0	0	0	0	0	0	0	0	0	0	0	0	0	0.00	0.00	0	0	0	0	0	=HYPERLINK("http://genome.ucsc.edu/cgi-bin/hgTracks?db=ce11&position=chrI%3A8830001%2D8840000&simpleRepeat=pack")
chrI	8840000	10000	0	0	0	0	0	0	0	0	0	0	0	0	0	0.00	0.00	0	0	0	0	0	=HYPERLINK("http://genome.ucsc.edu/cgi-bin/hgTracks?db=ce11&position=chrI%3A8840001%2D8850000&simpleRepeat=pack")
chrI	8850000	10000	2	0	0	0	1	2	0	0	0	1	2	1	1	59.00	0.00	1	0	0	0	0	=HYPERLINK("http://genome.ucsc.edu/cgi-bin/hgTracks?db=ce11&position=chrI%3A8850001%2D8860000&simpleRepeat=pack")
chrI	8860000	10000	4	0	0	0	2	2	0	0	0	1	4	2	1	103.00	0.00	0	1	0	0	0	=HYPERLINK("http://genome.ucsc.edu/cgi-bin/hgTracks?db=ce11&position=chrI%3A8860001%2D8870000&simpleRepeat=pack")
chrI	8870000	10000	9	0	0	0	4	9	0	0	0	4	6	3	3	127.00	59.40	1	2	0	0	0	=HYPERLINK("http://genome.ucsc.edu/cgi-bin/hgTracks?db=ce11&position=chrI%3A8870001%2D8880000&simpleRepeat=pack")
chrI	8880000	10000	13	0	0	0	6	7	0	0	0	3	7	3	2	85.50	8.50	2	0	0	0	0	=HYPERLINK("http://genome.ucsc.edu/cgi-bin/hgTracks?db=ce11&position=chrI%3A8880001%2D8890000&simpleRepeat=pack")
chrI	8890000	10000	13	0	0	0	6	11	0	0	0	5	9	4	4	134.25	34.76	0	4	0	0	0	=HYPERLINK("http://genome.ucsc.edu/cgi-bin/hgTracks?db=ce11&position=chrI%3A8890001%2D8900000&simpleRepeat=pack")
chrI	8900000	10000	4	0	0	0	2	2	0	0	0	1	4	2	1	88.00	0.00	1	0	0	0	0	=HYPERLINK("http://genome.ucsc.edu/cgi-bin/hgTracks?db=ce11&position=chrI%3A8900001%2D8910000&simpleRepeat=pack")
chrI	8910000	10000	24	0	0	0	12	14	0	0	0	7	24	12	7	166.43	64.06	1	4	2	0	0	=HYPERLINK("http://genome.ucsc.edu/cgi-bin/hgTracks?db=ce11&position=chrI%3A8910001%2D8920000&simpleRepeat=pack")
chrI	8920000	10000	10	0	0	0	5	6	0	0	0	3	10	5	3	219.00	106.84	0	2	1	0	0	=HYPERLINK("http://genome.ucsc.edu/cgi-bin/hgTracks?db=ce11&position=chrI%3A8920001%2D8930000&simpleRepeat=pack")
chrI	8930000	10000	4	0	0	0	2	2	0	0	0	1	4	2	1	134.00	0.00	0	1	0	0	0	=HYPERLINK("http://genome.ucsc.edu/cgi-bin/hgTracks?db=ce11&position=chrI%3A8930001%2D8940000&simpleRepeat=pack")
chrI	8940000	10000	2	0	0	0	1	2	0	0	0	1	2	1	1	127.00	0.00	0	1	0	0	0	=HYPERLINK("http://genome.ucsc.edu/cgi-bin/hgTracks?db=ce11&position=chrI%3A8940001%2D8950000&simpleRepeat=pack")
chrI	8950000	10000	26	0	0	0	13	14	0	0	0	7	10	5	4	133.75	43.93	1	3	0	0	0	=HYPERLINK("http://genome.ucsc.edu/cgi-bin/hgTracks?db=ce11&position=chrI%3A8950001%2D8960000&simpleRepeat=pack")
chrI	8960000	10000	12	0	0	0	6	4	0	0	0	2	12	6	2	125.00	74.00	1	1	0	0	0	=HYPERLINK("http://genome.ucsc.edu/cgi-bin/hgTracks?db=ce11&position=chrI%3A8960001%2D8970000&simpleRepeat=pack")
chrI	8970000	10000	6	0	0	0	3	6	0	0	0	3	6	3	3	89.67	24.96	2	1	0	0	0	=HYPERLINK("http://genome.ucsc.edu/cgi-bin/hgTracks?db=ce11&position=chrI%3A8970001%2D8980000&simpleRepeat=pack")
chrI	8980000	10000	10	0	0	0	5	2	0	0	0	1	10	5	1	109.00	0.00	0	1	0	0	0	=HYPERLINK("http://genome.ucsc.edu/cgi-bin/hgTracks?db=ce11&position=chrI%3A8980001%2D8990000&simpleRepeat=pack")
chrI	8990000	10000	6	0	0	0	2	6	0	0	0	2	4	1	1	102.00	0.00	0	1	0	0	0	=HYPERLINK("http://genome.ucsc.edu/cgi-bin/hgTracks?db=ce11&position=chrI%3A8990001%2D9000000&simpleRepeat=pack")
chrI	9000000	10000	7	0	0	0	3	5	0	0	0	2	3	1	1	67.00	0.00	1	0	0	0	0	=HYPERLINK("http://genome.ucsc.edu/cgi-bin/hgTracks?db=ce11&position=chrI%3A9000001%2D9010000&simpleRepeat=pack")
chrI	9010000	10000	7	0	0	0	3	7	0	0	0	3	5	2	2	90.50	18.50	1	1	0	0	0	=HYPERLINK("http://genome.ucsc.edu/cgi-bin/hgTracks?db=ce11&position=chrI%3A9010001%2D9020000&simpleRepeat=pack")
chrI	9020000	10000	4	0	0	56	2	2	0	0	41	1	0	0	0	0.00	0.00	0	0	0	0	0	=HYPERLINK("http://genome.ucsc.edu/cgi-bin/hgTracks?db=ce11&position=chrI%3A9020001%2D9030000&simpleRepeat=pack")
chrI	9030000	10000	18	0	0	12	9	10	0	0	10	5	18	9	5	83.60	33.01	4	1	0	0	0	=HYPERLINK("http://genome.ucsc.edu/cgi-bin/hgTracks?db=ce11&position=chrI%3A9030001%2D9040000&simpleRepeat=pack")
chrI	9040000	10000	7	0	0	0	3	5	0	0	0	2	7	3	2	122.00	23.00	1	1	0	0	0	=HYPERLINK("http://genome.ucsc.edu/cgi-bin/hgTracks?db=ce11&position=chrI%3A9040001%2D9050000&simpleRepeat=pack")
chrI	9050000	10000	3	0	0	0	1	3	0	0	0	1	0	0	0	0.00	0.00	0	0	0	0	0	=HYPERLINK("http://genome.ucsc.edu/cgi-bin/hgTracks?db=ce11&position=chrI%3A9050001%2D9060000&simpleRepeat=pack")
chrI	9060000	10000	7	0	0	0	3	5	0	0	0	2	3	1	1	69.00	0.00	1	0	0	0	0	=HYPERLINK("http://genome.ucsc.edu/cgi-bin/hgTracks?db=ce11&position=chrI%3A9060001%2D9070000&simpleRepeat=pack")
chrI	9070000	10000	7	0	0	0	4	5	0	0	0	3	3	2	2	128.50	69.50	1	1	0	0	0	=HYPERLINK("http://genome.ucsc.edu/cgi-bin/hgTracks?db=ce11&position=chrI%3A9070001%2D9080000&simpleRepeat=pack")
chrI	9080000	10000	6	0	0	0	3	4	0	0	0	2	2	1	1	222.00	0.00	0	0	1	0	0	=HYPERLINK("http://genome.ucsc.edu/cgi-bin/hgTracks?db=ce11&position=chrI%3A9080001%2D9090000&simpleRepeat=pack")
chrI	9090000	10000	6	0	0	0	3	4	0	0	0	2	6	3	2	163.00	114.00	1	0	1	0	0	=HYPERLINK("http://genome.ucsc.edu/cgi-bin/hgTracks?db=ce11&position=chrI%3A9090001%2D9100000&simpleRepeat=pack")
chrI	9100000	10000	2	0	0	0	1	2	0	0	0	1	2	1	1	106.00	0.00	0	1	0	0	0	=HYPERLINK("http://genome.ucsc.edu/cgi-bin/hgTracks?db=ce11&position=chrI%3A9100001%2D9110000&simpleRepeat=pack")
chrI	9110000	10000	0	0	0	0	0	0	0	0	0	0	0	0	0	0.00	0.00	0	0	0	0	0	=HYPERLINK("http://genome.ucsc.edu/cgi-bin/hgTracks?db=ce11&position=chrI%3A9110001%2D9120000&simpleRepeat=pack")
chrI	9120000	10000	13	0	0	0	6	9	0	0	0	4	13	6	4	169.75	45.70	0	3	1	0	0	=HYPERLINK("http://genome.ucsc.edu/cgi-bin/hgTracks?db=ce11&position=chrI%3A9120001%2D9130000&simpleRepeat=pack")
chrI	9130000	10000	14	0	0	0	7	8	0	0	0	4	11	4	3	74.33	15.43	3	0	0	0	0	=HYPERLINK("http://genome.ucsc.edu/cgi-bin/hgTracks?db=ce11&position=chrI%3A9130001%2D9140000&simpleRepeat=pack")
chrI	9140000	10000	21	0	0	0	10	11	0	0	0	5	21	10	5	126.80	66.55	1	3	1	0	0	=HYPERLINK("http://genome.ucsc.edu/cgi-bin/hgTracks?db=ce11&position=chrI%3A9140001%2D9150000&simpleRepeat=pack")
chrI	9150000	10000	4	0	0	0	2	2	0	0	0	1	4	2	1	73.00	0.00	1	0	0	0	0	=HYPERLINK("http://genome.ucsc.edu/cgi-bin/hgTracks?db=ce11&position=chrI%3A9150001%2D9160000&simpleRepeat=pack")
chrI	9160000	10000	2	0	0	0	0	2	0	0	0	0	2	0	0	0.00	0.00	0	0	0	0	0	=HYPERLINK("http://genome.ucsc.edu/cgi-bin/hgTracks?db=ce11&position=chrI%3A9160001%2D9170000&simpleRepeat=pack")
chrI	9170000	10000	8	0	0	0	4	6	0	0	0	3	7	3	3	96.67	25.53	2	1	0	0	0	=HYPERLINK("http://genome.ucsc.edu/cgi-bin/hgTracks?db=ce11&position=chrI%3A9170001%2D9180000&simpleRepeat=pack")
chrI	9180000	10000	8	0	0	0	4	4	0	0	0	2	8	4	2	195.50	48.50	0	1	1	0	0	=HYPERLINK("http://genome.ucsc.edu/cgi-bin/hgTracks?db=ce11&position=chrI%3A9180001%2D9190000&simpleRepeat=pack")
chrI	9190000	10000	8	0	0	0	4	8	0	0	0	4	6	3	3	63.67	16.50	3	0	0	0	0	=HYPERLINK("http://genome.ucsc.edu/cgi-bin/hgTracks?db=ce11&position=chrI%3A9190001%2D9200000&simpleRepeat=pack")
chrI	9200000	10000	6	0	0	0	3	6	0	0	0	3	6	3	3	117.33	58.22	1	2	0	0	0	=HYPERLINK("http://genome.ucsc.edu/cgi-bin/hgTracks?db=ce11&position=chrI%3A9200001%2D9210000&simpleRepeat=pack")
chrI	9210000	10000	10	0	0	6	5	10	0	0	3	5	8	4	4	146.00	33.48	1	3	0	0	0	=HYPERLINK("http://genome.ucsc.edu/cgi-bin/hgTracks?db=ce11&position=chrI%3A9210001%2D9220000&simpleRepeat=pack")
chrI	9220000	10000	4	0	0	0	2	4	0	0	0	2	4	2	2	139.50	36.50	0	2	0	0	0	=HYPERLINK("http://genome.ucsc.edu/cgi-bin/hgTracks?db=ce11&position=chrI%3A9220001%2D9230000&simpleRepeat=pack")
chrI	9230000	10000	12	0	0	0	6	4	0	0	0	2	10	4	2	126.00	40.00	1	1	0	0	0	=HYPERLINK("http://genome.ucsc.edu/cgi-bin/hgTracks?db=ce11&position=chrI%3A9230001%2D9240000&simpleRepeat=pack")
chrI	9240000	10000	6	0	0	0	3	4	0	0	0	2	6	3	2	112.50	51.50	1	1	0	0	0	=HYPERLINK("http://genome.ucsc.edu/cgi-bin/hgTracks?db=ce11&position=chrI%3A9240001%2D9250000&simpleRepeat=pack")
chrI	9250000	10000	11	0	0	0	5	7	0	0	0	3	3	1	1	189.00	0.00	0	1	0	0	0	=HYPERLINK("http://genome.ucsc.edu/cgi-bin/hgTracks?db=ce11&position=chrI%3A9250001%2D9260000&simpleRepeat=pack")
chrI	9260000	10000	14	0	0	5	7	8	0	0	5	4	14	7	4	106.75	34.28	1	3	0	0	0	=HYPERLINK("http://genome.ucsc.edu/cgi-bin/hgTracks?db=ce11&position=chrI%3A9260001%2D9270000&simpleRepeat=pack")
chrI	9270000	10000	6	0	0	0	3	4	0	0	0	2	6	3	2	193.00	86.00	0	1	1	0	0	=HYPERLINK("http://genome.ucsc.edu/cgi-bin/hgTracks?db=ce11&position=chrI%3A9270001%2D9280000&simpleRepeat=pack")
chrI	9280000	10000	4	0	0	0	2	2	0	0	0	1	4	2	1	133.00	0.00	0	1	0	0	0	=HYPERLINK("http://genome.ucsc.edu/cgi-bin/hgTracks?db=ce11&position=chrI%3A9280001%2D9290000&simpleRepeat=pack")
chrI	9290000	10000	3	0	0	0	1	3	0	0	0	1	3	1	1	235.00	0.00	0	0	1	0	0	=HYPERLINK("http://genome.ucsc.edu/cgi-bin/hgTracks?db=ce11&position=chrI%3A9290001%2D9300000&simpleRepeat=pack")
chrI	9300000	10000	22	0	0	2	11	6	0	0	1	3	22	11	3	103.67	28.96	2	1	0	0	0	=HYPERLINK("http://genome.ucsc.edu/cgi-bin/hgTracks?db=ce11&position=chrI%3A9300001%2D9310000&simpleRepeat=pack")
chrI	9310000	10000	10	0	0	3	5	6	0	0	2	3	10	5	3	127.33	47.79	1	2	0	0	0	=HYPERLINK("http://genome.ucsc.edu/cgi-bin/hgTracks?db=ce11&position=chrI%3A9310001%2D9320000&simpleRepeat=pack")
chrI	9320000	10000	12	0	0	3	6	8	0	0	2	4	12	6	4	140.00	45.24	1	3	0	0	0	=HYPERLINK("http://genome.ucsc.edu/cgi-bin/hgTracks?db=ce11&position=chrI%3A9320001%2D9330000&simpleRepeat=pack")
chrI	9330000	10000	14	0	0	0	6	12	0	0	0	5	14	6	5	97.00	45.14	4	1	0	0	0	=HYPERLINK("http://genome.ucsc.edu/cgi-bin/hgTracks?db=ce11&position=chrI%3A9330001%2D9340000&simpleRepeat=pack")
chrI	9340000	10000	0	0	0	9	0	0	0	0	6	0	0	0	0	0.00	0.00	0	0	0	0	0	=HYPERLINK("http://genome.ucsc.edu/cgi-bin/hgTracks?db=ce11&position=chrI%3A9340001%2D9350000&simpleRepeat=pack")
chrI	9350000	10000	4	0	0	0	2	4	0	0	0	2	2	1	1	96.00	0.00	1	0	0	0	0	=HYPERLINK("http://genome.ucsc.edu/cgi-bin/hgTracks?db=ce11&position=chrI%3A9350001%2D9360000&simpleRepeat=pack")
chrI	9360000	10000	11	0	0	0	5	5	0	0	0	2	3	1	1	95.00	0.00	1	0	0	0	0	=HYPERLINK("http://genome.ucsc.edu/cgi-bin/hgTracks?db=ce11&position=chrI%3A9360001%2D9370000&simpleRepeat=pack")
chrI	9370000	10000	16	0	0	0	8	12	0	0	0	6	10	5	4	132.25	59.40	2	2	0	0	0	=HYPERLINK("http://genome.ucsc.edu/cgi-bin/hgTracks?db=ce11&position=chrI%3A9370001%2D9380000&simpleRepeat=pack")
chrI	9380000	10000	8	0	0	2	4	6	0	0	2	3	3	1	1	50.00	0.00	1	0	0	0	0	=HYPERLINK("http://genome.ucsc.edu/cgi-bin/hgTracks?db=ce11&position=chrI%3A9380001%2D9390000&simpleRepeat=pack")
chrI	9390000	10000	16	0	0	0	8	8	0	0	0	4	12	6	3	94.00	25.92	1	2	0	0	0	=HYPERLINK("http://genome.ucsc.edu/cgi-bin/hgTracks?db=ce11&position=chrI%3A9390001%2D9400000&simpleRepeat=pack")
chrI	9400000	10000	4	0	0	0	2	2	0	0	0	1	2	0	0	0.00	0.00	0	0	0	0	0	=HYPERLINK("http://genome.ucsc.edu/cgi-bin/hgTracks?db=ce11&position=chrI%3A9400001%2D9410000&simpleRepeat=pack")
chrI	9410000	10000	8	0	0	0	4	8	0	0	0	4	8	4	4	87.00	23.02	3	1	0	0	0	=HYPERLINK("http://genome.ucsc.edu/cgi-bin/hgTracks?db=ce11&position=chrI%3A9410001%2D9420000&simpleRepeat=pack")
chrI	9420000	10000	2	0	0	0	1	2	0	0	0	1	1	0	0	0.00	0.00	0	0	0	0	0	=HYPERLINK("http://genome.ucsc.edu/cgi-bin/hgTracks?db=ce11&position=chrI%3A9420001%2D9430000&simpleRepeat=pack")
chrI	9430000	10000	2	0	0	0	1	2	0	0	0	1	2	1	1	162.00	0.00	0	1	0	0	0	=HYPERLINK("http://genome.ucsc.edu/cgi-bin/hgTracks?db=ce11&position=chrI%3A9430001%2D9440000&simpleRepeat=pack")
chrI	9440000	10000	14	0	0	0	7	14	0	0	0	7	12	6	6	111.33	30.26	2	4	0	0	0	=HYPERLINK("http://genome.ucsc.edu/cgi-bin/hgTracks?db=ce11&position=chrI%3A9440001%2D9450000&simpleRepeat=pack")
chrI	9450000	10000	4	0	0	13	2	2	0	0	3	1	0	0	0	0.00	0.00	0	0	0	0	0	=HYPERLINK("http://genome.ucsc.edu/cgi-bin/hgTracks?db=ce11&position=chrI%3A9450001%2D9460000&simpleRepeat=pack")
chrI	9460000	10000	2	0	0	0	1	2	0	0	0	1	2	1	1	60.00	0.00	1	0	0	0	0	=HYPERLINK("http://genome.ucsc.edu/cgi-bin/hgTracks?db=ce11&position=chrI%3A9460001%2D9470000&simpleRepeat=pack")
chrI	9470000	10000	12	0	0	0	6	4	0	0	0	2	8	4	1	50.00	0.00	1	0	0	0	0	=HYPERLINK("http://genome.ucsc.edu/cgi-bin/hgTracks?db=ce11&position=chrI%3A9470001%2D9480000&simpleRepeat=pack")
chrI	9480000	10000	10	0	0	0	5	8	0	0	0	4	10	5	4	103.75	18.59	2	2	0	0	0	=HYPERLINK("http://genome.ucsc.edu/cgi-bin/hgTracks?db=ce11&position=chrI%3A9480001%2D9490000&simpleRepeat=pack")
chrI	9490000	10000	18	0	0	43	6	12	0	0	34	3	6	3	2	86.00	21.00	1	1	0	0	0	=HYPERLINK("http://genome.ucsc.edu/cgi-bin/hgTracks?db=ce11&position=chrI%3A9490001%2D9500000&simpleRepeat=pack")
chrI	9500000	10000	4	0	0	0	2	4	0	0	0	2	4	2	2	112.00	35.00	1	1	0	0	0	=HYPERLINK("http://genome.ucsc.edu/cgi-bin/hgTracks?db=ce11&position=chrI%3A9500001%2D9510000&simpleRepeat=pack")
chrI	9510000	10000	18	0	0	0	9	12	0	0	0	6	17	8	6	133.83	36.40	2	4	0	0	0	=HYPERLINK("http://genome.ucsc.edu/cgi-bin/hgTracks?db=ce11&position=chrI%3A9510001%2D9520000&simpleRepeat=pack")
chrI	9520000	10000	20	0	0	0	10	6	0	0	0	3	10	5	1	54.00	0.00	1	0	0	0	0	=HYPERLINK("http://genome.ucsc.edu/cgi-bin/hgTracks?db=ce11&position=chrI%3A9520001%2D9530000&simpleRepeat=pack")
chrI	9530000	10000	9	0	0	0	4	5	0	0	0	2	9	4	2	69.50	9.50	2	0	0	0	0	=HYPERLINK("http://genome.ucsc.edu/cgi-bin/hgTracks?db=ce11&position=chrI%3A9530001%2D9540000&simpleRepeat=pack")
chrI	9540000	10000	9	0	0	0	4	9	0	0	0	4	7	3	3	140.00	25.94	0	3	0	0	0	=HYPERLINK("http://genome.ucsc.edu/cgi-bin/hgTracks?db=ce11&position=chrI%3A9540001%2D9550000&simpleRepeat=pack")
chrI	9550000	10000	25	0	0	0	10	17	0	0	0	7	20	9	7	154.43	109.36	4	1	2	0	0	=HYPERLINK("http://genome.ucsc.edu/cgi-bin/hgTracks?db=ce11&position=chrI%3A9550001%2D9560000&simpleRepeat=pack")
chrI	9560000	10000	6	0	0	0	3	4	0	0	0	2	0	0	0	0.00	0.00	0	0	0	0	0	=HYPERLINK("http://genome.ucsc.edu/cgi-bin/hgTracks?db=ce11&position=chrI%3A9560001%2D9570000&simpleRepeat=pack")
chrI	9570000	10000	10	0	0	0	5	4	0	0	0	2	10	5	2	146.00	18.00	0	2	0	0	0	=HYPERLINK("http://genome.ucsc.edu/cgi-bin/hgTracks?db=ce11&position=chrI%3A9570001%2D9580000&simpleRepeat=pack")
chrI	9580000	10000	4	0	0	0	2	4	0	0	0	2	1	0	0	0.00	0.00	0	0	0	0	0	=HYPERLINK("http://genome.ucsc.edu/cgi-bin/hgTracks?db=ce11&position=chrI%3A9580001%2D9590000&simpleRepeat=pack")
chrI	9590000	10000	9	0	0	2	4	7	0	0	1	3	6	3	2	134.00	83.00	1	0	1	0	0	=HYPERLINK("http://genome.ucsc.edu/cgi-bin/hgTracks?db=ce11&position=chrI%3A9590001%2D9600000&simpleRepeat=pack")
chrI	9600000	10000	10	0	0	0	4	8	0	0	0	3	8	3	2	90.00	30.00	1	1	0	0	0	=HYPERLINK("http://genome.ucsc.edu/cgi-bin/hgTracks?db=ce11&position=chrI%3A9600001%2D9610000&simpleRepeat=pack")
chrI	9610000	10000	7	0	0	0	3	7	0	0	0	3	6	3	3	111.33	42.13	1	2	0	0	0	=HYPERLINK("http://genome.ucsc.edu/cgi-bin/hgTracks?db=ce11&position=chrI%3A9610001%2D9620000&simpleRepeat=pack")
chrI	9620000	10000	2	0	0	0	1	2	0	0	0	1	2	1	1	217.00	0.00	0	0	1	0	0	=HYPERLINK("http://genome.ucsc.edu/cgi-bin/hgTracks?db=ce11&position=chrI%3A9620001%2D9630000&simpleRepeat=pack")
chrI	9630000	10000	12	14	0	127	6	8	10	0	94	4	10	5	3	94.67	31.90	2	1	0	0	0	=HYPERLINK("http://genome.ucsc.edu/cgi-bin/hgTracks?db=ce11&position=chrI%3A9630001%2D9640000&simpleRepeat=pack")
chrI	9640000	10000	17	0	0	0	8	9	0	0	0	4	6	3	3	207.67	156.65	1	1	1	0	0	=HYPERLINK("http://genome.ucsc.edu/cgi-bin/hgTracks?db=ce11&position=chrI%3A9640001%2D9650000&simpleRepeat=pack")
chrI	9650000	10000	6	0	0	0	3	6	0	0	0	3	5	2	2	190.50	74.50	0	1	1	0	0	=HYPERLINK("http://genome.ucsc.edu/cgi-bin/hgTracks?db=ce11&position=chrI%3A9650001%2D9660000&simpleRepeat=pack")
chrI	9660000	10000	7	0	0	0	3	5	0	0	0	2	6	3	2	79.00	18.00	2	0	0	0	0	=HYPERLINK("http://genome.ucsc.edu/cgi-bin/hgTracks?db=ce11&position=chrI%3A9660001%2D9670000&simpleRepeat=pack")
chrI	9670000	10000	21	0	0	0	11	9	0	0	0	5	19	9	4	136.75	67.12	1	2	1	0	0	=HYPERLINK("http://genome.ucsc.edu/cgi-bin/hgTracks?db=ce11&position=chrI%3A9670001%2D9680000&simpleRepeat=pack")
chrI	9680000	10000	7	0	0	0	3	5	0	0	0	2	3	1	1	66.00	0.00	1	0	0	0	0	=HYPERLINK("http://genome.ucsc.edu/cgi-bin/hgTracks?db=ce11&position=chrI%3A9680001%2D9690000&simpleRepeat=pack")
chrI	9690000	10000	14	0	0	0	7	8	0	0	0	4	11	5	3	150.67	76.77	1	1	1	0	0	=HYPERLINK("http://genome.ucsc.edu/cgi-bin/hgTracks?db=ce11&position=chrI%3A9690001%2D9700000&simpleRepeat=pack")
chrI	9700000	10000	12	0	0	0	6	6	0	0	0	3	12	6	3	126.67	77.47	2	0	1	0	0	=HYPERLINK("http://genome.ucsc.edu/cgi-bin/hgTracks?db=ce11&position=chrI%3A9700001%2D9710000&simpleRepeat=pack")
chrI	9710000	10000	1	0	0	0	0	1	0	0	0	0	1	0	0	0.00	0.00	0	0	0	0	0	=HYPERLINK("http://genome.ucsc.edu/cgi-bin/hgTracks?db=ce11&position=chrI%3A9710001%2D9720000&simpleRepeat=pack")
chrI	9720000	10000	7	0	0	3	4	3	0	0	3	2	7	4	2	106.50	11.50	1	1	0	0	0	=HYPERLINK("http://genome.ucsc.edu/cgi-bin/hgTracks?db=ce11&position=chrI%3A9720001%2D9730000&simpleRepeat=pack")
chrI	9730000	10000	2	0	0	0	1	2	0	0	0	1	2	1	1	272.00	0.00	0	0	1	0	0	=HYPERLINK("http://genome.ucsc.edu/cgi-bin/hgTracks?db=ce11&position=chrI%3A9730001%2D9740000&simpleRepeat=pack")
chrI	9740000	10000	6	0	0	0	2	6	0	0	0	2	5	2	2	145.00	2.00	0	2	0	0	0	=HYPERLINK("http://genome.ucsc.edu/cgi-bin/hgTracks?db=ce11&position=chrI%3A9740001%2D9750000&simpleRepeat=pack")
chrI	9750000	10000	20	0	0	0	9	6	0	0	0	2	19	9	2	137.00	52.00	1	1	0	0	0	=HYPERLINK("http://genome.ucsc.edu/cgi-bin/hgTracks?db=ce11&position=chrI%3A9750001%2D9760000&simpleRepeat=pack")
chrI	9760000	10000	18	0	0	0	9	2	0	0	0	1	18	9	1	80.00	0.00	1	0	0	0	0	=HYPERLINK("http://genome.ucsc.edu/cgi-bin/hgTracks?db=ce11&position=chrI%3A9760001%2D9770000&simpleRepeat=pack")
chrI	9770000	10000	10	0	0	6	5	6	0	0	6	3	9	4	3	126.67	12.81	0	3	0	0	0	=HYPERLINK("http://genome.ucsc.edu/cgi-bin/hgTracks?db=ce11&position=chrI%3A9770001%2D9780000&simpleRepeat=pack")
chrI	9780000	10000	2	0	0	0	1	2	0	0	0	1	2	1	1	577.00	0.00	0	0	1	0	0	=HYPERLINK("http://genome.ucsc.edu/cgi-bin/hgTracks?db=ce11&position=chrI%3A9780001%2D9790000&simpleRepeat=pack")
chrI	9790000	10000	17	0	0	0	8	9	0	0	0	4	16	8	4	83.75	19.75	3	1	0	0	0	=HYPERLINK("http://genome.ucsc.edu/cgi-bin/hgTracks?db=ce11&position=chrI%3A9790001%2D9800000&simpleRepeat=pack")
chrI	9800000	10000	8	0	0	1	4	4	0	0	1	2	2	1	1	52.00	0.00	1	0	0	0	0	=HYPERLINK("http://genome.ucsc.edu/cgi-bin/hgTracks?db=ce11&position=chrI%3A9800001%2D9810000&simpleRepeat=pack")
chrI	9810000	10000	10	92	0	1851	3	8	49	0	1271	2	4	2	1	49.00	0.00	1	0	0	0	0	=HYPERLINK("http://genome.ucsc.edu/cgi-bin/hgTracks?db=ce11&position=chrI%3A9810001%2D9820000&simpleRepeat=pack")
chrI	9820000	10000	110	3948	1	18593	20	75	1393	1	4588	13	7	2	2	98.50	8.50	1	1	0	0	0	=HYPERLINK("http://genome.ucsc.edu/cgi-bin/hgTracks?db=ce11&position=chrI%3A9820001%2D9830000&simpleRepeat=pack")
chrI	9830000	10000	2	0	0	0	1	2	0	0	0	1	2	1	1	84.00	0.00	1	0	0	0	0	=HYPERLINK("http://genome.ucsc.edu/cgi-bin/hgTracks?db=ce11&position=chrI%3A9830001%2D9840000&simpleRepeat=pack")
chrI	9840000	10000	19	0	0	0	9	7	0	0	0	3	17	8	3	88.67	26.71	1	2	0	0	0	=HYPERLINK("http://genome.ucsc.edu/cgi-bin/hgTracks?db=ce11&position=chrI%3A9840001%2D9850000&simpleRepeat=pack")
chrI	9850000	10000	1	0	0	0	0	1	0	0	0	0	1	0	0	0.00	0.00	0	0	0	0	0	=HYPERLINK("http://genome.ucsc.edu/cgi-bin/hgTracks?db=ce11&position=chrI%3A9850001%2D9860000&simpleRepeat=pack")
chrI	9860000	10000	12	0	0	0	6	8	0	0	0	4	12	6	4	139.75	55.13	1	2	1	0	0	=HYPERLINK("http://genome.ucsc.edu/cgi-bin/hgTracks?db=ce11&position=chrI%3A9860001%2D9870000&simpleRepeat=pack")
chrI	9870000	10000	4	0	0	0	1	4	0	0	0	1	4	1	1	133.00	0.00	0	1	0	0	0	=HYPERLINK("http://genome.ucsc.edu/cgi-bin/hgTracks?db=ce11&position=chrI%3A9870001%2D9880000&simpleRepeat=pack")
chrI	9880000	10000	3	0	0	0	2	3	0	0	0	2	3	2	2	95.00	25.00	1	1	0	0	0	=HYPERLINK("http://genome.ucsc.edu/cgi-bin/hgTracks?db=ce11&position=chrI%3A9880001%2D9890000&simpleRepeat=pack")
chrI	9890000	10000	11	0	0	0	5	9	0	0	0	4	3	1	1	120.00	0.00	0	1	0	0	0	=HYPERLINK("http://genome.ucsc.edu/cgi-bin/hgTracks?db=ce11&position=chrI%3A9890001%2D9900000&simpleRepeat=pack")
chrI	9900000	10000	12	0	0	0	3	8	0	0	0	3	6	3	3	113.00	28.18	1	2	0	0	0	=HYPERLINK("http://genome.ucsc.edu/cgi-bin/hgTracks?db=ce11&position=chrI%3A9900001%2D9910000&simpleRepeat=pack")
chrI	9910000	10000	27	0	0	0	13	15	0	0	0	7	27	13	7	105.00	63.71	5	1	1	0	0	=HYPERLINK("http://genome.ucsc.edu/cgi-bin/hgTracks?db=ce11&position=chrI%3A9910001%2D9920000&simpleRepeat=pack")
chrI	9920000	10000	4	0	0	0	2	4	0	0	0	2	4	2	2	130.50	31.50	1	1	0	0	0	=HYPERLINK("http://genome.ucsc.edu/cgi-bin/hgTracks?db=ce11&position=chrI%3A9920001%2D9930000&simpleRepeat=pack")
chrI	9930000	10000	7	0	0	0	3	5	0	0	0	2	2	1	1	69.00	0.00	1	0	0	0	0	=HYPERLINK("http://genome.ucsc.edu/cgi-bin/hgTracks?db=ce11&position=chrI%3A9930001%2D9940000&simpleRepeat=pack")
chrI	9940000	10000	0	0	0	0	0	0	0	0	0	0	0	0	0	0.00	0.00	0	0	0	0	0	=HYPERLINK("http://genome.ucsc.edu/cgi-bin/hgTracks?db=ce11&position=chrI%3A9940001%2D9950000&simpleRepeat=pack")
chrI	9950000	10000	9	0	0	0	4	7	0	0	0	3	5	2	2	120.00	47.00	1	1	0	0	0	=HYPERLINK("http://genome.ucsc.edu/cgi-bin/hgTracks?db=ce11&position=chrI%3A9950001%2D9960000&simpleRepeat=pack")
chrI	9960000	10000	2	0	0	0	1	2	0	0	0	1	0	0	0	0.00	0.00	0	0	0	0	0	=HYPERLINK("http://genome.ucsc.edu/cgi-bin/hgTracks?db=ce11&position=chrI%3A9960001%2D9970000&simpleRepeat=pack")
chrI	9970000	10000	8	0	0	2	3	8	0	0	2	3	6	2	2	136.00	32.00	0	2	0	0	0	=HYPERLINK("http://genome.ucsc.edu/cgi-bin/hgTracks?db=ce11&position=chrI%3A9970001%2D9980000&simpleRepeat=pack")
chrI	9980000	10000	10	0	0	3	5	6	0	0	3	3	8	3	2	94.50	31.50	1	1	0	0	0	=HYPERLINK("http://genome.ucsc.edu/cgi-bin/hgTracks?db=ce11&position=chrI%3A9980001%2D9990000&simpleRepeat=pack")
chrI	9990000	10000	0	0	0	0	0	0	0	0	0	0	0	0	0	0.00	0.00	0	0	0	0	0	=HYPERLINK("http://genome.ucsc.edu/cgi-bin/hgTracks?db=ce11&position=chrI%3A9990001%2D10000000&simpleRepeat=pack")
chrI	10000000	10000	12	0	0	1	6	8	0	0	1	4	12	6	4	163.25	26.13	0	3	1	0	0	=HYPERLINK("http://genome.ucsc.edu/cgi-bin/hgTracks?db=ce11&position=chrI%3A10000001%2D10010000&simpleRepeat=pack")
chrI	10010000	10000	8	0	0	0	4	4	0	0	0	2	7	3	2	59.50	1.50	2	0	0	0	0	=HYPERLINK("http://genome.ucsc.edu/cgi-bin/hgTracks?db=ce11&position=chrI%3A10010001%2D10020000&simpleRepeat=pack")
chrI	10020000	10000	9	0	0	0	4	7	0	0	0	3	1	0	0	0.00	0.00	0	0	0	0	0	=HYPERLINK("http://genome.ucsc.edu/cgi-bin/hgTracks?db=ce11&position=chrI%3A10020001%2D10030000&simpleRepeat=pack")
chrI	10030000	10000	16	0	0	0	8	14	0	0	0	7	16	8	7	171.86	56.59	1	4	2	0	0	=HYPERLINK("http://genome.ucsc.edu/cgi-bin/hgTracks?db=ce11&position=chrI%3A10030001%2D10040000&simpleRepeat=pack")
chrI	10040000	10000	2	0	0	0	1	2	0	0	0	1	2	1	1	49.00	0.00	1	0	0	0	0	=HYPERLINK("http://genome.ucsc.edu/cgi-bin/hgTracks?db=ce11&position=chrI%3A10040001%2D10050000&simpleRepeat=pack")
chrI	10050000	10000	13	0	0	0	5	11	0	0	0	4	13	5	4	122.00	37.12	1	3	0	0	0	=HYPERLINK("http://genome.ucsc.edu/cgi-bin/hgTracks?db=ce11&position=chrI%3A10050001%2D10060000&simpleRepeat=pack")
chrI	10060000	10000	6	0	0	0	3	4	0	0	0	2	2	1	1	79.00	0.00	1	0	0	0	0	=HYPERLINK("http://genome.ucsc.edu/cgi-bin/hgTracks?db=ce11&position=chrI%3A10060001%2D10070000&simpleRepeat=pack")
chrI	10070000	10000	11	1	0	2	5	9	1	0	2	4	8	3	2	147.00	39.00	0	2	0	0	0	=HYPERLINK("http://genome.ucsc.edu/cgi-bin/hgTracks?db=ce11&position=chrI%3A10070001%2D10080000&simpleRepeat=pack")
chrI	10080000	10000	0	0	0	0	0	0	0	0	0	0	0	0	0	0.00	0.00	0	0	0	0	0	=HYPERLINK("http://genome.ucsc.edu/cgi-bin/hgTracks?db=ce11&position=chrI%3A10080001%2D10090000&simpleRepeat=pack")
chrI	10090000	10000	0	0	0	0	0	0	0	0	0	0	0	0	0	0.00	0.00	0	0	0	0	0	=HYPERLINK("http://genome.ucsc.edu/cgi-bin/hgTracks?db=ce11&position=chrI%3A10090001%2D10100000&simpleRepeat=pack")
chrI	10100000	10000	2	0	0	0	1	2	0	0	0	1	2	1	1	67.00	0.00	1	0	0	0	0	=HYPERLINK("http://genome.ucsc.edu/cgi-bin/hgTracks?db=ce11&position=chrI%3A10100001%2D10110000&simpleRepeat=pack")
chrI	10110000	10000	0	0	0	0	0	0	0	0	0	0	0	0	0	0.00	0.00	0	0	0	0	0	=HYPERLINK("http://genome.ucsc.edu/cgi-bin/hgTracks?db=ce11&position=chrI%3A10110001%2D10120000&simpleRepeat=pack")
chrI	10120000	10000	0	0	0	0	0	0	0	0	0	0	0	0	0	0.00	0.00	0	0	0	0	0	=HYPERLINK("http://genome.ucsc.edu/cgi-bin/hgTracks?db=ce11&position=chrI%3A10120001%2D10130000&simpleRepeat=pack")
chrI	10130000	10000	316	8315	0	101975	51	164	1870	0	12503	22	11	5	3	177.67	119.75	2	0	1	0	0	=HYPERLINK("http://genome.ucsc.edu/cgi-bin/hgTracks?db=ce11&position=chrI%3A10130001%2D10140000&simpleRepeat=pack")
chrI	10140000	10000	0	0	0	0	0	0	0	0	0	0	0	0	0	0.00	0.00	0	0	0	0	0	=HYPERLINK("http://genome.ucsc.edu/cgi-bin/hgTracks?db=ce11&position=chrI%3A10140001%2D10150000&simpleRepeat=pack")
chrI	10150000	10000	9	0	0	0	4	3	0	0	0	1	8	4	1	67.00	0.00	1	0	0	0	0	=HYPERLINK("http://genome.ucsc.edu/cgi-bin/hgTracks?db=ce11&position=chrI%3A10150001%2D10160000&simpleRepeat=pack")
chrI	10160000	10000	2	0	0	0	1	2	0	0	0	1	2	1	1	63.00	0.00	1	0	0	0	0	=HYPERLINK("http://genome.ucsc.edu/cgi-bin/hgTracks?db=ce11&position=chrI%3A10160001%2D10170000&simpleRepeat=pack")
chrI	10170000	10000	2	0	0	0	1	2	0	0	0	1	2	1	1	107.00	0.00	0	1	0	0	0	=HYPERLINK("http://genome.ucsc.edu/cgi-bin/hgTracks?db=ce11&position=chrI%3A10170001%2D10180000&simpleRepeat=pack")
chrI	10180000	10000	10	4	0	1	4	8	4	0	1	3	4	1	1	78.00	0.00	1	0	0	0	0	=HYPERLINK("http://genome.ucsc.edu/cgi-bin/hgTracks?db=ce11&position=chrI%3A10180001%2D10190000&simpleRepeat=pack")
chrI	10190000	10000	10	0	0	0	5	4	0	0	0	2	4	2	1	66.00	0.00	1	0	0	0	0	=HYPERLINK("http://genome.ucsc.edu/cgi-bin/hgTracks?db=ce11&position=chrI%3A10190001%2D10200000&simpleRepeat=pack")
chrI	10200000	10000	211	1723	0	34	39	128	720	0	14	16	0	0	0	0.00	0.00	0	0	0	0	0	=HYPERLINK("http://genome.ucsc.edu/cgi-bin/hgTracks?db=ce11&position=chrI%3A10200001%2D10210000&simpleRepeat=pack")
chrI	10210000	10000	1755	136	0	131	527	816	62	0	69	209	0	0	0	0.00	0.00	0	0	0	2	1	=HYPERLINK("http://genome.ucsc.edu/cgi-bin/hgTracks?db=ce11&position=chrI%3A10210001%2D10220000&simpleRepeat=pack")
chrI	10220000	10000	6	0	0	1	3	4	0	0	1	2	3	1	1	67.00	0.00	1	0	0	0	0	=HYPERLINK("http://genome.ucsc.edu/cgi-bin/hgTracks?db=ce11&position=chrI%3A10220001%2D10230000&simpleRepeat=pack")
chrI	10230000	10000	15	0	0	4	7	9	0	0	3	4	15	7	4	93.50	28.61	3	1	0	0	0	=HYPERLINK("http://genome.ucsc.edu/cgi-bin/hgTracks?db=ce11&position=chrI%3A10230001%2D10240000&simpleRepeat=pack")
chrI	10240000	10000	0	0	0	1	0	0	0	0	1	0	0	0	0	0.00	0.00	0	0	0	0	0	=HYPERLINK("http://genome.ucsc.edu/cgi-bin/hgTracks?db=ce11&position=chrI%3A10240001%2D10250000&simpleRepeat=pack")
chrI	10250000	10000	2	0	0	0	1	2	0	0	0	1	2	1	1	189.00	0.00	0	1	0	0	0	=HYPERLINK("http://genome.ucsc.edu/cgi-bin/hgTracks?db=ce11&position=chrI%3A10250001%2D10260000&simpleRepeat=pack")
chrI	10260000	10000	352	3996	0	0	77	237	2848	0	0	48	60	12	10	81.70	30.91	8	2	0	0	0	=HYPERLINK("http://genome.ucsc.edu/cgi-bin/hgTracks?db=ce11&position=chrI%3A10260001%2D10270000&simpleRepeat=pack")
chrI	10270000	10000	312	4461	0	0	77	225	2961	0	0	47	0	0	0	0.00	0.00	0	0	0	0	0	=HYPERLINK("http://genome.ucsc.edu/cgi-bin/hgTracks?db=ce11&position=chrI%3A10270001%2D10280000&simpleRepeat=pack")
chrI	10280000	10000	0	0	0	0	0	0	0	0	0	0	0	0	0	0.00	0.00	0	0	0	0	0	=HYPERLINK("http://genome.ucsc.edu/cgi-bin/hgTracks?db=ce11&position=chrI%3A10280001%2D10290000&simpleRepeat=pack")
chrI	10290000	10000	10	0	0	28	4	7	0	0	17	3	8	4	3	75.33	14.73	3	0	0	0	0	=HYPERLINK("http://genome.ucsc.edu/cgi-bin/hgTracks?db=ce11&position=chrI%3A10290001%2D10300000&simpleRepeat=pack")
chrI	10300000	10000	8	0	0	11	4	6	0	0	4	3	6	3	2	167.50	85.50	1	0	1	0	0	=HYPERLINK("http://genome.ucsc.edu/cgi-bin/hgTracks?db=ce11&position=chrI%3A10300001%2D10310000&simpleRepeat=pack")
chrI	10310000	10000	6	2	0	0	3	4	1	0	0	2	6	3	2	71.50	10.50	2	0	0	0	0	=HYPERLINK("http://genome.ucsc.edu/cgi-bin/hgTracks?db=ce11&position=chrI%3A10310001%2D10320000&simpleRepeat=pack")
chrI	10320000	10000	17	0	0	0	8	17	0	0	0	8	11	5	5	183.80	50.17	0	3	2	0	0	=HYPERLINK("http://genome.ucsc.edu/cgi-bin/hgTracks?db=ce11&position=chrI%3A10320001%2D10330000&simpleRepeat=pack")
chrI	10330000	10000	20	0	0	0	10	12	0	0	0	6	19	9	6	87.83	26.39	3	3	0	0	0	=HYPERLINK("http://genome.ucsc.edu/cgi-bin/hgTracks?db=ce11&position=chrI%3A10330001%2D10340000&simpleRepeat=pack")
chrI	10340000	10000	9	0	0	0	4	7	0	0	0	3	9	4	3	81.00	34.03	2	1	0	0	0	=HYPERLINK("http://genome.ucsc.edu/cgi-bin/hgTracks?db=ce11&position=chrI%3A10340001%2D10350000&simpleRepeat=pack")
chrI	10350000	10000	12	0	0	0	6	4	0	0	0	2	8	4	1	58.00	0.00	1	0	0	0	0	=HYPERLINK("http://genome.ucsc.edu/cgi-bin/hgTracks?db=ce11&position=chrI%3A10350001%2D10360000&simpleRepeat=pack")
chrI	10360000	10000	16	0	0	2	8	4	0	0	2	2	15	7	2	129.50	54.50	1	1	0	0	0	=HYPERLINK("http://genome.ucsc.edu/cgi-bin/hgTracks?db=ce11&position=chrI%3A10360001%2D10370000&simpleRepeat=pack")
chrI	10370000	10000	12	0	0	0	6	6	0	0	0	3	12	6	3	65.00	9.27	3	0	0	0	0	=HYPERLINK("http://genome.ucsc.edu/cgi-bin/hgTracks?db=ce11&position=chrI%3A10370001%2D10380000&simpleRepeat=pack")
chrI	10380000	10000	10	0	0	0	4	8	0	0	0	3	9	4	3	127.67	39.81	1	2	0	0	0	=HYPERLINK("http://genome.ucsc.edu/cgi-bin/hgTracks?db=ce11&position=chrI%3A10380001%2D10390000&simpleRepeat=pack")
chrI	10390000	10000	16	0	0	0	8	12	0	0	0	6	16	8	6	127.50	49.75	2	3	1	0	0	=HYPERLINK("http://genome.ucsc.edu/cgi-bin/hgTracks?db=ce11&position=chrI%3A10390001%2D10400000&simpleRepeat=pack")
chrI	10400000	10000	2	0	0	0	1	2	0	0	0	1	2	1	1	177.00	0.00	0	1	0	0	0	=HYPERLINK("http://genome.ucsc.edu/cgi-bin/hgTracks?db=ce11&position=chrI%3A10400001%2D10410000&simpleRepeat=pack")
chrI	10410000	10000	9	5	0	12	3	7	5	0	7	2	4	2	1	104.00	0.00	0	1	0	0	0	=HYPERLINK("http://genome.ucsc.edu/cgi-bin/hgTracks?db=ce11&position=chrI%3A10410001%2D10420000&simpleRepeat=pack")
chrI	10420000	10000	5	0	0	1	1	5	0	0	1	1	3	0	0	0.00	0.00	0	0	0	0	0	=HYPERLINK("http://genome.ucsc.edu/cgi-bin/hgTracks?db=ce11&position=chrI%3A10420001%2D10430000&simpleRepeat=pack")
chrI	10430000	10000	7	0	0	0	3	5	0	0	0	2	7	3	2	58.00	3.00	2	0	0	0	0	=HYPERLINK("http://genome.ucsc.edu/cgi-bin/hgTracks?db=ce11&position=chrI%3A10430001%2D10440000&simpleRepeat=pack")
chrI	10440000	10000	0	0	0	0	0	0	0	0	0	0	0	0	0	0.00	0.00	0	0	0	0	0	=HYPERLINK("http://genome.ucsc.edu/cgi-bin/hgTracks?db=ce11&position=chrI%3A10440001%2D10450000&simpleRepeat=pack")
chrI	10450000	10000	15	26	0	0	1	14	14	0	0	1	2	1	1	98.00	0.00	1	0	0	0	0	=HYPERLINK("http://genome.ucsc.edu/cgi-bin/hgTracks?db=ce11&position=chrI%3A10450001%2D10460000&simpleRepeat=pack")
chrI	10460000	10000	247	46	0	7	38	136	31	0	5	34	1	0	0	0.00	0.00	0	0	0	0	0	=HYPERLINK("http://genome.ucsc.edu/cgi-bin/hgTracks?db=ce11&position=chrI%3A10460001%2D10470000&simpleRepeat=pack")
chrI	10470000	10000	0	0	0	0	0	0	0	0	0	0	0	0	0	0.00	0.00	0	0	0	0	0	=HYPERLINK("http://genome.ucsc.edu/cgi-bin/hgTracks?db=ce11&position=chrI%3A10470001%2D10480000&simpleRepeat=pack")
chrI	10480000	10000	5	0	0	0	1	4	0	0	0	1	4	1	1	191.00	0.00	0	1	0	0	0	=HYPERLINK("http://genome.ucsc.edu/cgi-bin/hgTracks?db=ce11&position=chrI%3A10480001%2D10490000&simpleRepeat=pack")
chrI	10490000	10000	8	0	0	2	4	6	0	0	2	3	8	4	3	146.33	42.68	1	1	1	0	0	=HYPERLINK("http://genome.ucsc.edu/cgi-bin/hgTracks?db=ce11&position=chrI%3A10490001%2D10500000&simpleRepeat=pack")
chrI	10500000	10000	6	0	0	0	3	2	0	0	0	1	6	3	1	102.00	0.00	0	1	0	0	0	=HYPERLINK("http://genome.ucsc.edu/cgi-bin/hgTracks?db=ce11&position=chrI%3A10500001%2D10510000&simpleRepeat=pack")
chrI	10510000	10000	0	0	0	0	0	0	0	0	0	0	0	0	0	0.00	0.00	0	0	0	0	0	=HYPERLINK("http://genome.ucsc.edu/cgi-bin/hgTracks?db=ce11&position=chrI%3A10510001%2D10520000&simpleRepeat=pack")
chrI	10520000	10000	6	0	0	240	3	4	0	0	181	2	6	3	2	91.50	33.50	1	1	0	0	0	=HYPERLINK("http://genome.ucsc.edu/cgi-bin/hgTracks?db=ce11&position=chrI%3A10520001%2D10530000&simpleRepeat=pack")
chrI	10530000	10000	4	0	0	0	2	4	0	0	0	2	4	2	2	142.00	9.00	0	2	0	0	0	=HYPERLINK("http://genome.ucsc.edu/cgi-bin/hgTracks?db=ce11&position=chrI%3A10530001%2D10540000&simpleRepeat=pack")
chrI	10540000	10000	5	0	0	0	2	5	0	0	0	2	3	1	1	122.00	0.00	0	1	0	0	0	=HYPERLINK("http://genome.ucsc.edu/cgi-bin/hgTracks?db=ce11&position=chrI%3A10540001%2D10550000&simpleRepeat=pack")
chrI	10550000	10000	18	0	0	0	9	4	0	0	0	2	4	1	1	69.00	0.00	1	0	0	0	0	=HYPERLINK("http://genome.ucsc.edu/cgi-bin/hgTracks?db=ce11&position=chrI%3A10550001%2D10560000&simpleRepeat=pack")
chrI	10560000	10000	6	0	0	0	3	4	0	0	0	2	4	2	2	85.50	15.50	1	1	0	0	0	=HYPERLINK("http://genome.ucsc.edu/cgi-bin/hgTracks?db=ce11&position=chrI%3A10560001%2D10570000&simpleRepeat=pack")
chrI	10570000	10000	0	0	0	0	0	0	0	0	0	0	0	0	0	0.00	0.00	0	0	0	0	0	=HYPERLINK("http://genome.ucsc.edu/cgi-bin/hgTracks?db=ce11&position=chrI%3A10570001%2D10580000&simpleRepeat=pack")
chrI	10580000	10000	2	0	0	0	1	2	0	0	0	1	2	1	1	75.00	0.00	1	0	0	0	0	=HYPERLINK("http://genome.ucsc.edu/cgi-bin/hgTracks?db=ce11&position=chrI%3A10580001%2D10590000&simpleRepeat=pack")
chrI	10590000	10000	2	0	0	1	1	2	0	0	1	1	2	1	1	309.00	0.00	0	0	1	0	0	=HYPERLINK("http://genome.ucsc.edu/cgi-bin/hgTracks?db=ce11&position=chrI%3A10590001%2D10600000&simpleRepeat=pack")
chrI	10600000	10000	9	0	0	0	4	9	0	0	0	4	8	4	4	103.50	33.15	2	2	0	0	0	=HYPERLINK("http://genome.ucsc.edu/cgi-bin/hgTracks?db=ce11&position=chrI%3A10600001%2D10610000&simpleRepeat=pack")
chrI	10610000	10000	21	0	0	0	10	13	0	0	0	6	20	10	6	129.50	53.07	2	4	0	0	0	=HYPERLINK("http://genome.ucsc.edu/cgi-bin/hgTracks?db=ce11&position=chrI%3A10610001%2D10620000&simpleRepeat=pack")
chrI	10620000	10000	13	0	0	0	6	9	0	0	0	4	13	6	4	106.25	70.60	3	0	1	0	0	=HYPERLINK("http://genome.ucsc.edu/cgi-bin/hgTracks?db=ce11&position=chrI%3A10620001%2D10630000&simpleRepeat=pack")
chrI	10630000	10000	8	0	0	0	4	4	0	0	0	2	8	4	2	55.50	4.50	2	0	0	0	0	=HYPERLINK("http://genome.ucsc.edu/cgi-bin/hgTracks?db=ce11&position=chrI%3A10630001%2D10640000&simpleRepeat=pack")
chrI	10640000	10000	6	0	0	0	3	4	0	0	0	2	6	3	2	96.00	17.00	1	1	0	0	0	=HYPERLINK("http://genome.ucsc.edu/cgi-bin/hgTracks?db=ce11&position=chrI%3A10640001%2D10650000&simpleRepeat=pack")
chrI	10650000	10000	7	0	0	0	3	5	0	0	0	2	5	2	2	85.00	14.00	2	0	0	0	0	=HYPERLINK("http://genome.ucsc.edu/cgi-bin/hgTracks?db=ce11&position=chrI%3A10650001%2D10660000&simpleRepeat=pack")
chrI	10660000	10000	2	0	0	0	1	2	0	0	0	1	2	1	1	146.00	0.00	0	1	0	0	0	=HYPERLINK("http://genome.ucsc.edu/cgi-bin/hgTracks?db=ce11&position=chrI%3A10660001%2D10670000&simpleRepeat=pack")
chrI	10670000	10000	8	0	0	0	3	8	0	0	0	3	5	2	2	78.50	5.50	2	0	0	0	0	=HYPERLINK("http://genome.ucsc.edu/cgi-bin/hgTracks?db=ce11&position=chrI%3A10670001%2D10680000&simpleRepeat=pack")
chrI	10680000	10000	8	0	0	0	4	6	0	0	0	3	4	2	2	126.00	60.00	1	1	0	0	0	=HYPERLINK("http://genome.ucsc.edu/cgi-bin/hgTracks?db=ce11&position=chrI%3A10680001%2D10690000&simpleRepeat=pack")
chrI	10690000	10000	2	0	0	0	1	2	0	0	0	1	2	1	1	99.00	0.00	1	0	0	0	0	=HYPERLINK("http://genome.ucsc.edu/cgi-bin/hgTracks?db=ce11&position=chrI%3A10690001%2D10700000&simpleRepeat=pack")
chrI	10700000	10000	0	0	0	0	0	0	0	0	0	0	0	0	0	0.00	0.00	0	0	0	0	0	=HYPERLINK("http://genome.ucsc.edu/cgi-bin/hgTracks?db=ce11&position=chrI%3A10700001%2D10710000&simpleRepeat=pack")
chrI	10710000	10000	1	0	0	0	0	1	0	0	0	0	0	0	0	0.00	0.00	0	0	0	0	0	=HYPERLINK("http://genome.ucsc.edu/cgi-bin/hgTracks?db=ce11&position=chrI%3A10710001%2D10720000&simpleRepeat=pack")
chrI	10720000	10000	6	0	0	182	1	6	0	0	78	1	2	1	1	160.00	0.00	0	1	0	0	0	=HYPERLINK("http://genome.ucsc.edu/cgi-bin/hgTracks?db=ce11&position=chrI%3A10720001%2D10730000&simpleRepeat=pack")
chrI	10730000	10000	4	0	0	0	2	2	0	0	0	1	4	2	1	110.00	0.00	0	1	0	0	0	=HYPERLINK("http://genome.ucsc.edu/cgi-bin/hgTracks?db=ce11&position=chrI%3A10730001%2D10740000&simpleRepeat=pack")
chrI	10740000	10000	6	0	0	0	3	4	0	0	0	2	4	1	1	70.00	0.00	1	0	0	0	0	=HYPERLINK("http://genome.ucsc.edu/cgi-bin/hgTracks?db=ce11&position=chrI%3A10740001%2D10750000&simpleRepeat=pack")
chrI	10750000	10000	8	0	0	0	4	6	0	0	0	3	8	4	3	175.67	74.86	0	2	1	0	0	=HYPERLINK("http://genome.ucsc.edu/cgi-bin/hgTracks?db=ce11&position=chrI%3A10750001%2D10760000&simpleRepeat=pack")
chrI	10760000	10000	9	0	0	1	4	9	0	0	1	4	6	3	3	73.67	14.82	3	0	0	0	0	=HYPERLINK("http://genome.ucsc.edu/cgi-bin/hgTracks?db=ce11&position=chrI%3A10760001%2D10770000&simpleRepeat=pack")
chrI	10770000	10000	6	0	0	0	3	6	0	0	0	3	6	3	3	144.67	52.49	1	1	1	0	0	=HYPERLINK("http://genome.ucsc.edu/cgi-bin/hgTracks?db=ce11&position=chrI%3A10770001%2D10780000&simpleRepeat=pack")
chrI	10780000	10000	15	0	0	0	6	12	0	0	0	5	10	4	4	109.00	23.16	2	2	0	0	0	=HYPERLINK("http://genome.ucsc.edu/cgi-bin/hgTracks?db=ce11&position=chrI%3A10780001%2D10790000&simpleRepeat=pack")
chrI	10790000	10000	19	0	0	0	8	10	0	0	0	4	10	5	2	68.50	14.50	2	0	0	0	0	=HYPERLINK("http://genome.ucsc.edu/cgi-bin/hgTracks?db=ce11&position=chrI%3A10790001%2D10800000&simpleRepeat=pack")
chrI	10800000	10000	6	0	0	1	1	6	0	0	1	1	5	0	0	0.00	0.00	0	0	0	0	0	=HYPERLINK("http://genome.ucsc.edu/cgi-bin/hgTracks?db=ce11&position=chrI%3A10800001%2D10810000&simpleRepeat=pack")
chrI	10810000	10000	12	0	0	0	6	6	0	0	0	3	12	6	3	118.00	57.17	1	2	0	0	0	=HYPERLINK("http://genome.ucsc.edu/cgi-bin/hgTracks?db=ce11&position=chrI%3A10810001%2D10820000&simpleRepeat=pack")
chrI	10820000	10000	15	0	0	6	7	9	0	0	2	4	15	7	4	92.75	34.39	3	1	0	0	0	=HYPERLINK("http://genome.ucsc.edu/cgi-bin/hgTracks?db=ce11&position=chrI%3A10820001%2D10830000&simpleRepeat=pack")
chrI	10830000	10000	2	0	0	0	1	2	0	0	0	1	1	0	0	0.00	0.00	0	0	0	0	0	=HYPERLINK("http://genome.ucsc.edu/cgi-bin/hgTracks?db=ce11&position=chrI%3A10830001%2D10840000&simpleRepeat=pack")
chrI	10840000	10000	20	0	0	0	10	12	0	0	0	6	18	9	5	100.40	39.88	3	2	0	0	0	=HYPERLINK("http://genome.ucsc.edu/cgi-bin/hgTracks?db=ce11&position=chrI%3A10840001%2D10850000&simpleRepeat=pack")
chrI	10850000	10000	8	106	0	80	3	8	48	0	39	3	4	2	2	86.00	28.00	1	1	0	0	0	=HYPERLINK("http://genome.ucsc.edu/cgi-bin/hgTracks?db=ce11&position=chrI%3A10850001%2D10860000&simpleRepeat=pack")
chrI	10860000	10000	6	0	0	0	3	4	0	0	0	2	6	3	2	61.50	1.50	2	0	0	0	0	=HYPERLINK("http://genome.ucsc.edu/cgi-bin/hgTracks?db=ce11&position=chrI%3A10860001%2D10870000&simpleRepeat=pack")
chrI	10870000	10000	14	0	0	1	6	7	0	0	1	3	14	6	3	93.00	37.50	2	1	0	0	0	=HYPERLINK("http://genome.ucsc.edu/cgi-bin/hgTracks?db=ce11&position=chrI%3A10870001%2D10880000&simpleRepeat=pack")
chrI	10880000	10000	18	0	0	0	10	13	0	0	0	7	18	10	7	153.71	65.28	2	3	2	0	0	=HYPERLINK("http://genome.ucsc.edu/cgi-bin/hgTracks?db=ce11&position=chrI%3A10880001%2D10890000&simpleRepeat=pack")
chrI	10890000	10000	8	0	0	0	4	8	0	0	0	4	7	3	3	156.33	52.10	1	1	1	0	0	=HYPERLINK("http://genome.ucsc.edu/cgi-bin/hgTracks?db=ce11&position=chrI%3A10890001%2D10900000&simpleRepeat=pack")
chrI	10900000	10000	8	0	0	0	4	8	0	0	0	4	8	4	4	114.75	36.29	1	3	0	0	0	=HYPERLINK("http://genome.ucsc.edu/cgi-bin/hgTracks?db=ce11&position=chrI%3A10900001%2D10910000&simpleRepeat=pack")
chrI	10910000	10000	20	3	0	613	4	16	3	0	360	2	10	4	2	81.50	31.50	1	1	0	0	0	=HYPERLINK("http://genome.ucsc.edu/cgi-bin/hgTracks?db=ce11&position=chrI%3A10910001%2D10920000&simpleRepeat=pack")
chrI	10920000	10000	5	0	0	0	2	5	0	0	0	2	4	2	2	96.00	47.00	1	1	0	0	0	=HYPERLINK("http://genome.ucsc.edu/cgi-bin/hgTracks?db=ce11&position=chrI%3A10920001%2D10930000&simpleRepeat=pack")
chrI	10930000	10000	18	0	0	0	9	8	0	0	0	4	18	9	4	88.25	42.16	3	1	0	0	0	=HYPERLINK("http://genome.ucsc.edu/cgi-bin/hgTracks?db=ce11&position=chrI%3A10930001%2D10940000&simpleRepeat=pack")
chrI	10940000	10000	29353	184737	0	95658	6069	16725	48903	0	21992	3070	1221	157	112	75.53	12.44	111	1	0	18	6	=HYPERLINK("http://genome.ucsc.edu/cgi-bin/hgTracks?db=ce11&position=chrI%3A10940001%2D10950000&simpleRepeat=pack")
chrI	10950000	10000	6311	4290	0	165	1127	4464	2609	0	131	720	11	5	1	56.00	0.00	1	0	0	0	0	=HYPERLINK("http://genome.ucsc.edu/cgi-bin/hgTracks?db=ce11&position=chrI%3A10950001%2D10960000&simpleRepeat=pack")
chrI	10960000	10000	6	0	0	0	3	4	0	0	0	2	6	3	2	99.50	2.50	1	1	0	0	0	=HYPERLINK("http://genome.ucsc.edu/cgi-bin/hgTracks?db=ce11&position=chrI%3A10960001%2D10970000&simpleRepeat=pack")
chrI	10970000	10000	3	0	0	0	1	3	0	0	0	1	2	1	1	62.00	0.00	1	0	0	0	0	=HYPERLINK("http://genome.ucsc.edu/cgi-bin/hgTracks?db=ce11&position=chrI%3A10970001%2D10980000&simpleRepeat=pack")
chrI	10980000	10000	11	0	0	0	4	3	0	0	0	1	11	4	1	54.00	0.00	1	0	0	0	0	=HYPERLINK("http://genome.ucsc.edu/cgi-bin/hgTracks?db=ce11&position=chrI%3A10980001%2D10990000&simpleRepeat=pack")
chrI	10990000	10000	12	0	0	0	6	8	0	0	0	4	11	5	3	112.33	55.03	2	1	0	0	0	=HYPERLINK("http://genome.ucsc.edu/cgi-bin/hgTracks?db=ce11&position=chrI%3A10990001%2D11000000&simpleRepeat=pack")
chrI	11000000	10000	23	0	0	0	11	11	0	0	0	5	13	6	4	76.25	18.83	3	1	0	0	0	=HYPERLINK("http://genome.ucsc.edu/cgi-bin/hgTracks?db=ce11&position=chrI%3A11000001%2D11010000&simpleRepeat=pack")
chrI	11010000	10000	0	0	0	6	0	0	0	0	6	0	0	0	0	0.00	0.00	0	0	0	0	0	=HYPERLINK("http://genome.ucsc.edu/cgi-bin/hgTracks?db=ce11&position=chrI%3A11010001%2D11020000&simpleRepeat=pack")
chrI	11020000	10000	7	0	0	0	2	7	0	0	0	2	0	0	0	0.00	0.00	0	0	0	0	0	=HYPERLINK("http://genome.ucsc.edu/cgi-bin/hgTracks?db=ce11&position=chrI%3A11020001%2D11030000&simpleRepeat=pack")
chrI	11030000	10000	9	1	0	0	4	7	1	0	0	3	8	4	3	94.00	35.51	2	1	0	0	0	=HYPERLINK("http://genome.ucsc.edu/cgi-bin/hgTracks?db=ce11&position=chrI%3A11030001%2D11040000&simpleRepeat=pack")
chrI	11040000	10000	0	0	0	0	0	0	0	0	0	0	0	0	0	0.00	0.00	0	0	0	0	0	=HYPERLINK("http://genome.ucsc.edu/cgi-bin/hgTracks?db=ce11&position=chrI%3A11040001%2D11050000&simpleRepeat=pack")
chrI	11050000	10000	11	0	0	1	5	7	0	0	1	3	9	4	2	55.50	5.50	2	0	0	0	0	=HYPERLINK("http://genome.ucsc.edu/cgi-bin/hgTracks?db=ce11&position=chrI%3A11050001%2D11060000&simpleRepeat=pack")
chrI	11060000	10000	16	0	1	3	6	12	0	1	3	5	13	5	4	97.25	39.24	2	2	0	0	0	=HYPERLINK("http://genome.ucsc.edu/cgi-bin/hgTracks?db=ce11&position=chrI%3A11060001%2D11070000&simpleRepeat=pack")
chrI	11070000	10000	7	0	0	0	2	7	0	0	0	2	2	1	1	128.00	0.00	0	1	0	0	0	=HYPERLINK("http://genome.ucsc.edu/cgi-bin/hgTracks?db=ce11&position=chrI%3A11070001%2D11080000&simpleRepeat=pack")
chrI	11080000	10000	12	0	0	1	6	4	0	0	1	2	7	3	1	87.00	0.00	1	0	0	0	0	=HYPERLINK("http://genome.ucsc.edu/cgi-bin/hgTracks?db=ce11&position=chrI%3A11080001%2D11090000&simpleRepeat=pack")
chrI	11090000	10000	21	0	0	0	9	15	0	0	0	6	12	6	4	182.00	77.84	0	3	1	0	0	=HYPERLINK("http://genome.ucsc.edu/cgi-bin/hgTracks?db=ce11&position=chrI%3A11090001%2D11100000&simpleRepeat=pack")
chrI	11100000	10000	0	0	2	24	0	0	0	1	19	0	0	0	0	0.00	0.00	0	0	0	0	0	=HYPERLINK("http://genome.ucsc.edu/cgi-bin/hgTracks?db=ce11&position=chrI%3A11100001%2D11110000&simpleRepeat=pack")
chrI	11110000	10000	14	0	0	0	6	12	0	0	0	5	9	4	4	98.00	16.72	2	2	0	0	0	=HYPERLINK("http://genome.ucsc.edu/cgi-bin/hgTracks?db=ce11&position=chrI%3A11110001%2D11120000&simpleRepeat=pack")
chrI	11120000	10000	6	0	0	0	3	4	0	0	0	2	2	1	1	225.00	0.00	0	0	1	0	0	=HYPERLINK("http://genome.ucsc.edu/cgi-bin/hgTracks?db=ce11&position=chrI%3A11120001%2D11130000&simpleRepeat=pack")
chrI	11130000	10000	4	0	0	1	2	4	0	0	1	2	4	2	2	121.00	53.00	1	1	0	0	0	=HYPERLINK("http://genome.ucsc.edu/cgi-bin/hgTracks?db=ce11&position=chrI%3A11130001%2D11140000&simpleRepeat=pack")
chrI	11140000	10000	29	0	0	135	13	11	0	0	109	4	26	13	4	89.25	22.39	3	1	0	0	0	=HYPERLINK("http://genome.ucsc.edu/cgi-bin/hgTracks?db=ce11&position=chrI%3A11140001%2D11150000&simpleRepeat=pack")
chrI	11150000	10000	20	1	0	0	10	6	1	0	0	3	19	9	3	88.33	10.27	3	0	0	0	0	=HYPERLINK("http://genome.ucsc.edu/cgi-bin/hgTracks?db=ce11&position=chrI%3A11150001%2D11160000&simpleRepeat=pack")
chrI	11160000	10000	6	0	0	2	3	4	0	0	2	2	6	3	2	66.00	15.00	2	0	0	0	0	=HYPERLINK("http://genome.ucsc.edu/cgi-bin/hgTracks?db=ce11&position=chrI%3A11160001%2D11170000&simpleRepeat=pack")
chrI	11170000	10000	4	0	0	13	1	3	0	0	8	1	0	0	0	0.00	0.00	0	0	0	0	0	=HYPERLINK("http://genome.ucsc.edu/cgi-bin/hgTracks?db=ce11&position=chrI%3A11170001%2D11180000&simpleRepeat=pack")
chrI	11180000	10000	4	0	0	0	2	4	0	0	0	2	4	2	2	96.50	13.50	1	1	0	0	0	=HYPERLINK("http://genome.ucsc.edu/cgi-bin/hgTracks?db=ce11&position=chrI%3A11180001%2D11190000&simpleRepeat=pack")
chrI	11190000	10000	4	0	0	15	2	4	0	0	9	2	4	2	2	111.00	39.00	1	1	0	0	0	=HYPERLINK("http://genome.ucsc.edu/cgi-bin/hgTracks?db=ce11&position=chrI%3A11190001%2D11200000&simpleRepeat=pack")
chrI	11200000	10000	13	0	0	0	5	9	0	0	0	3	7	3	2	149.50	83.50	1	0	1	0	0	=HYPERLINK("http://genome.ucsc.edu/cgi-bin/hgTracks?db=ce11&position=chrI%3A11200001%2D11210000&simpleRepeat=pack")
chrI	11210000	10000	4	0	0	0	2	4	0	0	0	2	4	2	2	213.50	94.50	0	1	1	0	0	=HYPERLINK("http://genome.ucsc.edu/cgi-bin/hgTracks?db=ce11&position=chrI%3A11210001%2D11220000&simpleRepeat=pack")
chrI	11220000	10000	4	0	0	276	2	4	0	0	193	2	4	2	2	57.00	7.00	2	0	0	0	0	=HYPERLINK("http://genome.ucsc.edu/cgi-bin/hgTracks?db=ce11&position=chrI%3A11220001%2D11230000&simpleRepeat=pack")
chrI	11230000	10000	14	0	0	17	6	12	0	0	8	5	8	4	3	150.67	90.22	1	1	1	0	0	=HYPERLINK("http://genome.ucsc.edu/cgi-bin/hgTracks?db=ce11&position=chrI%3A11230001%2D11240000&simpleRepeat=pack")
chrI	11240000	10000	26	0	0	0	12	12	0	0	0	5	12	5	2	63.50	3.50	2	0	0	0	0	=HYPERLINK("http://genome.ucsc.edu/cgi-bin/hgTracks?db=ce11&position=chrI%3A11240001%2D11250000&simpleRepeat=pack")
chrI	11250000	10000	30	8	0	8	9	28	8	0	8	8	9	3	3	217.00	133.21	1	0	2	0	0	=HYPERLINK("http://genome.ucsc.edu/cgi-bin/hgTracks?db=ce11&position=chrI%3A11250001%2D11260000&simpleRepeat=pack")
chrI	11260000	10000	16	11	0	66	8	14	9	0	45	7	5	2	2	152.50	102.50	1	0	1	0	0	=HYPERLINK("http://genome.ucsc.edu/cgi-bin/hgTracks?db=ce11&position=chrI%3A11260001%2D11270000&simpleRepeat=pack")
chrI	11270000	10000	13	18	0	49	6	11	11	0	46	5	6	3	3	101.67	41.25	2	1	0	0	0	=HYPERLINK("http://genome.ucsc.edu/cgi-bin/hgTracks?db=ce11&position=chrI%3A11270001%2D11280000&simpleRepeat=pack")
chrI	11280000	10000	0	0	0	0	0	0	0	0	0	0	0	0	0	0.00	0.00	0	0	0	0	0	=HYPERLINK("http://genome.ucsc.edu/cgi-bin/hgTracks?db=ce11&position=chrI%3A11280001%2D11290000&simpleRepeat=pack")
chrI	11290000	10000	8	0	0	0	4	4	0	0	0	2	8	4	2	96.00	26.00	1	1	0	0	0	=HYPERLINK("http://genome.ucsc.edu/cgi-bin/hgTracks?db=ce11&position=chrI%3A11290001%2D11300000&simpleRepeat=pack")
chrI	11300000	10000	0	16	0	1	0	0	6	0	1	0	0	0	0	0.00	0.00	0	0	0	0	0	=HYPERLINK("http://genome.ucsc.edu/cgi-bin/hgTracks?db=ce11&position=chrI%3A11300001%2D11310000&simpleRepeat=pack")
chrI	11310000	10000	15	6	0	0	6	9	6	0	0	3	14	6	3	132.00	46.24	1	2	0	0	0	=HYPERLINK("http://genome.ucsc.edu/cgi-bin/hgTracks?db=ce11&position=chrI%3A11310001%2D11320000&simpleRepeat=pack")
chrI	11320000	10000	1	0	0	1	0	1	0	0	1	0	1	0	0	0.00	0.00	0	0	0	0	0	=HYPERLINK("http://genome.ucsc.edu/cgi-bin/hgTracks?db=ce11&position=chrI%3A11320001%2D11330000&simpleRepeat=pack")
chrI	11330000	10000	6	0	0	1	3	4	0	0	1	2	4	2	1	94.00	0.00	1	0	0	0	0	=HYPERLINK("http://genome.ucsc.edu/cgi-bin/hgTracks?db=ce11&position=chrI%3A11330001%2D11340000&simpleRepeat=pack")
chrI	11340000	10000	7	4	0	0	1	5	4	0	0	1	5	1	1	131.00	0.00	0	1	0	0	0	=HYPERLINK("http://genome.ucsc.edu/cgi-bin/hgTracks?db=ce11&position=chrI%3A11340001%2D11350000&simpleRepeat=pack")
chrI	11350000	10000	607	1	0	36357	73	327	1	0	6839	33	2	1	1	65.00	0.00	1	0	0	0	0	=HYPERLINK("http://genome.ucsc.edu/cgi-bin/hgTracks?db=ce11&position=chrI%3A11350001%2D11360000&simpleRepeat=pack")
chrI	11360000	10000	4	0	0	0	2	4	0	0	0	2	2	1	1	142.00	0.00	0	1	0	0	0	=HYPERLINK("http://genome.ucsc.edu/cgi-bin/hgTracks?db=ce11&position=chrI%3A11360001%2D11370000&simpleRepeat=pack")
chrI	11370000	10000	0	0	0	0	0	0	0	0	0	0	0	0	0	0.00	0.00	0	0	0	0	0	=HYPERLINK("http://genome.ucsc.edu/cgi-bin/hgTracks?db=ce11&position=chrI%3A11370001%2D11380000&simpleRepeat=pack")
chrI	11380000	10000	72	147	0	0	17	35	70	0	0	8	13	4	3	77.00	15.75	3	0	0	0	0	=HYPERLINK("http://genome.ucsc.edu/cgi-bin/hgTracks?db=ce11&position=chrI%3A11380001%2D11390000&simpleRepeat=pack")
chrI	11390000	10000	12	0	0	1	6	8	0	0	1	4	11	5	3	86.00	12.08	3	0	0	0	0	=HYPERLINK("http://genome.ucsc.edu/cgi-bin/hgTracks?db=ce11&position=chrI%3A11390001%2D11400000&simpleRepeat=pack")
chrI	11400000	10000	0	0	0	0	0	0	0	0	0	0	0	0	0	0.00	0.00	0	0	0	0	0	=HYPERLINK("http://genome.ucsc.edu/cgi-bin/hgTracks?db=ce11&position=chrI%3A11400001%2D11410000&simpleRepeat=pack")
chrI	11410000	10000	16	0	0	0	7	10	0	0	0	4	9	4	3	187.00	87.87	1	0	2	0	0	=HYPERLINK("http://genome.ucsc.edu/cgi-bin/hgTracks?db=ce11&position=chrI%3A11410001%2D11420000&simpleRepeat=pack")
chrI	11420000	10000	127	3	0	114	32	59	3	0	63	15	4	2	2	174.50	15.50	0	2	0	0	0	=HYPERLINK("http://genome.ucsc.edu/cgi-bin/hgTracks?db=ce11&position=chrI%3A11420001%2D11430000&simpleRepeat=pack")
chrI	11430000	10000	0	10	0	2	0	0	8	0	2	0	0	0	0	0.00	0.00	0	0	0	0	0	=HYPERLINK("http://genome.ucsc.edu/cgi-bin/hgTracks?db=ce11&position=chrI%3A11430001%2D11440000&simpleRepeat=pack")
chrI	11440000	10000	5	2	0	5	2	5	2	0	5	2	0	0	0	0.00	0.00	0	0	0	0	0	=HYPERLINK("http://genome.ucsc.edu/cgi-bin/hgTracks?db=ce11&position=chrI%3A11440001%2D11450000&simpleRepeat=pack")
chrI	11450000	10000	7	24	0	5	1	4	14	0	5	1	4	0	0	0.00	0.00	0	0	0	0	0	=HYPERLINK("http://genome.ucsc.edu/cgi-bin/hgTracks?db=ce11&position=chrI%3A11450001%2D11460000&simpleRepeat=pack")
chrI	11460000	10000	4	0	0	0	4	1	0	0	0	1	4	4	1	73.00	0.00	1	0	0	0	0	=HYPERLINK("http://genome.ucsc.edu/cgi-bin/hgTracks?db=ce11&position=chrI%3A11460001%2D11470000&simpleRepeat=pack")
chrI	11470000	10000	0	0	0	3	0	0	0	0	2	0	0	0	0	0.00	0.00	0	0	0	0	0	=HYPERLINK("http://genome.ucsc.edu/cgi-bin/hgTracks?db=ce11&position=chrI%3A11470001%2D11480000&simpleRepeat=pack")
chrI	11480000	10000	12	0	0	64	6	10	0	0	53	5	12	6	5	114.00	65.95	3	1	1	0	0	=HYPERLINK("http://genome.ucsc.edu/cgi-bin/hgTracks?db=ce11&position=chrI%3A11480001%2D11490000&simpleRepeat=pack")
chrI	11490000	10000	4	0	0	2	2	4	0	0	2	2	4	2	2	103.00	34.00	1	1	0	0	0	=HYPERLINK("http://genome.ucsc.edu/cgi-bin/hgTracks?db=ce11&position=chrI%3A11490001%2D11500000&simpleRepeat=pack")
chrI	11500000	10000	4	0	0	3	2	2	0	0	1	1	4	2	1	88.00	0.00	1	0	0	0	0	=HYPERLINK("http://genome.ucsc.edu/cgi-bin/hgTracks?db=ce11&position=chrI%3A11500001%2D11510000&simpleRepeat=pack")
chrI	11510000	10000	14	0	0	0	7	8	0	0	0	4	12	6	3	76.00	20.54	2	1	0	0	0	=HYPERLINK("http://genome.ucsc.edu/cgi-bin/hgTracks?db=ce11&position=chrI%3A11510001%2D11520000&simpleRepeat=pack")
chrI	11520000	10000	2	0	0	0	1	2	0	0	0	1	2	1	1	115.00	0.00	0	1	0	0	0	=HYPERLINK("http://genome.ucsc.edu/cgi-bin/hgTracks?db=ce11&position=chrI%3A11520001%2D11530000&simpleRepeat=pack")
chrI	11530000	10000	0	0	0	0	0	0	0	0	0	0	0	0	0	0.00	0.00	0	0	0	0	0	=HYPERLINK("http://genome.ucsc.edu/cgi-bin/hgTracks?db=ce11&position=chrI%3A11530001%2D11540000&simpleRepeat=pack")
chrI	11540000	10000	16	0	0	1	8	14	0	0	1	7	14	6	5	94.40	42.73	3	2	0	0	0	=HYPERLINK("http://genome.ucsc.edu/cgi-bin/hgTracks?db=ce11&position=chrI%3A11540001%2D11550000&simpleRepeat=pack")
chrI	11550000	10000	0	0	0	1	0	0	0	0	1	0	0	0	0	0.00	0.00	0	0	0	0	0	=HYPERLINK("http://genome.ucsc.edu/cgi-bin/hgTracks?db=ce11&position=chrI%3A11550001%2D11560000&simpleRepeat=pack")
chrI	11560000	10000	23	0	0	7	9	17	0	0	6	6	16	7	5	95.40	42.90	3	2	0	0	0	=HYPERLINK("http://genome.ucsc.edu/cgi-bin/hgTracks?db=ce11&position=chrI%3A11560001%2D11570000&simpleRepeat=pack")
chrI	11570000	10000	8	0	0	0	4	8	0	0	0	4	8	4	4	84.50	15.07	4	0	0	0	0	=HYPERLINK("http://genome.ucsc.edu/cgi-bin/hgTracks?db=ce11&position=chrI%3A11570001%2D11580000&simpleRepeat=pack")
chrI	11580000	10000	13	0	0	0	6	9	0	0	0	4	4	2	2	92.50	26.50	1	1	0	0	0	=HYPERLINK("http://genome.ucsc.edu/cgi-bin/hgTracks?db=ce11&position=chrI%3A11580001%2D11590000&simpleRepeat=pack")
chrI	11590000	10000	3	0	0	1	1	3	0	0	1	1	2	1	1	93.00	0.00	1	0	0	0	0	=HYPERLINK("http://genome.ucsc.edu/cgi-bin/hgTracks?db=ce11&position=chrI%3A11590001%2D11600000&simpleRepeat=pack")
chrI	11600000	10000	2	0	0	0	1	2	0	0	0	1	2	1	1	82.00	0.00	1	0	0	0	0	=HYPERLINK("http://genome.ucsc.edu/cgi-bin/hgTracks?db=ce11&position=chrI%3A11600001%2D11610000&simpleRepeat=pack")
chrI	11610000	10000	2	36	0	2	1	2	20	0	2	1	2	1	1	81.00	0.00	1	0	0	0	0	=HYPERLINK("http://genome.ucsc.edu/cgi-bin/hgTracks?db=ce11&position=chrI%3A11610001%2D11620000&simpleRepeat=pack")
chrI	11620000	10000	6	1	0	7	3	4	1	0	6	2	4	2	1	55.00	0.00	1	0	0	0	0	=HYPERLINK("http://genome.ucsc.edu/cgi-bin/hgTracks?db=ce11&position=chrI%3A11620001%2D11630000&simpleRepeat=pack")
chrI	11630000	10000	2	0	0	0	1	2	0	0	0	1	2	1	1	78.00	0.00	1	0	0	0	0	=HYPERLINK("http://genome.ucsc.edu/cgi-bin/hgTracks?db=ce11&position=chrI%3A11630001%2D11640000&simpleRepeat=pack")
chrI	11640000	10000	2	0	0	0	0	2	0	0	0	0	2	0	0	0.00	0.00	0	0	0	0	0	=HYPERLINK("http://genome.ucsc.edu/cgi-bin/hgTracks?db=ce11&position=chrI%3A11640001%2D11650000&simpleRepeat=pack")
chrI	11650000	10000	10	8	0	17	2	10	6	0	11	2	3	1	1	89.00	0.00	1	0	0	0	0	=HYPERLINK("http://genome.ucsc.edu/cgi-bin/hgTracks?db=ce11&position=chrI%3A11650001%2D11660000&simpleRepeat=pack")
chrI	11660000	10000	13	0	0	0	6	11	0	0	0	5	6	3	3	137.33	53.48	1	1	1	0	0	=HYPERLINK("http://genome.ucsc.edu/cgi-bin/hgTracks?db=ce11&position=chrI%3A11660001%2D11670000&simpleRepeat=pack")
chrI	11670000	10000	8	0	0	0	4	6	0	0	0	3	4	2	2	89.00	2.00	2	0	0	0	0	=HYPERLINK("http://genome.ucsc.edu/cgi-bin/hgTracks?db=ce11&position=chrI%3A11670001%2D11680000&simpleRepeat=pack")
chrI	11680000	10000	23	0	0	10	9	14	0	0	5	6	16	7	4	104.75	63.85	3	0	1	0	0	=HYPERLINK("http://genome.ucsc.edu/cgi-bin/hgTracks?db=ce11&position=chrI%3A11680001%2D11690000&simpleRepeat=pack")
chrI	11690000	10000	7	0	0	0	3	5	0	0	0	2	4	2	1	100.00	0.00	1	0	0	0	0	=HYPERLINK("http://genome.ucsc.edu/cgi-bin/hgTracks?db=ce11&position=chrI%3A11690001%2D11700000&simpleRepeat=pack")
chrI	11700000	10000	17	0	0	4	7	9	0	0	2	4	6	1	1	100.00	0.00	1	0	0	0	0	=HYPERLINK("http://genome.ucsc.edu/cgi-bin/hgTracks?db=ce11&position=chrI%3A11700001%2D11710000&simpleRepeat=pack")
chrI	11710000	10000	101	2	0	20	24	50	2	0	12	15	34	14	6	120.50	77.79	4	0	2	0	0	=HYPERLINK("http://genome.ucsc.edu/cgi-bin/hgTracks?db=ce11&position=chrI%3A11710001%2D11720000&simpleRepeat=pack")
chrI	11720000	10000	3	0	0	6	1	3	0	0	6	1	2	1	1	177.00	0.00	0	1	0	0	0	=HYPERLINK("http://genome.ucsc.edu/cgi-bin/hgTracks?db=ce11&position=chrI%3A11720001%2D11730000&simpleRepeat=pack")
chrI	11730000	10000	12	0	0	19	4	12	0	0	15	4	10	4	4	174.50	146.24	2	1	1	0	0	=HYPERLINK("http://genome.ucsc.edu/cgi-bin/hgTracks?db=ce11&position=chrI%3A11730001%2D11740000&simpleRepeat=pack")
chrI	11740000	10000	5	0	0	0	2	3	0	0	0	1	5	2	1	81.00	0.00	1	0	0	0	0	=HYPERLINK("http://genome.ucsc.edu/cgi-bin/hgTracks?db=ce11&position=chrI%3A11740001%2D11750000&simpleRepeat=pack")
chrI	11750000	10000	8	0	0	0	3	6	0	0	0	2	2	1	1	124.00	0.00	0	1	0	0	0	=HYPERLINK("http://genome.ucsc.edu/cgi-bin/hgTracks?db=ce11&position=chrI%3A11750001%2D11760000&simpleRepeat=pack")
chrI	11760000	10000	17	0	0	28	6	12	0	0	16	4	12	6	4	66.00	10.27	4	0	0	0	0	=HYPERLINK("http://genome.ucsc.edu/cgi-bin/hgTracks?db=ce11&position=chrI%3A11760001%2D11770000&simpleRepeat=pack")
chrI	11770000	10000	6	0	0	0	3	6	0	0	0	3	6	3	3	144.67	49.75	1	2	0	0	0	=HYPERLINK("http://genome.ucsc.edu/cgi-bin/hgTracks?db=ce11&position=chrI%3A11770001%2D11780000&simpleRepeat=pack")
chrI	11780000	10000	0	0	0	0	0	0	0	0	0	0	0	0	0	0.00	0.00	0	0	0	0	0	=HYPERLINK("http://genome.ucsc.edu/cgi-bin/hgTracks?db=ce11&position=chrI%3A11780001%2D11790000&simpleRepeat=pack")
chrI	11790000	10000	5	0	0	0	2	5	0	0	0	2	3	1	1	122.00	0.00	0	1	0	0	0	=HYPERLINK("http://genome.ucsc.edu/cgi-bin/hgTracks?db=ce11&position=chrI%3A11790001%2D11800000&simpleRepeat=pack")
chrI	11800000	10000	7	0	0	0	3	5	0	0	0	2	2	1	1	135.00	0.00	0	1	0	0	0	=HYPERLINK("http://genome.ucsc.edu/cgi-bin/hgTracks?db=ce11&position=chrI%3A11800001%2D11810000&simpleRepeat=pack")
chrI	11810000	10000	12	0	0	0	6	10	0	0	0	5	12	6	5	99.20	32.62	3	2	0	0	0	=HYPERLINK("http://genome.ucsc.edu/cgi-bin/hgTracks?db=ce11&position=chrI%3A11810001%2D11820000&simpleRepeat=pack")
chrI	11820000	10000	16	0	0	0	8	10	0	0	0	5	16	8	5	124.00	62.17	2	2	0	0	0	=HYPERLINK("http://genome.ucsc.edu/cgi-bin/hgTracks?db=ce11&position=chrI%3A11820001%2D11830000&simpleRepeat=pack")
chrI	11830000	10000	2	0	0	0	0	2	0	0	0	0	0	0	0	0.00	0.00	0	0	0	0	0	=HYPERLINK("http://genome.ucsc.edu/cgi-bin/hgTracks?db=ce11&position=chrI%3A11830001%2D11840000&simpleRepeat=pack")
chrI	11840000	10000	6	0	0	0	3	4	0	0	0	2	2	1	1	76.00	0.00	1	0	0	0	0	=HYPERLINK("http://genome.ucsc.edu/cgi-bin/hgTracks?db=ce11&position=chrI%3A11840001%2D11850000&simpleRepeat=pack")
chrI	11850000	10000	2	0	0	0	1	2	0	0	0	1	2	1	1	270.00	0.00	0	0	1	0	0	=HYPERLINK("http://genome.ucsc.edu/cgi-bin/hgTracks?db=ce11&position=chrI%3A11850001%2D11860000&simpleRepeat=pack")
chrI	11860000	10000	31	4	0	7	14	17	4	0	6	7	14	7	2	101.00	1.00	1	1	0	0	0	=HYPERLINK("http://genome.ucsc.edu/cgi-bin/hgTracks?db=ce11&position=chrI%3A11860001%2D11870000&simpleRepeat=pack")
chrI	11870000	10000	11	0	0	0	5	7	0	0	0	3	11	5	3	87.33	10.34	2	1	0	0	0	=HYPERLINK("http://genome.ucsc.edu/cgi-bin/hgTracks?db=ce11&position=chrI%3A11870001%2D11880000&simpleRepeat=pack")
chrI	11880000	10000	5	0	0	1	1	5	0	0	1	1	2	1	1	95.00	0.00	1	0	0	0	0	=HYPERLINK("http://genome.ucsc.edu/cgi-bin/hgTracks?db=ce11&position=chrI%3A11880001%2D11890000&simpleRepeat=pack")
chrI	11890000	10000	2	0	0	9	1	2	0	0	3	1	2	1	1	94.00	0.00	1	0	0	0	0	=HYPERLINK("http://genome.ucsc.edu/cgi-bin/hgTracks?db=ce11&position=chrI%3A11890001%2D11900000&simpleRepeat=pack")
chrI	11900000	10000	2	0	0	0	1	2	0	0	0	1	1	0	0	0.00	0.00	0	0	0	0	0	=HYPERLINK("http://genome.ucsc.edu/cgi-bin/hgTracks?db=ce11&position=chrI%3A11900001%2D11910000&simpleRepeat=pack")
chrI	11910000	10000	0	0	0	0	0	0	0	0	0	0	0	0	0	0.00	0.00	0	0	0	0	0	=HYPERLINK("http://genome.ucsc.edu/cgi-bin/hgTracks?db=ce11&position=chrI%3A11910001%2D11920000&simpleRepeat=pack")
chrI	11920000	10000	9	0	0	0	4	5	0	0	0	2	8	4	2	93.00	35.00	1	1	0	0	0	=HYPERLINK("http://genome.ucsc.edu/cgi-bin/hgTracks?db=ce11&position=chrI%3A11920001%2D11930000&simpleRepeat=pack")
chrI	11930000	10000	21	0	0	0	10	7	0	0	0	3	20	9	3	111.67	54.41	1	2	0	0	0	=HYPERLINK("http://genome.ucsc.edu/cgi-bin/hgTracks?db=ce11&position=chrI%3A11930001%2D11940000&simpleRepeat=pack")
chrI	11940000	10000	19	16	0	0	9	11	12	0	0	5	10	4	3	140.33	50.86	1	2	0	0	0	=HYPERLINK("http://genome.ucsc.edu/cgi-bin/hgTracks?db=ce11&position=chrI%3A11940001%2D11950000&simpleRepeat=pack")
chrI	11950000	10000	6	0	0	0	3	4	0	0	0	2	5	2	2	101.50	29.50	1	1	0	0	0	=HYPERLINK("http://genome.ucsc.edu/cgi-bin/hgTracks?db=ce11&position=chrI%3A11950001%2D11960000&simpleRepeat=pack")
chrI	11960000	10000	0	0	0	0	0	0	0	0	0	0	0	0	0	0.00	0.00	0	0	0	0	0	=HYPERLINK("http://genome.ucsc.edu/cgi-bin/hgTracks?db=ce11&position=chrI%3A11960001%2D11970000&simpleRepeat=pack")
chrI	11970000	10000	2	0	0	2	1	2	0	0	1	1	1	0	0	0.00	0.00	0	0	0	0	0	=HYPERLINK("http://genome.ucsc.edu/cgi-bin/hgTracks?db=ce11&position=chrI%3A11970001%2D11980000&simpleRepeat=pack")
chrI	11980000	10000	10	0	0	0	4	10	0	0	0	4	6	3	3	83.33	4.50	3	0	0	0	0	=HYPERLINK("http://genome.ucsc.edu/cgi-bin/hgTracks?db=ce11&position=chrI%3A11980001%2D11990000&simpleRepeat=pack")
chrI	11990000	10000	10	0	0	0	5	6	0	0	0	3	10	5	3	90.67	26.71	2	1	0	0	0	=HYPERLINK("http://genome.ucsc.edu/cgi-bin/hgTracks?db=ce11&position=chrI%3A11990001%2D12000000&simpleRepeat=pack")
chrI	12000000	10000	4	0	0	0	2	4	0	0	0	2	4	2	2	172.50	57.50	0	1	1	0	0	=HYPERLINK("http://genome.ucsc.edu/cgi-bin/hgTracks?db=ce11&position=chrI%3A12000001%2D12010000&simpleRepeat=pack")
chrI	12010000	10000	18	0	0	2	8	12	0	0	1	5	17	8	5	103.60	29.45	2	3	0	0	0	=HYPERLINK("http://genome.ucsc.edu/cgi-bin/hgTracks?db=ce11&position=chrI%3A12010001%2D12020000&simpleRepeat=pack")
chrI	12020000	10000	93	95	0	0	30	74	80	0	0	22	19	6	5	132.60	71.47	2	2	1	0	0	=HYPERLINK("http://genome.ucsc.edu/cgi-bin/hgTracks?db=ce11&position=chrI%3A12020001%2D12030000&simpleRepeat=pack")
chrI	12030000	10000	0	0	0	0	0	0	0	0	0	0	0	0	0	0.00	0.00	0	0	0	0	0	=HYPERLINK("http://genome.ucsc.edu/cgi-bin/hgTracks?db=ce11&position=chrI%3A12030001%2D12040000&simpleRepeat=pack")
chrI	12040000	10000	2	0	0	0	1	2	0	0	0	1	2	1	1	68.00	0.00	1	0	0	0	0	=HYPERLINK("http://genome.ucsc.edu/cgi-bin/hgTracks?db=ce11&position=chrI%3A12040001%2D12050000&simpleRepeat=pack")
chrI	12050000	10000	4	0	0	1	2	4	0	0	1	2	2	1	1	78.00	0.00	1	0	0	0	0	=HYPERLINK("http://genome.ucsc.edu/cgi-bin/hgTracks?db=ce11&position=chrI%3A12050001%2D12060000&simpleRepeat=pack")
chrI	12060000	10000	6	0	0	1	1	6	0	0	1	1	2	0	0	0.00	0.00	0	0	0	0	0	=HYPERLINK("http://genome.ucsc.edu/cgi-bin/hgTracks?db=ce11&position=chrI%3A12060001%2D12070000&simpleRepeat=pack")
chrI	12070000	10000	1	0	0	5	0	1	0	0	4	0	1	0	0	0.00	0.00	0	0	0	0	0	=HYPERLINK("http://genome.ucsc.edu/cgi-bin/hgTracks?db=ce11&position=chrI%3A12070001%2D12080000&simpleRepeat=pack")
chrI	12080000	10000	21	0	0	2	12	15	0	0	1	8	13	7	5	162.60	112.22	1	3	1	0	0	=HYPERLINK("http://genome.ucsc.edu/cgi-bin/hgTracks?db=ce11&position=chrI%3A12080001%2D12090000&simpleRepeat=pack")
chrI	12090000	10000	696	48	0	16	189	354	24	0	11	90	196	38	20	134.05	74.90	8	9	3	2	1	=HYPERLINK("http://genome.ucsc.edu/cgi-bin/hgTracks?db=ce11&position=chrI%3A12090001%2D12100000&simpleRepeat=pack")
chrI	12100000	10000	13	0	0	2	6	11	0	0	1	5	11	5	4	88.25	34.62	3	1	0	0	0	=HYPERLINK("http://genome.ucsc.edu/cgi-bin/hgTracks?db=ce11&position=chrI%3A12100001%2D12110000&simpleRepeat=pack")
chrI	12110000	10000	9	4	0	16	4	7	4	0	6	3	9	4	3	209.33	129.60	0	2	1	0	0	=HYPERLINK("http://genome.ucsc.edu/cgi-bin/hgTracks?db=ce11&position=chrI%3A12110001%2D12120000&simpleRepeat=pack")
chrI	12120000	10000	16	0	0	3	3	15	0	0	3	3	5	2	2	80.00	18.00	2	0	0	0	0	=HYPERLINK("http://genome.ucsc.edu/cgi-bin/hgTracks?db=ce11&position=chrI%3A12120001%2D12130000&simpleRepeat=pack")
chrI	12130000	10000	0	22	0	0	0	0	14	0	0	0	0	0	0	0.00	0.00	0	0	0	0	0	=HYPERLINK("http://genome.ucsc.edu/cgi-bin/hgTracks?db=ce11&position=chrI%3A12130001%2D12140000&simpleRepeat=pack")
chrI	12140000	10000	1	2	0	0	0	1	2	0	0	0	0	0	0	0.00	0.00	0	0	0	0	0	=HYPERLINK("http://genome.ucsc.edu/cgi-bin/hgTracks?db=ce11&position=chrI%3A12140001%2D12150000&simpleRepeat=pack")
chrI	12150000	10000	13	0	0	0	5	11	0	0	0	4	10	4	3	103.67	46.66	2	1	0	0	0	=HYPERLINK("http://genome.ucsc.edu/cgi-bin/hgTracks?db=ce11&position=chrI%3A12150001%2D12160000&simpleRepeat=pack")
chrI	12160000	10000	8	0	0	0	4	6	0	0	0	3	6	3	2	218.00	67.00	0	1	1	0	0	=HYPERLINK("http://genome.ucsc.edu/cgi-bin/hgTracks?db=ce11&position=chrI%3A12160001%2D12170000&simpleRepeat=pack")
chrI	12170000	10000	0	2	0	1	0	0	1	0	1	0	0	0	0	0.00	0.00	0	0	0	0	0	=HYPERLINK("http://genome.ucsc.edu/cgi-bin/hgTracks?db=ce11&position=chrI%3A12170001%2D12180000&simpleRepeat=pack")
chrI	12180000	10000	14	0	0	0	7	8	0	0	0	4	5	2	2	87.00	10.00	2	0	0	0	0	=HYPERLINK("http://genome.ucsc.edu/cgi-bin/hgTracks?db=ce11&position=chrI%3A12180001%2D12190000&simpleRepeat=pack")
chrI	12190000	10000	6	0	0	0	3	6	0	0	0	3	4	2	2	102.50	12.50	1	1	0	0	0	=HYPERLINK("http://genome.ucsc.edu/cgi-bin/hgTracks?db=ce11&position=chrI%3A12190001%2D12200000&simpleRepeat=pack")
chrI	12200000	10000	10	0	0	0	4	8	0	0	0	3	8	3	3	142.33	95.59	2	0	1	0	0	=HYPERLINK("http://genome.ucsc.edu/cgi-bin/hgTracks?db=ce11&position=chrI%3A12200001%2D12210000&simpleRepeat=pack")
chrI	12210000	10000	6	0	0	0	3	6	0	0	0	3	6	3	3	125.33	30.07	1	2	0	0	0	=HYPERLINK("http://genome.ucsc.edu/cgi-bin/hgTracks?db=ce11&position=chrI%3A12210001%2D12220000&simpleRepeat=pack")
chrI	12220000	10000	8	0	0	0	4	4	0	0	0	2	7	3	2	72.00	4.00	2	0	0	0	0	=HYPERLINK("http://genome.ucsc.edu/cgi-bin/hgTracks?db=ce11&position=chrI%3A12220001%2D12230000&simpleRepeat=pack")
chrI	12230000	10000	0	2	0	0	0	0	1	0	0	0	0	0	0	0.00	0.00	0	0	0	0	0	=HYPERLINK("http://genome.ucsc.edu/cgi-bin/hgTracks?db=ce11&position=chrI%3A12230001%2D12240000&simpleRepeat=pack")
chrI	12240000	10000	22	0	0	2	11	10	0	0	1	5	14	7	4	185.00	61.53	1	1	2	0	0	=HYPERLINK("http://genome.ucsc.edu/cgi-bin/hgTracks?db=ce11&position=chrI%3A12240001%2D12250000&simpleRepeat=pack")
chrI	12250000	10000	2	0	0	0	1	2	0	0	0	1	2	1	1	147.00	0.00	0	1	0	0	0	=HYPERLINK("http://genome.ucsc.edu/cgi-bin/hgTracks?db=ce11&position=chrI%3A12250001%2D12260000&simpleRepeat=pack")
chrI	12260000	10000	4	21	0	0	2	2	12	0	0	1	4	2	1	81.00	0.00	1	0	0	0	0	=HYPERLINK("http://genome.ucsc.edu/cgi-bin/hgTracks?db=ce11&position=chrI%3A12260001%2D12270000&simpleRepeat=pack")
chrI	12270000	10000	5	0	0	0	1	3	0	0	0	1	5	1	1	118.00	0.00	0	1	0	0	0	=HYPERLINK("http://genome.ucsc.edu/cgi-bin/hgTracks?db=ce11&position=chrI%3A12270001%2D12280000&simpleRepeat=pack")
chrI	12280000	10000	14	0	0	0	7	8	0	0	0	4	5	2	2	163.00	80.00	1	0	1	0	0	=HYPERLINK("http://genome.ucsc.edu/cgi-bin/hgTracks?db=ce11&position=chrI%3A12280001%2D12290000&simpleRepeat=pack")
chrI	12290000	10000	4	0	0	0	2	4	0	0	0	2	4	2	2	196.50	86.50	0	1	1	0	0	=HYPERLINK("http://genome.ucsc.edu/cgi-bin/hgTracks?db=ce11&position=chrI%3A12290001%2D12300000&simpleRepeat=pack")
chrI	12300000	10000	10	0	0	0	5	8	0	0	0	4	6	3	3	110.00	13.49	1	2	0	0	0	=HYPERLINK("http://genome.ucsc.edu/cgi-bin/hgTracks?db=ce11&position=chrI%3A12300001%2D12310000&simpleRepeat=pack")
chrI	12310000	10000	3	0	0	1	2	3	0	0	1	2	3	2	2	195.50	18.50	0	1	1	0	0	=HYPERLINK("http://genome.ucsc.edu/cgi-bin/hgTracks?db=ce11&position=chrI%3A12310001%2D12320000&simpleRepeat=pack")
chrI	12320000	10000	16	0	0	0	7	12	0	0	0	5	10	4	4	92.00	21.00	2	2	0	0	0	=HYPERLINK("http://genome.ucsc.edu/cgi-bin/hgTracks?db=ce11&position=chrI%3A12320001%2D12330000&simpleRepeat=pack")
chrI	12330000	10000	6	0	0	0	2	6	0	0	0	2	5	2	2	135.00	37.00	1	1	0	0	0	=HYPERLINK("http://genome.ucsc.edu/cgi-bin/hgTracks?db=ce11&position=chrI%3A12330001%2D12340000&simpleRepeat=pack")
chrI	12340000	10000	10	0	0	0	5	6	0	0	0	3	10	5	3	136.67	76.01	2	0	1	0	0	=HYPERLINK("http://genome.ucsc.edu/cgi-bin/hgTracks?db=ce11&position=chrI%3A12340001%2D12350000&simpleRepeat=pack")
chrI	12350000	10000	15	0	0	0	7	11	0	0	0	5	8	4	4	112.25	70.38	3	0	1	0	0	=HYPERLINK("http://genome.ucsc.edu/cgi-bin/hgTracks?db=ce11&position=chrI%3A12350001%2D12360000&simpleRepeat=pack")
chrI	12360000	10000	21	0	0	0	10	11	0	0	0	5	19	9	4	103.75	21.86	2	2	0	0	0	=HYPERLINK("http://genome.ucsc.edu/cgi-bin/hgTracks?db=ce11&position=chrI%3A12360001%2D12370000&simpleRepeat=pack")
chrI	12370000	10000	1	0	0	0	0	1	0	0	0	0	0	0	0	0.00	0.00	0	0	0	0	0	=HYPERLINK("http://genome.ucsc.edu/cgi-bin/hgTracks?db=ce11&position=chrI%3A12370001%2D12380000&simpleRepeat=pack")
chrI	12380000	10000	12	0	0	0	6	6	0	0	0	3	10	5	2	113.50	28.50	1	1	0	0	0	=HYPERLINK("http://genome.ucsc.edu/cgi-bin/hgTracks?db=ce11&position=chrI%3A12380001%2D12390000&simpleRepeat=pack")
chrI	12390000	10000	12	0	0	0	6	4	0	0	0	2	7	3	1	92.00	0.00	1	0	0	0	0	=HYPERLINK("http://genome.ucsc.edu/cgi-bin/hgTracks?db=ce11&position=chrI%3A12390001%2D12400000&simpleRepeat=pack")
chrI	12400000	10000	2	1	0	0	1	2	1	0	0	1	2	1	1	78.00	0.00	1	0	0	0	0	=HYPERLINK("http://genome.ucsc.edu/cgi-bin/hgTracks?db=ce11&position=chrI%3A12400001%2D12410000&simpleRepeat=pack")
chrI	12410000	10000	14	0	0	0	7	10	0	0	0	5	12	6	4	176.75	31.85	0	3	1	0	0	=HYPERLINK("http://genome.ucsc.edu/cgi-bin/hgTracks?db=ce11&position=chrI%3A12410001%2D12420000&simpleRepeat=pack")
chrI	12420000	10000	8	0	0	0	4	6	0	0	0	3	8	4	3	223.67	203.45	2	0	1	0	0	=HYPERLINK("http://genome.ucsc.edu/cgi-bin/hgTracks?db=ce11&position=chrI%3A12420001%2D12430000&simpleRepeat=pack")
chrI	12430000	10000	4	0	0	0	1	4	0	0	0	1	0	0	0	0.00	0.00	0	0	0	0	0	=HYPERLINK("http://genome.ucsc.edu/cgi-bin/hgTracks?db=ce11&position=chrI%3A12430001%2D12440000&simpleRepeat=pack")
chrI	12440000	10000	7	0	0	0	2	5	0	0	0	2	7	2	2	104.00	0.00	0	2	0	0	0	=HYPERLINK("http://genome.ucsc.edu/cgi-bin/hgTracks?db=ce11&position=chrI%3A12440001%2D12450000&simpleRepeat=pack")
chrI	12450000	10000	10	0	0	0	6	6	0	0	0	3	9	6	3	82.67	16.50	2	1	0	0	0	=HYPERLINK("http://genome.ucsc.edu/cgi-bin/hgTracks?db=ce11&position=chrI%3A12450001%2D12460000&simpleRepeat=pack")
chrI	12460000	10000	10	25	0	25	4	4	12	0	15	1	8	4	1	58.00	0.00	1	0	0	0	0	=HYPERLINK("http://genome.ucsc.edu/cgi-bin/hgTracks?db=ce11&position=chrI%3A12460001%2D12470000&simpleRepeat=pack")
chrI	12470000	10000	0	0	0	0	0	0	0	0	0	0	0	0	0	0.00	0.00	0	0	0	0	0	=HYPERLINK("http://genome.ucsc.edu/cgi-bin/hgTracks?db=ce11&position=chrI%3A12470001%2D12480000&simpleRepeat=pack")
chrI	12480000	10000	7	2	0	5	3	5	2	0	4	2	3	1	1	56.00	0.00	1	0	0	0	0	=HYPERLINK("http://genome.ucsc.edu/cgi-bin/hgTracks?db=ce11&position=chrI%3A12480001%2D12490000&simpleRepeat=pack")
chrI	12490000	10000	13	0	0	0	5	4	0	0	0	1	3	0	0	0.00	0.00	0	0	0	0	0	=HYPERLINK("http://genome.ucsc.edu/cgi-bin/hgTracks?db=ce11&position=chrI%3A12490001%2D12500000&simpleRepeat=pack")
chrI	12500000	10000	15	0	0	0	7	5	0	0	0	2	14	7	2	184.00	115.00	1	0	1	0	0	=HYPERLINK("http://genome.ucsc.edu/cgi-bin/hgTracks?db=ce11&position=chrI%3A12500001%2D12510000&simpleRepeat=pack")
chrI	12510000	10000	4	0	0	0	2	4	0	0	0	2	4	2	2	114.00	25.00	1	1	0	0	0	=HYPERLINK("http://genome.ucsc.edu/cgi-bin/hgTracks?db=ce11&position=chrI%3A12510001%2D12520000&simpleRepeat=pack")
chrI	12520000	10000	23	0	0	0	11	11	0	0	0	5	21	10	5	149.40	104.66	2	2	1	0	0	=HYPERLINK("http://genome.ucsc.edu/cgi-bin/hgTracks?db=ce11&position=chrI%3A12520001%2D12530000&simpleRepeat=pack")
chrI	12530000	10000	7	0	0	0	3	7	0	0	0	3	4	2	2	102.00	3.00	1	1	0	0	0	=HYPERLINK("http://genome.ucsc.edu/cgi-bin/hgTracks?db=ce11&position=chrI%3A12530001%2D12540000&simpleRepeat=pack")
chrI	12540000	10000	28	0	0	0	14	12	0	0	0	6	20	10	5	115.20	51.76	2	3	0	0	0	=HYPERLINK("http://genome.ucsc.edu/cgi-bin/hgTracks?db=ce11&position=chrI%3A12540001%2D12550000&simpleRepeat=pack")
chrI	12550000	10000	7	0	0	0	2	6	0	0	0	2	7	2	2	95.00	16.00	1	1	0	0	0	=HYPERLINK("http://genome.ucsc.edu/cgi-bin/hgTracks?db=ce11&position=chrI%3A12550001%2D12560000&simpleRepeat=pack")
chrI	12560000	10000	7	0	0	0	3	7	0	0	0	3	7	3	3	80.67	26.45	2	1	0	0	0	=HYPERLINK("http://genome.ucsc.edu/cgi-bin/hgTracks?db=ce11&position=chrI%3A12560001%2D12570000&simpleRepeat=pack")
chrI	12570000	10000	8	0	0	0	3	8	0	0	0	3	6	2	2	108.00	11.00	1	1	0	0	0	=HYPERLINK("http://genome.ucsc.edu/cgi-bin/hgTracks?db=ce11&position=chrI%3A12570001%2D12580000&simpleRepeat=pack")
chrI	12580000	10000	14	0	0	0	7	10	0	0	0	5	14	7	5	195.40	141.86	2	1	2	0	0	=HYPERLINK("http://genome.ucsc.edu/cgi-bin/hgTracks?db=ce11&position=chrI%3A12580001%2D12590000&simpleRepeat=pack")
chrI	12590000	10000	12	0	0	9	6	8	0	0	4	4	5	2	2	92.00	35.00	1	1	0	0	0	=HYPERLINK("http://genome.ucsc.edu/cgi-bin/hgTracks?db=ce11&position=chrI%3A12590001%2D12600000&simpleRepeat=pack")
chrI	12600000	10000	13	0	0	6	6	5	0	0	4	2	8	4	1	65.00	0.00	1	0	0	0	0	=HYPERLINK("http://genome.ucsc.edu/cgi-bin/hgTracks?db=ce11&position=chrI%3A12600001%2D12610000&simpleRepeat=pack")
chrI	12610000	10000	2	0	0	0	0	2	0	0	0	0	0	0	0	0.00	0.00	0	0	0	0	0	=HYPERLINK("http://genome.ucsc.edu/cgi-bin/hgTracks?db=ce11&position=chrI%3A12610001%2D12620000&simpleRepeat=pack")
chrI	12620000	10000	2	12	0	11	1	2	4	0	6	1	2	1	1	75.00	0.00	1	0	0	0	0	=HYPERLINK("http://genome.ucsc.edu/cgi-bin/hgTracks?db=ce11&position=chrI%3A12620001%2D12630000&simpleRepeat=pack")
chrI	12630000	10000	0	2	0	0	0	0	2	0	0	0	0	0	0	0.00	0.00	0	0	0	0	0	=HYPERLINK("http://genome.ucsc.edu/cgi-bin/hgTracks?db=ce11&position=chrI%3A12630001%2D12640000&simpleRepeat=pack")
chrI	12640000	10000	15	0	0	0	7	9	0	0	0	4	13	6	3	106.00	7.87	1	2	0	0	0	=HYPERLINK("http://genome.ucsc.edu/cgi-bin/hgTracks?db=ce11&position=chrI%3A12640001%2D12650000&simpleRepeat=pack")
chrI	12650000	10000	12	0	0	0	6	8	0	0	0	4	12	6	4	123.50	54.35	2	1	1	0	0	=HYPERLINK("http://genome.ucsc.edu/cgi-bin/hgTracks?db=ce11&position=chrI%3A12650001%2D12660000&simpleRepeat=pack")
chrI	12660000	10000	4	0	0	0	2	2	0	0	0	1	4	2	1	85.00	0.00	1	0	0	0	0	=HYPERLINK("http://genome.ucsc.edu/cgi-bin/hgTracks?db=ce11&position=chrI%3A12660001%2D12670000&simpleRepeat=pack")
chrI	12670000	10000	2	0	0	0	0	2	0	0	0	0	2	0	0	0.00	0.00	0	0	0	0	0	=HYPERLINK("http://genome.ucsc.edu/cgi-bin/hgTracks?db=ce11&position=chrI%3A12670001%2D12680000&simpleRepeat=pack")
chrI	12680000	10000	12	0	0	0	3	12	0	0	0	3	11	3	3	104.00	32.62	2	1	0	0	0	=HYPERLINK("http://genome.ucsc.edu/cgi-bin/hgTracks?db=ce11&position=chrI%3A12680001%2D12690000&simpleRepeat=pack")
chrI	12690000	10000	12	0	0	0	6	8	0	0	0	4	11	5	4	77.00	16.26	3	1	0	0	0	=HYPERLINK("http://genome.ucsc.edu/cgi-bin/hgTracks?db=ce11&position=chrI%3A12690001%2D12700000&simpleRepeat=pack")
chrI	12700000	10000	4	0	0	0	2	4	0	0	0	2	4	2	2	99.00	22.00	1	1	0	0	0	=HYPERLINK("http://genome.ucsc.edu/cgi-bin/hgTracks?db=ce11&position=chrI%3A12700001%2D12710000&simpleRepeat=pack")
chrI	12710000	10000	4	6	0	2	2	4	1	0	2	2	2	1	1	186.00	0.00	0	1	0	0	0	=HYPERLINK("http://genome.ucsc.edu/cgi-bin/hgTracks?db=ce11&position=chrI%3A12710001%2D12720000&simpleRepeat=pack")
chrI	12720000	10000	4	0	0	0	1	4	0	0	0	1	2	1	1	72.00	0.00	1	0	0	0	0	=HYPERLINK("http://genome.ucsc.edu/cgi-bin/hgTracks?db=ce11&position=chrI%3A12720001%2D12730000&simpleRepeat=pack")
chrI	12730000	10000	6	0	0	3	3	4	0	0	2	2	4	1	1	87.00	0.00	1	0	0	0	0	=HYPERLINK("http://genome.ucsc.edu/cgi-bin/hgTracks?db=ce11&position=chrI%3A12730001%2D12740000&simpleRepeat=pack")
chrI	12740000	10000	8	0	0	0	3	5	0	0	0	2	4	2	1	57.00	0.00	1	0	0	0	0	=HYPERLINK("http://genome.ucsc.edu/cgi-bin/hgTracks?db=ce11&position=chrI%3A12740001%2D12750000&simpleRepeat=pack")
chrI	12750000	10000	4	0	0	6	2	4	0	0	3	2	1	0	0	0.00	0.00	0	0	0	0	0	=HYPERLINK("http://genome.ucsc.edu/cgi-bin/hgTracks?db=ce11&position=chrI%3A12750001%2D12760000&simpleRepeat=pack")
chrI	12760000	10000	0	0	0	2	0	0	0	0	2	0	0	0	0	0.00	0.00	0	0	0	0	0	=HYPERLINK("http://genome.ucsc.edu/cgi-bin/hgTracks?db=ce11&position=chrI%3A12760001%2D12770000&simpleRepeat=pack")
chrI	12770000	10000	2	0	0	0	1	2	0	0	0	1	2	1	1	74.00	0.00	1	0	0	0	0	=HYPERLINK("http://genome.ucsc.edu/cgi-bin/hgTracks?db=ce11&position=chrI%3A12770001%2D12780000&simpleRepeat=pack")
chrI	12780000	10000	35	0	0	13935	5	28	0	0	3710	4	10	5	4	148.00	60.65	1	2	1	0	0	=HYPERLINK("http://genome.ucsc.edu/cgi-bin/hgTracks?db=ce11&position=chrI%3A12780001%2D12790000&simpleRepeat=pack")
chrI	12790000	10000	0	0	0	0	0	0	0	0	0	0	0	0	0	0.00	0.00	0	0	0	0	0	=HYPERLINK("http://genome.ucsc.edu/cgi-bin/hgTracks?db=ce11&position=chrI%3A12790001%2D12800000&simpleRepeat=pack")
chrI	12800000	10000	4	0	0	0	2	4	0	0	0	2	4	2	2	132.50	1.50	0	2	0	0	0	=HYPERLINK("http://genome.ucsc.edu/cgi-bin/hgTracks?db=ce11&position=chrI%3A12800001%2D12810000&simpleRepeat=pack")
chrI	12810000	10000	13	0	0	0	6	9	0	0	0	4	6	3	2	121.50	19.50	0	2	0	0	0	=HYPERLINK("http://genome.ucsc.edu/cgi-bin/hgTracks?db=ce11&position=chrI%3A12810001%2D12820000&simpleRepeat=pack")
chrI	12820000	10000	4	0	0	1	2	4	0	0	1	2	2	1	1	82.00	0.00	1	0	0	0	0	=HYPERLINK("http://genome.ucsc.edu/cgi-bin/hgTracks?db=ce11&position=chrI%3A12820001%2D12830000&simpleRepeat=pack")
chrI	12830000	10000	4	0	0	0	2	2	0	0	0	1	0	0	0	0.00	0.00	0	0	0	0	0	=HYPERLINK("http://genome.ucsc.edu/cgi-bin/hgTracks?db=ce11&position=chrI%3A12830001%2D12840000&simpleRepeat=pack")
chrI	12840000	10000	7	0	0	11	2	5	0	0	10	1	3	1	1	57.00	0.00	1	0	0	0	0	=HYPERLINK("http://genome.ucsc.edu/cgi-bin/hgTracks?db=ce11&position=chrI%3A12840001%2D12850000&simpleRepeat=pack")
chrI	12850000	10000	0	0	0	1	0	0	0	0	1	0	0	0	0	0.00	0.00	0	0	0	0	0	=HYPERLINK("http://genome.ucsc.edu/cgi-bin/hgTracks?db=ce11&position=chrI%3A12850001%2D12860000&simpleRepeat=pack")
chrI	12860000	10000	19	0	0	0	6	11	0	0	0	4	6	3	3	94.00	39.86	2	1	0	0	0	=HYPERLINK("http://genome.ucsc.edu/cgi-bin/hgTracks?db=ce11&position=chrI%3A12860001%2D12870000&simpleRepeat=pack")
chrI	12870000	10000	11	0	0	0	5	5	0	0	0	2	11	5	2	97.50	35.50	1	1	0	0	0	=HYPERLINK("http://genome.ucsc.edu/cgi-bin/hgTracks?db=ce11&position=chrI%3A12870001%2D12880000&simpleRepeat=pack")
chrI	12880000	10000	7	0	0	0	3	5	0	0	0	2	6	3	2	157.00	59.00	1	0	1	0	0	=HYPERLINK("http://genome.ucsc.edu/cgi-bin/hgTracks?db=ce11&position=chrI%3A12880001%2D12890000&simpleRepeat=pack")
chrI	12890000	10000	5	0	0	1	2	5	0	0	1	2	5	2	2	114.00	33.00	1	1	0	0	0	=HYPERLINK("http://genome.ucsc.edu/cgi-bin/hgTracks?db=ce11&position=chrI%3A12890001%2D12900000&simpleRepeat=pack")
chrI	12900000	10000	25	0	0	0	12	9	0	0	0	4	22	10	3	178.67	85.13	1	1	1	0	0	=HYPERLINK("http://genome.ucsc.edu/cgi-bin/hgTracks?db=ce11&position=chrI%3A12900001%2D12910000&simpleRepeat=pack")
chrI	12910000	10000	25	0	0	2972	4	14	0	0	1371	2	8	4	2	113.00	4.00	0	2	0	0	0	=HYPERLINK("http://genome.ucsc.edu/cgi-bin/hgTracks?db=ce11&position=chrI%3A12910001%2D12920000&simpleRepeat=pack")
chrI	12920000	10000	28	8	0	6736	7	18	2	0	3389	3	14	7	3	123.67	56.24	1	2	0	0	0	=HYPERLINK("http://genome.ucsc.edu/cgi-bin/hgTracks?db=ce11&position=chrI%3A12920001%2D12930000&simpleRepeat=pack")
chrI	12930000	10000	32	0	0	0	16	12	0	0	0	6	19	9	5	79.80	27.67	4	1	0	0	0	=HYPERLINK("http://genome.ucsc.edu/cgi-bin/hgTracks?db=ce11&position=chrI%3A12930001%2D12940000&simpleRepeat=pack")
chrI	12940000	10000	7	8	0	0	3	5	3	0	0	2	2	1	1	359.00	0.00	0	0	1	0	0	=HYPERLINK("http://genome.ucsc.edu/cgi-bin/hgTracks?db=ce11&position=chrI%3A12940001%2D12950000&simpleRepeat=pack")
chrI	12950000	10000	9	2	0	0	4	7	1	0	0	3	9	4	3	98.67	47.30	2	1	0	0	0	=HYPERLINK("http://genome.ucsc.edu/cgi-bin/hgTracks?db=ce11&position=chrI%3A12950001%2D12960000&simpleRepeat=pack")
chrI	12960000	10000	6	0	0	0	3	6	0	0	0	3	4	2	2	114.50	38.50	1	1	0	0	0	=HYPERLINK("http://genome.ucsc.edu/cgi-bin/hgTracks?db=ce11&position=chrI%3A12960001%2D12970000&simpleRepeat=pack")
chrI	12970000	10000	12	0	0	1	6	6	0	0	1	3	6	3	2	131.00	39.00	1	1	0	0	0	=HYPERLINK("http://genome.ucsc.edu/cgi-bin/hgTracks?db=ce11&position=chrI%3A12970001%2D12980000&simpleRepeat=pack")
chrI	12980000	10000	22	0	0	1	11	14	0	0	1	7	20	10	6	112.67	43.03	3	3	0	0	0	=HYPERLINK("http://genome.ucsc.edu/cgi-bin/hgTracks?db=ce11&position=chrI%3A12980001%2D12990000&simpleRepeat=pack")
chrI	12990000	10000	4	0	0	0	2	4	0	0	0	2	4	2	2	74.50	24.50	2	0	0	0	0	=HYPERLINK("http://genome.ucsc.edu/cgi-bin/hgTracks?db=ce11&position=chrI%3A12990001%2D13000000&simpleRepeat=pack")
chrI	13000000	10000	2	0	0	0	1	2	0	0	0	1	2	1	1	110.00	0.00	0	1	0	0	0	=HYPERLINK("http://genome.ucsc.edu/cgi-bin/hgTracks?db=ce11&position=chrI%3A13000001%2D13010000&simpleRepeat=pack")
chrI	13010000	10000	17	22	0	5	7	15	19	0	3	6	16	7	6	94.17	44.19	5	1	0	0	0	=HYPERLINK("http://genome.ucsc.edu/cgi-bin/hgTracks?db=ce11&position=chrI%3A13010001%2D13020000&simpleRepeat=pack")
chrI	13020000	10000	13	0	0	12	6	7	0	0	7	3	12	5	3	113.00	43.69	1	2	0	0	0	=HYPERLINK("http://genome.ucsc.edu/cgi-bin/hgTracks?db=ce11&position=chrI%3A13020001%2D13030000&simpleRepeat=pack")
chrI	13030000	10000	16	0	0	0	8	12	0	0	0	6	16	8	6	125.83	55.09	3	3	0	0	0	=HYPERLINK("http://genome.ucsc.edu/cgi-bin/hgTracks?db=ce11&position=chrI%3A13030001%2D13040000&simpleRepeat=pack")
chrI	13040000	10000	6	0	0	0	3	2	0	0	0	1	6	3	1	88.00	0.00	1	0	0	0	0	=HYPERLINK("http://genome.ucsc.edu/cgi-bin/hgTracks?db=ce11&position=chrI%3A13040001%2D13050000&simpleRepeat=pack")
chrI	13050000	10000	23	0	0	0	9	15	0	0	0	6	18	8	5	94.20	26.87	2	3	0	0	0	=HYPERLINK("http://genome.ucsc.edu/cgi-bin/hgTracks?db=ce11&position=chrI%3A13050001%2D13060000&simpleRepeat=pack")
chrI	13060000	10000	19	0	0	14	7	19	0	0	11	7	14	7	7	176.29	82.42	2	2	3	0	0	=HYPERLINK("http://genome.ucsc.edu/cgi-bin/hgTracks?db=ce11&position=chrI%3A13060001%2D13070000&simpleRepeat=pack")
chrI	13070000	10000	5	14	0	0	2	3	9	0	0	1	4	1	1	208.00	0.00	0	0	1	0	0	=HYPERLINK("http://genome.ucsc.edu/cgi-bin/hgTracks?db=ce11&position=chrI%3A13070001%2D13080000&simpleRepeat=pack")
chrI	13080000	10000	4	0	0	0	0	2	0	0	0	0	0	0	0	0.00	0.00	0	0	0	0	0	=HYPERLINK("http://genome.ucsc.edu/cgi-bin/hgTracks?db=ce11&position=chrI%3A13080001%2D13090000&simpleRepeat=pack")
chrI	13090000	10000	8	0	0	3	3	8	0	0	2	3	4	1	1	53.00	0.00	1	0	0	0	0	=HYPERLINK("http://genome.ucsc.edu/cgi-bin/hgTracks?db=ce11&position=chrI%3A13090001%2D13100000&simpleRepeat=pack")
chrI	13100000	10000	12	0	0	0	6	2	0	0	0	1	12	6	1	62.00	0.00	1	0	0	0	0	=HYPERLINK("http://genome.ucsc.edu/cgi-bin/hgTracks?db=ce11&position=chrI%3A13100001%2D13110000&simpleRepeat=pack")
chrI	13110000	10000	0	0	0	0	0	0	0	0	0	0	0	0	0	0.00	0.00	0	0	0	0	0	=HYPERLINK("http://genome.ucsc.edu/cgi-bin/hgTracks?db=ce11&position=chrI%3A13110001%2D13120000&simpleRepeat=pack")
chrI	13120000	10000	31	0	0	0	5	27	0	0	0	3	8	3	2	70.50	6.50	2	0	0	0	0	=HYPERLINK("http://genome.ucsc.edu/cgi-bin/hgTracks?db=ce11&position=chrI%3A13120001%2D13130000&simpleRepeat=pack")
chrI	13130000	10000	6	0	0	0	3	4	0	0	0	2	6	3	2	131.00	65.00	1	1	0	0	0	=HYPERLINK("http://genome.ucsc.edu/cgi-bin/hgTracks?db=ce11&position=chrI%3A13130001%2D13140000&simpleRepeat=pack")
chrI	13140000	10000	72	831	0	87	26	44	424	0	33	15	13	5	4	96.75	32.78	3	1	0	0	0	=HYPERLINK("http://genome.ucsc.edu/cgi-bin/hgTracks?db=ce11&position=chrI%3A13140001%2D13150000&simpleRepeat=pack")
chrI	13150000	10000	80	118	0	34	25	50	74	0	21	17	22	10	7	146.43	55.46	1	5	1	0	0	=HYPERLINK("http://genome.ucsc.edu/cgi-bin/hgTracks?db=ce11&position=chrI%3A13150001%2D13160000&simpleRepeat=pack")
chrI	13160000	10000	5	0	0	0	2	3	0	0	0	1	2	1	1	117.00	0.00	0	1	0	0	0	=HYPERLINK("http://genome.ucsc.edu/cgi-bin/hgTracks?db=ce11&position=chrI%3A13160001%2D13170000&simpleRepeat=pack")
chrI	13170000	10000	10	0	0	3	5	10	0	0	1	5	8	4	4	132.25	51.41	1	3	0	0	0	=HYPERLINK("http://genome.ucsc.edu/cgi-bin/hgTracks?db=ce11&position=chrI%3A13170001%2D13180000&simpleRepeat=pack")
chrI	13180000	10000	6	0	0	0	2	6	0	0	0	2	6	2	2	152.00	72.00	1	0	1	0	0	=HYPERLINK("http://genome.ucsc.edu/cgi-bin/hgTracks?db=ce11&position=chrI%3A13180001%2D13190000&simpleRepeat=pack")
chrI	13190000	10000	9	0	0	0	5	7	0	0	0	4	9	5	4	164.00	24.10	0	4	0	0	0	=HYPERLINK("http://genome.ucsc.edu/cgi-bin/hgTracks?db=ce11&position=chrI%3A13190001%2D13200000&simpleRepeat=pack")
chrI	13200000	10000	18	0	0	0	9	12	0	0	0	6	18	9	6	125.00	70.18	2	3	1	0	0	=HYPERLINK("http://genome.ucsc.edu/cgi-bin/hgTracks?db=ce11&position=chrI%3A13200001%2D13210000&simpleRepeat=pack")
chrI	13210000	10000	4	0	0	0	2	4	0	0	0	2	3	1	1	110.00	0.00	0	1	0	0	0	=HYPERLINK("http://genome.ucsc.edu/cgi-bin/hgTracks?db=ce11&position=chrI%3A13210001%2D13220000&simpleRepeat=pack")
chrI	13220000	10000	6	0	0	2	2	6	0	0	1	2	1	0	0	0.00	0.00	0	0	0	0	0	=HYPERLINK("http://genome.ucsc.edu/cgi-bin/hgTracks?db=ce11&position=chrI%3A13220001%2D13230000&simpleRepeat=pack")
chrI	13230000	10000	231	27	0	788	13	110	14	0	422	8	19	9	6	114.17	50.88	2	4	0	0	0	=HYPERLINK("http://genome.ucsc.edu/cgi-bin/hgTracks?db=ce11&position=chrI%3A13230001%2D13240000&simpleRepeat=pack")
chrI	13240000	10000	24	0	0	1	12	16	0	0	1	8	24	12	8	115.12	34.81	3	5	0	0	0	=HYPERLINK("http://genome.ucsc.edu/cgi-bin/hgTracks?db=ce11&position=chrI%3A13240001%2D13250000&simpleRepeat=pack")
chrI	13250000	10000	9	0	0	5	4	9	0	0	1	4	9	4	4	108.00	39.39	2	2	0	0	0	=HYPERLINK("http://genome.ucsc.edu/cgi-bin/hgTracks?db=ce11&position=chrI%3A13250001%2D13260000&simpleRepeat=pack")
chrI	13260000	10000	2	0	0	8	0	2	0	0	4	0	1	0	0	0.00	0.00	0	0	0	0	0	=HYPERLINK("http://genome.ucsc.edu/cgi-bin/hgTracks?db=ce11&position=chrI%3A13260001%2D13270000&simpleRepeat=pack")
chrI	13270000	10000	893	0	0	182100	4	410	0	0	28471	3	10	4	3	112.67	54.42	2	1	0	0	0	=HYPERLINK("http://genome.ucsc.edu/cgi-bin/hgTracks?db=ce11&position=chrI%3A13270001%2D13280000&simpleRepeat=pack")
chrI	13280000	10000	2	0	0	0	1	2	0	0	0	1	2	1	1	220.00	0.00	0	0	1	0	0	=HYPERLINK("http://genome.ucsc.edu/cgi-bin/hgTracks?db=ce11&position=chrI%3A13280001%2D13290000&simpleRepeat=pack")
chrI	13290000	10000	17	0	0	0	8	11	0	0	0	5	6	3	3	147.67	28.34	0	3	0	0	0	=HYPERLINK("http://genome.ucsc.edu/cgi-bin/hgTracks?db=ce11&position=chrI%3A13290001%2D13300000&simpleRepeat=pack")
chrI	13300000	10000	14	0	0	0	7	10	0	0	0	5	8	4	2	109.50	21.50	1	1	0	0	0	=HYPERLINK("http://genome.ucsc.edu/cgi-bin/hgTracks?db=ce11&position=chrI%3A13300001%2D13310000&simpleRepeat=pack")
chrI	13310000	10000	29	0	0	0	14	17	0	0	0	8	18	9	5	153.40	58.19	1	2	2	0	0	=HYPERLINK("http://genome.ucsc.edu/cgi-bin/hgTracks?db=ce11&position=chrI%3A13310001%2D13320000&simpleRepeat=pack")
chrI	13320000	10000	10	0	0	0	5	4	0	0	0	2	10	5	2	70.00	21.00	2	0	0	0	0	=HYPERLINK("http://genome.ucsc.edu/cgi-bin/hgTracks?db=ce11&position=chrI%3A13320001%2D13330000&simpleRepeat=pack")
chrI	13330000	10000	6	0	0	0	3	6	0	0	0	3	4	2	2	116.00	18.00	1	1	0	0	0	=HYPERLINK("http://genome.ucsc.edu/cgi-bin/hgTracks?db=ce11&position=chrI%3A13330001%2D13340000&simpleRepeat=pack")
chrI	13340000	10000	1	0	0	0	0	1	0	0	0	0	0	0	0	0.00	0.00	0	0	0	0	0	=HYPERLINK("http://genome.ucsc.edu/cgi-bin/hgTracks?db=ce11&position=chrI%3A13340001%2D13350000&simpleRepeat=pack")
chrI	13350000	10000	91	0	0	22	9	78	0	0	17	7	6	3	2	97.50	2.50	2	0	0	0	0	=HYPERLINK("http://genome.ucsc.edu/cgi-bin/hgTracks?db=ce11&position=chrI%3A13350001%2D13360000&simpleRepeat=pack")
chrI	13360000	10000	29	0	0	6	2	28	0	0	3	2	2	1	1	97.00	0.00	1	0	0	0	0	=HYPERLINK("http://genome.ucsc.edu/cgi-bin/hgTracks?db=ce11&position=chrI%3A13360001%2D13370000&simpleRepeat=pack")
chrI	13370000	10000	14	0	0	0	7	6	0	0	0	3	14	7	3	179.00	122.24	1	1	1	0	0	=HYPERLINK("http://genome.ucsc.edu/cgi-bin/hgTracks?db=ce11&position=chrI%3A13370001%2D13380000&simpleRepeat=pack")
chrI	13380000	10000	4	0	0	22	2	2	0	0	11	1	4	2	1	60.00	0.00	1	0	0	0	0	=HYPERLINK("http://genome.ucsc.edu/cgi-bin/hgTracks?db=ce11&position=chrI%3A13380001%2D13390000&simpleRepeat=pack")
chrI	13390000	10000	8	0	0	0	4	6	0	0	0	3	8	4	3	194.67	120.01	1	1	1	0	0	=HYPERLINK("http://genome.ucsc.edu/cgi-bin/hgTracks?db=ce11&position=chrI%3A13390001%2D13400000&simpleRepeat=pack")
chrI	13400000	10000	353	0	0	6320	15	311	0	0	1779	15	9	4	4	212.50	123.31	0	3	1	0	0	=HYPERLINK("http://genome.ucsc.edu/cgi-bin/hgTracks?db=ce11&position=chrI%3A13400001%2D13410000&simpleRepeat=pack")
chrI	13410000	10000	5	0	0	0	2	5	0	0	0	2	4	2	2	99.00	7.00	1	1	0	0	0	=HYPERLINK("http://genome.ucsc.edu/cgi-bin/hgTracks?db=ce11&position=chrI%3A13410001%2D13420000&simpleRepeat=pack")
chrI	13420000	10000	3	7	0	0	1	3	3	0	0	1	3	1	1	53.00	0.00	1	0	0	0	0	=HYPERLINK("http://genome.ucsc.edu/cgi-bin/hgTracks?db=ce11&position=chrI%3A13420001%2D13430000&simpleRepeat=pack")
chrI	13430000	10000	22	0	0	0	11	8	0	0	0	4	17	8	3	102.00	24.39	2	1	0	0	0	=HYPERLINK("http://genome.ucsc.edu/cgi-bin/hgTracks?db=ce11&position=chrI%3A13430001%2D13440000&simpleRepeat=pack")
chrI	13440000	10000	5	1	0	1	1	5	1	0	1	1	5	1	1	70.00	0.00	1	0	0	0	0	=HYPERLINK("http://genome.ucsc.edu/cgi-bin/hgTracks?db=ce11&position=chrI%3A13440001%2D13450000&simpleRepeat=pack")
chrI	13450000	10000	28	0	0	22	14	12	0	0	11	6	10	4	3	93.67	36.43	2	1	0	0	0	=HYPERLINK("http://genome.ucsc.edu/cgi-bin/hgTracks?db=ce11&position=chrI%3A13450001%2D13460000&simpleRepeat=pack")
chrI	13460000	10000	18	4	0	0	2	8	2	0	0	1	5	0	0	0.00	0.00	0	0	0	0	0	=HYPERLINK("http://genome.ucsc.edu/cgi-bin/hgTracks?db=ce11&position=chrI%3A13460001%2D13470000&simpleRepeat=pack")
chrI	13470000	10000	16	0	0	0	8	6	0	0	0	3	16	8	3	83.00	20.12	2	1	0	0	0	=HYPERLINK("http://genome.ucsc.edu/cgi-bin/hgTracks?db=ce11&position=chrI%3A13470001%2D13480000&simpleRepeat=pack")
chrI	13480000	10000	37	4	0	0	4	19	2	0	0	3	12	3	2	117.00	6.00	0	2	0	0	0	=HYPERLINK("http://genome.ucsc.edu/cgi-bin/hgTracks?db=ce11&position=chrI%3A13480001%2D13490000&simpleRepeat=pack")
chrI	13490000	10000	8	0	0	0	4	4	0	0	0	2	8	4	2	103.50	26.50	1	1	0	0	0	=HYPERLINK("http://genome.ucsc.edu/cgi-bin/hgTracks?db=ce11&position=chrI%3A13490001%2D13500000&simpleRepeat=pack")
chrI	13500000	10000	18	0	0	0	9	6	0	0	0	3	17	8	3	83.00	19.25	2	1	0	0	0	=HYPERLINK("http://genome.ucsc.edu/cgi-bin/hgTracks?db=ce11&position=chrI%3A13500001%2D13510000&simpleRepeat=pack")
chrI	13510000	10000	6	0	0	1	3	6	0	0	1	3	4	2	2	180.00	26.00	0	1	1	0	0	=HYPERLINK("http://genome.ucsc.edu/cgi-bin/hgTracks?db=ce11&position=chrI%3A13510001%2D13520000&simpleRepeat=pack")
chrI	13520000	10000	6	0	0	1	3	4	0	0	1	2	6	3	2	110.00	16.00	1	1	0	0	0	=HYPERLINK("http://genome.ucsc.edu/cgi-bin/hgTracks?db=ce11&position=chrI%3A13520001%2D13530000&simpleRepeat=pack")
chrI	13530000	10000	4	0	0	1	2	4	0	0	1	2	3	1	1	58.00	0.00	1	0	0	0	0	=HYPERLINK("http://genome.ucsc.edu/cgi-bin/hgTracks?db=ce11&position=chrI%3A13530001%2D13540000&simpleRepeat=pack")
chrI	13540000	10000	1	0	0	0	0	1	0	0	0	0	1	0	0	0.00	0.00	0	0	0	0	0	=HYPERLINK("http://genome.ucsc.edu/cgi-bin/hgTracks?db=ce11&position=chrI%3A13540001%2D13550000&simpleRepeat=pack")
chrI	13550000	10000	9	0	0	4	1	7	0	0	2	1	3	1	1	154.00	0.00	0	1	0	0	0	=HYPERLINK("http://genome.ucsc.edu/cgi-bin/hgTracks?db=ce11&position=chrI%3A13550001%2D13560000&simpleRepeat=pack")
chrI	13560000	10000	7	0	0	1	1	7	0	0	1	1	2	1	1	98.00	0.00	1	0	0	0	0	=HYPERLINK("http://genome.ucsc.edu/cgi-bin/hgTracks?db=ce11&position=chrI%3A13560001%2D13570000&simpleRepeat=pack")
chrI	13570000	10000	4	0	0	0	1	4	0	0	0	1	4	1	1	69.00	0.00	1	0	0	1	1	=HYPERLINK("http://genome.ucsc.edu/cgi-bin/hgTracks?db=ce11&position=chrI%3A13570001%2D13580000&simpleRepeat=pack")
chrI	13580000	10000	32	0	0	10	14	16	0	0	6	6	16	7	4	100.75	31.92	2	2	0	0	0	=HYPERLINK("http://genome.ucsc.edu/cgi-bin/hgTracks?db=ce11&position=chrI%3A13580001%2D13590000&simpleRepeat=pack")
chrI	13590000	10000	8	6	0	0	4	6	6	0	0	3	8	4	3	180.00	23.85	0	2	1	0	0	=HYPERLINK("http://genome.ucsc.edu/cgi-bin/hgTracks?db=ce11&position=chrI%3A13590001%2D13600000&simpleRepeat=pack")
chrI	13600000	10000	12	9	0	0	5	6	4	0	0	2	12	5	2	193.00	113.00	1	0	1	0	0	=HYPERLINK("http://genome.ucsc.edu/cgi-bin/hgTracks?db=ce11&position=chrI%3A13600001%2D13610000&simpleRepeat=pack")
chrI	13610000	10000	48	312	0	2084	11	35	150	0	1052	5	6	3	2	144.50	63.50	1	0	1	0	0	=HYPERLINK("http://genome.ucsc.edu/cgi-bin/hgTracks?db=ce11&position=chrI%3A13610001%2D13620000&simpleRepeat=pack")
chrI	13620000	10000	12	0	0	0	6	10	0	0	0	5	11	5	4	90.00	21.58	3	1	0	0	0	=HYPERLINK("http://genome.ucsc.edu/cgi-bin/hgTracks?db=ce11&position=chrI%3A13620001%2D13630000&simpleRepeat=pack")
chrI	13630000	10000	13	0	0	0	3	7	0	0	0	2	3	0	0	0.00	0.00	0	0	0	0	0	=HYPERLINK("http://genome.ucsc.edu/cgi-bin/hgTracks?db=ce11&position=chrI%3A13630001%2D13640000&simpleRepeat=pack")
chrI	13640000	10000	4	0	0	0	2	4	0	0	0	2	4	2	2	76.50	22.50	2	0	0	0	0	=HYPERLINK("http://genome.ucsc.edu/cgi-bin/hgTracks?db=ce11&position=chrI%3A13640001%2D13650000&simpleRepeat=pack")
chrI	13650000	10000	2	0	0	0	1	2	0	0	0	1	2	1	1	51.00	0.00	1	0	0	0	0	=HYPERLINK("http://genome.ucsc.edu/cgi-bin/hgTracks?db=ce11&position=chrI%3A13650001%2D13660000&simpleRepeat=pack")
chrI	13660000	10000	12	0	0	0	5	8	0	0	0	3	8	3	2	123.50	2.50	0	2	0	0	0	=HYPERLINK("http://genome.ucsc.edu/cgi-bin/hgTracks?db=ce11&position=chrI%3A13660001%2D13670000&simpleRepeat=pack")
chrI	13670000	10000	4	0	0	0	2	4	0	0	0	2	4	2	2	151.50	93.50	1	0	1	0	0	=HYPERLINK("http://genome.ucsc.edu/cgi-bin/hgTracks?db=ce11&position=chrI%3A13670001%2D13680000&simpleRepeat=pack")
chrI	13680000	10000	13	0	0	2	6	7	0	0	2	3	9	3	2	91.00	28.00	1	1	0	0	0	=HYPERLINK("http://genome.ucsc.edu/cgi-bin/hgTracks?db=ce11&position=chrI%3A13680001%2D13690000&simpleRepeat=pack")
chrI	13690000	10000	8	0	0	2	4	6	0	0	2	3	8	4	3	165.67	39.19	0	2	1	0	0	=HYPERLINK("http://genome.ucsc.edu/cgi-bin/hgTracks?db=ce11&position=chrI%3A13690001%2D13700000&simpleRepeat=pack")
chrI	13700000	10000	2	0	0	2	0	2	0	0	2	0	1	0	0	0.00	0.00	0	0	0	0	0	=HYPERLINK("http://genome.ucsc.edu/cgi-bin/hgTracks?db=ce11&position=chrI%3A13700001%2D13710000&simpleRepeat=pack")
chrI	13710000	10000	4	0	0	6	2	4	0	0	3	2	4	2	2	74.50	2.50	2	0	0	0	0	=HYPERLINK("http://genome.ucsc.edu/cgi-bin/hgTracks?db=ce11&position=chrI%3A13710001%2D13720000&simpleRepeat=pack")
chrI	13720000	10000	20	0	0	1237	7	12	0	0	640	4	4	2	2	125.50	33.50	1	1	0	0	0	=HYPERLINK("http://genome.ucsc.edu/cgi-bin/hgTracks?db=ce11&position=chrI%3A13720001%2D13730000&simpleRepeat=pack")
chrI	13730000	10000	2	0	0	3	0	2	0	0	2	0	0	0	0	0.00	0.00	0	0	0	0	0	=HYPERLINK("http://genome.ucsc.edu/cgi-bin/hgTracks?db=ce11&position=chrI%3A13730001%2D13740000&simpleRepeat=pack")
chrI	13740000	10000	1	0	0	0	0	1	0	0	0	0	1	0	0	0.00	0.00	0	0	0	0	0	=HYPERLINK("http://genome.ucsc.edu/cgi-bin/hgTracks?db=ce11&position=chrI%3A13740001%2D13750000&simpleRepeat=pack")
chrI	13750000	10000	12	0	0	3	4	6	0	0	2	2	5	1	1	75.00	0.00	1	0	0	0	0	=HYPERLINK("http://genome.ucsc.edu/cgi-bin/hgTracks?db=ce11&position=chrI%3A13750001%2D13760000&simpleRepeat=pack")
chrI	13760000	10000	17	0	0	0	7	9	0	0	0	4	8	4	3	139.33	45.64	1	2	0	0	0	=HYPERLINK("http://genome.ucsc.edu/cgi-bin/hgTracks?db=ce11&position=chrI%3A13760001%2D13770000&simpleRepeat=pack")
chrI	13770000	10000	10	0	0	0	5	6	0	0	0	3	6	3	2	100.00	4.00	1	1	0	0	0	=HYPERLINK("http://genome.ucsc.edu/cgi-bin/hgTracks?db=ce11&position=chrI%3A13770001%2D13780000&simpleRepeat=pack")
chrI	13780000	10000	1	0	0	0	0	1	0	0	0	0	0	0	0	0.00	0.00	0	0	0	0	0	=HYPERLINK("http://genome.ucsc.edu/cgi-bin/hgTracks?db=ce11&position=chrI%3A13780001%2D13790000&simpleRepeat=pack")
chrI	13790000	10000	2	2	0	25	1	2	2	0	12	1	0	0	0	0.00	0.00	0	0	0	0	0	=HYPERLINK("http://genome.ucsc.edu/cgi-bin/hgTracks?db=ce11&position=chrI%3A13790001%2D13800000&simpleRepeat=pack")
chrI	13800000	10000	1	1	0	0	0	1	1	0	0	0	1	0	0	0.00	0.00	0	0	0	0	0	=HYPERLINK("http://genome.ucsc.edu/cgi-bin/hgTracks?db=ce11&position=chrI%3A13800001%2D13810000&simpleRepeat=pack")
chrI	13810000	10000	2	0	0	0	1	2	0	0	0	1	0	0	0	0.00	0.00	0	0	0	0	0	=HYPERLINK("http://genome.ucsc.edu/cgi-bin/hgTracks?db=ce11&position=chrI%3A13810001%2D13820000&simpleRepeat=pack")
chrI	13820000	10000	12	0	0	2	6	8	0	0	2	4	10	5	3	102.33	13.27	2	1	0	0	0	=HYPERLINK("http://genome.ucsc.edu/cgi-bin/hgTracks?db=ce11&position=chrI%3A13820001%2D13830000&simpleRepeat=pack")
chrI	13830000	10000	4	4	0	0	2	4	2	0	0	2	4	2	2	140.00	32.00	0	2	0	0	0	=HYPERLINK("http://genome.ucsc.edu/cgi-bin/hgTracks?db=ce11&position=chrI%3A13830001%2D13840000&simpleRepeat=pack")
chrI	13840000	10000	8	0	0	0	3	6	0	0	0	2	6	3	2	130.50	38.50	1	1	0	0	0	=HYPERLINK("http://genome.ucsc.edu/cgi-bin/hgTracks?db=ce11&position=chrI%3A13840001%2D13850000&simpleRepeat=pack")
chrI	13850000	10000	9	10	0	140	2	6	4	0	91	2	5	1	1	117.00	0.00	0	1	0	0	0	=HYPERLINK("http://genome.ucsc.edu/cgi-bin/hgTracks?db=ce11&position=chrI%3A13850001%2D13860000&simpleRepeat=pack")
chrI	13860000	10000	8	0	0	0	4	6	0	0	0	3	1	0	0	0.00	0.00	0	0	0	0	0	=HYPERLINK("http://genome.ucsc.edu/cgi-bin/hgTracks?db=ce11&position=chrI%3A13860001%2D13870000&simpleRepeat=pack")
chrI	13870000	10000	5	0	0	4	2	3	0	0	2	1	4	2	1	104.00	0.00	0	1	0	0	0	=HYPERLINK("http://genome.ucsc.edu/cgi-bin/hgTracks?db=ce11&position=chrI%3A13870001%2D13880000&simpleRepeat=pack")
chrI	13880000	10000	2	3	0	0	0	2	2	0	0	0	0	0	0	0.00	0.00	0	0	0	0	0	=HYPERLINK("http://genome.ucsc.edu/cgi-bin/hgTracks?db=ce11&position=chrI%3A13880001%2D13890000&simpleRepeat=pack")
chrI	13890000	10000	15	14	0	61	7	3	10	0	35	1	13	6	1	79.00	0.00	1	0	0	0	0	=HYPERLINK("http://genome.ucsc.edu/cgi-bin/hgTracks?db=ce11&position=chrI%3A13890001%2D13900000&simpleRepeat=pack")
chrI	13900000	10000	5	0	0	0	2	3	0	0	0	1	1	0	0	0.00	0.00	0	0	0	0	0	=HYPERLINK("http://genome.ucsc.edu/cgi-bin/hgTracks?db=ce11&position=chrI%3A13900001%2D13910000&simpleRepeat=pack")
chrI	13910000	10000	12	0	0	0	6	12	0	0	0	6	12	6	6	135.33	93.31	3	1	2	0	0	=HYPERLINK("http://genome.ucsc.edu/cgi-bin/hgTracks?db=ce11&position=chrI%3A13910001%2D13920000&simpleRepeat=pack")
chrI	13920000	10000	197	8	0	98	9	96	6	0	48	6	8	3	3	141.67	28.34	0	3	0	0	0	=HYPERLINK("http://genome.ucsc.edu/cgi-bin/hgTracks?db=ce11&position=chrI%3A13920001%2D13930000&simpleRepeat=pack")
chrI	13930000	10000	11	0	0	31	5	9	0	0	16	4	10	5	4	199.00	65.64	0	2	2	0	0	=HYPERLINK("http://genome.ucsc.edu/cgi-bin/hgTracks?db=ce11&position=chrI%3A13930001%2D13940000&simpleRepeat=pack")
chrI	13940000	10000	16	0	0	0	8	14	0	0	0	7	14	7	6	124.00	72.07	3	2	1	0	0	=HYPERLINK("http://genome.ucsc.edu/cgi-bin/hgTracks?db=ce11&position=chrI%3A13940001%2D13950000&simpleRepeat=pack")
chrI	13950000	10000	5	0	0	0	2	5	0	0	0	2	3	1	1	122.00	0.00	0	1	0	0	0	=HYPERLINK("http://genome.ucsc.edu/cgi-bin/hgTracks?db=ce11&position=chrI%3A13950001%2D13960000&simpleRepeat=pack")
chrI	13960000	10000	9	0	0	0	0	5	0	0	0	0	7	0	0	0.00	0.00	0	0	0	0	0	=HYPERLINK("http://genome.ucsc.edu/cgi-bin/hgTracks?db=ce11&position=chrI%3A13960001%2D13970000&simpleRepeat=pack")
chrI	13970000	10000	0	0	0	4	0	0	0	0	3	0	0	0	0	0.00	0.00	0	0	0	0	0	=HYPERLINK("http://genome.ucsc.edu/cgi-bin/hgTracks?db=ce11&position=chrI%3A13970001%2D13980000&simpleRepeat=pack")
chrI	13980000	10000	19	0	0	1	9	13	0	0	1	6	19	9	6	130.33	51.49	2	4	0	0	0	=HYPERLINK("http://genome.ucsc.edu/cgi-bin/hgTracks?db=ce11&position=chrI%3A13980001%2D13990000&simpleRepeat=pack")
chrI	13990000	10000	25	0	0	2	12	13	0	0	1	6	10	5	4	144.75	44.29	0	3	1	0	0	=HYPERLINK("http://genome.ucsc.edu/cgi-bin/hgTracks?db=ce11&position=chrI%3A13990001%2D14000000&simpleRepeat=pack")
chrI	14000000	10000	153	152	0	22	44	76	68	0	10	19	35	11	6	106.00	46.57	3	3	0	0	0	=HYPERLINK("http://genome.ucsc.edu/cgi-bin/hgTracks?db=ce11&position=chrI%3A14000001%2D14010000&simpleRepeat=pack")
chrI	14010000	10000	4	0	0	0	2	2	0	0	0	1	4	2	1	73.00	0.00	1	0	0	0	0	=HYPERLINK("http://genome.ucsc.edu/cgi-bin/hgTracks?db=ce11&position=chrI%3A14010001%2D14020000&simpleRepeat=pack")
chrI	14020000	10000	4	1	0	15	2	2	1	0	3	1	0	0	0	0.00	0.00	0	0	0	0	0	=HYPERLINK("http://genome.ucsc.edu/cgi-bin/hgTracks?db=ce11&position=chrI%3A14020001%2D14030000&simpleRepeat=pack")
chrI	14030000	10000	6	0	0	1	3	6	0	0	1	3	6	3	3	138.67	61.67	1	1	1	0	0	=HYPERLINK("http://genome.ucsc.edu/cgi-bin/hgTracks?db=ce11&position=chrI%3A14030001%2D14040000&simpleRepeat=pack")
chrI	14040000	10000	20	0	0	0	10	12	0	0	0	6	14	7	4	110.00	91.85	3	0	1	0	0	=HYPERLINK("http://genome.ucsc.edu/cgi-bin/hgTracks?db=ce11&position=chrI%3A14040001%2D14050000&simpleRepeat=pack")
chrI	14050000	10000	6	0	0	0	3	4	0	0	0	2	6	3	2	90.50	9.50	2	0	0	0	0	=HYPERLINK("http://genome.ucsc.edu/cgi-bin/hgTracks?db=ce11&position=chrI%3A14050001%2D14060000&simpleRepeat=pack")
chrI	14060000	10000	6	0	0	0	1	6	0	0	0	1	4	1	1	59.00	0.00	1	0	0	0	0	=HYPERLINK("http://genome.ucsc.edu/cgi-bin/hgTracks?db=ce11&position=chrI%3A14060001%2D14070000&simpleRepeat=pack")
chrI	14070000	10000	7	0	0	1	4	7	0	0	1	4	4	2	2	88.50	15.50	1	1	0	0	0	=HYPERLINK("http://genome.ucsc.edu/cgi-bin/hgTracks?db=ce11&position=chrI%3A14070001%2D14080000&simpleRepeat=pack")
chrI	14080000	10000	26	0	0	3	13	18	0	0	3	9	20	10	7	127.86	67.23	4	2	1	0	0	=HYPERLINK("http://genome.ucsc.edu/cgi-bin/hgTracks?db=ce11&position=chrI%3A14080001%2D14090000&simpleRepeat=pack")
chrI	14090000	10000	15	1	0	8	7	9	1	0	3	4	13	6	4	150.25	92.98	1	2	1	0	0	=HYPERLINK("http://genome.ucsc.edu/cgi-bin/hgTracks?db=ce11&position=chrI%3A14090001%2D14100000&simpleRepeat=pack")
chrI	14100000	10000	2	2	0	0	0	1	1	0	0	0	0	0	0	0.00	0.00	0	0	0	0	0	=HYPERLINK("http://genome.ucsc.edu/cgi-bin/hgTracks?db=ce11&position=chrI%3A14100001%2D14110000&simpleRepeat=pack")
chrI	14110000	10000	3	0	0	0	1	3	0	0	0	1	2	1	1	73.00	0.00	1	0	0	0	0	=HYPERLINK("http://genome.ucsc.edu/cgi-bin/hgTracks?db=ce11&position=chrI%3A14110001%2D14120000&simpleRepeat=pack")
chrI	14120000	10000	172	0	0	25714	7	146	0	0	3941	3	5	2	2	124.00	15.00	0	2	0	0	0	=HYPERLINK("http://genome.ucsc.edu/cgi-bin/hgTracks?db=ce11&position=chrI%3A14120001%2D14130000&simpleRepeat=pack")
chrI	14130000	10000	13	0	0	0	7	9	0	0	0	5	12	6	4	153.00	85.71	1	2	1	0	0	=HYPERLINK("http://genome.ucsc.edu/cgi-bin/hgTracks?db=ce11&position=chrI%3A14130001%2D14140000&simpleRepeat=pack")
chrI	14140000	10000	27	0	0	0	13	21	0	0	0	10	26	12	10	103.50	48.27	6	3	1	0	0	=HYPERLINK("http://genome.ucsc.edu/cgi-bin/hgTracks?db=ce11&position=chrI%3A14140001%2D14150000&simpleRepeat=pack")
chrI	14150000	10000	6	2	0	0	3	4	2	0	0	2	6	3	2	129.50	24.50	0	2	0	0	0	=HYPERLINK("http://genome.ucsc.edu/cgi-bin/hgTracks?db=ce11&position=chrI%3A14150001%2D14160000&simpleRepeat=pack")
chrI	14160000	10000	6	0	0	0	3	6	0	0	0	3	4	2	2	101.00	7.00	1	1	0	0	0	=HYPERLINK("http://genome.ucsc.edu/cgi-bin/hgTracks?db=ce11&position=chrI%3A14160001%2D14170000&simpleRepeat=pack")
chrI	14170000	10000	4	0	0	0	2	4	0	0	0	2	4	2	2	83.50	22.50	1	1	0	0	0	=HYPERLINK("http://genome.ucsc.edu/cgi-bin/hgTracks?db=ce11&position=chrI%3A14170001%2D14180000&simpleRepeat=pack")
chrI	14180000	10000	15	0	0	3	7	9	0	0	1	4	10	5	3	97.00	18.46	2	1	0	0	0	=HYPERLINK("http://genome.ucsc.edu/cgi-bin/hgTracks?db=ce11&position=chrI%3A14180001%2D14190000&simpleRepeat=pack")
chrI	14190000	10000	15	0	0	8	7	11	0	0	7	5	4	2	2	97.50	18.50	1	1	0	0	0	=HYPERLINK("http://genome.ucsc.edu/cgi-bin/hgTracks?db=ce11&position=chrI%3A14190001%2D14200000&simpleRepeat=pack")
chrI	14200000	10000	20	0	0	0	10	14	0	0	0	7	18	8	6	96.33	33.52	4	2	0	0	0	=HYPERLINK("http://genome.ucsc.edu/cgi-bin/hgTracks?db=ce11&position=chrI%3A14200001%2D14210000&simpleRepeat=pack")
chrI	14210000	10000	8	0	0	0	4	8	0	0	0	4	6	3	3	109.00	43.27	1	2	0	0	0	=HYPERLINK("http://genome.ucsc.edu/cgi-bin/hgTracks?db=ce11&position=chrI%3A14210001%2D14220000&simpleRepeat=pack")
chrI	14220000	10000	26	0	0	0	12	12	0	0	0	5	24	12	5	75.60	28.53	4	1	0	0	0	=HYPERLINK("http://genome.ucsc.edu/cgi-bin/hgTracks?db=ce11&position=chrI%3A14220001%2D14230000&simpleRepeat=pack")
chrI	14230000	10000	11	0	0	4	5	9	0	0	3	4	6	3	3	153.67	73.11	1	1	1	0	0	=HYPERLINK("http://genome.ucsc.edu/cgi-bin/hgTracks?db=ce11&position=chrI%3A14230001%2D14240000&simpleRepeat=pack")
chrI	14240000	10000	8	0	0	11	4	6	0	0	8	3	7	3	2	79.50	5.50	2	0	0	0	0	=HYPERLINK("http://genome.ucsc.edu/cgi-bin/hgTracks?db=ce11&position=chrI%3A14240001%2D14250000&simpleRepeat=pack")
chrI	14250000	10000	3	0	0	0	0	3	0	0	0	0	0	0	0	0.00	0.00	0	0	0	0	0	=HYPERLINK("http://genome.ucsc.edu/cgi-bin/hgTracks?db=ce11&position=chrI%3A14250001%2D14260000&simpleRepeat=pack")
chrI	14260000	10000	2	0	0	0	1	2	0	0	0	1	2	1	1	114.00	0.00	0	1	0	0	0	=HYPERLINK("http://genome.ucsc.edu/cgi-bin/hgTracks?db=ce11&position=chrI%3A14260001%2D14270000&simpleRepeat=pack")
chrI	14270000	10000	0	0	0	0	0	0	0	0	0	0	0	0	0	0.00	0.00	0	0	0	0	0	=HYPERLINK("http://genome.ucsc.edu/cgi-bin/hgTracks?db=ce11&position=chrI%3A14270001%2D14280000&simpleRepeat=pack")
chrI	14280000	10000	18	0	0	0	7	14	0	0	0	6	14	7	6	140.17	63.27	2	2	2	0	0	=HYPERLINK("http://genome.ucsc.edu/cgi-bin/hgTracks?db=ce11&position=chrI%3A14280001%2D14290000&simpleRepeat=pack")
chrI	14290000	10000	18	0	0	308	6	16	0	0	207	5	10	5	4	79.00	29.01	3	1	0	0	0	=HYPERLINK("http://genome.ucsc.edu/cgi-bin/hgTracks?db=ce11&position=chrI%3A14290001%2D14300000&simpleRepeat=pack")
chrI	14300000	10000	11	30	0	2	5	7	20	0	2	3	10	5	3	92.00	19.20	2	1	0	0	0	=HYPERLINK("http://genome.ucsc.edu/cgi-bin/hgTracks?db=ce11&position=chrI%3A14300001%2D14310000&simpleRepeat=pack")
chrI	14310000	10000	31	0	0	68	4	23	0	0	49	2	10	4	2	150.00	51.00	1	0	1	0	0	=HYPERLINK("http://genome.ucsc.edu/cgi-bin/hgTracks?db=ce11&position=chrI%3A14310001%2D14320000&simpleRepeat=pack")
chrI	14320000	10000	23	0	0	5	10	12	0	0	3	5	19	9	4	83.75	25.37	3	1	0	0	0	=HYPERLINK("http://genome.ucsc.edu/cgi-bin/hgTracks?db=ce11&position=chrI%3A14320001%2D14330000&simpleRepeat=pack")
chrI	14330000	10000	31	4	0	1	10	17	2	0	1	5	11	5	3	100.67	41.59	2	1	0	0	0	=HYPERLINK("http://genome.ucsc.edu/cgi-bin/hgTracks?db=ce11&position=chrI%3A14330001%2D14340000&simpleRepeat=pack")
chrI	14340000	10000	7	0	0	55	3	7	0	0	33	3	6	3	3	155.33	75.59	1	1	1	0	0	=HYPERLINK("http://genome.ucsc.edu/cgi-bin/hgTracks?db=ce11&position=chrI%3A14340001%2D14350000&simpleRepeat=pack")
chrI	14350000	10000	4	2	0	1	2	4	2	0	1	2	4	2	2	107.50	13.50	1	1	0	0	0	=HYPERLINK("http://genome.ucsc.edu/cgi-bin/hgTracks?db=ce11&position=chrI%3A14350001%2D14360000&simpleRepeat=pack")
chrI	14360000	10000	2	0	0	0	1	2	0	0	0	1	2	1	1	64.00	0.00	1	0	0	0	0	=HYPERLINK("http://genome.ucsc.edu/cgi-bin/hgTracks?db=ce11&position=chrI%3A14360001%2D14370000&simpleRepeat=pack")
chrI	14370000	10000	10	1	0	39	3	10	1	0	24	3	4	2	2	97.00	20.00	1	1	0	0	0	=HYPERLINK("http://genome.ucsc.edu/cgi-bin/hgTracks?db=ce11&position=chrI%3A14370001%2D14380000&simpleRepeat=pack")
chrI	14380000	10000	18	3	0	1	8	10	3	0	1	4	1	0	0	0.00	0.00	0	0	0	0	0	=HYPERLINK("http://genome.ucsc.edu/cgi-bin/hgTracks?db=ce11&position=chrI%3A14380001%2D14390000&simpleRepeat=pack")
chrI	14390000	10000	28	0	0	4	10	22	0	0	2	7	17	7	5	183.00	162.24	2	2	1	0	0	=HYPERLINK("http://genome.ucsc.edu/cgi-bin/hgTracks?db=ce11&position=chrI%3A14390001%2D14400000&simpleRepeat=pack")
chrI	14400000	10000	17	1	0	190	7	11	1	0	112	4	8	2	1	84.00	0.00	1	0	0	0	0	=HYPERLINK("http://genome.ucsc.edu/cgi-bin/hgTracks?db=ce11&position=chrI%3A14400001%2D14410000&simpleRepeat=pack")
chrI	14410000	10000	0	0	0	2	0	0	0	0	2	0	0	0	0	0.00	0.00	0	0	0	0	0	=HYPERLINK("http://genome.ucsc.edu/cgi-bin/hgTracks?db=ce11&position=chrI%3A14410001%2D14420000&simpleRepeat=pack")
chrI	14420000	10000	2	0	0	15	1	2	0	0	11	1	1	0	0	0.00	0.00	0	0	0	0	0	=HYPERLINK("http://genome.ucsc.edu/cgi-bin/hgTracks?db=ce11&position=chrI%3A14420001%2D14430000&simpleRepeat=pack")
chrI	14430000	10000	6	32	0	22	2	5	23	0	15	2	4	2	2	105.00	31.00	1	1	0	0	0	=HYPERLINK("http://genome.ucsc.edu/cgi-bin/hgTracks?db=ce11&position=chrI%3A14430001%2D14440000&simpleRepeat=pack")
chrI	14440000	10000	13	293	0	19	6	7	167	0	17	3	9	4	2	75.00	3.00	2	0	0	0	0	=HYPERLINK("http://genome.ucsc.edu/cgi-bin/hgTracks?db=ce11&position=chrI%3A14440001%2D14450000&simpleRepeat=pack")
chrI	14450000	10000	230	412	0	3	48	157	279	0	2	34	36	12	10	101.10	39.42	6	4	0	0	0	=HYPERLINK("http://genome.ucsc.edu/cgi-bin/hgTracks?db=ce11&position=chrI%3A14450001%2D14460000&simpleRepeat=pack")
chrI	14460000	10000	4	0	0	0	2	4	0	0	0	2	1	1	1	151.00	0.00	0	1	0	0	0	=HYPERLINK("http://genome.ucsc.edu/cgi-bin/hgTracks?db=ce11&position=chrI%3A14460001%2D14470000&simpleRepeat=pack")
chrI	14470000	10000	12	0	0	0	5	5	0	0	0	2	12	5	2	87.00	17.00	1	1	0	0	0	=HYPERLINK("http://genome.ucsc.edu/cgi-bin/hgTracks?db=ce11&position=chrI%3A14470001%2D14480000&simpleRepeat=pack")
chrI	14480000	10000	7	0	0	0	3	5	0	0	0	2	6	3	2	123.50	34.50	1	1	0	0	0	=HYPERLINK("http://genome.ucsc.edu/cgi-bin/hgTracks?db=ce11&position=chrI%3A14480001%2D14490000&simpleRepeat=pack")
chrI	14490000	10000	25	2	0	0	3	19	2	0	0	2	3	0	0	0.00	0.00	0	0	0	0	0	=HYPERLINK("http://genome.ucsc.edu/cgi-bin/hgTracks?db=ce11&position=chrI%3A14490001%2D14500000&simpleRepeat=pack")
chrI	14500000	10000	27	0	0	0	12	13	0	0	0	5	22	10	4	102.25	37.32	3	1	0	0	0	=HYPERLINK("http://genome.ucsc.edu/cgi-bin/hgTracks?db=ce11&position=chrI%3A14500001%2D14510000&simpleRepeat=pack")
chrI	14510000	10000	29	0	0	0	13	13	0	0	0	5	15	7	4	113.50	31.40	1	3	0	0	0	=HYPERLINK("http://genome.ucsc.edu/cgi-bin/hgTracks?db=ce11&position=chrI%3A14510001%2D14520000&simpleRepeat=pack")
chrI	14520000	10000	24	0	0	0	5	17	0	0	0	5	7	3	3	101.33	35.24	1	2	0	0	0	=HYPERLINK("http://genome.ucsc.edu/cgi-bin/hgTracks?db=ce11&position=chrI%3A14520001%2D14530000&simpleRepeat=pack")
chrI	14530000	10000	36	0	0	0	18	22	0	0	0	11	36	18	11	105.64	36.02	5	6	0	0	0	=HYPERLINK("http://genome.ucsc.edu/cgi-bin/hgTracks?db=ce11&position=chrI%3A14530001%2D14540000&simpleRepeat=pack")
chrI	14540000	10000	17	0	0	37	8	11	0	0	21	5	12	6	4	69.50	10.83	4	0	0	0	0	=HYPERLINK("http://genome.ucsc.edu/cgi-bin/hgTracks?db=ce11&position=chrI%3A14540001%2D14550000&simpleRepeat=pack")
chrI	14550000	10000	7	0	0	13	3	3	0	0	10	1	7	3	1	82.00	0.00	1	0	0	0	0	=HYPERLINK("http://genome.ucsc.edu/cgi-bin/hgTracks?db=ce11&position=chrI%3A14550001%2D14560000&simpleRepeat=pack")
chrI	14560000	10000	28	0	0	5	13	14	0	0	4	6	11	5	3	104.67	53.77	2	1	0	0	0	=HYPERLINK("http://genome.ucsc.edu/cgi-bin/hgTracks?db=ce11&position=chrI%3A14560001%2D14570000&simpleRepeat=pack")
chrI	14570000	10000	23	0	0	0	7	17	0	0	0	4	16	5	3	127.00	40.47	1	2	0	0	0	=HYPERLINK("http://genome.ucsc.edu/cgi-bin/hgTracks?db=ce11&position=chrI%3A14570001%2D14580000&simpleRepeat=pack")
chrI	14580000	10000	7	0	0	0	3	3	0	0	0	1	0	0	0	0.00	0.00	0	0	0	0	0	=HYPERLINK("http://genome.ucsc.edu/cgi-bin/hgTracks?db=ce11&position=chrI%3A14580001%2D14590000&simpleRepeat=pack")
chrI	14590000	10000	12	0	0	1	6	8	0	0	1	4	9	4	2	106.00	16.00	1	1	0	0	0	=HYPERLINK("http://genome.ucsc.edu/cgi-bin/hgTracks?db=ce11&position=chrI%3A14590001%2D14600000&simpleRepeat=pack")
chrI	14600000	10000	4	1	0	0	2	2	1	0	0	1	4	2	1	160.00	0.00	0	1	0	0	0	=HYPERLINK("http://genome.ucsc.edu/cgi-bin/hgTracks?db=ce11&position=chrI%3A14600001%2D14610000&simpleRepeat=pack")
chrI	14610000	10000	28	0	0	2	5	14	0	0	1	4	8	4	3	103.00	20.12	1	2	0	0	0	=HYPERLINK("http://genome.ucsc.edu/cgi-bin/hgTracks?db=ce11&position=chrI%3A14610001%2D14620000&simpleRepeat=pack")
chrI	14620000	10000	2	0	0	0	1	2	0	0	0	1	2	1	1	130.00	0.00	0	1	0	0	0	=HYPERLINK("http://genome.ucsc.edu/cgi-bin/hgTracks?db=ce11&position=chrI%3A14620001%2D14630000&simpleRepeat=pack")
chrI	14630000	10000	2	0	0	0	1	2	0	0	0	1	2	1	1	156.00	0.00	0	1	0	0	0	=HYPERLINK("http://genome.ucsc.edu/cgi-bin/hgTracks?db=ce11&position=chrI%3A14630001%2D14640000&simpleRepeat=pack")
chrI	14640000	10000	14	0	0	0	7	6	0	0	0	3	10	5	2	119.50	58.50	1	1	0	0	0	=HYPERLINK("http://genome.ucsc.edu/cgi-bin/hgTracks?db=ce11&position=chrI%3A14640001%2D14650000&simpleRepeat=pack")
chrI	14650000	10000	66	0	0	5	30	29	0	0	3	12	2	1	1	82.00	0.00	1	0	0	0	0	=HYPERLINK("http://genome.ucsc.edu/cgi-bin/hgTracks?db=ce11&position=chrI%3A14650001%2D14660000&simpleRepeat=pack")
chrI	14660000	10000	8	0	0	38	3	5	0	0	31	2	2	1	1	72.00	0.00	1	0	0	0	0	=HYPERLINK("http://genome.ucsc.edu/cgi-bin/hgTracks?db=ce11&position=chrI%3A14660001%2D14670000&simpleRepeat=pack")
chrI	14670000	10000	12	0	0	3	6	2	0	0	2	1	12	6	1	73.00	0.00	1	0	0	0	0	=HYPERLINK("http://genome.ucsc.edu/cgi-bin/hgTracks?db=ce11&position=chrI%3A14670001%2D14680000&simpleRepeat=pack")
chrI	14680000	10000	22	8	0	57	8	16	8	0	32	5	15	7	4	95.50	25.23	3	1	0	0	0	=HYPERLINK("http://genome.ucsc.edu/cgi-bin/hgTracks?db=ce11&position=chrI%3A14680001%2D14690000&simpleRepeat=pack")
chrI	14690000	10000	6	0	0	0	3	2	0	0	0	1	6	3	1	127.00	0.00	0	1	0	0	0	=HYPERLINK("http://genome.ucsc.edu/cgi-bin/hgTracks?db=ce11&position=chrI%3A14690001%2D14700000&simpleRepeat=pack")
chrI	14700000	10000	4	0	0	34	2	2	0	0	19	1	4	2	1	59.00	0.00	1	0	0	0	0	=HYPERLINK("http://genome.ucsc.edu/cgi-bin/hgTracks?db=ce11&position=chrI%3A14700001%2D14710000&simpleRepeat=pack")
chrI	14710000	10000	1	0	0	0	0	1	0	0	0	0	0	0	0	0.00	0.00	0	0	0	0	0	=HYPERLINK("http://genome.ucsc.edu/cgi-bin/hgTracks?db=ce11&position=chrI%3A14710001%2D14720000&simpleRepeat=pack")
chrI	14720000	10000	16	0	0	0	8	12	0	0	0	6	16	8	6	73.67	19.34	5	1	0	0	0	=HYPERLINK("http://genome.ucsc.edu/cgi-bin/hgTracks?db=ce11&position=chrI%3A14720001%2D14730000&simpleRepeat=pack")
chrI	14730000	10000	1	0	0	0	0	1	0	0	0	0	1	0	0	0.00	0.00	0	0	0	0	0	=HYPERLINK("http://genome.ucsc.edu/cgi-bin/hgTracks?db=ce11&position=chrI%3A14730001%2D14740000&simpleRepeat=pack")
chrI	14740000	10000	7	0	0	0	3	7	0	0	0	3	5	2	2	107.50	3.50	0	2	0	0	0	=HYPERLINK("http://genome.ucsc.edu/cgi-bin/hgTracks?db=ce11&position=chrI%3A14740001%2D14750000&simpleRepeat=pack")
chrI	14750000	10000	6	0	0	1	2	4	0	0	1	1	1	0	0	0.00	0.00	0	0	0	0	0	=HYPERLINK("http://genome.ucsc.edu/cgi-bin/hgTracks?db=ce11&position=chrI%3A14750001%2D14760000&simpleRepeat=pack")
chrI	14760000	10000	8	0	0	0	4	6	0	0	0	3	8	4	3	205.00	91.13	0	2	1	0	0	=HYPERLINK("http://genome.ucsc.edu/cgi-bin/hgTracks?db=ce11&position=chrI%3A14760001%2D14770000&simpleRepeat=pack")
chrI	14770000	10000	4	0	0	0	1	4	0	0	0	1	3	1	1	113.00	0.00	0	1	0	0	0	=HYPERLINK("http://genome.ucsc.edu/cgi-bin/hgTracks?db=ce11&position=chrI%3A14770001%2D14780000&simpleRepeat=pack")
chrI	14780000	10000	17	0	0	0	8	11	0	0	0	5	15	7	4	100.00	35.60	2	2	0	0	0	=HYPERLINK("http://genome.ucsc.edu/cgi-bin/hgTracks?db=ce11&position=chrI%3A14780001%2D14790000&simpleRepeat=pack")
chrI	14790000	10000	11	0	0	0	5	7	0	0	0	3	8	4	2	90.00	0.00	2	0	0	0	0	=HYPERLINK("http://genome.ucsc.edu/cgi-bin/hgTracks?db=ce11&position=chrI%3A14790001%2D14800000&simpleRepeat=pack")
chrI	14800000	10000	8	0	0	1	2	8	0	0	1	2	4	2	2	63.50	7.50	2	0	0	0	0	=HYPERLINK("http://genome.ucsc.edu/cgi-bin/hgTracks?db=ce11&position=chrI%3A14800001%2D14810000&simpleRepeat=pack")
chrI	14810000	10000	6	0	0	0	3	4	0	0	0	2	6	3	2	66.00	4.00	2	0	0	0	0	=HYPERLINK("http://genome.ucsc.edu/cgi-bin/hgTracks?db=ce11&position=chrI%3A14810001%2D14820000&simpleRepeat=pack")
chrI	14820000	10000	23	0	0	0	13	15	0	0	0	8	19	11	7	80.57	30.08	5	2	0	0	0	=HYPERLINK("http://genome.ucsc.edu/cgi-bin/hgTracks?db=ce11&position=chrI%3A14820001%2D14830000&simpleRepeat=pack")
chrI	14830000	10000	7	0	0	0	2	3	0	0	0	1	7	2	1	155.00	0.00	0	1	0	0	0	=HYPERLINK("http://genome.ucsc.edu/cgi-bin/hgTracks?db=ce11&position=chrI%3A14830001%2D14840000&simpleRepeat=pack")
chrI	14840000	10000	13	0	0	0	6	9	0	0	0	4	13	6	4	123.00	74.86	2	1	1	0	0	=HYPERLINK("http://genome.ucsc.edu/cgi-bin/hgTracks?db=ce11&position=chrI%3A14840001%2D14850000&simpleRepeat=pack")
chrI	14850000	10000	10	0	0	0	4	8	0	0	0	3	8	3	3	108.33	42.03	2	1	0	0	0	=HYPERLINK("http://genome.ucsc.edu/cgi-bin/hgTracks?db=ce11&position=chrI%3A14850001%2D14860000&simpleRepeat=pack")
chrI	14860000	10000	16	0	0	0	8	8	0	0	0	4	16	8	4	145.25	72.12	1	2	1	0	0	=HYPERLINK("http://genome.ucsc.edu/cgi-bin/hgTracks?db=ce11&position=chrI%3A14860001%2D14870000&simpleRepeat=pack")
chrI	14870000	10000	28	0	0	0	13	12	0	0	0	5	26	13	5	135.20	45.18	2	3	0	0	0	=HYPERLINK("http://genome.ucsc.edu/cgi-bin/hgTracks?db=ce11&position=chrI%3A14870001%2D14880000&simpleRepeat=pack")
chrI	14880000	10000	5	706	0	0	1	5	568	0	0	1	3	1	1	81.00	0.00	1	0	0	0	0	=HYPERLINK("http://genome.ucsc.edu/cgi-bin/hgTracks?db=ce11&position=chrI%3A14880001%2D14890000&simpleRepeat=pack")
chrI	14890000	10000	22	0	0	0	6	22	0	0	0	6	2	1	1	111.00	0.00	0	1	0	0	0	=HYPERLINK("http://genome.ucsc.edu/cgi-bin/hgTracks?db=ce11&position=chrI%3A14890001%2D14900000&simpleRepeat=pack")
chrI	14900000	10000	4	0	0	0	2	4	0	0	0	2	4	2	2	111.00	3.00	0	2	0	0	0	=HYPERLINK("http://genome.ucsc.edu/cgi-bin/hgTracks?db=ce11&position=chrI%3A14900001%2D14910000&simpleRepeat=pack")
chrI	14910000	10000	20	0	0	0	9	14	0	0	0	6	17	8	5	137.60	64.28	2	2	1	0	0	=HYPERLINK("http://genome.ucsc.edu/cgi-bin/hgTracks?db=ce11&position=chrI%3A14910001%2D14920000&simpleRepeat=pack")
chrI	14920000	10000	2	0	0	0	1	2	0	0	0	1	2	1	1	143.00	0.00	0	1	0	0	0	=HYPERLINK("http://genome.ucsc.edu/cgi-bin/hgTracks?db=ce11&position=chrI%3A14920001%2D14930000&simpleRepeat=pack")
chrI	14930000	10000	8	0	0	0	4	8	0	0	0	4	6	3	3	191.67	113.43	0	2	1	0	0	=HYPERLINK("http://genome.ucsc.edu/cgi-bin/hgTracks?db=ce11&position=chrI%3A14930001%2D14940000&simpleRepeat=pack")
chrI	14940000	10000	8	0	0	0	3	6	0	0	0	2	7	3	2	61.00	11.00	2	0	0	0	0	=HYPERLINK("http://genome.ucsc.edu/cgi-bin/hgTracks?db=ce11&position=chrI%3A14940001%2D14950000&simpleRepeat=pack")
chrI	14950000	10000	12	0	0	0	6	8	0	0	0	4	12	6	4	131.25	32.71	1	3	0	0	0	=HYPERLINK("http://genome.ucsc.edu/cgi-bin/hgTracks?db=ce11&position=chrI%3A14950001%2D14960000&simpleRepeat=pack")
chrI	14960000	10000	12	0	0	0	6	8	0	0	0	4	8	4	3	121.33	41.07	1	2	0	0	0	=HYPERLINK("http://genome.ucsc.edu/cgi-bin/hgTracks?db=ce11&position=chrI%3A14960001%2D14970000&simpleRepeat=pack")
chrI	14970000	10000	8	0	0	0	4	4	0	0	0	2	4	2	1	80.00	0.00	1	0	0	0	0	=HYPERLINK("http://genome.ucsc.edu/cgi-bin/hgTracks?db=ce11&position=chrI%3A14970001%2D14980000&simpleRepeat=pack")
chrI	14980000	10000	10	0	0	9	5	4	0	0	5	2	10	5	2	119.50	38.50	1	1	0	0	0	=HYPERLINK("http://genome.ucsc.edu/cgi-bin/hgTracks?db=ce11&position=chrI%3A14980001%2D14990000&simpleRepeat=pack")
chrI	14990000	10000	18	0	0	0	9	10	0	0	0	5	14	6	4	117.00	35.38	2	2	0	0	0	=HYPERLINK("http://genome.ucsc.edu/cgi-bin/hgTracks?db=ce11&position=chrI%3A14990001%2D15000000&simpleRepeat=pack")
chrI	15000000	10000	12	0	0	0	6	12	0	0	0	6	10	5	5	117.40	37.80	1	4	0	0	0	=HYPERLINK("http://genome.ucsc.edu/cgi-bin/hgTracks?db=ce11&position=chrI%3A15000001%2D15010000&simpleRepeat=pack")
chrI	15010000	10000	18	0	0	0	7	14	0	0	0	5	14	5	3	89.33	26.79	2	1	0	0	0	=HYPERLINK("http://genome.ucsc.edu/cgi-bin/hgTracks?db=ce11&position=chrI%3A15010001%2D15020000&simpleRepeat=pack")
chrI	15020000	10000	7	0	0	0	3	5	0	0	0	2	1	0	0	0.00	0.00	0	0	0	0	0	=HYPERLINK("http://genome.ucsc.edu/cgi-bin/hgTracks?db=ce11&position=chrI%3A15020001%2D15030000&simpleRepeat=pack")
chrI	15030000	10000	7	0	0	0	3	7	0	0	0	3	6	3	3	80.67	32.97	2	1	0	0	0	=HYPERLINK("http://genome.ucsc.edu/cgi-bin/hgTracks?db=ce11&position=chrI%3A15030001%2D15040000&simpleRepeat=pack")
chrI	15040000	10000	8	0	0	0	4	6	0	0	0	3	6	3	2	97.00	2.00	2	0	0	0	0	=HYPERLINK("http://genome.ucsc.edu/cgi-bin/hgTracks?db=ce11&position=chrI%3A15040001%2D15050000&simpleRepeat=pack")
chrI	15050000	10000	4	0	0	0	2	2	0	0	0	1	4	2	1	224.00	0.00	0	0	1	0	0	=HYPERLINK("http://genome.ucsc.edu/cgi-bin/hgTracks?db=ce11&position=chrI%3A15050001%2D15060000&simpleRepeat=pack")
chrI	15060000	10000	2595	2888	0	44	1060	1964	2248	0	38	835	1976	859	709	134.01	75.10	294	300	113	0	0	=HYPERLINK("http://genome.ucsc.edu/cgi-bin/hgTracks?db=ce11&position=chrI%3A15060001%2D15070000&simpleRepeat=pack")
chrI	15070000	2423	1	0	0	0	0	1	0	0	0	0	0	0	0	0.00	0.00	0	0	0	0	0	=HYPERLINK("http://genome.ucsc.edu/cgi-bin/hgTracks?db=ce11&position=chrI%3A15070001%2D15072423&simpleRepeat=pack")
chrII	0	10000	2320	0	0	37775	139	926	0	0	12392	74	2	1	1	151.00	0.00	0	1	0	0	0	=HYPERLINK("http://genome.ucsc.edu/cgi-bin/hgTracks?db=ce11&position=chrII%3A1%2D10000&simpleRepeat=pack")
chrII	10000	10000	0	0	0	0	0	0	0	0	0	0	0	0	0	0.00	0.00	0	0	0	0	0	=HYPERLINK("http://genome.ucsc.edu/cgi-bin/hgTracks?db=ce11&position=chrII%3A10001%2D20000&simpleRepeat=pack")
chrII	20000	10000	0	0	0	0	0	0	0	0	0	0	0	0	0	0.00	0.00	0	0	0	0	0	=HYPERLINK("http://genome.ucsc.edu/cgi-bin/hgTracks?db=ce11&position=chrII%3A20001%2D30000&simpleRepeat=pack")
chrII	30000	10000	15	0	0	2	3	8	0	0	2	2	0	0	0	0.00	0.00	0	0	0	0	0	=HYPERLINK("http://genome.ucsc.edu/cgi-bin/hgTracks?db=ce11&position=chrII%3A30001%2D40000&simpleRepeat=pack")
chrII	40000	10000	9	0	0	0	4	7	0	0	0	3	9	4	3	87.00	23.54	2	1	0	0	0	=HYPERLINK("http://genome.ucsc.edu/cgi-bin/hgTracks?db=ce11&position=chrII%3A40001%2D50000&simpleRepeat=pack")
chrII	50000	10000	0	0	0	0	0	0	0	0	0	0	0	0	0	0.00	0.00	0	0	0	0	0	=HYPERLINK("http://genome.ucsc.edu/cgi-bin/hgTracks?db=ce11&position=chrII%3A50001%2D60000&simpleRepeat=pack")
chrII	60000	10000	4	0	0	0	2	2	0	0	0	1	4	2	1	132.00	0.00	0	1	0	0	0	=HYPERLINK("http://genome.ucsc.edu/cgi-bin/hgTracks?db=ce11&position=chrII%3A60001%2D70000&simpleRepeat=pack")
chrII	70000	10000	12	0	0	0	5	8	0	0	0	3	6	3	2	226.00	53.00	0	1	1	0	0	=HYPERLINK("http://genome.ucsc.edu/cgi-bin/hgTracks?db=ce11&position=chrII%3A70001%2D80000&simpleRepeat=pack")
chrII	80000	10000	8	0	0	0	4	6	0	0	0	3	8	4	3	93.33	28.19	1	2	0	0	0	=HYPERLINK("http://genome.ucsc.edu/cgi-bin/hgTracks?db=ce11&position=chrII%3A80001%2D90000&simpleRepeat=pack")
chrII	90000	10000	2	0	0	0	1	2	0	0	0	1	2	1	1	66.00	0.00	1	0	0	0	0	=HYPERLINK("http://genome.ucsc.edu/cgi-bin/hgTracks?db=ce11&position=chrII%3A90001%2D100000&simpleRepeat=pack")
chrII	100000	10000	1	0	0	0	0	1	0	0	0	0	1	0	0	0.00	0.00	0	0	0	0	0	=HYPERLINK("http://genome.ucsc.edu/cgi-bin/hgTracks?db=ce11&position=chrII%3A100001%2D110000&simpleRepeat=pack")
chrII	110000	10000	8	0	0	0	4	6	0	0	0	3	8	4	3	128.00	27.43	1	2	0	0	0	=HYPERLINK("http://genome.ucsc.edu/cgi-bin/hgTracks?db=ce11&position=chrII%3A110001%2D120000&simpleRepeat=pack")
chrII	120000	10000	4	0	0	0	2	4	0	0	0	2	4	2	2	77.50	2.50	2	0	0	0	0	=HYPERLINK("http://genome.ucsc.edu/cgi-bin/hgTracks?db=ce11&position=chrII%3A120001%2D130000&simpleRepeat=pack")
chrII	130000	10000	11	0	0	0	5	11	0	0	0	5	11	5	5	154.00	74.54	2	2	1	0	0	=HYPERLINK("http://genome.ucsc.edu/cgi-bin/hgTracks?db=ce11&position=chrII%3A130001%2D140000&simpleRepeat=pack")
chrII	140000	10000	4	0	0	41	2	4	0	0	14	2	2	1	1	173.00	0.00	0	1	0	0	0	=HYPERLINK("http://genome.ucsc.edu/cgi-bin/hgTracks?db=ce11&position=chrII%3A140001%2D150000&simpleRepeat=pack")
chrII	150000	10000	6	0	0	0	3	4	0	0	0	2	4	2	1	77.00	0.00	1	0	0	0	0	=HYPERLINK("http://genome.ucsc.edu/cgi-bin/hgTracks?db=ce11&position=chrII%3A150001%2D160000&simpleRepeat=pack")
chrII	160000	10000	8	0	0	0	4	4	0	0	0	2	8	4	2	77.50	21.50	2	0	0	0	0	=HYPERLINK("http://genome.ucsc.edu/cgi-bin/hgTracks?db=ce11&position=chrII%3A160001%2D170000&simpleRepeat=pack")
chrII	170000	10000	8	0	0	0	4	4	0	0	0	2	7	3	2	138.00	38.00	1	1	0	0	0	=HYPERLINK("http://genome.ucsc.edu/cgi-bin/hgTracks?db=ce11&position=chrII%3A170001%2D180000&simpleRepeat=pack")
chrII	180000	10000	6	0	0	0	3	4	0	0	0	2	6	3	2	87.50	23.50	1	1	0	0	0	=HYPERLINK("http://genome.ucsc.edu/cgi-bin/hgTracks?db=ce11&position=chrII%3A180001%2D190000&simpleRepeat=pack")
chrII	190000	10000	18	0	0	0	9	6	0	0	0	3	6	2	1	94.00	0.00	1	0	0	0	0	=HYPERLINK("http://genome.ucsc.edu/cgi-bin/hgTracks?db=ce11&position=chrII%3A190001%2D200000&simpleRepeat=pack")
chrII	200000	10000	4	0	0	1	2	4	0	0	1	2	4	2	2	98.00	3.00	1	1	0	0	0	=HYPERLINK("http://genome.ucsc.edu/cgi-bin/hgTracks?db=ce11&position=chrII%3A200001%2D210000&simpleRepeat=pack")
chrII	210000	10000	22	0	0	0	10	14	0	0	0	6	14	6	4	134.25	48.78	1	2	1	0	0	=HYPERLINK("http://genome.ucsc.edu/cgi-bin/hgTracks?db=ce11&position=chrII%3A210001%2D220000&simpleRepeat=pack")
chrII	220000	10000	2	0	0	4	1	2	0	0	3	1	1	0	0	0.00	0.00	0	0	0	0	0	=HYPERLINK("http://genome.ucsc.edu/cgi-bin/hgTracks?db=ce11&position=chrII%3A220001%2D230000&simpleRepeat=pack")
chrII	230000	10000	13	3	0	0	1	5	3	0	0	1	2	1	1	194.00	0.00	0	1	0	0	0	=HYPERLINK("http://genome.ucsc.edu/cgi-bin/hgTracks?db=ce11&position=chrII%3A230001%2D240000&simpleRepeat=pack")
chrII	240000	10000	14	0	0	0	7	6	0	0	0	3	4	2	2	84.50	17.50	1	1	0	0	0	=HYPERLINK("http://genome.ucsc.edu/cgi-bin/hgTracks?db=ce11&position=chrII%3A240001%2D250000&simpleRepeat=pack")
chrII	250000	10000	5	2	0	0	0	5	1	0	0	0	3	0	0	0.00	0.00	0	0	0	0	0	=HYPERLINK("http://genome.ucsc.edu/cgi-bin/hgTracks?db=ce11&position=chrII%3A250001%2D260000&simpleRepeat=pack")
chrII	260000	10000	7	0	0	0	3	5	0	0	0	2	7	3	2	144.50	67.50	1	0	1	0	0	=HYPERLINK("http://genome.ucsc.edu/cgi-bin/hgTracks?db=ce11&position=chrII%3A260001%2D270000&simpleRepeat=pack")
chrII	270000	10000	6	3	0	5	3	4	3	0	3	2	6	3	2	186.50	52.50	0	1	1	0	0	=HYPERLINK("http://genome.ucsc.edu/cgi-bin/hgTracks?db=ce11&position=chrII%3A270001%2D280000&simpleRepeat=pack")
chrII	280000	10000	6	0	0	1	3	4	0	0	1	2	4	2	1	61.00	0.00	1	0	0	0	0	=HYPERLINK("http://genome.ucsc.edu/cgi-bin/hgTracks?db=ce11&position=chrII%3A280001%2D290000&simpleRepeat=pack")
chrII	290000	10000	13	0	0	0	6	11	0	0	0	5	6	3	3	110.00	32.62	2	1	0	0	0	=HYPERLINK("http://genome.ucsc.edu/cgi-bin/hgTracks?db=ce11&position=chrII%3A290001%2D300000&simpleRepeat=pack")
chrII	300000	10000	10	6	0	0	5	8	5	0	0	4	10	5	4	148.50	41.55	1	2	1	0	0	=HYPERLINK("http://genome.ucsc.edu/cgi-bin/hgTracks?db=ce11&position=chrII%3A300001%2D310000&simpleRepeat=pack")
chrII	310000	10000	14	8	0	0	7	10	5	0	0	5	12	5	4	135.75	45.81	2	2	0	0	0	=HYPERLINK("http://genome.ucsc.edu/cgi-bin/hgTracks?db=ce11&position=chrII%3A310001%2D320000&simpleRepeat=pack")
chrII	320000	10000	8	0	0	0	4	8	0	0	0	4	7	3	3	159.67	67.12	1	1	1	0	0	=HYPERLINK("http://genome.ucsc.edu/cgi-bin/hgTracks?db=ce11&position=chrII%3A320001%2D330000&simpleRepeat=pack")
chrII	330000	10000	6	0	0	1	2	4	0	0	1	1	6	2	1	127.00	0.00	0	1	0	0	0	=HYPERLINK("http://genome.ucsc.edu/cgi-bin/hgTracks?db=ce11&position=chrII%3A330001%2D340000&simpleRepeat=pack")
chrII	340000	10000	7	0	0	6	3	7	0	0	4	3	7	3	3	78.67	7.32	3	0	0	0	0	=HYPERLINK("http://genome.ucsc.edu/cgi-bin/hgTracks?db=ce11&position=chrII%3A340001%2D350000&simpleRepeat=pack")
chrII	350000	10000	4	0	0	0	2	2	0	0	0	1	4	2	1	112.00	0.00	0	1	0	0	0	=HYPERLINK("http://genome.ucsc.edu/cgi-bin/hgTracks?db=ce11&position=chrII%3A350001%2D360000&simpleRepeat=pack")
chrII	360000	10000	6	0	0	0	4	3	0	0	0	2	6	4	2	197.00	76.00	0	1	1	0	0	=HYPERLINK("http://genome.ucsc.edu/cgi-bin/hgTracks?db=ce11&position=chrII%3A360001%2D370000&simpleRepeat=pack")
chrII	370000	10000	16	0	0	0	7	13	0	0	0	6	14	5	5	150.60	48.98	1	2	1	0	0	=HYPERLINK("http://genome.ucsc.edu/cgi-bin/hgTracks?db=ce11&position=chrII%3A370001%2D380000&simpleRepeat=pack")
chrII	380000	10000	8	1	0	0	4	4	1	0	0	2	8	4	2	136.00	64.00	1	0	0	0	0	=HYPERLINK("http://genome.ucsc.edu/cgi-bin/hgTracks?db=ce11&position=chrII%3A380001%2D390000&simpleRepeat=pack")
chrII	390000	10000	1	0	0	0	0	1	0	0	0	0	1	0	0	0.00	0.00	0	0	0	0	0	=HYPERLINK("http://genome.ucsc.edu/cgi-bin/hgTracks?db=ce11&position=chrII%3A390001%2D400000&simpleRepeat=pack")
chrII	400000	10000	0	0	0	2	0	0	0	0	2	0	0	0	0	0.00	0.00	0	0	0	0	0	=HYPERLINK("http://genome.ucsc.edu/cgi-bin/hgTracks?db=ce11&position=chrII%3A400001%2D410000&simpleRepeat=pack")
chrII	410000	10000	0	0	0	3	0	0	0	0	2	0	0	0	0	0.00	0.00	0	0	0	0	0	=HYPERLINK("http://genome.ucsc.edu/cgi-bin/hgTracks?db=ce11&position=chrII%3A410001%2D420000&simpleRepeat=pack")
chrII	420000	10000	11	0	0	0	5	7	0	0	0	3	10	5	3	142.33	45.15	1	2	0	0	0	=HYPERLINK("http://genome.ucsc.edu/cgi-bin/hgTracks?db=ce11&position=chrII%3A420001%2D430000&simpleRepeat=pack")
chrII	430000	10000	4	22	0	0	1	4	13	0	0	1	0	0	0	0.00	0.00	0	0	0	0	0	=HYPERLINK("http://genome.ucsc.edu/cgi-bin/hgTracks?db=ce11&position=chrII%3A430001%2D440000&simpleRepeat=pack")
chrII	440000	10000	4	0	0	2	2	4	0	0	1	2	2	1	1	53.00	0.00	1	0	0	0	0	=HYPERLINK("http://genome.ucsc.edu/cgi-bin/hgTracks?db=ce11&position=chrII%3A440001%2D450000&simpleRepeat=pack")
chrII	450000	10000	31	0	1	24	0	27	0	1	21	0	0	0	0	0.00	0.00	0	0	0	0	0	=HYPERLINK("http://genome.ucsc.edu/cgi-bin/hgTracks?db=ce11&position=chrII%3A450001%2D460000&simpleRepeat=pack")
chrII	460000	10000	0	1	0	4	0	0	1	0	2	0	0	0	0	0.00	0.00	0	0	0	0	0	=HYPERLINK("http://genome.ucsc.edu/cgi-bin/hgTracks?db=ce11&position=chrII%3A460001%2D470000&simpleRepeat=pack")
chrII	470000	10000	0	0	0	1	0	0	0	0	1	0	0	0	0	0.00	0.00	0	0	0	0	0	=HYPERLINK("http://genome.ucsc.edu/cgi-bin/hgTracks?db=ce11&position=chrII%3A470001%2D480000&simpleRepeat=pack")
chrII	480000	10000	4	0	0	0	2	4	0	0	0	2	2	1	1	110.00	0.00	0	1	0	0	0	=HYPERLINK("http://genome.ucsc.edu/cgi-bin/hgTracks?db=ce11&position=chrII%3A480001%2D490000&simpleRepeat=pack")
chrII	490000	10000	2	0	0	0	0	2	0	0	0	0	0	0	0	0.00	0.00	0	0	0	0	0	=HYPERLINK("http://genome.ucsc.edu/cgi-bin/hgTracks?db=ce11&position=chrII%3A490001%2D500000&simpleRepeat=pack")
chrII	500000	10000	156	521	0	7	52	101	335	0	4	30	14	6	2	60.50	6.50	2	0	0	0	0	=HYPERLINK("http://genome.ucsc.edu/cgi-bin/hgTracks?db=ce11&position=chrII%3A500001%2D510000&simpleRepeat=pack")
chrII	510000	10000	1	0	0	0	0	1	0	0	0	0	1	0	0	0.00	0.00	0	0	0	0	0	=HYPERLINK("http://genome.ucsc.edu/cgi-bin/hgTracks?db=ce11&position=chrII%3A510001%2D520000&simpleRepeat=pack")
chrII	520000	10000	17	0	0	0	8	9	0	0	0	4	13	6	3	85.00	15.94	2	1	0	0	0	=HYPERLINK("http://genome.ucsc.edu/cgi-bin/hgTracks?db=ce11&position=chrII%3A520001%2D530000&simpleRepeat=pack")
chrII	530000	10000	18	0	0	0	9	12	0	0	0	6	10	5	4	134.50	66.91	1	2	1	0	0	=HYPERLINK("http://genome.ucsc.edu/cgi-bin/hgTracks?db=ce11&position=chrII%3A530001%2D540000&simpleRepeat=pack")
chrII	540000	10000	20	0	0	0	10	4	0	0	0	2	20	10	2	85.00	21.00	1	1	0	0	0	=HYPERLINK("http://genome.ucsc.edu/cgi-bin/hgTracks?db=ce11&position=chrII%3A540001%2D550000&simpleRepeat=pack")
chrII	550000	10000	17	0	0	0	8	13	0	0	0	6	13	6	5	160.40	39.68	0	4	1	0	0	=HYPERLINK("http://genome.ucsc.edu/cgi-bin/hgTracks?db=ce11&position=chrII%3A550001%2D560000&simpleRepeat=pack")
chrII	560000	10000	2	0	0	4	1	2	0	0	3	1	2	1	1	92.00	0.00	1	0	0	0	0	=HYPERLINK("http://genome.ucsc.edu/cgi-bin/hgTracks?db=ce11&position=chrII%3A560001%2D570000&simpleRepeat=pack")
chrII	570000	10000	7	0	0	0	3	7	0	0	0	3	4	2	2	200.50	82.50	0	1	1	0	0	=HYPERLINK("http://genome.ucsc.edu/cgi-bin/hgTracks?db=ce11&position=chrII%3A570001%2D580000&simpleRepeat=pack")
chrII	580000	10000	10	3	0	3	5	6	3	0	1	3	2	1	1	99.00	0.00	1	0	0	0	0	=HYPERLINK("http://genome.ucsc.edu/cgi-bin/hgTracks?db=ce11&position=chrII%3A580001%2D590000&simpleRepeat=pack")
chrII	590000	10000	10	0	0	0	4	8	0	0	0	3	8	4	3	70.33	14.82	3	0	0	0	0	=HYPERLINK("http://genome.ucsc.edu/cgi-bin/hgTracks?db=ce11&position=chrII%3A590001%2D600000&simpleRepeat=pack")
chrII	600000	10000	3	0	0	0	1	3	0	0	0	1	2	1	1	85.00	0.00	1	0	0	0	0	=HYPERLINK("http://genome.ucsc.edu/cgi-bin/hgTracks?db=ce11&position=chrII%3A600001%2D610000&simpleRepeat=pack")
chrII	610000	10000	10	0	2	0	5	8	0	1	0	4	10	5	4	141.25	73.09	2	1	1	0	0	=HYPERLINK("http://genome.ucsc.edu/cgi-bin/hgTracks?db=ce11&position=chrII%3A610001%2D620000&simpleRepeat=pack")
chrII	620000	10000	1689	24	0	5416	44	932	18	0	1469	16	2	1	1	110.00	0.00	0	1	0	0	0	=HYPERLINK("http://genome.ucsc.edu/cgi-bin/hgTracks?db=ce11&position=chrII%3A620001%2D630000&simpleRepeat=pack")
chrII	630000	10000	5	119	0	352	0	5	59	0	273	0	1	0	0	0.00	0.00	0	0	0	0	0	=HYPERLINK("http://genome.ucsc.edu/cgi-bin/hgTracks?db=ce11&position=chrII%3A630001%2D640000&simpleRepeat=pack")
chrII	640000	10000	6	2	0	1	3	2	2	0	1	1	0	0	0	0.00	0.00	0	0	0	0	0	=HYPERLINK("http://genome.ucsc.edu/cgi-bin/hgTracks?db=ce11&position=chrII%3A640001%2D650000&simpleRepeat=pack")
chrII	650000	10000	11	0	0	2	5	5	0	0	2	2	8	4	1	66.00	0.00	1	0	0	0	0	=HYPERLINK("http://genome.ucsc.edu/cgi-bin/hgTracks?db=ce11&position=chrII%3A650001%2D660000&simpleRepeat=pack")
chrII	660000	10000	0	0	0	8	0	0	0	0	2	0	0	0	0	0.00	0.00	0	0	0	0	0	=HYPERLINK("http://genome.ucsc.edu/cgi-bin/hgTracks?db=ce11&position=chrII%3A660001%2D670000&simpleRepeat=pack")
chrII	670000	10000	3	0	0	2	1	3	0	0	2	1	3	1	1	163.00	0.00	0	1	0	0	0	=HYPERLINK("http://genome.ucsc.edu/cgi-bin/hgTracks?db=ce11&position=chrII%3A670001%2D680000&simpleRepeat=pack")
chrII	680000	10000	3	0	0	0	1	3	0	0	0	1	1	0	0	0.00	0.00	0	0	0	0	0	=HYPERLINK("http://genome.ucsc.edu/cgi-bin/hgTracks?db=ce11&position=chrII%3A680001%2D690000&simpleRepeat=pack")
chrII	690000	10000	1496	988	0	14663	337	1297	869	0	3917	273	2	0	0	0.00	0.00	0	0	0	0	0	=HYPERLINK("http://genome.ucsc.edu/cgi-bin/hgTracks?db=ce11&position=chrII%3A690001%2D700000&simpleRepeat=pack")
chrII	700000	10000	6	0	0	0	3	4	0	0	0	2	2	1	1	86.00	0.00	1	0	0	0	0	=HYPERLINK("http://genome.ucsc.edu/cgi-bin/hgTracks?db=ce11&position=chrII%3A700001%2D710000&simpleRepeat=pack")
chrII	710000	10000	25	0	0	2	10	15	0	0	2	6	17	6	3	105.00	44.97	2	1	0	0	0	=HYPERLINK("http://genome.ucsc.edu/cgi-bin/hgTracks?db=ce11&position=chrII%3A710001%2D720000&simpleRepeat=pack")
chrII	720000	10000	17	0	0	2	8	7	0	0	2	3	16	8	3	208.00	174.07	2	0	1	0	0	=HYPERLINK("http://genome.ucsc.edu/cgi-bin/hgTracks?db=ce11&position=chrII%3A720001%2D730000&simpleRepeat=pack")
chrII	730000	10000	8	2	0	0	3	8	2	0	0	3	4	2	2	228.00	95.00	0	1	1	0	0	=HYPERLINK("http://genome.ucsc.edu/cgi-bin/hgTracks?db=ce11&position=chrII%3A730001%2D740000&simpleRepeat=pack")
chrII	740000	10000	4	0	0	0	2	2	0	0	0	1	3	1	1	93.00	0.00	1	0	0	0	0	=HYPERLINK("http://genome.ucsc.edu/cgi-bin/hgTracks?db=ce11&position=chrII%3A740001%2D750000&simpleRepeat=pack")
chrII	750000	10000	8	0	0	0	4	2	0	0	0	1	8	4	1	96.00	0.00	1	0	0	0	0	=HYPERLINK("http://genome.ucsc.edu/cgi-bin/hgTracks?db=ce11&position=chrII%3A750001%2D760000&simpleRepeat=pack")
chrII	760000	10000	10	0	0	0	5	10	0	0	0	5	2	1	1	58.00	0.00	1	0	0	0	0	=HYPERLINK("http://genome.ucsc.edu/cgi-bin/hgTracks?db=ce11&position=chrII%3A760001%2D770000&simpleRepeat=pack")
chrII	770000	10000	27	29	0	112	13	13	13	0	61	6	24	12	5	108.00	41.97	2	3	0	0	0	=HYPERLINK("http://genome.ucsc.edu/cgi-bin/hgTracks?db=ce11&position=chrII%3A770001%2D780000&simpleRepeat=pack")
chrII	780000	10000	6	0	0	0	3	6	0	0	0	3	4	2	2	114.00	18.00	1	1	0	0	0	=HYPERLINK("http://genome.ucsc.edu/cgi-bin/hgTracks?db=ce11&position=chrII%3A780001%2D790000&simpleRepeat=pack")
chrII	790000	10000	4	0	0	0	2	2	0	0	0	1	4	2	1	144.00	0.00	0	1	0	0	0	=HYPERLINK("http://genome.ucsc.edu/cgi-bin/hgTracks?db=ce11&position=chrII%3A790001%2D800000&simpleRepeat=pack")
chrII	800000	10000	10	0	0	0	5	10	0	0	0	5	10	5	5	149.60	56.23	1	3	1	0	0	=HYPERLINK("http://genome.ucsc.edu/cgi-bin/hgTracks?db=ce11&position=chrII%3A800001%2D810000&simpleRepeat=pack")
chrII	810000	10000	2	0	0	33	1	2	0	0	29	1	0	0	0	0.00	0.00	0	0	0	0	0	=HYPERLINK("http://genome.ucsc.edu/cgi-bin/hgTracks?db=ce11&position=chrII%3A810001%2D820000&simpleRepeat=pack")
chrII	820000	10000	6	0	0	0	3	4	0	0	0	2	6	3	2	89.50	13.50	1	1	0	0	0	=HYPERLINK("http://genome.ucsc.edu/cgi-bin/hgTracks?db=ce11&position=chrII%3A820001%2D830000&simpleRepeat=pack")
chrII	830000	10000	24	6	0	0	12	12	2	0	0	6	8	4	4	121.50	33.92	1	3	0	0	0	=HYPERLINK("http://genome.ucsc.edu/cgi-bin/hgTracks?db=ce11&position=chrII%3A830001%2D840000&simpleRepeat=pack")
chrII	840000	10000	8	0	0	0	3	6	0	0	0	2	4	2	1	49.00	0.00	1	0	0	0	0	=HYPERLINK("http://genome.ucsc.edu/cgi-bin/hgTracks?db=ce11&position=chrII%3A840001%2D850000&simpleRepeat=pack")
chrII	850000	10000	16	355	193	150	1	11	273	115	89	1	1	0	0	0.00	0.00	0	0	0	0	0	=HYPERLINK("http://genome.ucsc.edu/cgi-bin/hgTracks?db=ce11&position=chrII%3A850001%2D860000&simpleRepeat=pack")
chrII	860000	10000	72	379	0	0	23	52	325	0	0	17	8	4	3	123.33	42.85	1	2	0	0	0	=HYPERLINK("http://genome.ucsc.edu/cgi-bin/hgTracks?db=ce11&position=chrII%3A860001%2D870000&simpleRepeat=pack")
chrII	870000	10000	6	14	0	3	1	6	9	0	3	1	3	1	1	122.00	0.00	0	1	0	0	0	=HYPERLINK("http://genome.ucsc.edu/cgi-bin/hgTracks?db=ce11&position=chrII%3A870001%2D880000&simpleRepeat=pack")
chrII	880000	10000	181	0	31	0	11	148	0	20	0	7	18	9	5	118.40	31.65	2	3	0	0	0	=HYPERLINK("http://genome.ucsc.edu/cgi-bin/hgTracks?db=ce11&position=chrII%3A880001%2D890000&simpleRepeat=pack")
chrII	890000	10000	9	172	75	1532	3	9	86	31	594	3	8	3	3	146.33	47.20	1	2	0	0	0	=HYPERLINK("http://genome.ucsc.edu/cgi-bin/hgTracks?db=ce11&position=chrII%3A890001%2D900000&simpleRepeat=pack")
chrII	900000	10000	34	0	0	0	17	10	0	0	0	5	30	15	4	99.75	33.91	2	2	0	0	0	=HYPERLINK("http://genome.ucsc.edu/cgi-bin/hgTracks?db=ce11&position=chrII%3A900001%2D910000&simpleRepeat=pack")
chrII	910000	10000	9	0	0	0	4	5	0	0	0	2	9	4	2	113.50	13.50	1	1	0	0	0	=HYPERLINK("http://genome.ucsc.edu/cgi-bin/hgTracks?db=ce11&position=chrII%3A910001%2D920000&simpleRepeat=pack")
chrII	920000	10000	6	0	0	0	3	6	0	0	0	3	4	2	2	248.00	88.00	0	1	1	0	0	=HYPERLINK("http://genome.ucsc.edu/cgi-bin/hgTracks?db=ce11&position=chrII%3A920001%2D930000&simpleRepeat=pack")
chrII	930000	10000	22	0	0	0	7	15	0	0	0	4	13	6	3	76.67	19.22	2	1	0	0	0	=HYPERLINK("http://genome.ucsc.edu/cgi-bin/hgTracks?db=ce11&position=chrII%3A930001%2D940000&simpleRepeat=pack")
chrII	940000	10000	5	0	0	0	2	3	0	0	0	1	5	2	1	167.00	0.00	0	1	0	0	0	=HYPERLINK("http://genome.ucsc.edu/cgi-bin/hgTracks?db=ce11&position=chrII%3A940001%2D950000&simpleRepeat=pack")
chrII	950000	10000	10	0	0	7	5	6	0	0	6	3	1	0	0	0.00	0.00	0	0	0	0	0	=HYPERLINK("http://genome.ucsc.edu/cgi-bin/hgTracks?db=ce11&position=chrII%3A950001%2D960000&simpleRepeat=pack")
chrII	960000	10000	0	7	0	0	0	0	5	0	0	0	0	0	0	0.00	0.00	0	0	0	0	0	=HYPERLINK("http://genome.ucsc.edu/cgi-bin/hgTracks?db=ce11&position=chrII%3A960001%2D970000&simpleRepeat=pack")
chrII	970000	10000	20	0	0	0	10	8	0	0	0	4	14	7	3	95.33	30.35	1	2	0	0	0	=HYPERLINK("http://genome.ucsc.edu/cgi-bin/hgTracks?db=ce11&position=chrII%3A970001%2D980000&simpleRepeat=pack")
chrII	980000	10000	13	15	0	0	6	11	7	0	0	5	10	5	4	123.00	43.37	1	3	0	0	0	=HYPERLINK("http://genome.ucsc.edu/cgi-bin/hgTracks?db=ce11&position=chrII%3A980001%2D990000&simpleRepeat=pack")
chrII	990000	10000	10	15	0	14	4	8	9	0	12	3	8	3	2	180.50	41.50	0	1	1	0	0	=HYPERLINK("http://genome.ucsc.edu/cgi-bin/hgTracks?db=ce11&position=chrII%3A990001%2D1000000&simpleRepeat=pack")
chrII	1000000	10000	3	33	0	0	0	1	26	0	0	0	0	0	0	0.00	0.00	0	0	0	0	0	=HYPERLINK("http://genome.ucsc.edu/cgi-bin/hgTracks?db=ce11&position=chrII%3A1000001%2D1010000&simpleRepeat=pack")
chrII	1010000	10000	0	0	0	0	0	0	0	0	0	0	0	0	0	0.00	0.00	0	0	0	0	0	=HYPERLINK("http://genome.ucsc.edu/cgi-bin/hgTracks?db=ce11&position=chrII%3A1010001%2D1020000&simpleRepeat=pack")
chrII	1020000	10000	1	2	0	0	0	1	2	0	0	0	0	0	0	0.00	0.00	0	0	0	0	0	=HYPERLINK("http://genome.ucsc.edu/cgi-bin/hgTracks?db=ce11&position=chrII%3A1020001%2D1030000&simpleRepeat=pack")
chrII	1030000	10000	39	60	0	149	8	38	54	0	131	8	1	0	0	0.00	0.00	0	0	0	0	0	=HYPERLINK("http://genome.ucsc.edu/cgi-bin/hgTracks?db=ce11&position=chrII%3A1030001%2D1040000&simpleRepeat=pack")
chrII	1040000	10000	28	2	0	0	14	16	2	0	0	8	20	10	6	106.83	44.84	3	3	0	0	0	=HYPERLINK("http://genome.ucsc.edu/cgi-bin/hgTracks?db=ce11&position=chrII%3A1040001%2D1050000&simpleRepeat=pack")
chrII	1050000	10000	4	0	0	0	1	4	0	0	0	1	2	1	1	70.00	0.00	1	0	0	0	0	=HYPERLINK("http://genome.ucsc.edu/cgi-bin/hgTracks?db=ce11&position=chrII%3A1050001%2D1060000&simpleRepeat=pack")
chrII	1060000	10000	7	0	0	5	2	7	0	0	4	2	2	1	1	265.00	0.00	0	0	1	0	0	=HYPERLINK("http://genome.ucsc.edu/cgi-bin/hgTracks?db=ce11&position=chrII%3A1060001%2D1070000&simpleRepeat=pack")
chrII	1070000	10000	9	0	0	22	4	5	0	0	15	2	8	4	2	61.50	6.50	2	0	0	0	0	=HYPERLINK("http://genome.ucsc.edu/cgi-bin/hgTracks?db=ce11&position=chrII%3A1070001%2D1080000&simpleRepeat=pack")
chrII	1080000	10000	4	0	0	2	2	4	0	0	2	2	4	2	2	143.00	52.00	1	1	0	0	0	=HYPERLINK("http://genome.ucsc.edu/cgi-bin/hgTracks?db=ce11&position=chrII%3A1080001%2D1090000&simpleRepeat=pack")
chrII	1090000	10000	3	0	0	0	0	1	0	0	0	0	0	0	0	0.00	0.00	0	0	0	0	0	=HYPERLINK("http://genome.ucsc.edu/cgi-bin/hgTracks?db=ce11&position=chrII%3A1090001%2D1100000&simpleRepeat=pack")
chrII	1100000	10000	3	0	0	0	1	3	0	0	0	1	3	1	1	80.00	0.00	1	0	0	0	0	=HYPERLINK("http://genome.ucsc.edu/cgi-bin/hgTracks?db=ce11&position=chrII%3A1100001%2D1110000&simpleRepeat=pack")
chrII	1110000	10000	4	0	0	0	1	4	0	0	0	1	3	1	1	134.00	0.00	0	1	0	0	0	=HYPERLINK("http://genome.ucsc.edu/cgi-bin/hgTracks?db=ce11&position=chrII%3A1110001%2D1120000&simpleRepeat=pack")
chrII	1120000	10000	10	0	0	0	5	6	0	0	0	3	10	5	3	94.67	45.05	2	1	0	0	0	=HYPERLINK("http://genome.ucsc.edu/cgi-bin/hgTracks?db=ce11&position=chrII%3A1120001%2D1130000&simpleRepeat=pack")
chrII	1130000	10000	12	0	0	0	6	4	0	0	0	2	2	1	1	64.00	0.00	1	0	0	0	0	=HYPERLINK("http://genome.ucsc.edu/cgi-bin/hgTracks?db=ce11&position=chrII%3A1130001%2D1140000&simpleRepeat=pack")
chrII	1140000	10000	3	0	0	0	2	3	0	0	0	2	1	1	1	196.00	0.00	0	1	0	0	0	=HYPERLINK("http://genome.ucsc.edu/cgi-bin/hgTracks?db=ce11&position=chrII%3A1140001%2D1150000&simpleRepeat=pack")
chrII	1150000	10000	6	0	0	2	1	5	0	0	1	1	6	1	1	65.00	0.00	1	0	0	0	0	=HYPERLINK("http://genome.ucsc.edu/cgi-bin/hgTracks?db=ce11&position=chrII%3A1150001%2D1160000&simpleRepeat=pack")
chrII	1160000	10000	6	0	0	0	1	6	0	0	0	1	5	1	1	53.00	0.00	1	0	0	0	0	=HYPERLINK("http://genome.ucsc.edu/cgi-bin/hgTracks?db=ce11&position=chrII%3A1160001%2D1170000&simpleRepeat=pack")
chrII	1170000	10000	0	0	0	0	0	0	0	0	0	0	0	0	0	0.00	0.00	0	0	0	0	0	=HYPERLINK("http://genome.ucsc.edu/cgi-bin/hgTracks?db=ce11&position=chrII%3A1170001%2D1180000&simpleRepeat=pack")
chrII	1180000	10000	13	4	0	16	5	7	2	0	11	2	2	1	1	168.00	0.00	0	1	0	0	0	=HYPERLINK("http://genome.ucsc.edu/cgi-bin/hgTracks?db=ce11&position=chrII%3A1180001%2D1190000&simpleRepeat=pack")
chrII	1190000	10000	10	0	0	0	3	6	0	0	0	2	2	0	0	0.00	0.00	0	0	0	0	0	=HYPERLINK("http://genome.ucsc.edu/cgi-bin/hgTracks?db=ce11&position=chrII%3A1190001%2D1200000&simpleRepeat=pack")
chrII	1200000	10000	6	0	0	0	3	4	0	0	0	2	6	3	2	79.00	9.00	2	0	0	0	0	=HYPERLINK("http://genome.ucsc.edu/cgi-bin/hgTracks?db=ce11&position=chrII%3A1200001%2D1210000&simpleRepeat=pack")
chrII	1210000	10000	0	0	0	0	0	0	0	0	0	0	0	0	0	0.00	0.00	0	0	0	0	0	=HYPERLINK("http://genome.ucsc.edu/cgi-bin/hgTracks?db=ce11&position=chrII%3A1210001%2D1220000&simpleRepeat=pack")
chrII	1220000	10000	9	0	0	1	4	7	0	0	1	3	8	4	3	131.00	42.36	1	2	0	0	0	=HYPERLINK("http://genome.ucsc.edu/cgi-bin/hgTracks?db=ce11&position=chrII%3A1220001%2D1230000&simpleRepeat=pack")
chrII	1230000	10000	14	0	0	1169	5	11	0	0	493	4	11	5	4	115.50	16.59	1	3	0	0	0	=HYPERLINK("http://genome.ucsc.edu/cgi-bin/hgTracks?db=ce11&position=chrII%3A1230001%2D1240000&simpleRepeat=pack")
chrII	1240000	10000	11	0	0	0	4	9	0	0	0	3	7	3	3	76.33	17.56	3	0	0	0	0	=HYPERLINK("http://genome.ucsc.edu/cgi-bin/hgTracks?db=ce11&position=chrII%3A1240001%2D1250000&simpleRepeat=pack")
chrII	1250000	10000	27	2	0	35	10	24	2	0	26	9	19	9	8	142.25	125.13	3	4	1	0	0	=HYPERLINK("http://genome.ucsc.edu/cgi-bin/hgTracks?db=ce11&position=chrII%3A1250001%2D1260000&simpleRepeat=pack")
chrII	1260000	10000	10	0	0	0	5	8	0	0	0	4	6	3	2	66.50	8.50	2	0	0	0	0	=HYPERLINK("http://genome.ucsc.edu/cgi-bin/hgTracks?db=ce11&position=chrII%3A1260001%2D1270000&simpleRepeat=pack")
chrII	1270000	10000	0	0	0	0	0	0	0	0	0	0	0	0	0	0.00	0.00	0	0	0	0	0	=HYPERLINK("http://genome.ucsc.edu/cgi-bin/hgTracks?db=ce11&position=chrII%3A1270001%2D1280000&simpleRepeat=pack")
chrII	1280000	10000	0	0	0	0	0	0	0	0	0	0	0	0	0	0.00	0.00	0	0	0	0	0	=HYPERLINK("http://genome.ucsc.edu/cgi-bin/hgTracks?db=ce11&position=chrII%3A1280001%2D1290000&simpleRepeat=pack")
chrII	1290000	10000	4	0	0	0	2	4	0	0	0	2	4	2	2	65.00	14.00	2	0	0	0	0	=HYPERLINK("http://genome.ucsc.edu/cgi-bin/hgTracks?db=ce11&position=chrII%3A1290001%2D1300000&simpleRepeat=pack")
chrII	1300000	10000	11	35	0	2	4	11	22	0	1	4	6	3	3	62.33	9.98	3	0	0	0	0	=HYPERLINK("http://genome.ucsc.edu/cgi-bin/hgTracks?db=ce11&position=chrII%3A1300001%2D1310000&simpleRepeat=pack")
chrII	1310000	10000	9	3	0	0	4	5	3	0	0	2	8	4	2	121.00	12.00	0	2	0	0	0	=HYPERLINK("http://genome.ucsc.edu/cgi-bin/hgTracks?db=ce11&position=chrII%3A1310001%2D1320000&simpleRepeat=pack")
chrII	1320000	10000	12	0	0	0	4	11	0	0	0	4	11	4	4	160.75	78.66	1	1	2	0	0	=HYPERLINK("http://genome.ucsc.edu/cgi-bin/hgTracks?db=ce11&position=chrII%3A1320001%2D1330000&simpleRepeat=pack")
chrII	1330000	10000	6	0	0	0	3	4	0	0	0	2	2	1	1	96.00	0.00	1	0	0	0	0	=HYPERLINK("http://genome.ucsc.edu/cgi-bin/hgTracks?db=ce11&position=chrII%3A1330001%2D1340000&simpleRepeat=pack")
chrII	1340000	10000	6	0	0	0	3	2	0	0	0	1	0	0	0	0.00	0.00	0	0	0	0	0	=HYPERLINK("http://genome.ucsc.edu/cgi-bin/hgTracks?db=ce11&position=chrII%3A1340001%2D1350000&simpleRepeat=pack")
chrII	1350000	10000	8	0	0	0	4	6	0	0	0	3	5	2	2	166.50	42.50	0	1	1	0	0	=HYPERLINK("http://genome.ucsc.edu/cgi-bin/hgTracks?db=ce11&position=chrII%3A1350001%2D1360000&simpleRepeat=pack")
chrII	1360000	10000	0	2	0	35	0	0	2	0	16	0	0	0	0	0.00	0.00	0	0	0	0	0	=HYPERLINK("http://genome.ucsc.edu/cgi-bin/hgTracks?db=ce11&position=chrII%3A1360001%2D1370000&simpleRepeat=pack")
chrII	1370000	10000	26	0	0	2	12	7	0	0	1	3	20	10	2	73.00	16.00	2	0	0	0	0	=HYPERLINK("http://genome.ucsc.edu/cgi-bin/hgTracks?db=ce11&position=chrII%3A1370001%2D1380000&simpleRepeat=pack")
chrII	1380000	10000	10	0	0	0	5	4	0	0	0	2	10	5	2	63.50	4.50	2	0	0	0	0	=HYPERLINK("http://genome.ucsc.edu/cgi-bin/hgTracks?db=ce11&position=chrII%3A1380001%2D1390000&simpleRepeat=pack")
chrII	1390000	10000	8	0	0	0	4	4	0	0	0	2	7	3	2	140.00	53.00	1	1	0	0	0	=HYPERLINK("http://genome.ucsc.edu/cgi-bin/hgTracks?db=ce11&position=chrII%3A1390001%2D1400000&simpleRepeat=pack")
chrII	1400000	10000	3	0	0	0	2	2	0	0	0	1	3	2	1	61.00	0.00	1	0	0	0	0	=HYPERLINK("http://genome.ucsc.edu/cgi-bin/hgTracks?db=ce11&position=chrII%3A1400001%2D1410000&simpleRepeat=pack")
chrII	1410000	10000	21	10	0	0	5	16	4	0	0	4	7	1	1	149.00	0.00	0	1	0	0	0	=HYPERLINK("http://genome.ucsc.edu/cgi-bin/hgTracks?db=ce11&position=chrII%3A1410001%2D1420000&simpleRepeat=pack")
chrII	1420000	10000	5	19	0	1	2	3	11	0	1	1	4	2	1	64.00	0.00	1	0	0	0	0	=HYPERLINK("http://genome.ucsc.edu/cgi-bin/hgTracks?db=ce11&position=chrII%3A1420001%2D1430000&simpleRepeat=pack")
chrII	1430000	10000	2	4	0	0	1	2	4	0	0	1	0	0	0	0.00	0.00	0	0	0	0	0	=HYPERLINK("http://genome.ucsc.edu/cgi-bin/hgTracks?db=ce11&position=chrII%3A1430001%2D1440000&simpleRepeat=pack")
chrII	1440000	10000	8	45	0	13	4	8	36	0	12	4	8	4	4	168.50	111.46	2	1	1	0	0	=HYPERLINK("http://genome.ucsc.edu/cgi-bin/hgTracks?db=ce11&position=chrII%3A1440001%2D1450000&simpleRepeat=pack")
chrII	1450000	10000	570	2752	591	3101	123	484	2195	421	2253	101	30	8	7	97.14	42.42	5	2	0	0	0	=HYPERLINK("http://genome.ucsc.edu/cgi-bin/hgTracks?db=ce11&position=chrII%3A1450001%2D1460000&simpleRepeat=pack")
chrII	1460000	10000	8	0	0	0	4	6	0	0	0	3	8	4	3	81.33	33.77	2	1	0	0	0	=HYPERLINK("http://genome.ucsc.edu/cgi-bin/hgTracks?db=ce11&position=chrII%3A1460001%2D1470000&simpleRepeat=pack")
chrII	1470000	10000	10	0	0	0	2	6	0	0	0	2	4	2	2	91.00	42.00	1	1	0	0	0	=HYPERLINK("http://genome.ucsc.edu/cgi-bin/hgTracks?db=ce11&position=chrII%3A1470001%2D1480000&simpleRepeat=pack")
chrII	1480000	10000	8	0	0	1	1	5	0	0	1	1	3	1	1	137.00	0.00	0	1	0	0	0	=HYPERLINK("http://genome.ucsc.edu/cgi-bin/hgTracks?db=ce11&position=chrII%3A1480001%2D1490000&simpleRepeat=pack")
chrII	1490000	10000	0	0	0	0	0	0	0	0	0	0	0	0	0	0.00	0.00	0	0	0	0	0	=HYPERLINK("http://genome.ucsc.edu/cgi-bin/hgTracks?db=ce11&position=chrII%3A1490001%2D1500000&simpleRepeat=pack")
chrII	1500000	10000	0	0	0	0	0	0	0	0	0	0	0	0	0	0.00	0.00	0	0	0	0	0	=HYPERLINK("http://genome.ucsc.edu/cgi-bin/hgTracks?db=ce11&position=chrII%3A1500001%2D1510000&simpleRepeat=pack")
chrII	1510000	10000	16	1	0	1	8	4	1	0	1	2	0	0	0	0.00	0.00	0	0	0	0	0	=HYPERLINK("http://genome.ucsc.edu/cgi-bin/hgTracks?db=ce11&position=chrII%3A1510001%2D1520000&simpleRepeat=pack")
chrII	1520000	10000	0	0	0	0	0	0	0	0	0	0	0	0	0	0.00	0.00	0	0	0	0	0	=HYPERLINK("http://genome.ucsc.edu/cgi-bin/hgTracks?db=ce11&position=chrII%3A1520001%2D1530000&simpleRepeat=pack")
chrII	1530000	10000	6	0	0	0	3	4	0	0	0	2	2	0	0	0.00	0.00	0	0	0	0	0	=HYPERLINK("http://genome.ucsc.edu/cgi-bin/hgTracks?db=ce11&position=chrII%3A1530001%2D1540000&simpleRepeat=pack")
chrII	1540000	10000	6	0	0	0	2	6	0	0	0	2	4	1	1	97.00	0.00	1	0	0	0	0	=HYPERLINK("http://genome.ucsc.edu/cgi-bin/hgTracks?db=ce11&position=chrII%3A1540001%2D1550000&simpleRepeat=pack")
chrII	1550000	10000	17	0	1	0	8	9	0	1	0	4	10	2	2	105.00	50.00	1	1	0	0	0	=HYPERLINK("http://genome.ucsc.edu/cgi-bin/hgTracks?db=ce11&position=chrII%3A1550001%2D1560000&simpleRepeat=pack")
chrII	1560000	10000	9	3	0	41	3	6	3	0	36	2	4	2	1	107.00	0.00	0	1	0	0	0	=HYPERLINK("http://genome.ucsc.edu/cgi-bin/hgTracks?db=ce11&position=chrII%3A1560001%2D1570000&simpleRepeat=pack")
chrII	1570000	10000	7	0	0	0	2	6	0	0	0	2	2	1	1	67.00	0.00	1	0	0	0	0	=HYPERLINK("http://genome.ucsc.edu/cgi-bin/hgTracks?db=ce11&position=chrII%3A1570001%2D1580000&simpleRepeat=pack")
chrII	1580000	10000	12	0	0	0	6	8	0	0	0	4	12	6	4	134.25	49.36	1	3	0	0	0	=HYPERLINK("http://genome.ucsc.edu/cgi-bin/hgTracks?db=ce11&position=chrII%3A1580001%2D1590000&simpleRepeat=pack")
chrII	1590000	10000	20	0	0	4375	4	18	0	0	1350	3	8	4	3	107.33	41.52	1	2	0	0	0	=HYPERLINK("http://genome.ucsc.edu/cgi-bin/hgTracks?db=ce11&position=chrII%3A1590001%2D1600000&simpleRepeat=pack")
chrII	1600000	10000	20	0	0	0	5	13	0	0	0	3	7	3	1	71.00	0.00	1	0	0	0	0	=HYPERLINK("http://genome.ucsc.edu/cgi-bin/hgTracks?db=ce11&position=chrII%3A1600001%2D1610000&simpleRepeat=pack")
chrII	1610000	10000	2	0	0	0	1	2	0	0	0	1	2	1	1	178.00	0.00	0	1	0	0	0	=HYPERLINK("http://genome.ucsc.edu/cgi-bin/hgTracks?db=ce11&position=chrII%3A1610001%2D1620000&simpleRepeat=pack")
chrII	1620000	10000	4	0	0	0	2	2	0	0	0	1	4	2	1	120.00	0.00	0	1	0	0	0	=HYPERLINK("http://genome.ucsc.edu/cgi-bin/hgTracks?db=ce11&position=chrII%3A1620001%2D1630000&simpleRepeat=pack")
chrII	1630000	10000	10	1	0	8	0	5	1	0	4	0	6	0	0	0.00	0.00	0	0	0	0	0	=HYPERLINK("http://genome.ucsc.edu/cgi-bin/hgTracks?db=ce11&position=chrII%3A1630001%2D1640000&simpleRepeat=pack")
chrII	1640000	10000	20	0	0	3	10	10	0	0	1	5	11	4	3	120.00	42.53	1	2	0	0	0	=HYPERLINK("http://genome.ucsc.edu/cgi-bin/hgTracks?db=ce11&position=chrII%3A1640001%2D1650000&simpleRepeat=pack")
chrII	1650000	10000	14	0	0	5	7	4	0	0	3	2	14	7	2	116.50	33.50	1	1	0	0	0	=HYPERLINK("http://genome.ucsc.edu/cgi-bin/hgTracks?db=ce11&position=chrII%3A1650001%2D1660000&simpleRepeat=pack")
chrII	1660000	10000	10	0	0	42	4	10	0	0	31	4	8	4	4	121.25	45.02	1	3	0	0	0	=HYPERLINK("http://genome.ucsc.edu/cgi-bin/hgTracks?db=ce11&position=chrII%3A1660001%2D1670000&simpleRepeat=pack")
chrII	1670000	10000	3	1	0	0	0	2	1	0	0	0	1	0	0	0.00	0.00	0	0	0	0	0	=HYPERLINK("http://genome.ucsc.edu/cgi-bin/hgTracks?db=ce11&position=chrII%3A1670001%2D1680000&simpleRepeat=pack")
chrII	1680000	10000	10	0	0	0	5	8	0	0	0	4	6	3	3	122.67	25.25	1	2	0	0	0	=HYPERLINK("http://genome.ucsc.edu/cgi-bin/hgTracks?db=ce11&position=chrII%3A1680001%2D1690000&simpleRepeat=pack")
chrII	1690000	10000	6	0	0	4	2	6	0	0	1	2	5	2	2	125.00	21.00	0	2	0	0	0	=HYPERLINK("http://genome.ucsc.edu/cgi-bin/hgTracks?db=ce11&position=chrII%3A1690001%2D1700000&simpleRepeat=pack")
chrII	1700000	10000	10	0	0	0	5	6	0	0	0	3	10	5	3	137.67	58.88	1	1	1	0	0	=HYPERLINK("http://genome.ucsc.edu/cgi-bin/hgTracks?db=ce11&position=chrII%3A1700001%2D1710000&simpleRepeat=pack")
chrII	1710000	10000	10	0	0	0	5	4	0	0	0	2	10	5	2	91.00	1.00	2	0	0	0	0	=HYPERLINK("http://genome.ucsc.edu/cgi-bin/hgTracks?db=ce11&position=chrII%3A1710001%2D1720000&simpleRepeat=pack")
chrII	1720000	10000	2	0	1	0	1	2	0	1	0	1	2	1	1	68.00	0.00	1	0	0	0	0	=HYPERLINK("http://genome.ucsc.edu/cgi-bin/hgTracks?db=ce11&position=chrII%3A1720001%2D1730000&simpleRepeat=pack")
chrII	1730000	10000	11	0	0	0	5	5	0	0	0	2	3	1	1	82.00	0.00	1	0	0	0	0	=HYPERLINK("http://genome.ucsc.edu/cgi-bin/hgTracks?db=ce11&position=chrII%3A1730001%2D1740000&simpleRepeat=pack")
chrII	1740000	10000	10	0	0	0	4	10	0	0	0	4	9	4	4	165.25	136.78	2	1	1	0	0	=HYPERLINK("http://genome.ucsc.edu/cgi-bin/hgTracks?db=ce11&position=chrII%3A1740001%2D1750000&simpleRepeat=pack")
chrII	1750000	10000	9	0	0	0	5	5	0	0	0	3	5	3	2	139.00	83.00	1	0	1	0	0	=HYPERLINK("http://genome.ucsc.edu/cgi-bin/hgTracks?db=ce11&position=chrII%3A1750001%2D1760000&simpleRepeat=pack")
chrII	1760000	10000	10	0	0	0	5	10	0	0	0	5	9	4	4	161.00	113.89	2	1	1	0	0	=HYPERLINK("http://genome.ucsc.edu/cgi-bin/hgTracks?db=ce11&position=chrII%3A1760001%2D1770000&simpleRepeat=pack")
chrII	1770000	10000	9	0	0	0	4	7	0	0	0	3	6	3	2	81.00	10.00	2	0	0	0	0	=HYPERLINK("http://genome.ucsc.edu/cgi-bin/hgTracks?db=ce11&position=chrII%3A1770001%2D1780000&simpleRepeat=pack")
chrII	1780000	10000	12	0	0	0	6	10	0	0	0	5	12	6	5	111.80	18.50	1	4	0	0	0	=HYPERLINK("http://genome.ucsc.edu/cgi-bin/hgTracks?db=ce11&position=chrII%3A1780001%2D1790000&simpleRepeat=pack")
chrII	1790000	10000	8	4	0	13	1	7	4	0	10	1	4	1	1	100.00	0.00	1	0	0	0	0	=HYPERLINK("http://genome.ucsc.edu/cgi-bin/hgTracks?db=ce11&position=chrII%3A1790001%2D1800000&simpleRepeat=pack")
chrII	1800000	10000	17	0	0	1	7	9	0	0	1	3	15	7	3	161.67	13.42	0	3	0	0	0	=HYPERLINK("http://genome.ucsc.edu/cgi-bin/hgTracks?db=ce11&position=chrII%3A1800001%2D1810000&simpleRepeat=pack")
chrII	1810000	10000	39	0	0	17	7	16	0	0	12	3	15	7	3	86.00	27.07	2	1	0	0	0	=HYPERLINK("http://genome.ucsc.edu/cgi-bin/hgTracks?db=ce11&position=chrII%3A1810001%2D1820000&simpleRepeat=pack")
chrII	1820000	10000	2	0	0	0	0	2	0	0	0	0	0	0	0	0.00	0.00	0	0	0	0	0	=HYPERLINK("http://genome.ucsc.edu/cgi-bin/hgTracks?db=ce11&position=chrII%3A1820001%2D1830000&simpleRepeat=pack")
chrII	1830000	10000	10	0	0	0	4	6	0	0	0	2	10	4	2	110.50	52.50	1	1	0	0	0	=HYPERLINK("http://genome.ucsc.edu/cgi-bin/hgTracks?db=ce11&position=chrII%3A1830001%2D1840000&simpleRepeat=pack")
chrII	1840000	10000	7	0	0	0	3	7	0	0	0	3	7	3	3	101.33	39.67	1	2	0	0	0	=HYPERLINK("http://genome.ucsc.edu/cgi-bin/hgTracks?db=ce11&position=chrII%3A1840001%2D1850000&simpleRepeat=pack")
chrII	1850000	10000	14	3	0	5	6	10	2	0	3	4	10	3	2	199.00	3.00	0	1	1	0	0	=HYPERLINK("http://genome.ucsc.edu/cgi-bin/hgTracks?db=ce11&position=chrII%3A1850001%2D1860000&simpleRepeat=pack")
chrII	1860000	10000	10	0	0	2	5	8	0	0	1	4	8	4	3	132.00	63.47	1	1	1	0	0	=HYPERLINK("http://genome.ucsc.edu/cgi-bin/hgTracks?db=ce11&position=chrII%3A1860001%2D1870000&simpleRepeat=pack")
chrII	1870000	10000	6	0	0	0	3	2	0	0	0	1	6	3	1	104.00	0.00	0	1	0	0	0	=HYPERLINK("http://genome.ucsc.edu/cgi-bin/hgTracks?db=ce11&position=chrII%3A1870001%2D1880000&simpleRepeat=pack")
chrII	1880000	10000	0	0	0	0	0	0	0	0	0	0	0	0	0	0.00	0.00	0	0	0	0	0	=HYPERLINK("http://genome.ucsc.edu/cgi-bin/hgTracks?db=ce11&position=chrII%3A1880001%2D1890000&simpleRepeat=pack")
chrII	1890000	10000	6	0	0	0	3	6	0	0	0	3	5	2	2	97.00	42.00	1	1	0	0	0	=HYPERLINK("http://genome.ucsc.edu/cgi-bin/hgTracks?db=ce11&position=chrII%3A1890001%2D1900000&simpleRepeat=pack")
chrII	1900000	10000	9	0	0	1	4	7	0	0	1	3	5	2	2	120.50	64.50	1	1	0	0	0	=HYPERLINK("http://genome.ucsc.edu/cgi-bin/hgTracks?db=ce11&position=chrII%3A1900001%2D1910000&simpleRepeat=pack")
chrII	1910000	10000	2	0	0	19	1	2	0	0	14	1	0	0	0	0.00	0.00	0	0	0	0	0	=HYPERLINK("http://genome.ucsc.edu/cgi-bin/hgTracks?db=ce11&position=chrII%3A1910001%2D1920000&simpleRepeat=pack")
chrII	1920000	10000	0	0	0	0	0	0	0	0	0	0	0	0	0	0.00	0.00	0	0	0	0	0	=HYPERLINK("http://genome.ucsc.edu/cgi-bin/hgTracks?db=ce11&position=chrII%3A1920001%2D1930000&simpleRepeat=pack")
chrII	1930000	10000	2	0	0	0	1	2	0	0	0	1	2	1	1	74.00	0.00	1	0	0	0	0	=HYPERLINK("http://genome.ucsc.edu/cgi-bin/hgTracks?db=ce11&position=chrII%3A1930001%2D1940000&simpleRepeat=pack")
chrII	1940000	10000	8	0	0	0	4	8	0	0	0	4	6	3	3	146.00	32.40	0	3	0	0	0	=HYPERLINK("http://genome.ucsc.edu/cgi-bin/hgTracks?db=ce11&position=chrII%3A1940001%2D1950000&simpleRepeat=pack")
chrII	1950000	10000	10	4	0	0	4	8	4	0	0	3	3	1	1	94.00	0.00	1	0	0	0	0	=HYPERLINK("http://genome.ucsc.edu/cgi-bin/hgTracks?db=ce11&position=chrII%3A1950001%2D1960000&simpleRepeat=pack")
chrII	1960000	10000	6	125	130	7	3	2	100	94	6	1	0	0	0	0.00	0.00	0	0	0	0	0	=HYPERLINK("http://genome.ucsc.edu/cgi-bin/hgTracks?db=ce11&position=chrII%3A1960001%2D1970000&simpleRepeat=pack")
chrII	1970000	10000	0	0	0	0	0	0	0	0	0	0	0	0	0	0.00	0.00	0	0	0	0	0	=HYPERLINK("http://genome.ucsc.edu/cgi-bin/hgTracks?db=ce11&position=chrII%3A1970001%2D1980000&simpleRepeat=pack")
chrII	1980000	10000	0	0	0	4	0	0	0	0	2	0	0	0	0	0.00	0.00	0	0	0	0	0	=HYPERLINK("http://genome.ucsc.edu/cgi-bin/hgTracks?db=ce11&position=chrII%3A1980001%2D1990000&simpleRepeat=pack")
chrII	1990000	10000	1	0	0	0	0	1	0	0	0	0	0	0	0	0.00	0.00	0	0	0	0	0	=HYPERLINK("http://genome.ucsc.edu/cgi-bin/hgTracks?db=ce11&position=chrII%3A1990001%2D2000000&simpleRepeat=pack")
chrII	2000000	10000	1	9	0	0	0	1	8	0	0	0	1	0	0	0.00	0.00	0	0	0	0	0	=HYPERLINK("http://genome.ucsc.edu/cgi-bin/hgTracks?db=ce11&position=chrII%3A2000001%2D2010000&simpleRepeat=pack")
chrII	2010000	10000	4	0	0	1	1	4	0	0	1	1	2	1	1	113.00	0.00	0	1	0	0	0	=HYPERLINK("http://genome.ucsc.edu/cgi-bin/hgTracks?db=ce11&position=chrII%3A2010001%2D2020000&simpleRepeat=pack")
chrII	2020000	10000	8	0	0	1	4	4	0	0	1	2	8	4	2	105.50	44.50	1	1	0	0	0	=HYPERLINK("http://genome.ucsc.edu/cgi-bin/hgTracks?db=ce11&position=chrII%3A2020001%2D2030000&simpleRepeat=pack")
chrII	2030000	10000	7	1	0	0	3	5	1	0	0	2	7	3	2	146.00	11.00	0	2	0	0	0	=HYPERLINK("http://genome.ucsc.edu/cgi-bin/hgTracks?db=ce11&position=chrII%3A2030001%2D2040000&simpleRepeat=pack")
chrII	2040000	10000	4	0	0	4	2	4	0	0	2	2	4	2	2	97.00	14.00	1	1	0	0	0	=HYPERLINK("http://genome.ucsc.edu/cgi-bin/hgTracks?db=ce11&position=chrII%3A2040001%2D2050000&simpleRepeat=pack")
chrII	2050000	10000	4	1	0	14	0	1	1	0	4	0	4	0	0	0.00	0.00	0	0	0	0	0	=HYPERLINK("http://genome.ucsc.edu/cgi-bin/hgTracks?db=ce11&position=chrII%3A2050001%2D2060000&simpleRepeat=pack")
chrII	2060000	10000	19	0	0	1	7	16	0	0	1	4	11	7	4	129.50	33.47	1	3	0	0	0	=HYPERLINK("http://genome.ucsc.edu/cgi-bin/hgTracks?db=ce11&position=chrII%3A2060001%2D2070000&simpleRepeat=pack")
chrII	2070000	10000	21	0	0	0	10	11	0	0	0	5	6	3	3	164.67	53.27	0	2	1	0	0	=HYPERLINK("http://genome.ucsc.edu/cgi-bin/hgTracks?db=ce11&position=chrII%3A2070001%2D2080000&simpleRepeat=pack")
chrII	2080000	10000	8	0	0	0	4	6	0	0	0	3	8	4	3	143.67	61.13	1	1	1	0	0	=HYPERLINK("http://genome.ucsc.edu/cgi-bin/hgTracks?db=ce11&position=chrII%3A2080001%2D2090000&simpleRepeat=pack")
chrII	2090000	10000	14	0	0	0	7	12	0	0	0	6	12	6	5	84.60	21.06	4	1	0	0	0	=HYPERLINK("http://genome.ucsc.edu/cgi-bin/hgTracks?db=ce11&position=chrII%3A2090001%2D2100000&simpleRepeat=pack")
chrII	2100000	10000	16	0	0	0	7	8	0	0	0	3	11	5	2	87.00	33.00	1	1	0	0	0	=HYPERLINK("http://genome.ucsc.edu/cgi-bin/hgTracks?db=ce11&position=chrII%3A2100001%2D2110000&simpleRepeat=pack")
chrII	2110000	10000	34	25	0	2	14	20	13	0	2	8	28	11	6	149.67	70.65	2	2	2	0	0	=HYPERLINK("http://genome.ucsc.edu/cgi-bin/hgTracks?db=ce11&position=chrII%3A2110001%2D2120000&simpleRepeat=pack")
chrII	2120000	10000	8	0	0	0	3	8	0	0	0	3	6	2	2	101.00	28.00	1	1	0	0	0	=HYPERLINK("http://genome.ucsc.edu/cgi-bin/hgTracks?db=ce11&position=chrII%3A2120001%2D2130000&simpleRepeat=pack")
chrII	2130000	10000	12	0	0	0	5	6	0	0	0	2	10	5	2	60.50	8.50	2	0	0	0	0	=HYPERLINK("http://genome.ucsc.edu/cgi-bin/hgTracks?db=ce11&position=chrII%3A2130001%2D2140000&simpleRepeat=pack")
chrII	2140000	10000	12	0	0	0	5	8	0	0	0	3	11	5	3	143.00	66.69	1	1	1	0	0	=HYPERLINK("http://genome.ucsc.edu/cgi-bin/hgTracks?db=ce11&position=chrII%3A2140001%2D2150000&simpleRepeat=pack")
chrII	2150000	10000	22	0	0	7	10	12	0	0	7	5	16	8	3	56.00	7.87	3	0	0	0	0	=HYPERLINK("http://genome.ucsc.edu/cgi-bin/hgTracks?db=ce11&position=chrII%3A2150001%2D2160000&simpleRepeat=pack")
chrII	2160000	10000	8	0	0	2	4	6	0	0	1	3	5	1	1	227.00	0.00	0	0	1	0	0	=HYPERLINK("http://genome.ucsc.edu/cgi-bin/hgTracks?db=ce11&position=chrII%3A2160001%2D2170000&simpleRepeat=pack")
chrII	2170000	10000	0	6	0	0	0	0	6	0	0	0	0	0	0	0.00	0.00	0	0	0	0	0	=HYPERLINK("http://genome.ucsc.edu/cgi-bin/hgTracks?db=ce11&position=chrII%3A2170001%2D2180000&simpleRepeat=pack")
chrII	2180000	10000	12	0	0	0	6	10	0	0	0	5	8	4	4	128.00	30.31	1	3	0	0	0	=HYPERLINK("http://genome.ucsc.edu/cgi-bin/hgTracks?db=ce11&position=chrII%3A2180001%2D2190000&simpleRepeat=pack")
chrII	2190000	10000	9	0	0	2	1	7	0	0	1	1	3	0	0	0.00	0.00	0	0	0	0	0	=HYPERLINK("http://genome.ucsc.edu/cgi-bin/hgTracks?db=ce11&position=chrII%3A2190001%2D2200000&simpleRepeat=pack")
chrII	2200000	10000	7	0	0	0	3	5	0	0	0	2	6	2	2	143.50	31.50	0	2	0	0	0	=HYPERLINK("http://genome.ucsc.edu/cgi-bin/hgTracks?db=ce11&position=chrII%3A2200001%2D2210000&simpleRepeat=pack")
chrII	2210000	10000	8	0	0	2	3	5	0	0	1	2	6	3	2	91.00	20.00	1	1	0	0	0	=HYPERLINK("http://genome.ucsc.edu/cgi-bin/hgTracks?db=ce11&position=chrII%3A2210001%2D2220000&simpleRepeat=pack")
chrII	2220000	10000	32	7	0	0	6	19	4	0	0	2	29	6	2	85.50	19.50	1	1	0	0	0	=HYPERLINK("http://genome.ucsc.edu/cgi-bin/hgTracks?db=ce11&position=chrII%3A2220001%2D2230000&simpleRepeat=pack")
chrII	2230000	10000	2	0	0	0	1	2	0	0	0	1	1	0	0	0.00	0.00	0	0	0	0	0	=HYPERLINK("http://genome.ucsc.edu/cgi-bin/hgTracks?db=ce11&position=chrII%3A2230001%2D2240000&simpleRepeat=pack")
chrII	2240000	10000	8	0	0	0	2	6	0	0	0	2	4	2	2	84.00	7.00	2	0	0	0	0	=HYPERLINK("http://genome.ucsc.edu/cgi-bin/hgTracks?db=ce11&position=chrII%3A2240001%2D2250000&simpleRepeat=pack")
chrII	2250000	10000	9	0	0	15	3	9	0	0	11	3	8	3	3	101.00	29.88	2	1	0	0	0	=HYPERLINK("http://genome.ucsc.edu/cgi-bin/hgTracks?db=ce11&position=chrII%3A2250001%2D2260000&simpleRepeat=pack")
chrII	2260000	10000	22	0	0	1	10	10	0	0	1	4	10	5	3	93.00	47.38	2	1	0	0	0	=HYPERLINK("http://genome.ucsc.edu/cgi-bin/hgTracks?db=ce11&position=chrII%3A2260001%2D2270000&simpleRepeat=pack")
chrII	2270000	10000	6	4	0	0	3	6	2	0	0	3	6	3	3	139.00	68.65	2	0	1	0	0	=HYPERLINK("http://genome.ucsc.edu/cgi-bin/hgTracks?db=ce11&position=chrII%3A2270001%2D2280000&simpleRepeat=pack")
chrII	2280000	10000	8	0	0	5	2	7	0	0	2	2	8	2	2	139.00	43.00	1	1	0	0	0	=HYPERLINK("http://genome.ucsc.edu/cgi-bin/hgTracks?db=ce11&position=chrII%3A2280001%2D2290000&simpleRepeat=pack")
chrII	2290000	10000	12	0	0	0	6	8	0	0	0	4	10	5	3	91.00	5.10	3	0	0	0	0	=HYPERLINK("http://genome.ucsc.edu/cgi-bin/hgTracks?db=ce11&position=chrII%3A2290001%2D2300000&simpleRepeat=pack")
chrII	2300000	10000	12	0	0	0	4	8	0	0	0	3	6	3	2	151.50	47.50	0	2	0	0	0	=HYPERLINK("http://genome.ucsc.edu/cgi-bin/hgTracks?db=ce11&position=chrII%3A2300001%2D2310000&simpleRepeat=pack")
chrII	2310000	10000	10	0	0	0	5	8	0	0	0	4	8	4	3	306.33	198.26	0	1	2	0	0	=HYPERLINK("http://genome.ucsc.edu/cgi-bin/hgTracks?db=ce11&position=chrII%3A2310001%2D2320000&simpleRepeat=pack")
chrII	2320000	10000	3	0	0	0	0	3	0	0	0	0	1	0	0	0.00	0.00	0	0	0	0	0	=HYPERLINK("http://genome.ucsc.edu/cgi-bin/hgTracks?db=ce11&position=chrII%3A2320001%2D2330000&simpleRepeat=pack")
chrII	2330000	10000	8	0	0	0	3	8	0	0	0	3	7	3	3	132.00	34.77	1	2	0	0	0	=HYPERLINK("http://genome.ucsc.edu/cgi-bin/hgTracks?db=ce11&position=chrII%3A2330001%2D2340000&simpleRepeat=pack")
chrII	2340000	10000	4	0	0	393	1	4	0	0	225	1	0	0	0	0.00	0.00	0	0	0	0	0	=HYPERLINK("http://genome.ucsc.edu/cgi-bin/hgTracks?db=ce11&position=chrII%3A2340001%2D2350000&simpleRepeat=pack")
chrII	2350000	10000	7	0	0	34	3	5	0	0	13	2	7	3	2	90.50	18.50	1	1	0	0	0	=HYPERLINK("http://genome.ucsc.edu/cgi-bin/hgTracks?db=ce11&position=chrII%3A2350001%2D2360000&simpleRepeat=pack")
chrII	2360000	10000	33	0	0	146	13	16	0	0	58	5	29	11	4	76.50	10.71	4	0	0	0	0	=HYPERLINK("http://genome.ucsc.edu/cgi-bin/hgTracks?db=ce11&position=chrII%3A2360001%2D2370000&simpleRepeat=pack")
chrII	2370000	10000	15	0	0	0	8	13	0	0	0	7	9	5	5	129.40	70.70	2	2	1	0	0	=HYPERLINK("http://genome.ucsc.edu/cgi-bin/hgTracks?db=ce11&position=chrII%3A2370001%2D2380000&simpleRepeat=pack")
chrII	2380000	10000	15	0	0	4	6	6	0	0	4	2	13	6	2	146.50	21.50	0	2	0	0	0	=HYPERLINK("http://genome.ucsc.edu/cgi-bin/hgTracks?db=ce11&position=chrII%3A2380001%2D2390000&simpleRepeat=pack")
chrII	2390000	10000	20	0	0	1	10	8	0	0	1	4	18	9	3	112.33	21.64	1	2	0	0	0	=HYPERLINK("http://genome.ucsc.edu/cgi-bin/hgTracks?db=ce11&position=chrII%3A2390001%2D2400000&simpleRepeat=pack")
chrII	2400000	10000	1	58	1	174	0	1	35	1	108	0	0	0	0	0.00	0.00	0	0	0	0	0	=HYPERLINK("http://genome.ucsc.edu/cgi-bin/hgTracks?db=ce11&position=chrII%3A2400001%2D2410000&simpleRepeat=pack")
chrII	2410000	10000	2	0	0	0	1	2	0	0	0	1	2	1	1	75.00	0.00	1	0	0	0	0	=HYPERLINK("http://genome.ucsc.edu/cgi-bin/hgTracks?db=ce11&position=chrII%3A2410001%2D2420000&simpleRepeat=pack")
chrII	2420000	10000	15	0	0	0	6	11	0	0	0	4	11	4	3	83.00	27.80	2	1	0	0	0	=HYPERLINK("http://genome.ucsc.edu/cgi-bin/hgTracks?db=ce11&position=chrII%3A2420001%2D2430000&simpleRepeat=pack")
chrII	2430000	10000	2	0	0	0	1	2	0	0	0	1	2	1	1	110.00	0.00	0	1	0	0	0	=HYPERLINK("http://genome.ucsc.edu/cgi-bin/hgTracks?db=ce11&position=chrII%3A2430001%2D2440000&simpleRepeat=pack")
chrII	2440000	10000	2	0	0	0	1	2	0	0	0	1	2	1	1	236.00	0.00	0	0	1	0	0	=HYPERLINK("http://genome.ucsc.edu/cgi-bin/hgTracks?db=ce11&position=chrII%3A2440001%2D2450000&simpleRepeat=pack")
chrII	2450000	10000	6	0	0	0	2	4	0	0	0	1	6	2	1	163.00	0.00	0	1	0	0	0	=HYPERLINK("http://genome.ucsc.edu/cgi-bin/hgTracks?db=ce11&position=chrII%3A2450001%2D2460000&simpleRepeat=pack")
chrII	2460000	10000	8	0	0	0	4	6	0	0	0	3	8	4	3	120.00	67.59	2	0	1	0	0	=HYPERLINK("http://genome.ucsc.edu/cgi-bin/hgTracks?db=ce11&position=chrII%3A2460001%2D2470000&simpleRepeat=pack")
chrII	2470000	10000	2	0	0	0	1	2	0	0	0	1	2	1	1	87.00	0.00	1	0	0	0	0	=HYPERLINK("http://genome.ucsc.edu/cgi-bin/hgTracks?db=ce11&position=chrII%3A2470001%2D2480000&simpleRepeat=pack")
chrII	2480000	10000	24	0	0	0	9	14	0	0	0	5	14	6	3	143.67	45.86	1	1	1	0	0	=HYPERLINK("http://genome.ucsc.edu/cgi-bin/hgTracks?db=ce11&position=chrII%3A2480001%2D2490000&simpleRepeat=pack")
chrII	2490000	10000	16	0	0	1	8	4	0	0	1	2	8	4	1	87.00	0.00	1	0	0	0	0	=HYPERLINK("http://genome.ucsc.edu/cgi-bin/hgTracks?db=ce11&position=chrII%3A2490001%2D2500000&simpleRepeat=pack")
chrII	2500000	10000	0	0	0	0	0	0	0	0	0	0	0	0	0	0.00	0.00	0	0	0	0	0	=HYPERLINK("http://genome.ucsc.edu/cgi-bin/hgTracks?db=ce11&position=chrII%3A2500001%2D2510000&simpleRepeat=pack")
chrII	2510000	10000	16	2	0	0	4	8	1	0	0	3	4	2	2	147.00	78.00	1	0	1	0	0	=HYPERLINK("http://genome.ucsc.edu/cgi-bin/hgTracks?db=ce11&position=chrII%3A2510001%2D2520000&simpleRepeat=pack")
chrII	2520000	10000	2	0	0	1	0	2	0	0	1	0	0	0	0	0.00	0.00	0	0	0	0	0	=HYPERLINK("http://genome.ucsc.edu/cgi-bin/hgTracks?db=ce11&position=chrII%3A2520001%2D2530000&simpleRepeat=pack")
chrII	2530000	10000	11	1	0	0	5	5	1	0	0	2	11	5	2	104.50	35.50	1	1	0	0	0	=HYPERLINK("http://genome.ucsc.edu/cgi-bin/hgTracks?db=ce11&position=chrII%3A2530001%2D2540000&simpleRepeat=pack")
chrII	2540000	10000	8	0	0	0	4	8	0	0	0	4	6	3	3	90.00	35.22	2	1	0	0	0	=HYPERLINK("http://genome.ucsc.edu/cgi-bin/hgTracks?db=ce11&position=chrII%3A2540001%2D2550000&simpleRepeat=pack")
chrII	2550000	10000	41	0	0	6	10	21	0	0	3	2	6	3	1	99.00	0.00	1	0	0	0	0	=HYPERLINK("http://genome.ucsc.edu/cgi-bin/hgTracks?db=ce11&position=chrII%3A2550001%2D2560000&simpleRepeat=pack")
chrII	2560000	10000	8	0	0	0	3	7	0	0	0	3	8	3	3	127.67	10.21	0	3	0	0	0	=HYPERLINK("http://genome.ucsc.edu/cgi-bin/hgTracks?db=ce11&position=chrII%3A2560001%2D2570000&simpleRepeat=pack")
chrII	2570000	10000	637	87	0	0	122	412	60	0	0	77	119	31	17	93.47	43.90	12	4	1	0	0	=HYPERLINK("http://genome.ucsc.edu/cgi-bin/hgTracks?db=ce11&position=chrII%3A2570001%2D2580000&simpleRepeat=pack")
chrII	2580000	10000	32	4	0	0	16	16	4	0	0	8	21	10	6	138.50	62.89	2	3	1	0	0	=HYPERLINK("http://genome.ucsc.edu/cgi-bin/hgTracks?db=ce11&position=chrII%3A2580001%2D2590000&simpleRepeat=pack")
chrII	2590000	10000	1	0	0	5	0	1	0	0	3	0	0	0	0	0.00	0.00	0	0	0	0	0	=HYPERLINK("http://genome.ucsc.edu/cgi-bin/hgTracks?db=ce11&position=chrII%3A2590001%2D2600000&simpleRepeat=pack")
chrII	2600000	10000	17	0	0	0	7	12	0	0	0	5	17	7	5	97.60	21.36	3	2	0	0	0	=HYPERLINK("http://genome.ucsc.edu/cgi-bin/hgTracks?db=ce11&position=chrII%3A2600001%2D2610000&simpleRepeat=pack")
chrII	2610000	10000	4	0	0	0	3	3	0	0	0	2	2	2	1	151.00	0.00	0	1	0	0	0	=HYPERLINK("http://genome.ucsc.edu/cgi-bin/hgTracks?db=ce11&position=chrII%3A2610001%2D2620000&simpleRepeat=pack")
chrII	2620000	10000	16	0	0	0	8	12	0	0	0	6	11	5	3	117.33	50.72	2	1	0	0	0	=HYPERLINK("http://genome.ucsc.edu/cgi-bin/hgTracks?db=ce11&position=chrII%3A2620001%2D2630000&simpleRepeat=pack")
chrII	2630000	10000	12	0	0	0	6	8	0	0	0	4	8	4	3	135.00	47.46	1	2	0	0	0	=HYPERLINK("http://genome.ucsc.edu/cgi-bin/hgTracks?db=ce11&position=chrII%3A2630001%2D2640000&simpleRepeat=pack")
chrII	2640000	10000	14	0	0	0	6	8	0	0	0	3	8	3	2	108.50	11.50	1	1	0	0	0	=HYPERLINK("http://genome.ucsc.edu/cgi-bin/hgTracks?db=ce11&position=chrII%3A2640001%2D2650000&simpleRepeat=pack")
chrII	2650000	10000	3	1	0	0	1	3	1	0	0	1	3	1	1	88.00	0.00	1	0	0	0	0	=HYPERLINK("http://genome.ucsc.edu/cgi-bin/hgTracks?db=ce11&position=chrII%3A2650001%2D2660000&simpleRepeat=pack")
chrII	2660000	10000	9	0	0	0	3	7	0	0	0	2	5	2	1	119.00	0.00	0	1	0	0	0	=HYPERLINK("http://genome.ucsc.edu/cgi-bin/hgTracks?db=ce11&position=chrII%3A2660001%2D2670000&simpleRepeat=pack")
chrII	2670000	10000	19	0	0	0	9	7	0	0	0	3	3	1	1	316.00	0.00	0	0	1	0	0	=HYPERLINK("http://genome.ucsc.edu/cgi-bin/hgTracks?db=ce11&position=chrII%3A2670001%2D2680000&simpleRepeat=pack")
chrII	2680000	10000	19	0	0	1	9	7	0	0	1	3	10	5	2	89.50	9.50	2	0	0	0	0	=HYPERLINK("http://genome.ucsc.edu/cgi-bin/hgTracks?db=ce11&position=chrII%3A2680001%2D2690000&simpleRepeat=pack")
chrII	2690000	10000	14	0	0	0	7	6	0	0	0	3	14	7	3	79.67	27.01	2	1	0	0	0	=HYPERLINK("http://genome.ucsc.edu/cgi-bin/hgTracks?db=ce11&position=chrII%3A2690001%2D2700000&simpleRepeat=pack")
chrII	2700000	10000	12	0	0	0	5	10	0	0	0	4	4	2	2	134.50	28.50	0	2	0	0	0	=HYPERLINK("http://genome.ucsc.edu/cgi-bin/hgTracks?db=ce11&position=chrII%3A2700001%2D2710000&simpleRepeat=pack")
chrII	2710000	10000	23	0	1	167	11	13	0	1	132	6	14	7	2	102.50	1.50	0	2	0	0	0	=HYPERLINK("http://genome.ucsc.edu/cgi-bin/hgTracks?db=ce11&position=chrII%3A2710001%2D2720000&simpleRepeat=pack")
chrII	2720000	10000	6	0	0	0	1	4	0	0	0	1	2	1	1	105.00	0.00	0	1	0	0	0	=HYPERLINK("http://genome.ucsc.edu/cgi-bin/hgTracks?db=ce11&position=chrII%3A2720001%2D2730000&simpleRepeat=pack")
chrII	2730000	10000	21	0	0	2	10	17	0	0	2	8	14	6	5	97.20	21.59	3	2	0	0	0	=HYPERLINK("http://genome.ucsc.edu/cgi-bin/hgTracks?db=ce11&position=chrII%3A2730001%2D2740000&simpleRepeat=pack")
chrII	2740000	10000	2	0	0	0	1	2	0	0	0	1	2	1	1	86.00	0.00	1	0	0	0	0	=HYPERLINK("http://genome.ucsc.edu/cgi-bin/hgTracks?db=ce11&position=chrII%3A2740001%2D2750000&simpleRepeat=pack")
chrII	2750000	10000	5	0	0	0	2	5	0	0	0	2	5	2	2	104.00	36.00	1	1	0	0	0	=HYPERLINK("http://genome.ucsc.edu/cgi-bin/hgTracks?db=ce11&position=chrII%3A2750001%2D2760000&simpleRepeat=pack")
chrII	2760000	10000	4	0	0	0	2	4	0	0	0	2	3	1	1	87.00	0.00	1	0	0	0	0	=HYPERLINK("http://genome.ucsc.edu/cgi-bin/hgTracks?db=ce11&position=chrII%3A2760001%2D2770000&simpleRepeat=pack")
chrII	2770000	10000	2	0	0	0	1	2	0	0	0	1	2	1	1	203.00	0.00	0	0	1	0	0	=HYPERLINK("http://genome.ucsc.edu/cgi-bin/hgTracks?db=ce11&position=chrII%3A2770001%2D2780000&simpleRepeat=pack")
chrII	2780000	10000	0	0	0	0	0	0	0	0	0	0	0	0	0	0.00	0.00	0	0	0	0	0	=HYPERLINK("http://genome.ucsc.edu/cgi-bin/hgTracks?db=ce11&position=chrII%3A2780001%2D2790000&simpleRepeat=pack")
chrII	2790000	10000	14	0	0	0	7	6	0	0	0	3	14	7	3	85.67	18.62	2	1	0	0	0	=HYPERLINK("http://genome.ucsc.edu/cgi-bin/hgTracks?db=ce11&position=chrII%3A2790001%2D2800000&simpleRepeat=pack")
chrII	2800000	10000	2	0	0	0	1	2	0	0	0	1	0	0	0	0.00	0.00	0	0	0	0	0	=HYPERLINK("http://genome.ucsc.edu/cgi-bin/hgTracks?db=ce11&position=chrII%3A2800001%2D2810000&simpleRepeat=pack")
chrII	2810000	10000	17	0	0	0	3	7	0	0	0	2	6	2	1	79.00	0.00	1	0	0	0	0	=HYPERLINK("http://genome.ucsc.edu/cgi-bin/hgTracks?db=ce11&position=chrII%3A2810001%2D2820000&simpleRepeat=pack")
chrII	2820000	10000	6	0	0	0	3	6	0	0	0	3	6	3	3	141.00	44.59	0	2	1	0	0	=HYPERLINK("http://genome.ucsc.edu/cgi-bin/hgTracks?db=ce11&position=chrII%3A2820001%2D2830000&simpleRepeat=pack")
chrII	2830000	10000	18	0	0	5	7	13	0	0	4	5	10	5	3	112.00	44.50	1	2	0	0	0	=HYPERLINK("http://genome.ucsc.edu/cgi-bin/hgTracks?db=ce11&position=chrII%3A2830001%2D2840000&simpleRepeat=pack")
chrII	2840000	10000	19	0	0	0	7	10	0	0	0	4	7	3	3	112.67	69.59	2	0	1	0	0	=HYPERLINK("http://genome.ucsc.edu/cgi-bin/hgTracks?db=ce11&position=chrII%3A2840001%2D2850000&simpleRepeat=pack")
chrII	2850000	10000	0	0	0	0	0	0	0	0	0	0	0	0	0	0.00	0.00	0	0	0	0	0	=HYPERLINK("http://genome.ucsc.edu/cgi-bin/hgTracks?db=ce11&position=chrII%3A2850001%2D2860000&simpleRepeat=pack")
chrII	2860000	10000	17	0	0	0	8	9	0	0	0	4	5	2	2	63.00	3.00	2	0	0	0	0	=HYPERLINK("http://genome.ucsc.edu/cgi-bin/hgTracks?db=ce11&position=chrII%3A2860001%2D2870000&simpleRepeat=pack")
chrII	2870000	10000	6	0	0	0	2	4	0	0	0	1	4	2	1	59.00	0.00	1	0	0	0	0	=HYPERLINK("http://genome.ucsc.edu/cgi-bin/hgTracks?db=ce11&position=chrII%3A2870001%2D2880000&simpleRepeat=pack")
chrII	2880000	10000	27	0	0	0	9	14	0	0	0	3	18	9	3	81.67	22.66	2	1	0	0	0	=HYPERLINK("http://genome.ucsc.edu/cgi-bin/hgTracks?db=ce11&position=chrII%3A2880001%2D2890000&simpleRepeat=pack")
chrII	2890000	10000	179	265	0	0	46	106	147	0	0	24	61	8	6	115.83	55.57	3	2	1	0	0	=HYPERLINK("http://genome.ucsc.edu/cgi-bin/hgTracks?db=ce11&position=chrII%3A2890001%2D2900000&simpleRepeat=pack")
chrII	2900000	10000	4	0	0	0	2	4	0	0	0	2	4	2	2	208.00	31.00	0	1	1	0	0	=HYPERLINK("http://genome.ucsc.edu/cgi-bin/hgTracks?db=ce11&position=chrII%3A2900001%2D2910000&simpleRepeat=pack")
chrII	2910000	10000	15	0	0	0	7	7	0	0	0	3	14	7	3	87.00	24.12	2	1	0	0	0	=HYPERLINK("http://genome.ucsc.edu/cgi-bin/hgTracks?db=ce11&position=chrII%3A2910001%2D2920000&simpleRepeat=pack")
chrII	2920000	10000	14	0	0	0	6	14	0	0	0	6	12	5	5	125.00	39.77	2	3	0	0	0	=HYPERLINK("http://genome.ucsc.edu/cgi-bin/hgTracks?db=ce11&position=chrII%3A2920001%2D2930000&simpleRepeat=pack")
chrII	2930000	10000	27	0	0	0	14	17	0	0	0	9	23	12	8	120.38	83.12	5	2	1	0	0	=HYPERLINK("http://genome.ucsc.edu/cgi-bin/hgTracks?db=ce11&position=chrII%3A2930001%2D2940000&simpleRepeat=pack")
chrII	2940000	10000	18	0	0	0	9	8	0	0	0	4	18	9	4	117.25	21.00	2	2	0	0	0	=HYPERLINK("http://genome.ucsc.edu/cgi-bin/hgTracks?db=ce11&position=chrII%3A2940001%2D2950000&simpleRepeat=pack")
chrII	2950000	10000	0	0	0	0	0	0	0	0	0	0	0	0	0	0.00	0.00	0	0	0	0	0	=HYPERLINK("http://genome.ucsc.edu/cgi-bin/hgTracks?db=ce11&position=chrII%3A2950001%2D2960000&simpleRepeat=pack")
chrII	2960000	10000	23	0	0	0	5	11	0	0	0	4	10	2	2	93.50	6.50	2	0	0	0	0	=HYPERLINK("http://genome.ucsc.edu/cgi-bin/hgTracks?db=ce11&position=chrII%3A2960001%2D2970000&simpleRepeat=pack")
chrII	2970000	10000	9	1	0	2	4	9	1	0	1	4	5	2	2	143.00	53.00	1	1	0	0	0	=HYPERLINK("http://genome.ucsc.edu/cgi-bin/hgTracks?db=ce11&position=chrII%3A2970001%2D2980000&simpleRepeat=pack")
chrII	2980000	10000	14	0	0	0	7	6	0	0	0	3	12	6	2	96.50	2.50	2	0	0	0	0	=HYPERLINK("http://genome.ucsc.edu/cgi-bin/hgTracks?db=ce11&position=chrII%3A2980001%2D2990000&simpleRepeat=pack")
chrII	2990000	10000	7	0	0	0	3	7	0	0	0	3	7	3	3	71.33	10.87	3	0	0	0	0	=HYPERLINK("http://genome.ucsc.edu/cgi-bin/hgTracks?db=ce11&position=chrII%3A2990001%2D3000000&simpleRepeat=pack")
chrII	3000000	10000	8	1	0	0	3	6	1	0	0	2	2	1	1	50.00	0.00	1	0	0	0	0	=HYPERLINK("http://genome.ucsc.edu/cgi-bin/hgTracks?db=ce11&position=chrII%3A3000001%2D3010000&simpleRepeat=pack")
chrII	3010000	10000	2	0	0	0	1	2	0	0	0	1	2	1	1	210.00	0.00	0	0	1	0	0	=HYPERLINK("http://genome.ucsc.edu/cgi-bin/hgTracks?db=ce11&position=chrII%3A3010001%2D3020000&simpleRepeat=pack")
chrII	3020000	10000	6	0	0	0	2	4	0	0	0	1	5	2	1	59.00	0.00	1	0	0	0	0	=HYPERLINK("http://genome.ucsc.edu/cgi-bin/hgTracks?db=ce11&position=chrII%3A3020001%2D3030000&simpleRepeat=pack")
chrII	3030000	10000	8	0	0	0	2	4	0	0	0	1	4	2	1	57.00	0.00	1	0	0	0	0	=HYPERLINK("http://genome.ucsc.edu/cgi-bin/hgTracks?db=ce11&position=chrII%3A3030001%2D3040000&simpleRepeat=pack")
chrII	3040000	10000	0	8	0	0	0	0	6	0	0	0	0	0	0	0.00	0.00	0	0	0	0	0	=HYPERLINK("http://genome.ucsc.edu/cgi-bin/hgTracks?db=ce11&position=chrII%3A3040001%2D3050000&simpleRepeat=pack")
chrII	3050000	10000	22	0	0	0	11	12	0	0	0	6	21	10	6	95.67	44.27	4	2	0	0	0	=HYPERLINK("http://genome.ucsc.edu/cgi-bin/hgTracks?db=ce11&position=chrII%3A3050001%2D3060000&simpleRepeat=pack")
chrII	3060000	10000	3	0	0	0	1	3	0	0	0	1	3	1	1	60.00	0.00	1	0	0	0	0	=HYPERLINK("http://genome.ucsc.edu/cgi-bin/hgTracks?db=ce11&position=chrII%3A3060001%2D3070000&simpleRepeat=pack")
chrII	3070000	10000	4	0	0	0	2	4	0	0	0	2	2	1	1	193.00	0.00	0	1	0	0	0	=HYPERLINK("http://genome.ucsc.edu/cgi-bin/hgTracks?db=ce11&position=chrII%3A3070001%2D3080000&simpleRepeat=pack")
chrII	3080000	10000	21	0	0	0	8	13	0	0	0	5	12	6	3	124.00	31.06	1	2	0	0	0	=HYPERLINK("http://genome.ucsc.edu/cgi-bin/hgTracks?db=ce11&position=chrII%3A3080001%2D3090000&simpleRepeat=pack")
chrII	3090000	10000	4	0	0	0	2	2	0	0	0	1	0	0	0	0.00	0.00	0	0	0	0	0	=HYPERLINK("http://genome.ucsc.edu/cgi-bin/hgTracks?db=ce11&position=chrII%3A3090001%2D3100000&simpleRepeat=pack")
chrII	3100000	10000	23	91	0	0	7	21	77	0	0	7	0	0	0	0.00	0.00	0	0	0	0	0	=HYPERLINK("http://genome.ucsc.edu/cgi-bin/hgTracks?db=ce11&position=chrII%3A3100001%2D3110000&simpleRepeat=pack")
chrII	3110000	10000	2	0	0	1	1	2	0	0	1	1	2	1	1	117.00	0.00	0	1	0	0	0	=HYPERLINK("http://genome.ucsc.edu/cgi-bin/hgTracks?db=ce11&position=chrII%3A3110001%2D3120000&simpleRepeat=pack")
chrII	3120000	10000	34	0	0	4	14	25	0	0	2	10	27	12	9	116.44	57.05	5	3	1	0	0	=HYPERLINK("http://genome.ucsc.edu/cgi-bin/hgTracks?db=ce11&position=chrII%3A3120001%2D3130000&simpleRepeat=pack")
chrII	3130000	10000	39	89	0	18	17	26	72	0	16	11	5	3	2	236.00	52.00	0	1	1	0	0	=HYPERLINK("http://genome.ucsc.edu/cgi-bin/hgTracks?db=ce11&position=chrII%3A3130001%2D3140000&simpleRepeat=pack")
chrII	3140000	10000	7	22	0	303	2	7	8	0	133	2	4	2	2	192.00	85.00	0	1	1	0	0	=HYPERLINK("http://genome.ucsc.edu/cgi-bin/hgTracks?db=ce11&position=chrII%3A3140001%2D3150000&simpleRepeat=pack")
chrII	3150000	10000	36	2162	0	81	18	14	1272	0	51	7	30	15	6	113.67	36.11	3	3	0	0	0	=HYPERLINK("http://genome.ucsc.edu/cgi-bin/hgTracks?db=ce11&position=chrII%3A3150001%2D3160000&simpleRepeat=pack")
chrII	3160000	10000	247	1472	0	1	84	147	801	0	1	41	0	0	0	0.00	0.00	0	0	0	0	0	=HYPERLINK("http://genome.ucsc.edu/cgi-bin/hgTracks?db=ce11&position=chrII%3A3160001%2D3170000&simpleRepeat=pack")
chrII	3170000	10000	63	9	0	7	16	42	6	0	7	7	7	3	1	50.00	0.00	1	0	0	0	0	=HYPERLINK("http://genome.ucsc.edu/cgi-bin/hgTracks?db=ce11&position=chrII%3A3170001%2D3180000&simpleRepeat=pack")
chrII	3180000	10000	0	2	0	0	0	0	2	0	0	0	0	0	0	0.00	0.00	0	0	0	0	0	=HYPERLINK("http://genome.ucsc.edu/cgi-bin/hgTracks?db=ce11&position=chrII%3A3180001%2D3190000&simpleRepeat=pack")
chrII	3190000	10000	8	0	0	0	4	6	0	0	0	3	5	2	1	105.00	0.00	0	1	0	0	0	=HYPERLINK("http://genome.ucsc.edu/cgi-bin/hgTracks?db=ce11&position=chrII%3A3190001%2D3200000&simpleRepeat=pack")
chrII	3200000	10000	17	0	0	0	9	13	0	0	0	7	11	6	6	165.67	22.49	0	6	0	0	0	=HYPERLINK("http://genome.ucsc.edu/cgi-bin/hgTracks?db=ce11&position=chrII%3A3200001%2D3210000&simpleRepeat=pack")
chrII	3210000	10000	7	0	0	0	2	7	0	0	0	2	7	2	2	92.00	35.00	1	1	0	0	0	=HYPERLINK("http://genome.ucsc.edu/cgi-bin/hgTracks?db=ce11&position=chrII%3A3210001%2D3220000&simpleRepeat=pack")
chrII	3220000	10000	11	0	0	0	5	5	0	0	0	2	10	5	2	157.00	30.00	0	2	0	0	0	=HYPERLINK("http://genome.ucsc.edu/cgi-bin/hgTracks?db=ce11&position=chrII%3A3220001%2D3230000&simpleRepeat=pack")
chrII	3230000	10000	6	0	0	0	3	2	0	0	0	1	6	3	1	61.00	0.00	1	0	0	0	0	=HYPERLINK("http://genome.ucsc.edu/cgi-bin/hgTracks?db=ce11&position=chrII%3A3230001%2D3240000&simpleRepeat=pack")
chrII	3240000	10000	9	0	0	0	4	7	0	0	0	3	9	4	3	113.00	41.82	2	1	0	0	0	=HYPERLINK("http://genome.ucsc.edu/cgi-bin/hgTracks?db=ce11&position=chrII%3A3240001%2D3250000&simpleRepeat=pack")
chrII	3250000	10000	7	0	0	0	3	7	0	0	0	3	5	2	2	82.50	20.50	1	1	0	0	0	=HYPERLINK("http://genome.ucsc.edu/cgi-bin/hgTracks?db=ce11&position=chrII%3A3250001%2D3260000&simpleRepeat=pack")
chrII	3260000	10000	2	0	0	0	1	2	0	0	0	1	2	1	1	193.00	0.00	0	1	0	0	0	=HYPERLINK("http://genome.ucsc.edu/cgi-bin/hgTracks?db=ce11&position=chrII%3A3260001%2D3270000&simpleRepeat=pack")
chrII	3270000	10000	4	0	0	0	1	4	0	0	0	1	4	1	1	92.00	0.00	1	0	0	0	0	=HYPERLINK("http://genome.ucsc.edu/cgi-bin/hgTracks?db=ce11&position=chrII%3A3270001%2D3280000&simpleRepeat=pack")
chrII	3280000	10000	271	0	5	262	8	149	0	3	98	5	6	3	2	75.00	10.00	2	0	0	0	0	=HYPERLINK("http://genome.ucsc.edu/cgi-bin/hgTracks?db=ce11&position=chrII%3A3280001%2D3290000&simpleRepeat=pack")
chrII	3290000	10000	116	0	0	12	2	105	0	0	9	2	2	1	1	70.00	0.00	1	0	0	0	0	=HYPERLINK("http://genome.ucsc.edu/cgi-bin/hgTracks?db=ce11&position=chrII%3A3290001%2D3300000&simpleRepeat=pack")
chrII	3300000	10000	0	0	0	0	0	0	0	0	0	0	0	0	0	0.00	0.00	0	0	0	0	0	=HYPERLINK("http://genome.ucsc.edu/cgi-bin/hgTracks?db=ce11&position=chrII%3A3300001%2D3310000&simpleRepeat=pack")
chrII	3310000	10000	3	0	0	0	1	3	0	0	0	1	2	1	1	55.00	0.00	1	0	0	0	0	=HYPERLINK("http://genome.ucsc.edu/cgi-bin/hgTracks?db=ce11&position=chrII%3A3310001%2D3320000&simpleRepeat=pack")
chrII	3320000	10000	9	0	0	0	4	7	0	0	0	3	4	2	2	78.00	12.00	2	0	0	0	0	=HYPERLINK("http://genome.ucsc.edu/cgi-bin/hgTracks?db=ce11&position=chrII%3A3320001%2D3330000&simpleRepeat=pack")
chrII	3330000	10000	2	0	0	30	0	2	0	0	12	0	0	0	0	0.00	0.00	0	0	0	0	0	=HYPERLINK("http://genome.ucsc.edu/cgi-bin/hgTracks?db=ce11&position=chrII%3A3330001%2D3340000&simpleRepeat=pack")
chrII	3340000	10000	9	0	0	0	2	9	0	0	0	2	6	2	2	110.00	43.00	1	1	0	0	0	=HYPERLINK("http://genome.ucsc.edu/cgi-bin/hgTracks?db=ce11&position=chrII%3A3340001%2D3350000&simpleRepeat=pack")
chrII	3350000	10000	4	0	0	0	2	4	0	0	0	2	4	2	2	129.50	41.50	1	1	0	0	0	=HYPERLINK("http://genome.ucsc.edu/cgi-bin/hgTracks?db=ce11&position=chrII%3A3350001%2D3360000&simpleRepeat=pack")
chrII	3360000	10000	7	0	0	54	3	7	0	0	36	3	6	3	3	125.67	61.06	2	0	1	0	0	=HYPERLINK("http://genome.ucsc.edu/cgi-bin/hgTracks?db=ce11&position=chrII%3A3360001%2D3370000&simpleRepeat=pack")
chrII	3370000	10000	6	0	0	0	3	6	0	0	0	3	6	3	3	96.00	2.16	3	0	0	0	0	=HYPERLINK("http://genome.ucsc.edu/cgi-bin/hgTracks?db=ce11&position=chrII%3A3370001%2D3380000&simpleRepeat=pack")
chrII	3380000	10000	15	0	0	0	7	15	0	0	0	7	12	6	6	111.50	43.95	2	4	0	0	0	=HYPERLINK("http://genome.ucsc.edu/cgi-bin/hgTracks?db=ce11&position=chrII%3A3380001%2D3390000&simpleRepeat=pack")
chrII	3390000	10000	4	0	0	0	2	4	0	0	0	2	2	1	1	127.00	0.00	0	1	0	0	0	=HYPERLINK("http://genome.ucsc.edu/cgi-bin/hgTracks?db=ce11&position=chrII%3A3390001%2D3400000&simpleRepeat=pack")
chrII	3400000	10000	8	0	0	0	4	4	0	0	0	2	8	4	2	124.00	7.00	0	2	0	0	0	=HYPERLINK("http://genome.ucsc.edu/cgi-bin/hgTracks?db=ce11&position=chrII%3A3400001%2D3410000&simpleRepeat=pack")
chrII	3410000	10000	10	0	0	0	5	6	0	0	0	3	10	5	3	111.00	45.53	2	1	0	0	0	=HYPERLINK("http://genome.ucsc.edu/cgi-bin/hgTracks?db=ce11&position=chrII%3A3410001%2D3420000&simpleRepeat=pack")
chrII	3420000	10000	11	0	0	2	4	9	0	0	1	3	8	4	3	136.00	37.16	1	2	0	0	0	=HYPERLINK("http://genome.ucsc.edu/cgi-bin/hgTracks?db=ce11&position=chrII%3A3420001%2D3430000&simpleRepeat=pack")
chrII	3430000	10000	19	0	0	0	8	15	0	0	0	6	16	6	4	99.50	45.32	3	1	0	0	0	=HYPERLINK("http://genome.ucsc.edu/cgi-bin/hgTracks?db=ce11&position=chrII%3A3430001%2D3440000&simpleRepeat=pack")
chrII	3440000	10000	14	0	0	0	7	8	0	0	0	4	13	6	4	88.50	48.29	3	1	0	0	0	=HYPERLINK("http://genome.ucsc.edu/cgi-bin/hgTracks?db=ce11&position=chrII%3A3440001%2D3450000&simpleRepeat=pack")
chrII	3450000	10000	0	0	0	0	0	0	0	0	0	0	0	0	0	0.00	0.00	0	0	0	0	0	=HYPERLINK("http://genome.ucsc.edu/cgi-bin/hgTracks?db=ce11&position=chrII%3A3450001%2D3460000&simpleRepeat=pack")
chrII	3460000	10000	987	4964	0	198	236	863	3975	0	151	199	9	2	2	218.50	62.50	0	1	1	1	1	=HYPERLINK("http://genome.ucsc.edu/cgi-bin/hgTracks?db=ce11&position=chrII%3A3460001%2D3470000&simpleRepeat=pack")
chrII	3470000	10000	21	0	0	0	10	11	0	0	0	5	21	10	5	143.60	45.32	1	3	1	0	0	=HYPERLINK("http://genome.ucsc.edu/cgi-bin/hgTracks?db=ce11&position=chrII%3A3470001%2D3480000&simpleRepeat=pack")
chrII	3480000	10000	9	0	0	0	4	7	0	0	0	3	9	4	3	125.67	34.74	1	2	0	0	0	=HYPERLINK("http://genome.ucsc.edu/cgi-bin/hgTracks?db=ce11&position=chrII%3A3480001%2D3490000&simpleRepeat=pack")
chrII	3490000	10000	24	2	0	0	10	21	1	0	0	9	20	9	8	134.75	141.12	5	2	1	0	0	=HYPERLINK("http://genome.ucsc.edu/cgi-bin/hgTracks?db=ce11&position=chrII%3A3490001%2D3500000&simpleRepeat=pack")
chrII	3500000	10000	8	2	0	0	4	6	2	0	0	3	4	2	2	189.00	23.00	0	1	1	0	0	=HYPERLINK("http://genome.ucsc.edu/cgi-bin/hgTracks?db=ce11&position=chrII%3A3500001%2D3510000&simpleRepeat=pack")
chrII	3510000	10000	13	0	0	0	6	9	0	0	0	4	8	4	3	82.67	8.06	3	0	0	0	0	=HYPERLINK("http://genome.ucsc.edu/cgi-bin/hgTracks?db=ce11&position=chrII%3A3510001%2D3520000&simpleRepeat=pack")
chrII	3520000	10000	32	0	0	0	16	20	0	0	0	10	20	10	8	128.12	50.73	4	2	2	0	0	=HYPERLINK("http://genome.ucsc.edu/cgi-bin/hgTracks?db=ce11&position=chrII%3A3520001%2D3530000&simpleRepeat=pack")
chrII	3530000	10000	4	0	0	3	2	2	0	0	3	1	4	2	1	77.00	0.00	1	0	0	0	0	=HYPERLINK("http://genome.ucsc.edu/cgi-bin/hgTracks?db=ce11&position=chrII%3A3530001%2D3540000&simpleRepeat=pack")
chrII	3540000	10000	0	0	0	0	0	0	0	0	0	0	0	0	0	0.00	0.00	0	0	0	0	0	=HYPERLINK("http://genome.ucsc.edu/cgi-bin/hgTracks?db=ce11&position=chrII%3A3540001%2D3550000&simpleRepeat=pack")
chrII	3550000	10000	6	0	0	0	2	6	0	0	0	2	5	1	1	55.00	0.00	1	0	0	0	0	=HYPERLINK("http://genome.ucsc.edu/cgi-bin/hgTracks?db=ce11&position=chrII%3A3550001%2D3560000&simpleRepeat=pack")
chrII	3560000	10000	10	0	0	0	5	6	0	0	0	3	4	1	1	116.00	0.00	0	1	0	0	0	=HYPERLINK("http://genome.ucsc.edu/cgi-bin/hgTracks?db=ce11&position=chrII%3A3560001%2D3570000&simpleRepeat=pack")
chrII	3570000	10000	8	0	0	0	4	8	0	0	0	4	4	2	2	109.00	50.00	1	1	0	0	0	=HYPERLINK("http://genome.ucsc.edu/cgi-bin/hgTracks?db=ce11&position=chrII%3A3570001%2D3580000&simpleRepeat=pack")
chrII	3580000	10000	4	4	0	0	2	2	4	0	0	1	3	1	1	107.00	0.00	0	1	0	0	0	=HYPERLINK("http://genome.ucsc.edu/cgi-bin/hgTracks?db=ce11&position=chrII%3A3580001%2D3590000&simpleRepeat=pack")
chrII	3590000	10000	4	0	0	1	2	4	0	0	1	2	2	1	1	89.00	0.00	1	0	0	0	0	=HYPERLINK("http://genome.ucsc.edu/cgi-bin/hgTracks?db=ce11&position=chrII%3A3590001%2D3600000&simpleRepeat=pack")
chrII	3600000	10000	0	0	0	0	0	0	0	0	0	0	0	0	0	0.00	0.00	0	0	0	0	0	=HYPERLINK("http://genome.ucsc.edu/cgi-bin/hgTracks?db=ce11&position=chrII%3A3600001%2D3610000&simpleRepeat=pack")
chrII	3610000	10000	7	0	0	0	3	5	0	0	0	2	7	3	2	98.50	2.50	1	1	0	0	0	=HYPERLINK("http://genome.ucsc.edu/cgi-bin/hgTracks?db=ce11&position=chrII%3A3610001%2D3620000&simpleRepeat=pack")
chrII	3620000	10000	4	0	0	0	2	2	0	0	0	1	0	0	0	0.00	0.00	0	0	0	0	0	=HYPERLINK("http://genome.ucsc.edu/cgi-bin/hgTracks?db=ce11&position=chrII%3A3620001%2D3630000&simpleRepeat=pack")
chrII	3630000	10000	4	0	0	0	2	4	0	0	0	2	0	0	0	0.00	0.00	0	0	0	0	0	=HYPERLINK("http://genome.ucsc.edu/cgi-bin/hgTracks?db=ce11&position=chrII%3A3630001%2D3640000&simpleRepeat=pack")
chrII	3640000	10000	4	0	0	0	2	4	0	0	0	2	1	0	0	0.00	0.00	0	0	0	0	0	=HYPERLINK("http://genome.ucsc.edu/cgi-bin/hgTracks?db=ce11&position=chrII%3A3640001%2D3650000&simpleRepeat=pack")
chrII	3650000	10000	7	0	0	0	2	4	0	0	0	1	5	2	1	144.00	0.00	0	1	0	0	0	=HYPERLINK("http://genome.ucsc.edu/cgi-bin/hgTracks?db=ce11&position=chrII%3A3650001%2D3660000&simpleRepeat=pack")
chrII	3660000	10000	12	0	0	0	4	10	0	0	0	3	6	3	2	96.50	3.50	2	0	0	0	0	=HYPERLINK("http://genome.ucsc.edu/cgi-bin/hgTracks?db=ce11&position=chrII%3A3660001%2D3670000&simpleRepeat=pack")
chrII	3670000	10000	8	0	0	0	4	4	0	0	0	2	8	4	2	76.50	27.50	1	1	0	0	0	=HYPERLINK("http://genome.ucsc.edu/cgi-bin/hgTracks?db=ce11&position=chrII%3A3670001%2D3680000&simpleRepeat=pack")
chrII	3680000	10000	14	0	0	8	6	8	0	0	4	3	13	6	3	162.33	71.57	1	0	2	0	0	=HYPERLINK("http://genome.ucsc.edu/cgi-bin/hgTracks?db=ce11&position=chrII%3A3680001%2D3690000&simpleRepeat=pack")
chrII	3690000	10000	6	1	0	0	3	4	1	0	0	2	5	2	2	130.00	6.00	0	2	0	0	0	=HYPERLINK("http://genome.ucsc.edu/cgi-bin/hgTracks?db=ce11&position=chrII%3A3690001%2D3700000&simpleRepeat=pack")
chrII	3700000	10000	14	0	0	0	7	10	0	0	0	5	8	4	4	96.50	48.59	3	1	0	0	0	=HYPERLINK("http://genome.ucsc.edu/cgi-bin/hgTracks?db=ce11&position=chrII%3A3700001%2D3710000&simpleRepeat=pack")
chrII	3710000	10000	8	0	0	0	4	6	0	0	0	3	7	3	2	109.00	27.00	1	1	0	0	0	=HYPERLINK("http://genome.ucsc.edu/cgi-bin/hgTracks?db=ce11&position=chrII%3A3710001%2D3720000&simpleRepeat=pack")
chrII	3720000	10000	18	0	0	0	7	12	0	0	0	4	14	4	3	115.33	54.60	2	1	0	0	0	=HYPERLINK("http://genome.ucsc.edu/cgi-bin/hgTracks?db=ce11&position=chrII%3A3720001%2D3730000&simpleRepeat=pack")
chrII	3730000	10000	0	0	0	0	0	0	0	0	0	0	0	0	0	0.00	0.00	0	0	0	0	0	=HYPERLINK("http://genome.ucsc.edu/cgi-bin/hgTracks?db=ce11&position=chrII%3A3730001%2D3740000&simpleRepeat=pack")
chrII	3740000	10000	27	0	0	0	12	21	0	0	0	9	18	9	7	123.71	45.56	3	4	0	0	0	=HYPERLINK("http://genome.ucsc.edu/cgi-bin/hgTracks?db=ce11&position=chrII%3A3740001%2D3750000&simpleRepeat=pack")
chrII	3750000	10000	14	18	0	0	4	11	13	0	0	3	8	4	3	94.33	28.08	2	1	0	0	0	=HYPERLINK("http://genome.ucsc.edu/cgi-bin/hgTracks?db=ce11&position=chrII%3A3750001%2D3760000&simpleRepeat=pack")
chrII	3760000	10000	16	0	0	0	8	8	0	0	0	4	8	4	2	118.50	60.50	1	1	0	0	0	=HYPERLINK("http://genome.ucsc.edu/cgi-bin/hgTracks?db=ce11&position=chrII%3A3760001%2D3770000&simpleRepeat=pack")
chrII	3770000	10000	14	0	0	0	7	10	0	0	0	5	6	3	3	171.67	72.21	0	2	1	0	0	=HYPERLINK("http://genome.ucsc.edu/cgi-bin/hgTracks?db=ce11&position=chrII%3A3770001%2D3780000&simpleRepeat=pack")
chrII	3780000	10000	6	0	0	0	3	4	0	0	0	2	2	1	1	150.00	0.00	0	1	0	0	0	=HYPERLINK("http://genome.ucsc.edu/cgi-bin/hgTracks?db=ce11&position=chrII%3A3780001%2D3790000&simpleRepeat=pack")
chrII	3790000	10000	3159	7926	0	0	368	2060	3865	0	0	262	106	25	17	78.00	22.84	13	4	0	3	2	=HYPERLINK("http://genome.ucsc.edu/cgi-bin/hgTracks?db=ce11&position=chrII%3A3790001%2D3800000&simpleRepeat=pack")
chrII	3800000	10000	5	0	0	0	2	3	0	0	0	1	0	0	0	0.00	0.00	0	0	0	0	0	=HYPERLINK("http://genome.ucsc.edu/cgi-bin/hgTracks?db=ce11&position=chrII%3A3800001%2D3810000&simpleRepeat=pack")
chrII	3810000	10000	16	0	6	1	8	6	0	1	1	3	6	3	2	107.00	21.00	1	1	0	0	0	=HYPERLINK("http://genome.ucsc.edu/cgi-bin/hgTracks?db=ce11&position=chrII%3A3810001%2D3820000&simpleRepeat=pack")
chrII	3820000	10000	17	0	0	0	8	7	0	0	0	3	16	8	3	64.67	6.60	3	0	0	0	0	=HYPERLINK("http://genome.ucsc.edu/cgi-bin/hgTracks?db=ce11&position=chrII%3A3820001%2D3830000&simpleRepeat=pack")
chrII	3830000	10000	7	0	0	0	3	5	0	0	0	2	7	3	2	75.50	12.50	2	0	0	0	0	=HYPERLINK("http://genome.ucsc.edu/cgi-bin/hgTracks?db=ce11&position=chrII%3A3830001%2D3840000&simpleRepeat=pack")
chrII	3840000	10000	5	0	0	0	2	3	0	0	0	1	5	2	1	120.00	0.00	0	1	0	0	0	=HYPERLINK("http://genome.ucsc.edu/cgi-bin/hgTracks?db=ce11&position=chrII%3A3840001%2D3850000&simpleRepeat=pack")
chrII	3850000	10000	2	0	0	0	1	2	0	0	0	1	2	1	1	66.00	0.00	1	0	0	0	0	=HYPERLINK("http://genome.ucsc.edu/cgi-bin/hgTracks?db=ce11&position=chrII%3A3850001%2D3860000&simpleRepeat=pack")
chrII	3860000	10000	12	0	0	1	6	4	0	0	1	2	2	1	1	104.00	0.00	0	1	0	0	0	=HYPERLINK("http://genome.ucsc.edu/cgi-bin/hgTracks?db=ce11&position=chrII%3A3860001%2D3870000&simpleRepeat=pack")
chrII	3870000	10000	6	0	0	0	2	6	0	0	0	2	6	2	2	174.50	80.50	1	0	1	0	0	=HYPERLINK("http://genome.ucsc.edu/cgi-bin/hgTracks?db=ce11&position=chrII%3A3870001%2D3880000&simpleRepeat=pack")
chrII	3880000	10000	24	0	0	103	8	15	0	0	61	5	6	3	2	83.50	15.50	2	0	0	0	0	=HYPERLINK("http://genome.ucsc.edu/cgi-bin/hgTracks?db=ce11&position=chrII%3A3880001%2D3890000&simpleRepeat=pack")
chrII	3890000	10000	4	0	0	0	2	4	0	0	0	2	4	2	2	170.00	93.00	1	0	1	0	0	=HYPERLINK("http://genome.ucsc.edu/cgi-bin/hgTracks?db=ce11&position=chrII%3A3890001%2D3900000&simpleRepeat=pack")
chrII	3900000	10000	9	0	0	0	1	8	0	0	0	1	3	1	1	214.00	0.00	0	0	1	0	0	=HYPERLINK("http://genome.ucsc.edu/cgi-bin/hgTracks?db=ce11&position=chrII%3A3900001%2D3910000&simpleRepeat=pack")
chrII	3910000	10000	17	0	0	0	1	12	0	0	0	1	9	0	0	0.00	0.00	0	0	0	0	0	=HYPERLINK("http://genome.ucsc.edu/cgi-bin/hgTracks?db=ce11&position=chrII%3A3910001%2D3920000&simpleRepeat=pack")
chrII	3920000	10000	21	0	0	0	8	13	0	0	0	5	11	5	4	78.00	22.95	3	1	0	0	0	=HYPERLINK("http://genome.ucsc.edu/cgi-bin/hgTracks?db=ce11&position=chrII%3A3920001%2D3930000&simpleRepeat=pack")
chrII	3930000	10000	44	0	0	2970	13	42	0	0	2007	12	11	5	4	129.50	62.08	2	1	1	0	0	=HYPERLINK("http://genome.ucsc.edu/cgi-bin/hgTracks?db=ce11&position=chrII%3A3930001%2D3940000&simpleRepeat=pack")
chrII	3940000	10000	31	1078	0	10498	3	31	701	0	4519	3	0	0	0	0.00	0.00	0	0	0	0	0	=HYPERLINK("http://genome.ucsc.edu/cgi-bin/hgTracks?db=ce11&position=chrII%3A3940001%2D3950000&simpleRepeat=pack")
chrII	3950000	10000	1	0	0	2	0	1	0	0	1	0	1	0	0	0.00	0.00	0	0	0	0	0	=HYPERLINK("http://genome.ucsc.edu/cgi-bin/hgTracks?db=ce11&position=chrII%3A3950001%2D3960000&simpleRepeat=pack")
chrII	3960000	10000	9	0	0	0	3	8	0	0	0	3	8	3	3	108.67	54.32	2	1	0	0	0	=HYPERLINK("http://genome.ucsc.edu/cgi-bin/hgTracks?db=ce11&position=chrII%3A3960001%2D3970000&simpleRepeat=pack")
chrII	3970000	10000	11	0	0	0	5	9	0	0	0	4	11	5	4	158.25	107.69	1	2	1	0	0	=HYPERLINK("http://genome.ucsc.edu/cgi-bin/hgTracks?db=ce11&position=chrII%3A3970001%2D3980000&simpleRepeat=pack")
chrII	3980000	10000	9	0	0	0	4	5	0	0	0	2	6	3	1	151.00	0.00	0	1	0	0	0	=HYPERLINK("http://genome.ucsc.edu/cgi-bin/hgTracks?db=ce11&position=chrII%3A3980001%2D3990000&simpleRepeat=pack")
chrII	3990000	10000	9109	1082	1	5	2596	2407	289	1	3	689	8	4	4	136.75	21.05	0	4	0	3	3	=HYPERLINK("http://genome.ucsc.edu/cgi-bin/hgTracks?db=ce11&position=chrII%3A3990001%2D4000000&simpleRepeat=pack")
chrII	4000000	10000	26	0	0	0	13	12	0	0	0	6	18	9	4	104.00	53.70	2	2	0	0	0	=HYPERLINK("http://genome.ucsc.edu/cgi-bin/hgTracks?db=ce11&position=chrII%3A4000001%2D4010000&simpleRepeat=pack")
chrII	4010000	10000	15	0	0	0	6	11	0	0	0	4	13	6	4	112.75	58.05	2	1	1	0	0	=HYPERLINK("http://genome.ucsc.edu/cgi-bin/hgTracks?db=ce11&position=chrII%3A4010001%2D4020000&simpleRepeat=pack")
chrII	4020000	10000	0	0	0	0	0	0	0	0	0	0	0	0	0	0.00	0.00	0	0	0	0	0	=HYPERLINK("http://genome.ucsc.edu/cgi-bin/hgTracks?db=ce11&position=chrII%3A4020001%2D4030000&simpleRepeat=pack")
chrII	4030000	10000	5	0	0	0	2	3	0	0	0	1	1	0	0	0.00	0.00	0	0	0	0	0	=HYPERLINK("http://genome.ucsc.edu/cgi-bin/hgTracks?db=ce11&position=chrII%3A4030001%2D4040000&simpleRepeat=pack")
chrII	4040000	10000	0	0	0	1	0	0	0	0	1	0	0	0	0	0.00	0.00	0	0	0	0	0	=HYPERLINK("http://genome.ucsc.edu/cgi-bin/hgTracks?db=ce11&position=chrII%3A4040001%2D4050000&simpleRepeat=pack")
chrII	4050000	10000	9	0	0	7	4	3	0	0	5	1	9	4	1	51.00	0.00	1	0	0	0	0	=HYPERLINK("http://genome.ucsc.edu/cgi-bin/hgTracks?db=ce11&position=chrII%3A4050001%2D4060000&simpleRepeat=pack")
chrII	4060000	10000	16	0	0	0	8	4	0	0	0	2	16	8	2	97.00	47.00	1	1	0	0	0	=HYPERLINK("http://genome.ucsc.edu/cgi-bin/hgTracks?db=ce11&position=chrII%3A4060001%2D4070000&simpleRepeat=pack")
chrII	4070000	10000	14	0	0	0	6	10	0	0	0	4	6	2	2	117.50	18.50	1	1	0	0	0	=HYPERLINK("http://genome.ucsc.edu/cgi-bin/hgTracks?db=ce11&position=chrII%3A4070001%2D4080000&simpleRepeat=pack")
chrII	4080000	10000	8	0	0	0	4	8	0	0	0	4	5	2	2	138.50	21.50	0	2	0	0	0	=HYPERLINK("http://genome.ucsc.edu/cgi-bin/hgTracks?db=ce11&position=chrII%3A4080001%2D4090000&simpleRepeat=pack")
chrII	4090000	10000	11	0	0	1	0	11	0	0	1	0	0	0	0	0.00	0.00	0	0	0	0	0	=HYPERLINK("http://genome.ucsc.edu/cgi-bin/hgTracks?db=ce11&position=chrII%3A4090001%2D4100000&simpleRepeat=pack")
chrII	4100000	10000	0	0	0	0	0	0	0	0	0	0	0	0	0	0.00	0.00	0	0	0	0	0	=HYPERLINK("http://genome.ucsc.edu/cgi-bin/hgTracks?db=ce11&position=chrII%3A4100001%2D4110000&simpleRepeat=pack")
chrII	4110000	10000	0	0	0	0	0	0	0	0	0	0	0	0	0	0.00	0.00	0	0	0	0	0	=HYPERLINK("http://genome.ucsc.edu/cgi-bin/hgTracks?db=ce11&position=chrII%3A4110001%2D4120000&simpleRepeat=pack")
chrII	4120000	10000	16	0	1	0	6	12	0	1	0	5	14	6	5	117.60	36.83	1	4	0	0	0	=HYPERLINK("http://genome.ucsc.edu/cgi-bin/hgTracks?db=ce11&position=chrII%3A4120001%2D4130000&simpleRepeat=pack")
chrII	4130000	10000	11	0	0	0	5	7	0	0	0	3	8	4	3	119.67	16.78	1	2	0	0	0	=HYPERLINK("http://genome.ucsc.edu/cgi-bin/hgTracks?db=ce11&position=chrII%3A4130001%2D4140000&simpleRepeat=pack")
chrII	4140000	10000	6	0	0	0	3	6	0	0	0	3	6	3	3	100.67	44.45	2	1	0	0	0	=HYPERLINK("http://genome.ucsc.edu/cgi-bin/hgTracks?db=ce11&position=chrII%3A4140001%2D4150000&simpleRepeat=pack")
chrII	4150000	10000	10	0	0	0	5	6	0	0	0	3	9	4	2	136.50	23.50	0	2	0	0	0	=HYPERLINK("http://genome.ucsc.edu/cgi-bin/hgTracks?db=ce11&position=chrII%3A4150001%2D4160000&simpleRepeat=pack")
chrII	4160000	10000	4	0	0	0	1	4	0	0	0	1	0	0	0	0.00	0.00	0	0	0	0	0	=HYPERLINK("http://genome.ucsc.edu/cgi-bin/hgTracks?db=ce11&position=chrII%3A4160001%2D4170000&simpleRepeat=pack")
chrII	4170000	10000	22	0	0	0	11	10	0	0	0	5	22	11	5	123.00	29.31	1	4	0	0	0	=HYPERLINK("http://genome.ucsc.edu/cgi-bin/hgTracks?db=ce11&position=chrII%3A4170001%2D4180000&simpleRepeat=pack")
chrII	4180000	10000	8	0	0	0	4	8	0	0	0	4	6	3	3	145.00	85.51	1	1	1	0	0	=HYPERLINK("http://genome.ucsc.edu/cgi-bin/hgTracks?db=ce11&position=chrII%3A4180001%2D4190000&simpleRepeat=pack")
chrII	4190000	10000	7	0	0	4	3	5	0	0	4	2	6	3	2	100.50	1.50	1	1	0	0	0	=HYPERLINK("http://genome.ucsc.edu/cgi-bin/hgTracks?db=ce11&position=chrII%3A4190001%2D4200000&simpleRepeat=pack")
chrII	4200000	10000	6	0	0	0	3	4	0	0	0	2	6	3	2	74.00	8.00	2	0	0	0	0	=HYPERLINK("http://genome.ucsc.edu/cgi-bin/hgTracks?db=ce11&position=chrII%3A4200001%2D4210000&simpleRepeat=pack")
chrII	4210000	10000	4	0	0	0	2	4	0	0	0	2	2	1	1	60.00	0.00	1	0	0	0	0	=HYPERLINK("http://genome.ucsc.edu/cgi-bin/hgTracks?db=ce11&position=chrII%3A4210001%2D4220000&simpleRepeat=pack")
chrII	4220000	10000	10	0	0	0	3	9	0	0	0	3	7	2	2	109.00	2.00	0	2	0	0	0	=HYPERLINK("http://genome.ucsc.edu/cgi-bin/hgTracks?db=ce11&position=chrII%3A4220001%2D4230000&simpleRepeat=pack")
chrII	4230000	10000	3	0	0	0	1	3	0	0	0	1	3	1	1	92.00	0.00	1	0	0	0	0	=HYPERLINK("http://genome.ucsc.edu/cgi-bin/hgTracks?db=ce11&position=chrII%3A4230001%2D4240000&simpleRepeat=pack")
chrII	4240000	10000	18	0	0	0	1	8	0	0	0	1	6	1	1	62.00	0.00	1	0	0	0	0	=HYPERLINK("http://genome.ucsc.edu/cgi-bin/hgTracks?db=ce11&position=chrII%3A4240001%2D4250000&simpleRepeat=pack")
chrII	4250000	10000	47	0	0	32681	12	30	0	0	4483	5	23	11	4	115.25	41.73	2	2	0	0	0	=HYPERLINK("http://genome.ucsc.edu/cgi-bin/hgTracks?db=ce11&position=chrII%3A4250001%2D4260000&simpleRepeat=pack")
chrII	4260000	10000	86	1	0	9627	5	71	1	0	1580	3	6	3	1	101.00	0.00	0	1	0	0	0	=HYPERLINK("http://genome.ucsc.edu/cgi-bin/hgTracks?db=ce11&position=chrII%3A4260001%2D4270000&simpleRepeat=pack")
chrII	4270000	10000	3	0	0	0	1	3	0	0	0	1	2	1	1	71.00	0.00	1	0	0	0	0	=HYPERLINK("http://genome.ucsc.edu/cgi-bin/hgTracks?db=ce11&position=chrII%3A4270001%2D4280000&simpleRepeat=pack")
chrII	4280000	10000	1	0	0	0	0	1	0	0	0	0	0	0	0	0.00	0.00	0	0	0	0	0	=HYPERLINK("http://genome.ucsc.edu/cgi-bin/hgTracks?db=ce11&position=chrII%3A4280001%2D4290000&simpleRepeat=pack")
chrII	4290000	10000	15	0	0	1	7	9	0	0	1	4	13	6	4	129.50	72.20	2	1	1	0	0	=HYPERLINK("http://genome.ucsc.edu/cgi-bin/hgTracks?db=ce11&position=chrII%3A4290001%2D4300000&simpleRepeat=pack")
chrII	4300000	10000	1079	89	0	764	9	544	56	0	449	6	2	1	1	147.00	0.00	0	1	0	0	0	=HYPERLINK("http://genome.ucsc.edu/cgi-bin/hgTracks?db=ce11&position=chrII%3A4300001%2D4310000&simpleRepeat=pack")
chrII	4310000	10000	10	0	0	0	5	8	0	0	0	4	7	3	2	87.50	35.50	1	1	0	0	0	=HYPERLINK("http://genome.ucsc.edu/cgi-bin/hgTracks?db=ce11&position=chrII%3A4310001%2D4320000&simpleRepeat=pack")
chrII	4320000	10000	12	0	0	0	6	6	0	0	0	3	12	6	3	116.33	62.19	1	2	0	0	0	=HYPERLINK("http://genome.ucsc.edu/cgi-bin/hgTracks?db=ce11&position=chrII%3A4320001%2D4330000&simpleRepeat=pack")
chrII	4330000	10000	0	0	0	0	0	0	0	0	0	0	0	0	0	0.00	0.00	0	0	0	0	0	=HYPERLINK("http://genome.ucsc.edu/cgi-bin/hgTracks?db=ce11&position=chrII%3A4330001%2D4340000&simpleRepeat=pack")
chrII	4340000	10000	2	0	0	0	1	2	0	0	0	1	2	1	1	80.00	0.00	1	0	0	0	0	=HYPERLINK("http://genome.ucsc.edu/cgi-bin/hgTracks?db=ce11&position=chrII%3A4340001%2D4350000&simpleRepeat=pack")
chrII	4350000	10000	15	0	0	0	6	11	0	0	0	4	11	5	3	102.67	36.28	1	2	0	0	0	=HYPERLINK("http://genome.ucsc.edu/cgi-bin/hgTracks?db=ce11&position=chrII%3A4350001%2D4360000&simpleRepeat=pack")
chrII	4360000	10000	13	0	0	0	5	9	0	0	0	3	9	3	2	232.00	40.00	0	1	1	0	0	=HYPERLINK("http://genome.ucsc.edu/cgi-bin/hgTracks?db=ce11&position=chrII%3A4360001%2D4370000&simpleRepeat=pack")
chrII	4370000	10000	10	0	0	0	5	6	0	0	0	3	9	4	2	160.50	39.50	0	1	0	0	0	=HYPERLINK("http://genome.ucsc.edu/cgi-bin/hgTracks?db=ce11&position=chrII%3A4370001%2D4380000&simpleRepeat=pack")
chrII	4380000	10000	4	0	0	0	1	4	0	0	0	1	3	1	1	237.00	0.00	0	0	1	0	0	=HYPERLINK("http://genome.ucsc.edu/cgi-bin/hgTracks?db=ce11&position=chrII%3A4380001%2D4390000&simpleRepeat=pack")
chrII	4390000	10000	15	0	0	0	7	9	0	0	0	4	6	3	3	219.33	150.66	1	1	1	0	0	=HYPERLINK("http://genome.ucsc.edu/cgi-bin/hgTracks?db=ce11&position=chrII%3A4390001%2D4400000&simpleRepeat=pack")
chrII	4400000	10000	0	0	0	0	0	0	0	0	0	0	0	0	0	0.00	0.00	0	0	0	0	0	=HYPERLINK("http://genome.ucsc.edu/cgi-bin/hgTracks?db=ce11&position=chrII%3A4400001%2D4410000&simpleRepeat=pack")
chrII	4410000	10000	4	0	0	0	1	4	0	0	0	1	2	0	0	0.00	0.00	0	0	0	0	0	=HYPERLINK("http://genome.ucsc.edu/cgi-bin/hgTracks?db=ce11&position=chrII%3A4410001%2D4420000&simpleRepeat=pack")
chrII	4420000	10000	8	0	0	0	3	8	0	0	0	3	6	2	2	78.50	17.50	2	0	0	0	0	=HYPERLINK("http://genome.ucsc.edu/cgi-bin/hgTracks?db=ce11&position=chrII%3A4420001%2D4430000&simpleRepeat=pack")
chrII	4430000	10000	13	0	0	190	3	9	0	0	81	2	6	3	2	140.00	43.00	1	1	0	0	0	=HYPERLINK("http://genome.ucsc.edu/cgi-bin/hgTracks?db=ce11&position=chrII%3A4430001%2D4440000&simpleRepeat=pack")
chrII	4440000	10000	2	0	0	3	1	2	0	0	1	1	2	1	1	54.00	0.00	1	0	0	0	0	=HYPERLINK("http://genome.ucsc.edu/cgi-bin/hgTracks?db=ce11&position=chrII%3A4440001%2D4450000&simpleRepeat=pack")
chrII	4450000	10000	1	0	0	0	0	1	0	0	0	0	0	0	0	0.00	0.00	0	0	0	0	0	=HYPERLINK("http://genome.ucsc.edu/cgi-bin/hgTracks?db=ce11&position=chrII%3A4450001%2D4460000&simpleRepeat=pack")
chrII	4460000	10000	15	0	0	0	6	9	0	0	0	3	10	4	2	63.50	13.50	2	0	0	0	0	=HYPERLINK("http://genome.ucsc.edu/cgi-bin/hgTracks?db=ce11&position=chrII%3A4460001%2D4470000&simpleRepeat=pack")
chrII	4470000	10000	0	0	0	2	0	0	0	0	1	0	0	0	0	0.00	0.00	0	0	0	0	0	=HYPERLINK("http://genome.ucsc.edu/cgi-bin/hgTracks?db=ce11&position=chrII%3A4470001%2D4480000&simpleRepeat=pack")
chrII	4480000	10000	6	0	0	0	3	4	0	0	0	2	0	0	0	0.00	0.00	0	0	0	0	0	=HYPERLINK("http://genome.ucsc.edu/cgi-bin/hgTracks?db=ce11&position=chrII%3A4480001%2D4490000&simpleRepeat=pack")
chrII	4490000	10000	2	0	0	4	1	2	0	0	3	1	2	1	1	191.00	0.00	0	1	0	0	0	=HYPERLINK("http://genome.ucsc.edu/cgi-bin/hgTracks?db=ce11&position=chrII%3A4490001%2D4500000&simpleRepeat=pack")
chrII	4500000	10000	10	0	0	0	5	8	0	0	0	4	4	2	2	68.00	4.00	2	0	0	0	0	=HYPERLINK("http://genome.ucsc.edu/cgi-bin/hgTracks?db=ce11&position=chrII%3A4500001%2D4510000&simpleRepeat=pack")
chrII	4510000	10000	5	0	0	0	2	5	0	0	0	2	3	1	1	119.00	0.00	0	1	0	0	0	=HYPERLINK("http://genome.ucsc.edu/cgi-bin/hgTracks?db=ce11&position=chrII%3A4510001%2D4520000&simpleRepeat=pack")
chrII	4520000	10000	4	0	0	0	2	4	0	0	0	2	3	1	1	255.00	0.00	0	0	1	0	0	=HYPERLINK("http://genome.ucsc.edu/cgi-bin/hgTracks?db=ce11&position=chrII%3A4520001%2D4530000&simpleRepeat=pack")
chrII	4530000	10000	2	0	0	0	1	2	0	0	0	1	2	1	1	65.00	0.00	1	0	0	0	0	=HYPERLINK("http://genome.ucsc.edu/cgi-bin/hgTracks?db=ce11&position=chrII%3A4530001%2D4540000&simpleRepeat=pack")
chrII	4540000	10000	7	0	0	0	3	7	0	0	0	3	5	2	2	110.00	42.00	1	1	0	0	0	=HYPERLINK("http://genome.ucsc.edu/cgi-bin/hgTracks?db=ce11&position=chrII%3A4540001%2D4550000&simpleRepeat=pack")
chrII	4550000	10000	15	0	0	80	7	9	0	0	56	4	12	6	3	168.33	133.75	2	0	1	0	0	=HYPERLINK("http://genome.ucsc.edu/cgi-bin/hgTracks?db=ce11&position=chrII%3A4550001%2D4560000&simpleRepeat=pack")
chrII	4560000	10000	20	0	0	1	6	14	0	0	1	5	15	6	5	138.00	48.28	1	3	1	0	0	=HYPERLINK("http://genome.ucsc.edu/cgi-bin/hgTracks?db=ce11&position=chrII%3A4560001%2D4570000&simpleRepeat=pack")
chrII	4570000	10000	8	0	0	0	4	6	0	0	0	3	8	4	3	127.33	35.61	1	2	0	0	0	=HYPERLINK("http://genome.ucsc.edu/cgi-bin/hgTracks?db=ce11&position=chrII%3A4570001%2D4580000&simpleRepeat=pack")
chrII	4580000	10000	4	0	0	0	1	4	0	0	0	1	2	1	1	56.00	0.00	1	0	0	0	0	=HYPERLINK("http://genome.ucsc.edu/cgi-bin/hgTracks?db=ce11&position=chrII%3A4580001%2D4590000&simpleRepeat=pack")
chrII	4590000	10000	4	0	0	0	2	2	0	0	0	1	4	2	1	72.00	0.00	1	0	0	0	0	=HYPERLINK("http://genome.ucsc.edu/cgi-bin/hgTracks?db=ce11&position=chrII%3A4590001%2D4600000&simpleRepeat=pack")
chrII	4600000	10000	0	0	0	0	0	0	0	0	0	0	0	0	0	0.00	0.00	0	0	0	0	0	=HYPERLINK("http://genome.ucsc.edu/cgi-bin/hgTracks?db=ce11&position=chrII%3A4600001%2D4610000&simpleRepeat=pack")
chrII	4610000	10000	10	0	0	0	4	8	0	0	0	3	8	4	3	120.67	35.65	1	2	0	0	0	=HYPERLINK("http://genome.ucsc.edu/cgi-bin/hgTracks?db=ce11&position=chrII%3A4610001%2D4620000&simpleRepeat=pack")
chrII	4620000	10000	28	0	0	0	14	14	0	0	0	7	26	13	6	122.00	24.11	1	5	0	0	0	=HYPERLINK("http://genome.ucsc.edu/cgi-bin/hgTracks?db=ce11&position=chrII%3A4620001%2D4630000&simpleRepeat=pack")
chrII	4630000	10000	4	0	0	0	2	4	0	0	0	2	2	1	1	304.00	0.00	0	0	1	0	0	=HYPERLINK("http://genome.ucsc.edu/cgi-bin/hgTracks?db=ce11&position=chrII%3A4630001%2D4640000&simpleRepeat=pack")
chrII	4640000	10000	1381	3091	0	140	386	656	1342	0	88	158	0	0	0	0.00	0.00	0	0	0	3	1	=HYPERLINK("http://genome.ucsc.edu/cgi-bin/hgTracks?db=ce11&position=chrII%3A4640001%2D4650000&simpleRepeat=pack")
chrII	4650000	10000	1	0	0	0	0	1	0	0	0	0	0	0	0	0.00	0.00	0	0	0	0	0	=HYPERLINK("http://genome.ucsc.edu/cgi-bin/hgTracks?db=ce11&position=chrII%3A4650001%2D4660000&simpleRepeat=pack")
chrII	4660000	10000	12	0	0	0	6	6	0	0	0	3	12	6	3	125.00	44.21	1	2	0	0	0	=HYPERLINK("http://genome.ucsc.edu/cgi-bin/hgTracks?db=ce11&position=chrII%3A4660001%2D4670000&simpleRepeat=pack")
chrII	4670000	10000	14	0	0	0	7	8	0	0	0	4	8	4	2	164.00	88.00	1	0	1	0	0	=HYPERLINK("http://genome.ucsc.edu/cgi-bin/hgTracks?db=ce11&position=chrII%3A4670001%2D4680000&simpleRepeat=pack")
chrII	4680000	10000	168	0	0	13	7	144	0	0	12	6	1	0	0	0.00	0.00	0	0	0	0	0	=HYPERLINK("http://genome.ucsc.edu/cgi-bin/hgTracks?db=ce11&position=chrII%3A4680001%2D4690000&simpleRepeat=pack")
chrII	4690000	10000	6	0	0	0	3	4	0	0	0	2	2	1	1	130.00	0.00	0	1	0	0	0	=HYPERLINK("http://genome.ucsc.edu/cgi-bin/hgTracks?db=ce11&position=chrII%3A4690001%2D4700000&simpleRepeat=pack")
chrII	4700000	10000	5	0	0	0	2	5	0	0	0	2	5	2	2	375.50	103.50	0	0	2	0	0	=HYPERLINK("http://genome.ucsc.edu/cgi-bin/hgTracks?db=ce11&position=chrII%3A4700001%2D4710000&simpleRepeat=pack")
chrII	4710000	10000	8	0	0	0	4	4	0	0	0	2	2	1	1	80.00	0.00	1	0	0	0	0	=HYPERLINK("http://genome.ucsc.edu/cgi-bin/hgTracks?db=ce11&position=chrII%3A4710001%2D4720000&simpleRepeat=pack")
chrII	4720000	10000	12	0	0	0	6	4	0	0	0	2	11	5	2	81.50	19.50	1	1	0	0	0	=HYPERLINK("http://genome.ucsc.edu/cgi-bin/hgTracks?db=ce11&position=chrII%3A4720001%2D4730000&simpleRepeat=pack")
chrII	4730000	10000	14	0	0	0	5	10	0	0	0	4	10	5	4	110.75	30.31	3	1	0	0	0	=HYPERLINK("http://genome.ucsc.edu/cgi-bin/hgTracks?db=ce11&position=chrII%3A4730001%2D4740000&simpleRepeat=pack")
chrII	4740000	10000	6	0	0	0	3	4	0	0	0	2	6	3	2	207.00	93.00	0	1	1	0	0	=HYPERLINK("http://genome.ucsc.edu/cgi-bin/hgTracks?db=ce11&position=chrII%3A4740001%2D4750000&simpleRepeat=pack")
chrII	4750000	10000	16	0	0	0	8	12	0	0	0	6	15	7	5	73.60	15.01	4	1	0	0	0	=HYPERLINK("http://genome.ucsc.edu/cgi-bin/hgTracks?db=ce11&position=chrII%3A4750001%2D4760000&simpleRepeat=pack")
chrII	4760000	10000	3	0	0	0	0	3	0	0	0	0	1	0	0	0.00	0.00	0	0	0	0	0	=HYPERLINK("http://genome.ucsc.edu/cgi-bin/hgTracks?db=ce11&position=chrII%3A4760001%2D4770000&simpleRepeat=pack")
chrII	4770000	10000	26	0	0	0	11	17	0	0	0	7	20	8	5	106.20	47.09	3	2	0	0	0	=HYPERLINK("http://genome.ucsc.edu/cgi-bin/hgTracks?db=ce11&position=chrII%3A4770001%2D4780000&simpleRepeat=pack")
chrII	4780000	10000	26	0	0	0	13	14	0	0	0	7	18	9	5	119.60	41.58	2	3	0	0	0	=HYPERLINK("http://genome.ucsc.edu/cgi-bin/hgTracks?db=ce11&position=chrII%3A4780001%2D4790000&simpleRepeat=pack")
chrII	4790000	10000	15	0	0	0	5	12	0	0	0	4	11	5	4	185.50	68.99	1	2	1	0	0	=HYPERLINK("http://genome.ucsc.edu/cgi-bin/hgTracks?db=ce11&position=chrII%3A4790001%2D4800000&simpleRepeat=pack")
chrII	4800000	10000	7	0	0	0	4	7	0	0	0	4	5	3	3	193.67	59.16	0	1	2	0	0	=HYPERLINK("http://genome.ucsc.edu/cgi-bin/hgTracks?db=ce11&position=chrII%3A4800001%2D4810000&simpleRepeat=pack")
chrII	4810000	10000	9	0	0	0	4	5	0	0	0	2	9	4	2	155.50	11.50	0	2	0	0	0	=HYPERLINK("http://genome.ucsc.edu/cgi-bin/hgTracks?db=ce11&position=chrII%3A4810001%2D4820000&simpleRepeat=pack")
chrII	4820000	10000	8	0	0	0	4	4	0	0	0	2	2	1	1	110.00	0.00	0	1	0	0	0	=HYPERLINK("http://genome.ucsc.edu/cgi-bin/hgTracks?db=ce11&position=chrII%3A4820001%2D4830000&simpleRepeat=pack")
chrII	4830000	10000	20	0	0	0	8	12	0	0	0	5	14	6	4	101.50	14.03	2	2	0	0	0	=HYPERLINK("http://genome.ucsc.edu/cgi-bin/hgTracks?db=ce11&position=chrII%3A4830001%2D4840000&simpleRepeat=pack")
chrII	4840000	10000	0	0	0	0	0	0	0	0	0	0	0	0	0	0.00	0.00	0	0	0	0	0	=HYPERLINK("http://genome.ucsc.edu/cgi-bin/hgTracks?db=ce11&position=chrII%3A4840001%2D4850000&simpleRepeat=pack")
chrII	4850000	10000	15	0	0	0	7	13	0	0	0	6	13	6	5	127.80	65.85	3	1	1	0	0	=HYPERLINK("http://genome.ucsc.edu/cgi-bin/hgTracks?db=ce11&position=chrII%3A4850001%2D4860000&simpleRepeat=pack")
chrII	4860000	10000	12	0	0	3	6	8	0	0	2	4	12	6	4	107.25	15.09	1	3	0	0	0	=HYPERLINK("http://genome.ucsc.edu/cgi-bin/hgTracks?db=ce11&position=chrII%3A4860001%2D4870000&simpleRepeat=pack")
chrII	4870000	10000	0	0	0	0	0	0	0	0	0	0	0	0	0	0.00	0.00	0	0	0	0	0	=HYPERLINK("http://genome.ucsc.edu/cgi-bin/hgTracks?db=ce11&position=chrII%3A4870001%2D4880000&simpleRepeat=pack")
chrII	4880000	10000	22	0	0	0	10	11	0	0	0	5	22	10	5	81.20	22.39	4	1	0	0	0	=HYPERLINK("http://genome.ucsc.edu/cgi-bin/hgTracks?db=ce11&position=chrII%3A4880001%2D4890000&simpleRepeat=pack")
chrII	4890000	10000	13	0	0	18	7	10	0	0	4	5	3	2	1	106.00	0.00	0	1	0	0	0	=HYPERLINK("http://genome.ucsc.edu/cgi-bin/hgTracks?db=ce11&position=chrII%3A4890001%2D4900000&simpleRepeat=pack")
chrII	4900000	10000	0	0	0	0	0	0	0	0	0	0	0	0	0	0.00	0.00	0	0	0	0	0	=HYPERLINK("http://genome.ucsc.edu/cgi-bin/hgTracks?db=ce11&position=chrII%3A4900001%2D4910000&simpleRepeat=pack")
chrII	4910000	10000	10	0	0	0	5	6	0	0	0	3	10	5	3	157.67	53.26	0	2	1	0	0	=HYPERLINK("http://genome.ucsc.edu/cgi-bin/hgTracks?db=ce11&position=chrII%3A4910001%2D4920000&simpleRepeat=pack")
chrII	4920000	10000	10	0	0	2	5	6	0	0	2	3	9	4	2	111.50	14.50	1	1	0	0	0	=HYPERLINK("http://genome.ucsc.edu/cgi-bin/hgTracks?db=ce11&position=chrII%3A4920001%2D4930000&simpleRepeat=pack")
chrII	4930000	10000	11	0	0	0	5	7	0	0	0	3	5	2	2	127.00	69.00	1	1	0	0	0	=HYPERLINK("http://genome.ucsc.edu/cgi-bin/hgTracks?db=ce11&position=chrII%3A4930001%2D4940000&simpleRepeat=pack")
chrII	4940000	10000	4	0	0	0	2	2	0	0	0	1	4	2	1	120.00	0.00	0	1	0	0	0	=HYPERLINK("http://genome.ucsc.edu/cgi-bin/hgTracks?db=ce11&position=chrII%3A4940001%2D4950000&simpleRepeat=pack")
chrII	4950000	10000	10	0	0	0	5	6	0	0	0	3	8	4	2	52.00	1.00	2	0	0	0	0	=HYPERLINK("http://genome.ucsc.edu/cgi-bin/hgTracks?db=ce11&position=chrII%3A4950001%2D4960000&simpleRepeat=pack")
chrII	4960000	10000	3	0	0	0	1	3	0	0	0	1	3	1	1	190.00	0.00	0	1	0	0	0	=HYPERLINK("http://genome.ucsc.edu/cgi-bin/hgTracks?db=ce11&position=chrII%3A4960001%2D4970000&simpleRepeat=pack")
chrII	4970000	10000	10	0	0	0	5	4	0	0	0	2	10	5	2	158.00	11.00	0	2	0	0	0	=HYPERLINK("http://genome.ucsc.edu/cgi-bin/hgTracks?db=ce11&position=chrII%3A4970001%2D4980000&simpleRepeat=pack")
chrII	4980000	10000	4	0	0	0	2	4	0	0	0	2	4	2	2	102.00	52.00	1	1	0	0	0	=HYPERLINK("http://genome.ucsc.edu/cgi-bin/hgTracks?db=ce11&position=chrII%3A4980001%2D4990000&simpleRepeat=pack")
chrII	4990000	10000	4	0	0	0	2	4	0	0	0	2	4	2	2	82.00	29.00	1	1	0	0	0	=HYPERLINK("http://genome.ucsc.edu/cgi-bin/hgTracks?db=ce11&position=chrII%3A4990001%2D5000000&simpleRepeat=pack")
chrII	5000000	10000	8	0	0	0	4	8	0	0	0	4	4	2	2	238.00	139.00	1	0	1	0	0	=HYPERLINK("http://genome.ucsc.edu/cgi-bin/hgTracks?db=ce11&position=chrII%3A5000001%2D5010000&simpleRepeat=pack")
chrII	5010000	10000	2	0	0	0	1	2	0	0	0	1	2	1	1	79.00	0.00	1	0	0	0	0	=HYPERLINK("http://genome.ucsc.edu/cgi-bin/hgTracks?db=ce11&position=chrII%3A5010001%2D5020000&simpleRepeat=pack")
chrII	5020000	10000	5	0	0	0	1	4	0	0	0	1	0	0	0	0.00	0.00	0	0	0	0	0	=HYPERLINK("http://genome.ucsc.edu/cgi-bin/hgTracks?db=ce11&position=chrII%3A5020001%2D5030000&simpleRepeat=pack")
chrII	5030000	10000	6	0	0	0	3	4	0	0	0	2	0	0	0	0.00	0.00	0	0	0	0	0	=HYPERLINK("http://genome.ucsc.edu/cgi-bin/hgTracks?db=ce11&position=chrII%3A5030001%2D5040000&simpleRepeat=pack")
chrII	5040000	10000	2	0	0	0	1	2	0	0	0	1	2	1	1	217.00	0.00	0	0	1	0	0	=HYPERLINK("http://genome.ucsc.edu/cgi-bin/hgTracks?db=ce11&position=chrII%3A5040001%2D5050000&simpleRepeat=pack")
chrII	5050000	10000	30	0	0	0	15	26	0	0	0	13	30	15	13	101.38	36.54	7	6	0	0	0	=HYPERLINK("http://genome.ucsc.edu/cgi-bin/hgTracks?db=ce11&position=chrII%3A5050001%2D5060000&simpleRepeat=pack")
chrII	5060000	10000	4	4	0	0	2	4	2	0	0	2	4	2	2	73.50	21.50	2	0	0	0	0	=HYPERLINK("http://genome.ucsc.edu/cgi-bin/hgTracks?db=ce11&position=chrII%3A5060001%2D5070000&simpleRepeat=pack")
chrII	5070000	10000	141	704	91	0	41	80	397	61	0	21	7	2	1	105.00	0.00	0	1	0	0	0	=HYPERLINK("http://genome.ucsc.edu/cgi-bin/hgTracks?db=ce11&position=chrII%3A5070001%2D5080000&simpleRepeat=pack")
chrII	5080000	10000	13	0	0	0	6	9	0	0	0	4	12	6	4	146.00	84.11	2	1	1	0	0	=HYPERLINK("http://genome.ucsc.edu/cgi-bin/hgTracks?db=ce11&position=chrII%3A5080001%2D5090000&simpleRepeat=pack")
chrII	5090000	10000	600	2144	0	152660	26	354	928	0	30349	22	4	2	1	116.00	0.00	0	1	0	0	0	=HYPERLINK("http://genome.ucsc.edu/cgi-bin/hgTracks?db=ce11&position=chrII%3A5090001%2D5100000&simpleRepeat=pack")
chrII	5100000	10000	8	0	0	5	4	4	0	0	3	2	8	4	2	74.50	4.50	2	0	0	0	0	=HYPERLINK("http://genome.ucsc.edu/cgi-bin/hgTracks?db=ce11&position=chrII%3A5100001%2D5110000&simpleRepeat=pack")
chrII	5110000	10000	6	0	0	0	2	4	0	0	0	1	0	0	0	0.00	0.00	0	0	0	0	0	=HYPERLINK("http://genome.ucsc.edu/cgi-bin/hgTracks?db=ce11&position=chrII%3A5110001%2D5120000&simpleRepeat=pack")
chrII	5120000	10000	0	0	0	0	0	0	0	0	0	0	0	0	0	0.00	0.00	0	0	0	0	0	=HYPERLINK("http://genome.ucsc.edu/cgi-bin/hgTracks?db=ce11&position=chrII%3A5120001%2D5130000&simpleRepeat=pack")
chrII	5130000	10000	24	0	0	0	12	16	0	0	0	8	24	12	8	137.25	63.24	2	5	1	0	0	=HYPERLINK("http://genome.ucsc.edu/cgi-bin/hgTracks?db=ce11&position=chrII%3A5130001%2D5140000&simpleRepeat=pack")
chrII	5140000	10000	7909	12565	701	233666	482	3475	4519	288	29089	203	343	48	21	81.90	39.55	19	1	1	0	0	=HYPERLINK("http://genome.ucsc.edu/cgi-bin/hgTracks?db=ce11&position=chrII%3A5140001%2D5150000&simpleRepeat=pack")
chrII	5150000	10000	4	0	0	0	2	4	0	0	0	2	2	1	1	162.00	0.00	0	1	0	0	0	=HYPERLINK("http://genome.ucsc.edu/cgi-bin/hgTracks?db=ce11&position=chrII%3A5150001%2D5160000&simpleRepeat=pack")
chrII	5160000	10000	6	0	0	0	3	4	0	0	0	2	5	2	2	72.50	1.50	2	0	0	0	0	=HYPERLINK("http://genome.ucsc.edu/cgi-bin/hgTracks?db=ce11&position=chrII%3A5160001%2D5170000&simpleRepeat=pack")
chrII	5170000	10000	6	0	0	0	3	6	0	0	0	3	6	3	3	99.33	12.92	1	2	0	0	0	=HYPERLINK("http://genome.ucsc.edu/cgi-bin/hgTracks?db=ce11&position=chrII%3A5170001%2D5180000&simpleRepeat=pack")
chrII	5180000	10000	2	0	0	0	1	2	0	0	0	1	2	1	1	115.00	0.00	0	1	0	0	0	=HYPERLINK("http://genome.ucsc.edu/cgi-bin/hgTracks?db=ce11&position=chrII%3A5180001%2D5190000&simpleRepeat=pack")
chrII	5190000	10000	9	0	0	0	4	7	0	0	0	3	3	1	1	101.00	0.00	0	1	0	0	0	=HYPERLINK("http://genome.ucsc.edu/cgi-bin/hgTracks?db=ce11&position=chrII%3A5190001%2D5200000&simpleRepeat=pack")
chrII	5200000	10000	7	0	0	0	3	7	0	0	0	3	4	2	2	208.00	33.00	0	1	1	0	0	=HYPERLINK("http://genome.ucsc.edu/cgi-bin/hgTracks?db=ce11&position=chrII%3A5200001%2D5210000&simpleRepeat=pack")
chrII	5210000	10000	8	0	0	0	4	4	0	0	0	2	7	3	2	125.50	64.50	1	1	0	0	0	=HYPERLINK("http://genome.ucsc.edu/cgi-bin/hgTracks?db=ce11&position=chrII%3A5210001%2D5220000&simpleRepeat=pack")
chrII	5220000	10000	12	0	0	0	6	8	0	0	0	4	12	6	4	120.00	38.97	1	3	0	0	0	=HYPERLINK("http://genome.ucsc.edu/cgi-bin/hgTracks?db=ce11&position=chrII%3A5220001%2D5230000&simpleRepeat=pack")
chrII	5230000	10000	15	0	0	0	5	11	0	0	0	4	8	4	3	84.00	22.99	2	1	0	0	0	=HYPERLINK("http://genome.ucsc.edu/cgi-bin/hgTracks?db=ce11&position=chrII%3A5230001%2D5240000&simpleRepeat=pack")
chrII	5240000	10000	13	58	0	0	6	9	36	0	0	4	6	3	2	65.00	2.00	2	0	0	0	0	=HYPERLINK("http://genome.ucsc.edu/cgi-bin/hgTracks?db=ce11&position=chrII%3A5240001%2D5250000&simpleRepeat=pack")
chrII	5250000	10000	2	0	0	0	1	2	0	0	0	1	2	1	1	374.00	0.00	0	0	1	0	0	=HYPERLINK("http://genome.ucsc.edu/cgi-bin/hgTracks?db=ce11&position=chrII%3A5250001%2D5260000&simpleRepeat=pack")
chrII	5260000	10000	26	0	0	0	13	10	0	0	0	5	17	8	3	95.33	48.47	2	1	0	0	0	=HYPERLINK("http://genome.ucsc.edu/cgi-bin/hgTracks?db=ce11&position=chrII%3A5260001%2D5270000&simpleRepeat=pack")
chrII	5270000	10000	4	0	0	2	2	4	0	0	1	2	4	2	2	59.50	5.50	2	0	0	0	0	=HYPERLINK("http://genome.ucsc.edu/cgi-bin/hgTracks?db=ce11&position=chrII%3A5270001%2D5280000&simpleRepeat=pack")
chrII	5280000	10000	6	0	0	0	2	6	0	0	0	2	4	2	2	78.50	4.50	2	0	0	0	0	=HYPERLINK("http://genome.ucsc.edu/cgi-bin/hgTracks?db=ce11&position=chrII%3A5280001%2D5290000&simpleRepeat=pack")
chrII	5290000	10000	4	0	0	0	2	4	0	0	0	2	4	2	2	93.00	6.00	2	0	0	0	0	=HYPERLINK("http://genome.ucsc.edu/cgi-bin/hgTracks?db=ce11&position=chrII%3A5290001%2D5300000&simpleRepeat=pack")
chrII	5300000	10000	20	0	0	0	8	14	0	0	0	5	20	8	5	108.00	41.42	2	3	0	0	0	=HYPERLINK("http://genome.ucsc.edu/cgi-bin/hgTracks?db=ce11&position=chrII%3A5300001%2D5310000&simpleRepeat=pack")
chrII	5310000	10000	12	0	0	0	5	10	0	0	0	4	11	5	4	100.25	28.62	1	3	0	0	0	=HYPERLINK("http://genome.ucsc.edu/cgi-bin/hgTracks?db=ce11&position=chrII%3A5310001%2D5320000&simpleRepeat=pack")
chrII	5320000	10000	7	0	0	0	2	6	0	0	0	2	6	2	2	128.50	5.50	0	2	0	0	0	=HYPERLINK("http://genome.ucsc.edu/cgi-bin/hgTracks?db=ce11&position=chrII%3A5320001%2D5330000&simpleRepeat=pack")
chrII	5330000	10000	0	0	0	0	0	0	0	0	0	0	0	0	0	0.00	0.00	0	0	0	0	0	=HYPERLINK("http://genome.ucsc.edu/cgi-bin/hgTracks?db=ce11&position=chrII%3A5330001%2D5340000&simpleRepeat=pack")
chrII	5340000	10000	0	0	0	0	0	0	0	0	0	0	0	0	0	0.00	0.00	0	0	0	0	0	=HYPERLINK("http://genome.ucsc.edu/cgi-bin/hgTracks?db=ce11&position=chrII%3A5340001%2D5350000&simpleRepeat=pack")
chrII	5350000	10000	9	0	0	0	4	7	0	0	0	3	9	4	3	81.67	31.14	2	1	0	0	0	=HYPERLINK("http://genome.ucsc.edu/cgi-bin/hgTracks?db=ce11&position=chrII%3A5350001%2D5360000&simpleRepeat=pack")
chrII	5360000	10000	4	0	0	0	2	2	0	0	0	1	0	0	0	0.00	0.00	0	0	0	0	0	=HYPERLINK("http://genome.ucsc.edu/cgi-bin/hgTracks?db=ce11&position=chrII%3A5360001%2D5370000&simpleRepeat=pack")
chrII	5370000	10000	2	0	0	0	1	2	0	0	0	1	2	1	1	67.00	0.00	1	0	0	0	0	=HYPERLINK("http://genome.ucsc.edu/cgi-bin/hgTracks?db=ce11&position=chrII%3A5370001%2D5380000&simpleRepeat=pack")
chrII	5380000	10000	6	0	0	0	2	6	0	0	0	2	5	2	2	239.50	143.50	1	0	1	0	0	=HYPERLINK("http://genome.ucsc.edu/cgi-bin/hgTracks?db=ce11&position=chrII%3A5380001%2D5390000&simpleRepeat=pack")
chrII	5390000	10000	1	0	0	0	0	1	0	0	0	0	1	0	0	0.00	0.00	0	0	0	0	0	=HYPERLINK("http://genome.ucsc.edu/cgi-bin/hgTracks?db=ce11&position=chrII%3A5390001%2D5400000&simpleRepeat=pack")
chrII	5400000	10000	19	0	0	0	9	7	0	0	0	3	6	3	1	81.00	0.00	1	0	0	0	0	=HYPERLINK("http://genome.ucsc.edu/cgi-bin/hgTracks?db=ce11&position=chrII%3A5400001%2D5410000&simpleRepeat=pack")
chrII	5410000	10000	2	0	0	0	1	2	0	0	0	1	2	1	1	92.00	0.00	1	0	0	0	0	=HYPERLINK("http://genome.ucsc.edu/cgi-bin/hgTracks?db=ce11&position=chrII%3A5410001%2D5420000&simpleRepeat=pack")
chrII	5420000	10000	13	0	0	0	6	11	0	0	0	5	11	5	4	97.25	45.70	3	1	0	0	0	=HYPERLINK("http://genome.ucsc.edu/cgi-bin/hgTracks?db=ce11&position=chrII%3A5420001%2D5430000&simpleRepeat=pack")
chrII	5430000	10000	14	0	0	0	7	8	0	0	0	4	14	7	4	97.75	42.20	3	1	0	0	0	=HYPERLINK("http://genome.ucsc.edu/cgi-bin/hgTracks?db=ce11&position=chrII%3A5430001%2D5440000&simpleRepeat=pack")
chrII	5440000	10000	15	0	0	0	7	9	0	0	0	4	8	4	3	167.33	71.45	1	1	1	0	0	=HYPERLINK("http://genome.ucsc.edu/cgi-bin/hgTracks?db=ce11&position=chrII%3A5440001%2D5450000&simpleRepeat=pack")
chrII	5450000	10000	9	0	0	0	3	9	0	0	0	3	6	2	2	142.50	31.50	0	2	0	0	0	=HYPERLINK("http://genome.ucsc.edu/cgi-bin/hgTracks?db=ce11&position=chrII%3A5450001%2D5460000&simpleRepeat=pack")
chrII	5460000	10000	27	0	0	0	13	19	0	0	0	9	22	11	7	118.00	50.01	3	4	0	0	0	=HYPERLINK("http://genome.ucsc.edu/cgi-bin/hgTracks?db=ce11&position=chrII%3A5460001%2D5470000&simpleRepeat=pack")
chrII	5470000	10000	27	0	0	0	13	17	0	0	0	8	24	11	6	131.33	85.56	3	2	1	0	0	=HYPERLINK("http://genome.ucsc.edu/cgi-bin/hgTracks?db=ce11&position=chrII%3A5470001%2D5480000&simpleRepeat=pack")
chrII	5480000	10000	2	0	0	0	1	2	0	0	0	1	2	1	1	68.00	0.00	1	0	0	0	0	=HYPERLINK("http://genome.ucsc.edu/cgi-bin/hgTracks?db=ce11&position=chrII%3A5480001%2D5490000&simpleRepeat=pack")
chrII	5490000	10000	0	2	0	0	0	0	2	0	0	0	0	0	0	0.00	0.00	0	0	0	0	0	=HYPERLINK("http://genome.ucsc.edu/cgi-bin/hgTracks?db=ce11&position=chrII%3A5490001%2D5500000&simpleRepeat=pack")
chrII	5500000	10000	12	0	0	0	5	6	0	0	0	2	11	5	2	80.50	17.50	2	0	0	0	0	=HYPERLINK("http://genome.ucsc.edu/cgi-bin/hgTracks?db=ce11&position=chrII%3A5500001%2D5510000&simpleRepeat=pack")
chrII	5510000	10000	0	0	0	0	0	0	0	0	0	0	0	0	0	0.00	0.00	0	0	0	0	0	=HYPERLINK("http://genome.ucsc.edu/cgi-bin/hgTracks?db=ce11&position=chrII%3A5510001%2D5520000&simpleRepeat=pack")
chrII	5520000	10000	12	0	0	0	6	6	0	0	0	3	12	6	3	131.00	42.67	1	2	0	0	0	=HYPERLINK("http://genome.ucsc.edu/cgi-bin/hgTracks?db=ce11&position=chrII%3A5520001%2D5530000&simpleRepeat=pack")
chrII	5530000	10000	0	0	0	0	0	0	0	0	0	0	0	0	0	0.00	0.00	0	0	0	0	0	=HYPERLINK("http://genome.ucsc.edu/cgi-bin/hgTracks?db=ce11&position=chrII%3A5530001%2D5540000&simpleRepeat=pack")
chrII	5540000	10000	23	0	0	0	11	13	0	0	0	6	20	9	5	83.60	31.28	4	1	0	0	0	=HYPERLINK("http://genome.ucsc.edu/cgi-bin/hgTracks?db=ce11&position=chrII%3A5540001%2D5550000&simpleRepeat=pack")
chrII	5550000	10000	2	0	0	0	1	2	0	0	0	1	0	0	0	0.00	0.00	0	0	0	0	0	=HYPERLINK("http://genome.ucsc.edu/cgi-bin/hgTracks?db=ce11&position=chrII%3A5550001%2D5560000&simpleRepeat=pack")
chrII	5560000	10000	28	5	14	115	10	13	4	10	61	3	12	6	1	76.00	0.00	1	0	0	0	0	=HYPERLINK("http://genome.ucsc.edu/cgi-bin/hgTracks?db=ce11&position=chrII%3A5560001%2D5570000&simpleRepeat=pack")
chrII	5570000	10000	10	0	0	0	5	6	0	0	0	3	6	3	2	72.50	15.50	2	0	0	0	0	=HYPERLINK("http://genome.ucsc.edu/cgi-bin/hgTracks?db=ce11&position=chrII%3A5570001%2D5580000&simpleRepeat=pack")
chrII	5580000	10000	10	0	0	0	5	6	0	0	0	3	8	3	2	189.00	61.00	0	1	1	0	0	=HYPERLINK("http://genome.ucsc.edu/cgi-bin/hgTracks?db=ce11&position=chrII%3A5580001%2D5590000&simpleRepeat=pack")
chrII	5590000	10000	16	0	0	0	7	10	0	0	0	4	15	7	4	87.75	22.60	2	2	0	0	0	=HYPERLINK("http://genome.ucsc.edu/cgi-bin/hgTracks?db=ce11&position=chrII%3A5590001%2D5600000&simpleRepeat=pack")
chrII	5600000	10000	10	0	0	0	5	4	0	0	0	2	5	2	1	102.00	0.00	0	1	0	0	0	=HYPERLINK("http://genome.ucsc.edu/cgi-bin/hgTracks?db=ce11&position=chrII%3A5600001%2D5610000&simpleRepeat=pack")
chrII	5610000	10000	8	0	0	0	4	8	0	0	0	4	8	4	4	129.50	84.01	2	1	1	0	0	=HYPERLINK("http://genome.ucsc.edu/cgi-bin/hgTracks?db=ce11&position=chrII%3A5610001%2D5620000&simpleRepeat=pack")
chrII	5620000	10000	8	2	0	2	3	6	2	0	2	2	7	3	2	194.50	40.50	0	1	1	0	0	=HYPERLINK("http://genome.ucsc.edu/cgi-bin/hgTracks?db=ce11&position=chrII%3A5620001%2D5630000&simpleRepeat=pack")
chrII	5630000	10000	5	0	0	0	1	5	0	0	0	1	0	0	0	0.00	0.00	0	0	0	0	0	=HYPERLINK("http://genome.ucsc.edu/cgi-bin/hgTracks?db=ce11&position=chrII%3A5630001%2D5640000&simpleRepeat=pack")
chrII	5640000	10000	4	0	0	0	2	4	0	0	0	2	4	2	2	111.00	20.00	1	1	0	0	0	=HYPERLINK("http://genome.ucsc.edu/cgi-bin/hgTracks?db=ce11&position=chrII%3A5640001%2D5650000&simpleRepeat=pack")
chrII	5650000	10000	0	0	0	0	0	0	0	0	0	0	0	0	0	0.00	0.00	0	0	0	0	0	=HYPERLINK("http://genome.ucsc.edu/cgi-bin/hgTracks?db=ce11&position=chrII%3A5650001%2D5660000&simpleRepeat=pack")
chrII	5660000	10000	19	0	0	0	9	11	0	0	0	5	17	8	4	96.75	67.13	3	0	1	0	0	=HYPERLINK("http://genome.ucsc.edu/cgi-bin/hgTracks?db=ce11&position=chrII%3A5660001%2D5670000&simpleRepeat=pack")
chrII	5670000	10000	12	1	0	0	6	6	1	0	0	3	12	6	3	109.00	27.58	1	2	0	0	0	=HYPERLINK("http://genome.ucsc.edu/cgi-bin/hgTracks?db=ce11&position=chrII%3A5670001%2D5680000&simpleRepeat=pack")
chrII	5680000	10000	4	0	0	0	2	4	0	0	0	2	4	2	2	127.50	2.50	0	2	0	0	0	=HYPERLINK("http://genome.ucsc.edu/cgi-bin/hgTracks?db=ce11&position=chrII%3A5680001%2D5690000&simpleRepeat=pack")
chrII	5690000	10000	18	0	0	0	9	10	0	0	0	5	18	9	5	90.00	37.22	3	2	0	0	0	=HYPERLINK("http://genome.ucsc.edu/cgi-bin/hgTracks?db=ce11&position=chrII%3A5690001%2D5700000&simpleRepeat=pack")
chrII	5700000	10000	6	0	0	0	3	4	0	0	0	2	2	1	1	149.00	0.00	0	1	0	0	0	=HYPERLINK("http://genome.ucsc.edu/cgi-bin/hgTracks?db=ce11&position=chrII%3A5700001%2D5710000&simpleRepeat=pack")
chrII	5710000	10000	1	0	0	0	0	1	0	0	0	0	1	0	0	0.00	0.00	0	0	0	0	0	=HYPERLINK("http://genome.ucsc.edu/cgi-bin/hgTracks?db=ce11&position=chrII%3A5710001%2D5720000&simpleRepeat=pack")
chrII	5720000	10000	0	0	0	0	0	0	0	0	0	0	0	0	0	0.00	0.00	0	0	0	0	0	=HYPERLINK("http://genome.ucsc.edu/cgi-bin/hgTracks?db=ce11&position=chrII%3A5720001%2D5730000&simpleRepeat=pack")
chrII	5730000	10000	10	0	0	0	5	6	0	0	0	3	10	5	3	110.33	42.46	1	2	0	0	0	=HYPERLINK("http://genome.ucsc.edu/cgi-bin/hgTracks?db=ce11&position=chrII%3A5730001%2D5740000&simpleRepeat=pack")
chrII	5740000	10000	12	0	0	0	6	4	0	0	0	2	8	4	1	83.00	0.00	1	0	0	0	0	=HYPERLINK("http://genome.ucsc.edu/cgi-bin/hgTracks?db=ce11&position=chrII%3A5740001%2D5750000&simpleRepeat=pack")
chrII	5750000	10000	9	0	0	0	4	7	0	0	0	3	3	1	1	73.00	0.00	1	0	0	0	0	=HYPERLINK("http://genome.ucsc.edu/cgi-bin/hgTracks?db=ce11&position=chrII%3A5750001%2D5760000&simpleRepeat=pack")
chrII	5760000	10000	4	0	0	0	2	4	0	0	0	2	2	1	1	243.00	0.00	0	0	1	0	0	=HYPERLINK("http://genome.ucsc.edu/cgi-bin/hgTracks?db=ce11&position=chrII%3A5760001%2D5770000&simpleRepeat=pack")
chrII	5770000	10000	28	0	0	0	14	10	0	0	0	5	14	7	3	126.00	29.47	1	2	0	0	0	=HYPERLINK("http://genome.ucsc.edu/cgi-bin/hgTracks?db=ce11&position=chrII%3A5770001%2D5780000&simpleRepeat=pack")
chrII	5780000	10000	16	0	0	0	8	10	0	0	0	5	16	8	5	124.20	45.25	2	3	0	0	0	=HYPERLINK("http://genome.ucsc.edu/cgi-bin/hgTracks?db=ce11&position=chrII%3A5780001%2D5790000&simpleRepeat=pack")
chrII	5790000	10000	18	0	0	0	9	8	0	0	0	4	16	8	3	103.67	18.19	1	2	0	0	0	=HYPERLINK("http://genome.ucsc.edu/cgi-bin/hgTracks?db=ce11&position=chrII%3A5790001%2D5800000&simpleRepeat=pack")
chrII	5800000	10000	12	0	0	0	6	6	0	0	0	3	12	6	3	140.00	19.25	0	3	0	0	0	=HYPERLINK("http://genome.ucsc.edu/cgi-bin/hgTracks?db=ce11&position=chrII%3A5800001%2D5810000&simpleRepeat=pack")
chrII	5810000	10000	10	0	0	0	5	8	0	0	0	4	8	4	3	95.33	33.81	2	1	0	0	0	=HYPERLINK("http://genome.ucsc.edu/cgi-bin/hgTracks?db=ce11&position=chrII%3A5810001%2D5820000&simpleRepeat=pack")
chrII	5820000	10000	17	0	0	0	8	11	0	0	0	5	17	8	5	112.80	59.78	3	1	1	0	0	=HYPERLINK("http://genome.ucsc.edu/cgi-bin/hgTracks?db=ce11&position=chrII%3A5820001%2D5830000&simpleRepeat=pack")
chrII	5830000	10000	38	0	0	0	18	26	0	0	0	12	37	17	12	122.17	53.43	5	6	1	0	0	=HYPERLINK("http://genome.ucsc.edu/cgi-bin/hgTracks?db=ce11&position=chrII%3A5830001%2D5840000&simpleRepeat=pack")
chrII	5840000	10000	4	0	0	0	1	4	0	0	0	1	4	1	1	138.00	0.00	0	1	0	0	0	=HYPERLINK("http://genome.ucsc.edu/cgi-bin/hgTracks?db=ce11&position=chrII%3A5840001%2D5850000&simpleRepeat=pack")
chrII	5850000	10000	1	0	0	0	1	1	0	0	0	1	0	0	0	0.00	0.00	0	0	0	0	0	=HYPERLINK("http://genome.ucsc.edu/cgi-bin/hgTracks?db=ce11&position=chrII%3A5850001%2D5860000&simpleRepeat=pack")
chrII	5860000	10000	10	0	0	0	5	4	0	0	0	2	10	5	2	88.50	2.50	2	0	0	0	0	=HYPERLINK("http://genome.ucsc.edu/cgi-bin/hgTracks?db=ce11&position=chrII%3A5860001%2D5870000&simpleRepeat=pack")
chrII	5870000	10000	18	2	0	0	5	15	2	0	0	4	9	4	3	139.33	65.65	1	1	1	0	0	=HYPERLINK("http://genome.ucsc.edu/cgi-bin/hgTracks?db=ce11&position=chrII%3A5870001%2D5880000&simpleRepeat=pack")
chrII	5880000	10000	8	0	0	0	4	2	0	0	0	1	0	0	0	0.00	0.00	0	0	0	0	0	=HYPERLINK("http://genome.ucsc.edu/cgi-bin/hgTracks?db=ce11&position=chrII%3A5880001%2D5890000&simpleRepeat=pack")
chrII	5890000	10000	4	0	0	0	2	2	0	0	0	1	4	2	1	94.00	0.00	1	0	0	0	0	=HYPERLINK("http://genome.ucsc.edu/cgi-bin/hgTracks?db=ce11&position=chrII%3A5890001%2D5900000&simpleRepeat=pack")
chrII	5900000	10000	18	0	0	0	9	8	0	0	0	4	18	9	4	112.25	34.96	1	3	0	0	0	=HYPERLINK("http://genome.ucsc.edu/cgi-bin/hgTracks?db=ce11&position=chrII%3A5900001%2D5910000&simpleRepeat=pack")
chrII	5910000	10000	10	0	0	0	5	6	0	0	0	3	10	5	3	98.00	23.37	1	2	0	0	0	=HYPERLINK("http://genome.ucsc.edu/cgi-bin/hgTracks?db=ce11&position=chrII%3A5910001%2D5920000&simpleRepeat=pack")
chrII	5920000	10000	3	0	0	0	1	3	0	0	0	1	3	1	1	159.00	0.00	0	1	0	0	0	=HYPERLINK("http://genome.ucsc.edu/cgi-bin/hgTracks?db=ce11&position=chrII%3A5920001%2D5930000&simpleRepeat=pack")
chrII	5930000	10000	6	0	0	0	3	2	0	0	0	1	6	3	1	56.00	0.00	1	0	0	0	0	=HYPERLINK("http://genome.ucsc.edu/cgi-bin/hgTracks?db=ce11&position=chrII%3A5930001%2D5940000&simpleRepeat=pack")
chrII	5940000	10000	2	0	0	0	1	2	0	0	0	1	2	1	1	137.00	0.00	0	1	0	0	0	=HYPERLINK("http://genome.ucsc.edu/cgi-bin/hgTracks?db=ce11&position=chrII%3A5940001%2D5950000&simpleRepeat=pack")
chrII	5950000	10000	14	0	0	0	7	10	0	0	0	5	13	6	5	169.00	33.66	0	4	1	0	0	=HYPERLINK("http://genome.ucsc.edu/cgi-bin/hgTracks?db=ce11&position=chrII%3A5950001%2D5960000&simpleRepeat=pack")
chrII	5960000	10000	14	0	0	0	7	6	0	0	0	3	10	5	2	298.00	91.00	0	0	2	0	0	=HYPERLINK("http://genome.ucsc.edu/cgi-bin/hgTracks?db=ce11&position=chrII%3A5960001%2D5970000&simpleRepeat=pack")
chrII	5970000	10000	9	0	0	2	4	5	0	0	1	2	4	2	1	72.00	0.00	1	0	0	0	0	=HYPERLINK("http://genome.ucsc.edu/cgi-bin/hgTracks?db=ce11&position=chrII%3A5970001%2D5980000&simpleRepeat=pack")
chrII	5980000	10000	4	0	0	3	2	2	0	0	3	1	4	2	1	54.00	0.00	1	0	0	0	0	=HYPERLINK("http://genome.ucsc.edu/cgi-bin/hgTracks?db=ce11&position=chrII%3A5980001%2D5990000&simpleRepeat=pack")
chrII	5990000	10000	10	0	0	0	5	4	0	0	0	2	2	1	1	113.00	0.00	0	1	0	0	0	=HYPERLINK("http://genome.ucsc.edu/cgi-bin/hgTracks?db=ce11&position=chrII%3A5990001%2D6000000&simpleRepeat=pack")
chrII	6000000	10000	9	0	0	5	4	5	0	0	1	2	9	4	2	79.50	19.50	2	0	0	0	0	=HYPERLINK("http://genome.ucsc.edu/cgi-bin/hgTracks?db=ce11&position=chrII%3A6000001%2D6010000&simpleRepeat=pack")
chrII	6010000	10000	0	0	0	0	0	0	0	0	0	0	0	0	0	0.00	0.00	0	0	0	0	0	=HYPERLINK("http://genome.ucsc.edu/cgi-bin/hgTracks?db=ce11&position=chrII%3A6010001%2D6020000&simpleRepeat=pack")
chrII	6020000	10000	0	0	0	0	0	0	0	0	0	0	0	0	0	0.00	0.00	0	0	0	0	0	=HYPERLINK("http://genome.ucsc.edu/cgi-bin/hgTracks?db=ce11&position=chrII%3A6020001%2D6030000&simpleRepeat=pack")
chrII	6030000	10000	4	0	0	0	2	4	0	0	0	2	4	2	2	79.50	21.50	1	1	0	0	0	=HYPERLINK("http://genome.ucsc.edu/cgi-bin/hgTracks?db=ce11&position=chrII%3A6030001%2D6040000&simpleRepeat=pack")
chrII	6040000	10000	6	0	0	0	3	4	0	0	0	2	6	3	2	116.50	8.50	0	2	0	0	0	=HYPERLINK("http://genome.ucsc.edu/cgi-bin/hgTracks?db=ce11&position=chrII%3A6040001%2D6050000&simpleRepeat=pack")
chrII	6050000	10000	19	0	0	0	9	7	0	0	0	3	11	5	2	130.00	62.00	1	1	0	0	0	=HYPERLINK("http://genome.ucsc.edu/cgi-bin/hgTracks?db=ce11&position=chrII%3A6050001%2D6060000&simpleRepeat=pack")
chrII	6060000	10000	9	0	0	0	4	5	0	0	0	2	1	0	0	0.00	0.00	0	0	0	0	0	=HYPERLINK("http://genome.ucsc.edu/cgi-bin/hgTracks?db=ce11&position=chrII%3A6060001%2D6070000&simpleRepeat=pack")
chrII	6070000	10000	81	1117	0	0	25	56	508	0	0	17	13	4	3	122.33	35.67	1	2	0	0	0	=HYPERLINK("http://genome.ucsc.edu/cgi-bin/hgTracks?db=ce11&position=chrII%3A6070001%2D6080000&simpleRepeat=pack")
chrII	6080000	10000	27	0	0	3	10	13	0	0	1	3	11	5	1	51.00	0.00	1	0	0	0	0	=HYPERLINK("http://genome.ucsc.edu/cgi-bin/hgTracks?db=ce11&position=chrII%3A6080001%2D6090000&simpleRepeat=pack")
chrII	6090000	10000	15	0	0	0	6	13	0	0	0	5	10	4	3	145.33	11.44	0	3	0	0	0	=HYPERLINK("http://genome.ucsc.edu/cgi-bin/hgTracks?db=ce11&position=chrII%3A6090001%2D6100000&simpleRepeat=pack")
chrII	6100000	10000	8	0	0	0	4	6	0	0	0	3	8	4	3	96.33	33.89	2	1	0	0	0	=HYPERLINK("http://genome.ucsc.edu/cgi-bin/hgTracks?db=ce11&position=chrII%3A6100001%2D6110000&simpleRepeat=pack")
chrII	6110000	10000	2	0	0	0	1	2	0	0	0	1	2	1	1	208.00	0.00	0	0	1	0	0	=HYPERLINK("http://genome.ucsc.edu/cgi-bin/hgTracks?db=ce11&position=chrII%3A6110001%2D6120000&simpleRepeat=pack")
chrII	6120000	10000	1	0	0	0	0	1	0	0	0	0	0	0	0	0.00	0.00	0	0	0	0	0	=HYPERLINK("http://genome.ucsc.edu/cgi-bin/hgTracks?db=ce11&position=chrII%3A6120001%2D6130000&simpleRepeat=pack")
chrII	6130000	10000	0	0	0	0	0	0	0	0	0	0	0	0	0	0.00	0.00	0	0	0	0	0	=HYPERLINK("http://genome.ucsc.edu/cgi-bin/hgTracks?db=ce11&position=chrII%3A6130001%2D6140000&simpleRepeat=pack")
chrII	6140000	10000	19	0	0	0	8	11	0	0	0	4	19	8	4	60.25	6.10	4	0	0	0	0	=HYPERLINK("http://genome.ucsc.edu/cgi-bin/hgTracks?db=ce11&position=chrII%3A6140001%2D6150000&simpleRepeat=pack")
chrII	6150000	10000	8	0	0	0	4	4	0	0	0	2	2	1	1	68.00	0.00	1	0	0	0	0	=HYPERLINK("http://genome.ucsc.edu/cgi-bin/hgTracks?db=ce11&position=chrII%3A6150001%2D6160000&simpleRepeat=pack")
chrII	6160000	10000	9	1	0	0	6	6	1	0	0	3	7	4	2	73.00	11.00	2	0	0	0	0	=HYPERLINK("http://genome.ucsc.edu/cgi-bin/hgTracks?db=ce11&position=chrII%3A6160001%2D6170000&simpleRepeat=pack")
chrII	6170000	10000	6	0	0	0	1	3	0	0	0	1	5	1	1	164.00	0.00	0	1	0	0	0	=HYPERLINK("http://genome.ucsc.edu/cgi-bin/hgTracks?db=ce11&position=chrII%3A6170001%2D6180000&simpleRepeat=pack")
chrII	6180000	10000	14	0	0	0	7	6	0	0	0	3	8	4	2	121.50	72.50	1	1	0	0	0	=HYPERLINK("http://genome.ucsc.edu/cgi-bin/hgTracks?db=ce11&position=chrII%3A6180001%2D6190000&simpleRepeat=pack")
chrII	6190000	10000	20	0	0	0	10	8	0	0	0	4	20	10	4	83.50	5.68	4	0	0	0	0	=HYPERLINK("http://genome.ucsc.edu/cgi-bin/hgTracks?db=ce11&position=chrII%3A6190001%2D6200000&simpleRepeat=pack")
chrII	6200000	10000	2	0	0	0	1	2	0	0	0	1	2	1	1	123.00	0.00	0	1	0	0	0	=HYPERLINK("http://genome.ucsc.edu/cgi-bin/hgTracks?db=ce11&position=chrII%3A6200001%2D6210000&simpleRepeat=pack")
chrII	6210000	10000	21	0	0	0	10	7	0	0	0	3	19	9	3	94.33	11.09	2	1	0	0	0	=HYPERLINK("http://genome.ucsc.edu/cgi-bin/hgTracks?db=ce11&position=chrII%3A6210001%2D6220000&simpleRepeat=pack")
chrII	6220000	10000	6	0	0	0	3	4	0	0	0	2	2	1	1	68.00	0.00	1	0	0	0	0	=HYPERLINK("http://genome.ucsc.edu/cgi-bin/hgTracks?db=ce11&position=chrII%3A6220001%2D6230000&simpleRepeat=pack")
chrII	6230000	10000	16	0	0	0	8	6	0	0	0	3	16	8	3	94.67	28.66	2	1	0	0	0	=HYPERLINK("http://genome.ucsc.edu/cgi-bin/hgTracks?db=ce11&position=chrII%3A6230001%2D6240000&simpleRepeat=pack")
chrII	6240000	10000	7	0	0	0	3	5	0	0	0	2	4	2	1	113.00	0.00	0	1	0	0	0	=HYPERLINK("http://genome.ucsc.edu/cgi-bin/hgTracks?db=ce11&position=chrII%3A6240001%2D6250000&simpleRepeat=pack")
chrII	6250000	10000	6	0	0	0	3	6	0	0	0	3	6	3	3	146.00	32.17	0	3	0	0	0	=HYPERLINK("http://genome.ucsc.edu/cgi-bin/hgTracks?db=ce11&position=chrII%3A6250001%2D6260000&simpleRepeat=pack")
chrII	6260000	10000	18	0	0	0	8	8	0	0	0	3	13	6	1	75.00	0.00	1	0	0	0	0	=HYPERLINK("http://genome.ucsc.edu/cgi-bin/hgTracks?db=ce11&position=chrII%3A6260001%2D6270000&simpleRepeat=pack")
chrII	6270000	10000	2	0	0	0	1	2	0	0	0	1	0	0	0	0.00	0.00	0	0	0	0	0	=HYPERLINK("http://genome.ucsc.edu/cgi-bin/hgTracks?db=ce11&position=chrII%3A6270001%2D6280000&simpleRepeat=pack")
chrII	6280000	10000	3	0	0	0	1	3	0	0	0	1	3	1	1	147.00	0.00	0	1	0	0	0	=HYPERLINK("http://genome.ucsc.edu/cgi-bin/hgTracks?db=ce11&position=chrII%3A6280001%2D6290000&simpleRepeat=pack")
chrII	6290000	10000	2	0	0	0	1	2	0	0	0	1	2	1	1	116.00	0.00	0	1	0	0	0	=HYPERLINK("http://genome.ucsc.edu/cgi-bin/hgTracks?db=ce11&position=chrII%3A6290001%2D6300000&simpleRepeat=pack")
chrII	6300000	10000	2	0	0	1	1	2	0	0	1	1	2	1	1	80.00	0.00	1	0	0	0	0	=HYPERLINK("http://genome.ucsc.edu/cgi-bin/hgTracks?db=ce11&position=chrII%3A6300001%2D6310000&simpleRepeat=pack")
chrII	6310000	10000	12	0	0	0	6	4	0	0	0	2	12	6	2	102.50	6.50	1	1	0	0	0	=HYPERLINK("http://genome.ucsc.edu/cgi-bin/hgTracks?db=ce11&position=chrII%3A6310001%2D6320000&simpleRepeat=pack")
chrII	6320000	10000	0	0	0	0	0	0	0	0	0	0	0	0	0	0.00	0.00	0	0	0	0	0	=HYPERLINK("http://genome.ucsc.edu/cgi-bin/hgTracks?db=ce11&position=chrII%3A6320001%2D6330000&simpleRepeat=pack")
chrII	6330000	10000	18	0	0	0	9	10	0	0	0	5	16	8	4	145.50	55.44	1	3	0	0	0	=HYPERLINK("http://genome.ucsc.edu/cgi-bin/hgTracks?db=ce11&position=chrII%3A6330001%2D6340000&simpleRepeat=pack")
chrII	6340000	10000	14	0	0	0	7	10	0	0	0	5	12	6	4	87.25	37.60	3	1	0	0	0	=HYPERLINK("http://genome.ucsc.edu/cgi-bin/hgTracks?db=ce11&position=chrII%3A6340001%2D6350000&simpleRepeat=pack")
chrII	6350000	10000	4	0	0	0	2	2	0	0	0	1	4	2	1	55.00	0.00	1	0	0	0	0	=HYPERLINK("http://genome.ucsc.edu/cgi-bin/hgTracks?db=ce11&position=chrII%3A6350001%2D6360000&simpleRepeat=pack")
chrII	6360000	10000	43	0	0	0	21	17	0	0	0	8	31	15	7	101.57	29.64	4	3	0	0	0	=HYPERLINK("http://genome.ucsc.edu/cgi-bin/hgTracks?db=ce11&position=chrII%3A6360001%2D6370000&simpleRepeat=pack")
chrII	6370000	10000	4	0	0	0	2	2	0	0	0	1	4	2	1	100.00	0.00	1	0	0	0	0	=HYPERLINK("http://genome.ucsc.edu/cgi-bin/hgTracks?db=ce11&position=chrII%3A6370001%2D6380000&simpleRepeat=pack")
chrII	6380000	10000	8	0	0	0	4	4	0	0	0	2	5	2	1	69.00	0.00	1	0	0	0	0	=HYPERLINK("http://genome.ucsc.edu/cgi-bin/hgTracks?db=ce11&position=chrII%3A6380001%2D6390000&simpleRepeat=pack")
chrII	6390000	10000	22	0	0	0	11	6	0	0	0	3	22	11	3	157.00	22.64	0	3	0	0	0	=HYPERLINK("http://genome.ucsc.edu/cgi-bin/hgTracks?db=ce11&position=chrII%3A6390001%2D6400000&simpleRepeat=pack")
chrII	6400000	10000	14	0	0	0	7	14	0	0	0	7	11	5	5	112.60	39.43	3	2	0	0	0	=HYPERLINK("http://genome.ucsc.edu/cgi-bin/hgTracks?db=ce11&position=chrII%3A6400001%2D6410000&simpleRepeat=pack")
chrII	6410000	10000	8	0	0	0	4	4	0	0	0	2	4	2	1	95.00	0.00	1	0	0	0	0	=HYPERLINK("http://genome.ucsc.edu/cgi-bin/hgTracks?db=ce11&position=chrII%3A6410001%2D6420000&simpleRepeat=pack")
chrII	6420000	10000	8	0	0	0	4	6	0	0	0	3	8	4	3	138.67	39.53	1	2	0	0	0	=HYPERLINK("http://genome.ucsc.edu/cgi-bin/hgTracks?db=ce11&position=chrII%3A6420001%2D6430000&simpleRepeat=pack")
chrII	6430000	10000	10	0	0	1	5	10	0	0	1	5	9	4	4	187.50	83.05	1	1	2	0	0	=HYPERLINK("http://genome.ucsc.edu/cgi-bin/hgTracks?db=ce11&position=chrII%3A6430001%2D6440000&simpleRepeat=pack")
chrII	6440000	10000	6	0	0	0	3	4	0	0	0	2	6	3	2	186.50	53.50	0	1	1	0	0	=HYPERLINK("http://genome.ucsc.edu/cgi-bin/hgTracks?db=ce11&position=chrII%3A6440001%2D6450000&simpleRepeat=pack")
chrII	6450000	10000	16	0	0	0	7	10	0	0	0	4	14	7	4	72.25	18.81	3	1	0	0	0	=HYPERLINK("http://genome.ucsc.edu/cgi-bin/hgTracks?db=ce11&position=chrII%3A6450001%2D6460000&simpleRepeat=pack")
chrII	6460000	10000	8	0	0	0	4	4	0	0	0	2	8	4	2	101.00	32.00	1	1	0	0	0	=HYPERLINK("http://genome.ucsc.edu/cgi-bin/hgTracks?db=ce11&position=chrII%3A6460001%2D6470000&simpleRepeat=pack")
chrII	6470000	10000	0	0	0	0	0	0	0	0	0	0	0	0	0	0.00	0.00	0	0	0	0	0	=HYPERLINK("http://genome.ucsc.edu/cgi-bin/hgTracks?db=ce11&position=chrII%3A6470001%2D6480000&simpleRepeat=pack")
chrII	6480000	10000	6	0	0	0	3	4	0	0	0	2	5	2	1	186.00	0.00	0	1	0	0	0	=HYPERLINK("http://genome.ucsc.edu/cgi-bin/hgTracks?db=ce11&position=chrII%3A6480001%2D6490000&simpleRepeat=pack")
chrII	6490000	10000	21	0	0	0	10	11	0	0	0	5	18	9	5	101.60	32.38	2	3	0	0	0	=HYPERLINK("http://genome.ucsc.edu/cgi-bin/hgTracks?db=ce11&position=chrII%3A6490001%2D6500000&simpleRepeat=pack")
chrII	6500000	10000	5245	9367	0	0	1267	3276	5145	0	0	744	355	37	26	88.42	32.22	21	5	0	7	2	=HYPERLINK("http://genome.ucsc.edu/cgi-bin/hgTracks?db=ce11&position=chrII%3A6500001%2D6510000&simpleRepeat=pack")
chrII	6510000	10000	26	0	0	0	12	16	0	0	0	7	25	12	7	127.29	61.03	2	4	1	0	0	=HYPERLINK("http://genome.ucsc.edu/cgi-bin/hgTracks?db=ce11&position=chrII%3A6510001%2D6520000&simpleRepeat=pack")
chrII	6520000	10000	4	0	0	0	2	4	0	0	0	2	4	2	2	169.00	47.00	0	1	1	0	0	=HYPERLINK("http://genome.ucsc.edu/cgi-bin/hgTracks?db=ce11&position=chrII%3A6520001%2D6530000&simpleRepeat=pack")
chrII	6530000	10000	0	0	0	0	0	0	0	0	0	0	0	0	0	0.00	0.00	0	0	0	0	0	=HYPERLINK("http://genome.ucsc.edu/cgi-bin/hgTracks?db=ce11&position=chrII%3A6530001%2D6540000&simpleRepeat=pack")
chrII	6540000	10000	14	0	0	0	6	8	0	0	0	3	14	6	3	85.00	21.65	2	1	0	0	0	=HYPERLINK("http://genome.ucsc.edu/cgi-bin/hgTracks?db=ce11&position=chrII%3A6540001%2D6550000&simpleRepeat=pack")
chrII	6550000	10000	5	0	0	0	3	5	0	0	0	3	5	3	3	165.00	89.74	1	1	1	0	0	=HYPERLINK("http://genome.ucsc.edu/cgi-bin/hgTracks?db=ce11&position=chrII%3A6550001%2D6560000&simpleRepeat=pack")
chrII	6560000	10000	4	0	0	0	2	4	0	0	0	2	4	2	2	120.00	61.00	1	1	0	0	0	=HYPERLINK("http://genome.ucsc.edu/cgi-bin/hgTracks?db=ce11&position=chrII%3A6560001%2D6570000&simpleRepeat=pack")
chrII	6570000	10000	22	3	0	0	11	10	1	0	0	5	22	11	5	133.80	29.71	1	4	0	0	0	=HYPERLINK("http://genome.ucsc.edu/cgi-bin/hgTracks?db=ce11&position=chrII%3A6570001%2D6580000&simpleRepeat=pack")
chrII	6580000	10000	2	0	0	0	1	2	0	0	0	1	2	1	1	75.00	0.00	1	0	0	0	0	=HYPERLINK("http://genome.ucsc.edu/cgi-bin/hgTracks?db=ce11&position=chrII%3A6580001%2D6590000&simpleRepeat=pack")
chrII	6590000	10000	10	0	0	0	5	4	0	0	0	2	2	1	1	64.00	0.00	1	0	0	0	0	=HYPERLINK("http://genome.ucsc.edu/cgi-bin/hgTracks?db=ce11&position=chrII%3A6590001%2D6600000&simpleRepeat=pack")
[truncated: 1,496,010 more chars]
