# Supplementary material for: Intricate and Cell Type-Specific Populations of Endogenous Circular DNA (eccDNA) in Caenorhabditis elegans and Homo sapiens
Source: G3 (Bethesda). 2017 Aug 11;7(10):3295–303. doi: 10.1534/g3.117.300141 (PMC5633380; doi:10.1534/g3.117.300141)
Supplement: Supplementary file 6 [file 3295FileS1.zip › FeatureByFeatureSummary_REVA_glp-1-EXOII_ws220OP50PhiX_07_17_17__19_03_56.tdv]

Chr	FeatureName	FeatureStart	FeatureEnd	FeatureLength	UniqueSingleReads	FocalRepeatSingleReads	DispersedRepeatSingleReads	WormbaseLink	UCSCLink
chrI	Y74C9A.6.e1	3747	3909	162	0	0	0	=HYPERLINK("http://wormbase.org/db/get?name=WBGene00023193;class=Gene")	=HYPERLINK("http://genome.ucsc.edu/cgi-bin/hgTracks?db=ce11&position=chrI%3A2747%2D4909&simpleRepeat=pack")
chrI	Y74C9A.3.e5	4119	4358	239	0	0	0	=HYPERLINK("http://wormbase.org/db/get?name=WBGene00022277;class=Gene")	=HYPERLINK("http://genome.ucsc.edu/cgi-bin/hgTracks?db=ce11&position=chrI%3A3119%2D5358&simpleRepeat=pack")
chrI	Y74C9A.3.e4	5195	5296	101	0	0	0	=HYPERLINK("http://wormbase.org/db/get?name=WBGene00022277;class=Gene")	=HYPERLINK("http://genome.ucsc.edu/cgi-bin/hgTracks?db=ce11&position=chrI%3A4195%2D6296&simpleRepeat=pack")
chrI	Y74C9A.3.e3	6037	6327	290	0	0	0	=HYPERLINK("http://wormbase.org/db/get?name=WBGene00022277;class=Gene")	=HYPERLINK("http://genome.ucsc.edu/cgi-bin/hgTracks?db=ce11&position=chrI%3A5037%2D7327&simpleRepeat=pack")
chrI	Y74C9A.3.e2	9727	9846	119	0	0	0	=HYPERLINK("http://wormbase.org/db/get?name=WBGene00022277;class=Gene")	=HYPERLINK("http://genome.ucsc.edu/cgi-bin/hgTracks?db=ce11&position=chrI%3A8727%2D10846&simpleRepeat=pack")
chrI	Y74C9A.3.e1	10095	10230	135	0	0	0	=HYPERLINK("http://wormbase.org/db/get?name=WBGene00022277;class=Gene")	=HYPERLINK("http://genome.ucsc.edu/cgi-bin/hgTracks?db=ce11&position=chrI%3A9095%2D11230&simpleRepeat=pack")
chrI	Y74C9A.2a.2.e1	10413	10585	172	0	0	0	=HYPERLINK("http://wormbase.org/db/get?name=WBGene00022276;class=Gene")	=HYPERLINK("http://genome.ucsc.edu/cgi-bin/hgTracks?db=ce11&position=chrI%3A9413%2D11585&simpleRepeat=pack")
chrI	Y74C9A.2a.1.e1	11618	11689	71	0	0	0	=HYPERLINK("http://wormbase.org/db/get?name=WBGene00022276;class=Gene")	=HYPERLINK("http://genome.ucsc.edu/cgi-bin/hgTracks?db=ce11&position=chrI%3A10618%2D12689&simpleRepeat=pack")
chrI	Y74C9A.2a.1.e2	14951	15160	209	0	0	0	=HYPERLINK("http://wormbase.org/db/get?name=WBGene00022276;class=Gene")	=HYPERLINK("http://genome.ucsc.edu/cgi-bin/hgTracks?db=ce11&position=chrI%3A13951%2D16160&simpleRepeat=pack")
chrI	Y74C9A.2a.1.e3	16473	16842	369	0	0	0	=HYPERLINK("http://wormbase.org/db/get?name=WBGene00022276;class=Gene")	=HYPERLINK("http://genome.ucsc.edu/cgi-bin/hgTracks?db=ce11&position=chrI%3A15473%2D17842&simpleRepeat=pack")
chrI	Y74C9A.2b.2.e1	11495	11561	66	0	0	0	=HYPERLINK("http://wormbase.org/db/get?name=WBGene00022276;class=Gene")	=HYPERLINK("http://genome.ucsc.edu/cgi-bin/hgTracks?db=ce11&position=chrI%3A10495%2D12561&simpleRepeat=pack")
chrI	Y74C9A.2b.1.e2	11618	11689	71	0	0	0	=HYPERLINK("http://wormbase.org/db/get?name=WBGene00022276;class=Gene")	=HYPERLINK("http://genome.ucsc.edu/cgi-bin/hgTracks?db=ce11&position=chrI%3A10618%2D12689&simpleRepeat=pack")
chrI	Y74C9A.2b.1.e3	14951	15160	209	0	0	0	=HYPERLINK("http://wormbase.org/db/get?name=WBGene00022276;class=Gene")	=HYPERLINK("http://genome.ucsc.edu/cgi-bin/hgTracks?db=ce11&position=chrI%3A13951%2D16160&simpleRepeat=pack")
chrI	Y74C9A.2b.2.e4	16473	16585	112	0	0	0	=HYPERLINK("http://wormbase.org/db/get?name=WBGene00022276;class=Gene")	=HYPERLINK("http://genome.ucsc.edu/cgi-bin/hgTracks?db=ce11&position=chrI%3A15473%2D17585&simpleRepeat=pack")
chrI	Y74C9A.2b.2.e5	16702	16793	91	0	0	0	=HYPERLINK("http://wormbase.org/db/get?name=WBGene00022276;class=Gene")	=HYPERLINK("http://genome.ucsc.edu/cgi-bin/hgTracks?db=ce11&position=chrI%3A15702%2D17793&simpleRepeat=pack")
chrI	Y74C9A.2b.1.e1	11499	11561	62	0	0	0	=HYPERLINK("http://wormbase.org/db/get?name=WBGene00022276;class=Gene")	=HYPERLINK("http://genome.ucsc.edu/cgi-bin/hgTracks?db=ce11&position=chrI%3A10499%2D12561&simpleRepeat=pack")
chrI	Y74C9A.2b.1.e2	11618	11689	71	0	0	0	=HYPERLINK("http://wormbase.org/db/get?name=WBGene00022276;class=Gene")	=HYPERLINK("http://genome.ucsc.edu/cgi-bin/hgTracks?db=ce11&position=chrI%3A10618%2D12689&simpleRepeat=pack")
chrI	Y74C9A.2b.1.e3	14951	15160	209	0	0	0	=HYPERLINK("http://wormbase.org/db/get?name=WBGene00022276;class=Gene")	=HYPERLINK("http://genome.ucsc.edu/cgi-bin/hgTracks?db=ce11&position=chrI%3A13951%2D16160&simpleRepeat=pack")
chrI	Y74C9A.2a.1.e3	16473	16842	369	0	0	0	=HYPERLINK("http://wormbase.org/db/get?name=WBGene00022276;class=Gene")	=HYPERLINK("http://genome.ucsc.edu/cgi-bin/hgTracks?db=ce11&position=chrI%3A15473%2D17842&simpleRepeat=pack")
chrI	Y74C9A.2b.4.e1	11499	11557	58	0	0	0	=HYPERLINK("http://wormbase.org/db/get?name=WBGene00022276;class=Gene")	=HYPERLINK("http://genome.ucsc.edu/cgi-bin/hgTracks?db=ce11&position=chrI%3A10499%2D12557&simpleRepeat=pack")
chrI	Y74C9A.2b.1.e2	11618	11689	71	0	0	0	=HYPERLINK("http://wormbase.org/db/get?name=WBGene00022276;class=Gene")	=HYPERLINK("http://genome.ucsc.edu/cgi-bin/hgTracks?db=ce11&position=chrI%3A10618%2D12689&simpleRepeat=pack")
chrI	Y74C9A.2b.1.e3	14951	15160	209	0	0	0	=HYPERLINK("http://wormbase.org/db/get?name=WBGene00022276;class=Gene")	=HYPERLINK("http://genome.ucsc.edu/cgi-bin/hgTracks?db=ce11&position=chrI%3A13951%2D16160&simpleRepeat=pack")
chrI	Y74C9A.2a.1.e3	16473	16842	369	0	0	0	=HYPERLINK("http://wormbase.org/db/get?name=WBGene00022276;class=Gene")	=HYPERLINK("http://genome.ucsc.edu/cgi-bin/hgTracks?db=ce11&position=chrI%3A15473%2D17842&simpleRepeat=pack")
chrI	Y74C9A.2a.3.e1	11505	11561	56	0	0	0	=HYPERLINK("http://wormbase.org/db/get?name=WBGene00022276;class=Gene")	=HYPERLINK("http://genome.ucsc.edu/cgi-bin/hgTracks?db=ce11&position=chrI%3A10505%2D12561&simpleRepeat=pack")
chrI	Y74C9A.2a.3.e2	11623	11689	66	0	0	0	=HYPERLINK("http://wormbase.org/db/get?name=WBGene00022276;class=Gene")	=HYPERLINK("http://genome.ucsc.edu/cgi-bin/hgTracks?db=ce11&position=chrI%3A10623%2D12689&simpleRepeat=pack")
chrI	Y74C9A.2a.1.e2	14951	15160	209	0	0	0	=HYPERLINK("http://wormbase.org/db/get?name=WBGene00022276;class=Gene")	=HYPERLINK("http://genome.ucsc.edu/cgi-bin/hgTracks?db=ce11&position=chrI%3A13951%2D16160&simpleRepeat=pack")
chrI	Y74C9A.2a.1.e3	16473	16842	369	0	0	0	=HYPERLINK("http://wormbase.org/db/get?name=WBGene00022276;class=Gene")	=HYPERLINK("http://genome.ucsc.edu/cgi-bin/hgTracks?db=ce11&position=chrI%3A15473%2D17842&simpleRepeat=pack")
chrI	Y74C9A.2a.1.e1	11618	11689	71	0	0	0	=HYPERLINK("http://wormbase.org/db/get?name=WBGene00022276;class=Gene")	=HYPERLINK("http://genome.ucsc.edu/cgi-bin/hgTracks?db=ce11&position=chrI%3A10618%2D12689&simpleRepeat=pack")
chrI	Y74C9A.2a.1.e2	14951	15160	209	0	0	0	=HYPERLINK("http://wormbase.org/db/get?name=WBGene00022276;class=Gene")	=HYPERLINK("http://genome.ucsc.edu/cgi-bin/hgTracks?db=ce11&position=chrI%3A13951%2D16160&simpleRepeat=pack")
chrI	Y74C9A.2a.1.e3	16473	16842	369	0	0	0	=HYPERLINK("http://wormbase.org/db/get?name=WBGene00022276;class=Gene")	=HYPERLINK("http://genome.ucsc.edu/cgi-bin/hgTracks?db=ce11&position=chrI%3A15473%2D17842&simpleRepeat=pack")
chrI	Y74C9A.2b.3.e1	11623	11686	63	0	0	0	=HYPERLINK("http://wormbase.org/db/get?name=WBGene00022276;class=Gene")	=HYPERLINK("http://genome.ucsc.edu/cgi-bin/hgTracks?db=ce11&position=chrI%3A10623%2D12686&simpleRepeat=pack")
chrI	Y74C9A.2b.3.e2	14950	15160	210	0	0	0	=HYPERLINK("http://wormbase.org/db/get?name=WBGene00022276;class=Gene")	=HYPERLINK("http://genome.ucsc.edu/cgi-bin/hgTracks?db=ce11&position=chrI%3A13950%2D16160&simpleRepeat=pack")
chrI	Y74C9A.2a.1.e3	16473	16842	369	0	0	0	=HYPERLINK("http://wormbase.org/db/get?name=WBGene00022276;class=Gene")	=HYPERLINK("http://genome.ucsc.edu/cgi-bin/hgTracks?db=ce11&position=chrI%3A15473%2D17842&simpleRepeat=pack")
chrI	Y74C9A.4a.e12	17483	17958	475	0	0	0	=HYPERLINK("http://wormbase.org/db/get?name=WBGene00022278;class=Gene")	=HYPERLINK("http://genome.ucsc.edu/cgi-bin/hgTracks?db=ce11&position=chrI%3A16483%2D18958&simpleRepeat=pack")
chrI	Y74C9A.4a.e11	18006	18115	109	0	0	0	=HYPERLINK("http://wormbase.org/db/get?name=WBGene00022278;class=Gene")	=HYPERLINK("http://genome.ucsc.edu/cgi-bin/hgTracks?db=ce11&position=chrI%3A17006%2D19115&simpleRepeat=pack")
chrI	Y74C9A.4a.e10	19015	19241	226	0	0	0	=HYPERLINK("http://wormbase.org/db/get?name=WBGene00022278;class=Gene")	=HYPERLINK("http://genome.ucsc.edu/cgi-bin/hgTracks?db=ce11&position=chrI%3A18015%2D20241&simpleRepeat=pack")
chrI	Y74C9A.4a.e9	20271	20478	207	0	0	0	=HYPERLINK("http://wormbase.org/db/get?name=WBGene00022278;class=Gene")	=HYPERLINK("http://genome.ucsc.edu/cgi-bin/hgTracks?db=ce11&position=chrI%3A19271%2D21478&simpleRepeat=pack")
chrI	Y74C9A.4a.e8	20848	20964	116	0	0	0	=HYPERLINK("http://wormbase.org/db/get?name=WBGene00022278;class=Gene")	=HYPERLINK("http://genome.ucsc.edu/cgi-bin/hgTracks?db=ce11&position=chrI%3A19848%2D21964&simpleRepeat=pack")
chrI	Y74C9A.4d.e2	21013	21136	123	0	0	0	=HYPERLINK("http://wormbase.org/db/get?name=WBGene00022278;class=Gene")	=HYPERLINK("http://genome.ucsc.edu/cgi-bin/hgTracks?db=ce11&position=chrI%3A20013%2D22136&simpleRepeat=pack")
chrI	Y74C9A.4d.e1	24651	24796	145	0	0	0	=HYPERLINK("http://wormbase.org/db/get?name=WBGene00022278;class=Gene")	=HYPERLINK("http://genome.ucsc.edu/cgi-bin/hgTracks?db=ce11&position=chrI%3A23651%2D25796&simpleRepeat=pack")
chrI	Y74C9A.4a.e12	17483	17958	475	0	0	0	=HYPERLINK("http://wormbase.org/db/get?name=WBGene00022278;class=Gene")	=HYPERLINK("http://genome.ucsc.edu/cgi-bin/hgTracks?db=ce11&position=chrI%3A16483%2D18958&simpleRepeat=pack")
chrI	Y74C9A.4a.e11	18006	18115	109	0	0	0	=HYPERLINK("http://wormbase.org/db/get?name=WBGene00022278;class=Gene")	=HYPERLINK("http://genome.ucsc.edu/cgi-bin/hgTracks?db=ce11&position=chrI%3A17006%2D19115&simpleRepeat=pack")
chrI	Y74C9A.4a.e10	19015	19241	226	0	0	0	=HYPERLINK("http://wormbase.org/db/get?name=WBGene00022278;class=Gene")	=HYPERLINK("http://genome.ucsc.edu/cgi-bin/hgTracks?db=ce11&position=chrI%3A18015%2D20241&simpleRepeat=pack")
chrI	Y74C9A.4a.e9	20271	20478	207	0	0	0	=HYPERLINK("http://wormbase.org/db/get?name=WBGene00022278;class=Gene")	=HYPERLINK("http://genome.ucsc.edu/cgi-bin/hgTracks?db=ce11&position=chrI%3A19271%2D21478&simpleRepeat=pack")
chrI	Y74C9A.4a.e8	20848	20964	116	0	0	0	=HYPERLINK("http://wormbase.org/db/get?name=WBGene00022278;class=Gene")	=HYPERLINK("http://genome.ucsc.edu/cgi-bin/hgTracks?db=ce11&position=chrI%3A19848%2D21964&simpleRepeat=pack")
chrI	Y74C9A.4a.e7	21013	21139	126	0	0	0	=HYPERLINK("http://wormbase.org/db/get?name=WBGene00022278;class=Gene")	=HYPERLINK("http://genome.ucsc.edu/cgi-bin/hgTracks?db=ce11&position=chrI%3A20013%2D22139&simpleRepeat=pack")
chrI	Y74C9A.4a.e6	24651	24845	194	0	0	0	=HYPERLINK("http://wormbase.org/db/get?name=WBGene00022278;class=Gene")	=HYPERLINK("http://genome.ucsc.edu/cgi-bin/hgTracks?db=ce11&position=chrI%3A23651%2D25845&simpleRepeat=pack")
chrI	Y74C9A.4a.e5	24929	25090	161	0	0	0	=HYPERLINK("http://wormbase.org/db/get?name=WBGene00022278;class=Gene")	=HYPERLINK("http://genome.ucsc.edu/cgi-bin/hgTracks?db=ce11&position=chrI%3A23929%2D26090&simpleRepeat=pack")
chrI	Y74C9A.4a.e4	25273	25472	199	0	0	0	=HYPERLINK("http://wormbase.org/db/get?name=WBGene00022278;class=Gene")	=HYPERLINK("http://genome.ucsc.edu/cgi-bin/hgTracks?db=ce11&position=chrI%3A24273%2D26472&simpleRepeat=pack")
chrI	Y74C9A.4a.e3	26371	26524	153	0	0	0	=HYPERLINK("http://wormbase.org/db/get?name=WBGene00022278;class=Gene")	=HYPERLINK("http://genome.ucsc.edu/cgi-bin/hgTracks?db=ce11&position=chrI%3A25371%2D27524&simpleRepeat=pack")
chrI	Y74C9A.4c.e1	26590	26643	53	0	0	0	=HYPERLINK("http://wormbase.org/db/get?name=WBGene00022278;class=Gene")	=HYPERLINK("http://genome.ucsc.edu/cgi-bin/hgTracks?db=ce11&position=chrI%3A25590%2D27643&simpleRepeat=pack")
chrI	Y74C9A.4a.e12	17483	17958	475	0	0	0	=HYPERLINK("http://wormbase.org/db/get?name=WBGene00022278;class=Gene")	=HYPERLINK("http://genome.ucsc.edu/cgi-bin/hgTracks?db=ce11&position=chrI%3A16483%2D18958&simpleRepeat=pack")
chrI	Y74C9A.4a.e11	18006	18115	109	0	0	0	=HYPERLINK("http://wormbase.org/db/get?name=WBGene00022278;class=Gene")	=HYPERLINK("http://genome.ucsc.edu/cgi-bin/hgTracks?db=ce11&position=chrI%3A17006%2D19115&simpleRepeat=pack")
chrI	Y74C9A.4a.e10	19015	19241	226	0	0	0	=HYPERLINK("http://wormbase.org/db/get?name=WBGene00022278;class=Gene")	=HYPERLINK("http://genome.ucsc.edu/cgi-bin/hgTracks?db=ce11&position=chrI%3A18015%2D20241&simpleRepeat=pack")
chrI	Y74C9A.4a.e9	20271	20478	207	0	0	0	=HYPERLINK("http://wormbase.org/db/get?name=WBGene00022278;class=Gene")	=HYPERLINK("http://genome.ucsc.edu/cgi-bin/hgTracks?db=ce11&position=chrI%3A19271%2D21478&simpleRepeat=pack")
chrI	Y74C9A.4a.e8	20848	20964	116	0	0	0	=HYPERLINK("http://wormbase.org/db/get?name=WBGene00022278;class=Gene")	=HYPERLINK("http://genome.ucsc.edu/cgi-bin/hgTracks?db=ce11&position=chrI%3A19848%2D21964&simpleRepeat=pack")
chrI	Y74C9A.4a.e7	21013	21139	126	0	0	0	=HYPERLINK("http://wormbase.org/db/get?name=WBGene00022278;class=Gene")	=HYPERLINK("http://genome.ucsc.edu/cgi-bin/hgTracks?db=ce11&position=chrI%3A20013%2D22139&simpleRepeat=pack")
chrI	Y74C9A.4a.e6	24651	24845	194	0	0	0	=HYPERLINK("http://wormbase.org/db/get?name=WBGene00022278;class=Gene")	=HYPERLINK("http://genome.ucsc.edu/cgi-bin/hgTracks?db=ce11&position=chrI%3A23651%2D25845&simpleRepeat=pack")
chrI	Y74C9A.4a.e5	24929	25090	161	0	0	0	=HYPERLINK("http://wormbase.org/db/get?name=WBGene00022278;class=Gene")	=HYPERLINK("http://genome.ucsc.edu/cgi-bin/hgTracks?db=ce11&position=chrI%3A23929%2D26090&simpleRepeat=pack")
chrI	Y74C9A.4a.e4	25273	25472	199	0	0	0	=HYPERLINK("http://wormbase.org/db/get?name=WBGene00022278;class=Gene")	=HYPERLINK("http://genome.ucsc.edu/cgi-bin/hgTracks?db=ce11&position=chrI%3A24273%2D26472&simpleRepeat=pack")
chrI	Y74C9A.4a.e3	26371	26524	153	0	0	0	=HYPERLINK("http://wormbase.org/db/get?name=WBGene00022278;class=Gene")	=HYPERLINK("http://genome.ucsc.edu/cgi-bin/hgTracks?db=ce11&position=chrI%3A25371%2D27524&simpleRepeat=pack")
chrI	Y74C9A.4b.e2	26590	26690	100	0	0	0	=HYPERLINK("http://wormbase.org/db/get?name=WBGene00022278;class=Gene")	=HYPERLINK("http://genome.ucsc.edu/cgi-bin/hgTracks?db=ce11&position=chrI%3A25590%2D27690&simpleRepeat=pack")
chrI	Y74C9A.4b.e1	26733	26778	45	0	0	0	=HYPERLINK("http://wormbase.org/db/get?name=WBGene00022278;class=Gene")	=HYPERLINK("http://genome.ucsc.edu/cgi-bin/hgTracks?db=ce11&position=chrI%3A25733%2D27778&simpleRepeat=pack")
chrI	Y74C9A.4a.e12	17483	17958	475	0	0	0	=HYPERLINK("http://wormbase.org/db/get?name=WBGene00022278;class=Gene")	=HYPERLINK("http://genome.ucsc.edu/cgi-bin/hgTracks?db=ce11&position=chrI%3A16483%2D18958&simpleRepeat=pack")
chrI	Y74C9A.4a.e11	18006	18115	109	0	0	0	=HYPERLINK("http://wormbase.org/db/get?name=WBGene00022278;class=Gene")	=HYPERLINK("http://genome.ucsc.edu/cgi-bin/hgTracks?db=ce11&position=chrI%3A17006%2D19115&simpleRepeat=pack")
chrI	Y74C9A.4a.e10	19015	19241	226	0	0	0	=HYPERLINK("http://wormbase.org/db/get?name=WBGene00022278;class=Gene")	=HYPERLINK("http://genome.ucsc.edu/cgi-bin/hgTracks?db=ce11&position=chrI%3A18015%2D20241&simpleRepeat=pack")
chrI	Y74C9A.4a.e9	20271	20478	207	0	0	0	=HYPERLINK("http://wormbase.org/db/get?name=WBGene00022278;class=Gene")	=HYPERLINK("http://genome.ucsc.edu/cgi-bin/hgTracks?db=ce11&position=chrI%3A19271%2D21478&simpleRepeat=pack")
chrI	Y74C9A.4a.e8	20848	20964	116	0	0	0	=HYPERLINK("http://wormbase.org/db/get?name=WBGene00022278;class=Gene")	=HYPERLINK("http://genome.ucsc.edu/cgi-bin/hgTracks?db=ce11&position=chrI%3A19848%2D21964&simpleRepeat=pack")
chrI	Y74C9A.4a.e7	21013	21139	126	0	0	0	=HYPERLINK("http://wormbase.org/db/get?name=WBGene00022278;class=Gene")	=HYPERLINK("http://genome.ucsc.edu/cgi-bin/hgTracks?db=ce11&position=chrI%3A20013%2D22139&simpleRepeat=pack")
chrI	Y74C9A.4a.e6	24651	24845	194	0	0	0	=HYPERLINK("http://wormbase.org/db/get?name=WBGene00022278;class=Gene")	=HYPERLINK("http://genome.ucsc.edu/cgi-bin/hgTracks?db=ce11&position=chrI%3A23651%2D25845&simpleRepeat=pack")
chrI	Y74C9A.4a.e5	24929	25090	161	0	0	0	=HYPERLINK("http://wormbase.org/db/get?name=WBGene00022278;class=Gene")	=HYPERLINK("http://genome.ucsc.edu/cgi-bin/hgTracks?db=ce11&position=chrI%3A23929%2D26090&simpleRepeat=pack")
chrI	Y74C9A.4a.e4	25273	25472	199	0	0	0	=HYPERLINK("http://wormbase.org/db/get?name=WBGene00022278;class=Gene")	=HYPERLINK("http://genome.ucsc.edu/cgi-bin/hgTracks?db=ce11&position=chrI%3A24273%2D26472&simpleRepeat=pack")
chrI	Y74C9A.4a.e3	26371	26524	153	0	0	0	=HYPERLINK("http://wormbase.org/db/get?name=WBGene00022278;class=Gene")	=HYPERLINK("http://genome.ucsc.edu/cgi-bin/hgTracks?db=ce11&position=chrI%3A25371%2D27524&simpleRepeat=pack")
chrI	Y74C9A.4a.e2	26590	26681	91	0	0	0	=HYPERLINK("http://wormbase.org/db/get?name=WBGene00022278;class=Gene")	=HYPERLINK("http://genome.ucsc.edu/cgi-bin/hgTracks?db=ce11&position=chrI%3A25590%2D27681&simpleRepeat=pack")
chrI	Y74C9A.4a.e1	26733	26781	48	0	0	0	=HYPERLINK("http://wormbase.org/db/get?name=WBGene00022278;class=Gene")	=HYPERLINK("http://genome.ucsc.edu/cgi-bin/hgTracks?db=ce11&position=chrI%3A25733%2D27781&simpleRepeat=pack")
chrI	Y74C9A.9.e1	22882	23600	718	0	0	0	=HYPERLINK("http://wormbase.org/db/get?name=Y74C9A.9.e1;class=Gene")	=HYPERLINK("http://genome.ucsc.edu/cgi-bin/hgTracks?db=ce11&position=chrI%3A21882%2D24600&simpleRepeat=pack")
chrI	Y74C9A.5.2.e5	27595	28405	810	2	0	0	=HYPERLINK("http://wormbase.org/db/get?name=WBGene00022279;class=Gene")	=HYPERLINK("http://genome.ucsc.edu/cgi-bin/hgTracks?db=ce11&position=chrI%3A26595%2D29405&simpleRepeat=pack")
chrI	Y74C9A.5.1.e4	29100	29367	267	0	0	0	=HYPERLINK("http://wormbase.org/db/get?name=WBGene00022279;class=Gene")	=HYPERLINK("http://genome.ucsc.edu/cgi-bin/hgTracks?db=ce11&position=chrI%3A28100%2D30367&simpleRepeat=pack")
chrI	Y74C9A.5.1.e3	29769	30424	655	0	0	0	=HYPERLINK("http://wormbase.org/db/get?name=WBGene00022279;class=Gene")	=HYPERLINK("http://genome.ucsc.edu/cgi-bin/hgTracks?db=ce11&position=chrI%3A28769%2D31424&simpleRepeat=pack")
chrI	Y74C9A.5.1.e2	31769	32072	303	0	0	0	=HYPERLINK("http://wormbase.org/db/get?name=WBGene00022279;class=Gene")	=HYPERLINK("http://genome.ucsc.edu/cgi-bin/hgTracks?db=ce11&position=chrI%3A30769%2D33072&simpleRepeat=pack")
chrI	Y74C9A.5.1.e1	32412	32482	70	0	0	0	=HYPERLINK("http://wormbase.org/db/get?name=WBGene00022279;class=Gene")	=HYPERLINK("http://genome.ucsc.edu/cgi-bin/hgTracks?db=ce11&position=chrI%3A31412%2D33482&simpleRepeat=pack")
chrI	Y74C9A.5.1.e6	27779	28109	330	0	0	0	=HYPERLINK("http://wormbase.org/db/get?name=WBGene00022279;class=Gene")	=HYPERLINK("http://genome.ucsc.edu/cgi-bin/hgTracks?db=ce11&position=chrI%3A26779%2D29109&simpleRepeat=pack")
chrI	Y74C9A.5.1.e5	28150	28405	255	0	0	0	=HYPERLINK("http://wormbase.org/db/get?name=WBGene00022279;class=Gene")	=HYPERLINK("http://genome.ucsc.edu/cgi-bin/hgTracks?db=ce11&position=chrI%3A27150%2D29405&simpleRepeat=pack")
chrI	Y74C9A.5.1.e4	29100	29367	267	0	0	0	=HYPERLINK("http://wormbase.org/db/get?name=WBGene00022279;class=Gene")	=HYPERLINK("http://genome.ucsc.edu/cgi-bin/hgTracks?db=ce11&position=chrI%3A28100%2D30367&simpleRepeat=pack")
chrI	Y74C9A.5.1.e3	29769	30424	655	0	0	0	=HYPERLINK("http://wormbase.org/db/get?name=WBGene00022279;class=Gene")	=HYPERLINK("http://genome.ucsc.edu/cgi-bin/hgTracks?db=ce11&position=chrI%3A28769%2D31424&simpleRepeat=pack")
chrI	Y74C9A.5.1.e2	31769	32072	303	0	0	0	=HYPERLINK("http://wormbase.org/db/get?name=WBGene00022279;class=Gene")	=HYPERLINK("http://genome.ucsc.edu/cgi-bin/hgTracks?db=ce11&position=chrI%3A30769%2D33072&simpleRepeat=pack")
chrI	Y74C9A.5.1.e1	32412	32482	70	0	0	0	=HYPERLINK("http://wormbase.org/db/get?name=WBGene00022279;class=Gene")	=HYPERLINK("http://genome.ucsc.edu/cgi-bin/hgTracks?db=ce11&position=chrI%3A31412%2D33482&simpleRepeat=pack")
chrI	Y74C9A.7.e1	31523	31543	20	0	0	0	=HYPERLINK("http://wormbase.org/db/get?name=WBGene00170953;class=Gene")	=HYPERLINK("http://genome.ucsc.edu/cgi-bin/hgTracks?db=ce11&position=chrI%3A30523%2D32543&simpleRepeat=pack")
chrI	Y74C9A.8.e1	32415	32435	20	0	0	0	=HYPERLINK("http://wormbase.org/db/get?name=WBGene00173569;class=Gene")	=HYPERLINK("http://genome.ucsc.edu/cgi-bin/hgTracks?db=ce11&position=chrI%3A31415%2D33435&simpleRepeat=pack")
chrI	Y74C9A.1.e1	43733	43961	228	0	0	0	=HYPERLINK("http://wormbase.org/db/get?name=WBGene00022275;class=Gene")	=HYPERLINK("http://genome.ucsc.edu/cgi-bin/hgTracks?db=ce11&position=chrI%3A42733%2D44961&simpleRepeat=pack")
chrI	Y74C9A.1.e2	44030	44234	204	0	0	0	=HYPERLINK("http://wormbase.org/db/get?name=WBGene00022275;class=Gene")	=HYPERLINK("http://genome.ucsc.edu/cgi-bin/hgTracks?db=ce11&position=chrI%3A43030%2D45234&simpleRepeat=pack")
chrI	Y74C9A.1.e3	44281	44324	43	0	0	0	=HYPERLINK("http://wormbase.org/db/get?name=WBGene00022275;class=Gene")	=HYPERLINK("http://genome.ucsc.edu/cgi-bin/hgTracks?db=ce11&position=chrI%3A43281%2D45324&simpleRepeat=pack")
chrI	Y74C9A.1.e4	44372	44468	96	0	0	0	=HYPERLINK("http://wormbase.org/db/get?name=WBGene00022275;class=Gene")	=HYPERLINK("http://genome.ucsc.edu/cgi-bin/hgTracks?db=ce11&position=chrI%3A43372%2D45468&simpleRepeat=pack")
chrI	Y74C9A.1.e5	44521	44677	156	0	0	0	=HYPERLINK("http://wormbase.org/db/get?name=WBGene00022275;class=Gene")	=HYPERLINK("http://genome.ucsc.edu/cgi-bin/hgTracks?db=ce11&position=chrI%3A43521%2D45677&simpleRepeat=pack")
chrI	Y48G1C.12.e1	47472	47610	138	0	0	0	=HYPERLINK("http://wormbase.org/db/get?name=WBGene00044345;class=Gene")	=HYPERLINK("http://genome.ucsc.edu/cgi-bin/hgTracks?db=ce11&position=chrI%3A46472%2D48610&simpleRepeat=pack")
chrI	Y48G1C.12.e2	47696	47858	162	0	0	0	=HYPERLINK("http://wormbase.org/db/get?name=WBGene00044345;class=Gene")	=HYPERLINK("http://genome.ucsc.edu/cgi-bin/hgTracks?db=ce11&position=chrI%3A46696%2D48858&simpleRepeat=pack")
chrI	Y48G1C.12.e3	48348	48530	182	0	0	0	=HYPERLINK("http://wormbase.org/db/get?name=WBGene00044345;class=Gene")	=HYPERLINK("http://genome.ucsc.edu/cgi-bin/hgTracks?db=ce11&position=chrI%3A47348%2D49530&simpleRepeat=pack")
chrI	Y48G1C.12.e4	49251	49819	568	0	0	0	=HYPERLINK("http://wormbase.org/db/get?name=WBGene00044345;class=Gene")	=HYPERLINK("http://genome.ucsc.edu/cgi-bin/hgTracks?db=ce11&position=chrI%3A48251%2D50819&simpleRepeat=pack")
chrI	Y48G1C.4a.e1	49919	50016	97	0	0	0	=HYPERLINK("http://wormbase.org/db/get?name=WBGene00021677;class=Gene")	=HYPERLINK("http://genome.ucsc.edu/cgi-bin/hgTracks?db=ce11&position=chrI%3A48919%2D51016&simpleRepeat=pack")
chrI	Y48G1C.4a.e2	50815	51030	215	0	0	0	=HYPERLINK("http://wormbase.org/db/get?name=WBGene00021677;class=Gene")	=HYPERLINK("http://genome.ucsc.edu/cgi-bin/hgTracks?db=ce11&position=chrI%3A49815%2D52030&simpleRepeat=pack")
chrI	Y48G1C.4a.e3	52283	52410	127	0	0	0	=HYPERLINK("http://wormbase.org/db/get?name=WBGene00021677;class=Gene")	=HYPERLINK("http://genome.ucsc.edu/cgi-bin/hgTracks?db=ce11&position=chrI%3A51283%2D53410&simpleRepeat=pack")
chrI	Y48G1C.4a.e4	52466	52572	106	0	0	0	=HYPERLINK("http://wormbase.org/db/get?name=WBGene00021677;class=Gene")	=HYPERLINK("http://genome.ucsc.edu/cgi-bin/hgTracks?db=ce11&position=chrI%3A51466%2D53572&simpleRepeat=pack")
chrI	Y48G1C.4a.e5	53266	53337	71	0	0	0	=HYPERLINK("http://wormbase.org/db/get?name=WBGene00021677;class=Gene")	=HYPERLINK("http://genome.ucsc.edu/cgi-bin/hgTracks?db=ce11&position=chrI%3A52266%2D54337&simpleRepeat=pack")
chrI	Y48G1C.4a.e6	53391	53695	304	0	0	0	=HYPERLINK("http://wormbase.org/db/get?name=WBGene00021677;class=Gene")	=HYPERLINK("http://genome.ucsc.edu/cgi-bin/hgTracks?db=ce11&position=chrI%3A52391%2D54695&simpleRepeat=pack")
chrI	Y48G1C.4a.e7	53944	54426	482	0	0	0	=HYPERLINK("http://wormbase.org/db/get?name=WBGene00021677;class=Gene")	=HYPERLINK("http://genome.ucsc.edu/cgi-bin/hgTracks?db=ce11&position=chrI%3A52944%2D55426&simpleRepeat=pack")
chrI	Y48G1C.4b.e1	52292	52410	118	0	0	0	=HYPERLINK("http://wormbase.org/db/get?name=WBGene00021677;class=Gene")	=HYPERLINK("http://genome.ucsc.edu/cgi-bin/hgTracks?db=ce11&position=chrI%3A51292%2D53410&simpleRepeat=pack")
chrI	Y48G1C.4a.e4	52466	52572	106	0	0	0	=HYPERLINK("http://wormbase.org/db/get?name=WBGene00021677;class=Gene")	=HYPERLINK("http://genome.ucsc.edu/cgi-bin/hgTracks?db=ce11&position=chrI%3A51466%2D53572&simpleRepeat=pack")
chrI	Y48G1C.4a.e5	53266	53337	71	0	0	0	=HYPERLINK("http://wormbase.org/db/get?name=WBGene00021677;class=Gene")	=HYPERLINK("http://genome.ucsc.edu/cgi-bin/hgTracks?db=ce11&position=chrI%3A52266%2D54337&simpleRepeat=pack")
chrI	Y48G1C.4a.e6	53391	53695	304	0	0	0	=HYPERLINK("http://wormbase.org/db/get?name=WBGene00021677;class=Gene")	=HYPERLINK("http://genome.ucsc.edu/cgi-bin/hgTracks?db=ce11&position=chrI%3A52391%2D54695&simpleRepeat=pack")
chrI	Y48G1C.4a.e7	53944	54426	482	0	0	0	=HYPERLINK("http://wormbase.org/db/get?name=WBGene00021677;class=Gene")	=HYPERLINK("http://genome.ucsc.edu/cgi-bin/hgTracks?db=ce11&position=chrI%3A52944%2D55426&simpleRepeat=pack")
chrI	Y48G1C.5.e12	55316	55450	134	0	0	0	=HYPERLINK("http://wormbase.org/db/get?name=WBGene00021678;class=Gene")	=HYPERLINK("http://genome.ucsc.edu/cgi-bin/hgTracks?db=ce11&position=chrI%3A54316%2D56450&simpleRepeat=pack")
chrI	Y48G1C.5.e11	55890	56047	157	0	0	0	=HYPERLINK("http://wormbase.org/db/get?name=WBGene00021678;class=Gene")	=HYPERLINK("http://genome.ucsc.edu/cgi-bin/hgTracks?db=ce11&position=chrI%3A54890%2D57047&simpleRepeat=pack")
chrI	Y48G1C.5.e10	56124	56293	169	0	0	0	=HYPERLINK("http://wormbase.org/db/get?name=WBGene00021678;class=Gene")	=HYPERLINK("http://genome.ucsc.edu/cgi-bin/hgTracks?db=ce11&position=chrI%3A55124%2D57293&simpleRepeat=pack")
chrI	Y48G1C.5.e9	56537	56687	150	0	0	0	=HYPERLINK("http://wormbase.org/db/get?name=WBGene00021678;class=Gene")	=HYPERLINK("http://genome.ucsc.edu/cgi-bin/hgTracks?db=ce11&position=chrI%3A55537%2D57687&simpleRepeat=pack")
chrI	Y48G1C.5.e8	56872	57053	181	0	0	0	=HYPERLINK("http://wormbase.org/db/get?name=WBGene00021678;class=Gene")	=HYPERLINK("http://genome.ucsc.edu/cgi-bin/hgTracks?db=ce11&position=chrI%3A55872%2D58053&simpleRepeat=pack")
chrI	Y48G1C.5.e7	57257	57625	368	0	0	0	=HYPERLINK("http://wormbase.org/db/get?name=WBGene00021678;class=Gene")	=HYPERLINK("http://genome.ucsc.edu/cgi-bin/hgTracks?db=ce11&position=chrI%3A56257%2D58625&simpleRepeat=pack")
chrI	Y48G1C.5.e6	59045	60236	1191	20	0	0	=HYPERLINK("http://wormbase.org/db/get?name=WBGene00021678;class=Gene")	=HYPERLINK("http://genome.ucsc.edu/cgi-bin/hgTracks?db=ce11&position=chrI%3A58045%2D61236&simpleRepeat=pack")
chrI	Y48G1C.5.e5	61236	62051	815	2	0	0	=HYPERLINK("http://wormbase.org/db/get?name=WBGene00021678;class=Gene")	=HYPERLINK("http://genome.ucsc.edu/cgi-bin/hgTracks?db=ce11&position=chrI%3A60236%2D63051&simpleRepeat=pack")
chrI	Y48G1C.5.e4	62774	62974	200	0	0	0	=HYPERLINK("http://wormbase.org/db/get?name=WBGene00021678;class=Gene")	=HYPERLINK("http://genome.ucsc.edu/cgi-bin/hgTracks?db=ce11&position=chrI%3A61774%2D63974&simpleRepeat=pack")
chrI	Y48G1C.5.e3	63797	63856	59	0	0	0	=HYPERLINK("http://wormbase.org/db/get?name=WBGene00021678;class=Gene")	=HYPERLINK("http://genome.ucsc.edu/cgi-bin/hgTracks?db=ce11&position=chrI%3A62797%2D64856&simpleRepeat=pack")
chrI	Y48G1C.5.e2	63904	63972	68	0	0	0	=HYPERLINK("http://wormbase.org/db/get?name=WBGene00021678;class=Gene")	=HYPERLINK("http://genome.ucsc.edu/cgi-bin/hgTracks?db=ce11&position=chrI%3A62904%2D64972&simpleRepeat=pack")
chrI	Y48G1C.5.e1	64018	64021	3	0	0	0	=HYPERLINK("http://wormbase.org/db/get?name=WBGene00021678;class=Gene")	=HYPERLINK("http://genome.ucsc.edu/cgi-bin/hgTracks?db=ce11&position=chrI%3A63018%2D65021&simpleRepeat=pack")
chrI	Y48G1C.2b.1.e1	71425	71511	86	0	0	0	=HYPERLINK("http://wormbase.org/db/get?name=WBGene00000812;class=Gene")	=HYPERLINK("http://genome.ucsc.edu/cgi-bin/hgTracks?db=ce11&position=chrI%3A70425%2D72511&simpleRepeat=pack")
chrI	Y48G1C.2b.1.e2	71847	71932	85	0	0	0	=HYPERLINK("http://wormbase.org/db/get?name=WBGene00000812;class=Gene")	=HYPERLINK("http://genome.ucsc.edu/cgi-bin/hgTracks?db=ce11&position=chrI%3A70847%2D72932&simpleRepeat=pack")
chrI	Y48G1C.2b.1.e3	72511	72590	79	4	0	0	=HYPERLINK("http://wormbase.org/db/get?name=WBGene00000812;class=Gene")	=HYPERLINK("http://genome.ucsc.edu/cgi-bin/hgTracks?db=ce11&position=chrI%3A71511%2D73590&simpleRepeat=pack")
chrI	Y48G1C.2b.1.e4	72647	72897	250	0	0	0	=HYPERLINK("http://wormbase.org/db/get?name=WBGene00000812;class=Gene")	=HYPERLINK("http://genome.ucsc.edu/cgi-bin/hgTracks?db=ce11&position=chrI%3A71647%2D73897&simpleRepeat=pack")
chrI	Y48G1C.2a.e3	72941	73017	76	0	0	0	=HYPERLINK("http://wormbase.org/db/get?name=WBGene00000812;class=Gene")	=HYPERLINK("http://genome.ucsc.edu/cgi-bin/hgTracks?db=ce11&position=chrI%3A71941%2D74017&simpleRepeat=pack")
chrI	Y48G1C.2a.e4	73605	73766	161	0	0	0	=HYPERLINK("http://wormbase.org/db/get?name=WBGene00000812;class=Gene")	=HYPERLINK("http://genome.ucsc.edu/cgi-bin/hgTracks?db=ce11&position=chrI%3A72605%2D74766&simpleRepeat=pack")
chrI	Y48G1C.2a.e5	74625	74808	183	0	0	0	=HYPERLINK("http://wormbase.org/db/get?name=WBGene00000812;class=Gene")	=HYPERLINK("http://genome.ucsc.edu/cgi-bin/hgTracks?db=ce11&position=chrI%3A73625%2D75808&simpleRepeat=pack")
chrI	Y48G1C.2a.e6	75171	75490	319	0	0	0	=HYPERLINK("http://wormbase.org/db/get?name=WBGene00000812;class=Gene")	=HYPERLINK("http://genome.ucsc.edu/cgi-bin/hgTracks?db=ce11&position=chrI%3A74171%2D76490&simpleRepeat=pack")
chrI	Y48G1C.2a.e7	75951	76112	161	0	0	0	=HYPERLINK("http://wormbase.org/db/get?name=WBGene00000812;class=Gene")	=HYPERLINK("http://genome.ucsc.edu/cgi-bin/hgTracks?db=ce11&position=chrI%3A74951%2D77112&simpleRepeat=pack")
chrI	Y48G1C.2a.e8	76949	77153	204	0	0	0	=HYPERLINK("http://wormbase.org/db/get?name=WBGene00000812;class=Gene")	=HYPERLINK("http://genome.ucsc.edu/cgi-bin/hgTracks?db=ce11&position=chrI%3A75949%2D78153&simpleRepeat=pack")
chrI	Y48G1C.2a.e9	77713	77799	86	0	0	0	=HYPERLINK("http://wormbase.org/db/get?name=WBGene00000812;class=Gene")	=HYPERLINK("http://genome.ucsc.edu/cgi-bin/hgTracks?db=ce11&position=chrI%3A76713%2D78799&simpleRepeat=pack")
chrI	Y48G1C.2a.e10	79313	79447	134	0	0	0	=HYPERLINK("http://wormbase.org/db/get?name=WBGene00000812;class=Gene")	=HYPERLINK("http://genome.ucsc.edu/cgi-bin/hgTracks?db=ce11&position=chrI%3A78313%2D80447&simpleRepeat=pack")
chrI	Y48G1C.2a.e11	80306	80561	255	0	0	0	=HYPERLINK("http://wormbase.org/db/get?name=WBGene00000812;class=Gene")	=HYPERLINK("http://genome.ucsc.edu/cgi-bin/hgTracks?db=ce11&position=chrI%3A79306%2D81561&simpleRepeat=pack")
chrI	Y48G1C.2a.e12	80814	81063	249	0	0	0	=HYPERLINK("http://wormbase.org/db/get?name=WBGene00000812;class=Gene")	=HYPERLINK("http://genome.ucsc.edu/cgi-bin/hgTracks?db=ce11&position=chrI%3A79814%2D82063&simpleRepeat=pack")
chrI	Y48G1C.2b.1.e1	71425	71511	86	0	0	0	=HYPERLINK("http://wormbase.org/db/get?name=WBGene00000812;class=Gene")	=HYPERLINK("http://genome.ucsc.edu/cgi-bin/hgTracks?db=ce11&position=chrI%3A70425%2D72511&simpleRepeat=pack")
chrI	Y48G1C.2b.1.e2	71847	71932	85	0	0	0	=HYPERLINK("http://wormbase.org/db/get?name=WBGene00000812;class=Gene")	=HYPERLINK("http://genome.ucsc.edu/cgi-bin/hgTracks?db=ce11&position=chrI%3A70847%2D72932&simpleRepeat=pack")
chrI	Y48G1C.2b.1.e3	72511	72590	79	0	0	0	=HYPERLINK("http://wormbase.org/db/get?name=WBGene00000812;class=Gene")	=HYPERLINK("http://genome.ucsc.edu/cgi-bin/hgTracks?db=ce11&position=chrI%3A71511%2D73590&simpleRepeat=pack")
chrI	Y48G1C.2b.1.e4	72647	72897	250	0	0	0	=HYPERLINK("http://wormbase.org/db/get?name=WBGene00000812;class=Gene")	=HYPERLINK("http://genome.ucsc.edu/cgi-bin/hgTracks?db=ce11&position=chrI%3A71647%2D73897&simpleRepeat=pack")
chrI	Y48G1C.2a.e3	72941	73017	76	0	0	0	=HYPERLINK("http://wormbase.org/db/get?name=WBGene00000812;class=Gene")	=HYPERLINK("http://genome.ucsc.edu/cgi-bin/hgTracks?db=ce11&position=chrI%3A71941%2D74017&simpleRepeat=pack")
chrI	Y48G1C.2a.e4	73605	73766	161	0	0	0	=HYPERLINK("http://wormbase.org/db/get?name=WBGene00000812;class=Gene")	=HYPERLINK("http://genome.ucsc.edu/cgi-bin/hgTracks?db=ce11&position=chrI%3A72605%2D74766&simpleRepeat=pack")
chrI	Y48G1C.2a.e5	74625	74808	183	0	0	0	=HYPERLINK("http://wormbase.org/db/get?name=WBGene00000812;class=Gene")	=HYPERLINK("http://genome.ucsc.edu/cgi-bin/hgTracks?db=ce11&position=chrI%3A73625%2D75808&simpleRepeat=pack")
chrI	Y48G1C.2a.e6	75171	75490	319	0	0	0	=HYPERLINK("http://wormbase.org/db/get?name=WBGene00000812;class=Gene")	=HYPERLINK("http://genome.ucsc.edu/cgi-bin/hgTracks?db=ce11&position=chrI%3A74171%2D76490&simpleRepeat=pack")
chrI	Y48G1C.2a.e7	75951	76112	161	0	0	0	=HYPERLINK("http://wormbase.org/db/get?name=WBGene00000812;class=Gene")	=HYPERLINK("http://genome.ucsc.edu/cgi-bin/hgTracks?db=ce11&position=chrI%3A74951%2D77112&simpleRepeat=pack")
chrI	Y48G1C.2a.e8	76949	77153	204	0	0	0	=HYPERLINK("http://wormbase.org/db/get?name=WBGene00000812;class=Gene")	=HYPERLINK("http://genome.ucsc.edu/cgi-bin/hgTracks?db=ce11&position=chrI%3A75949%2D78153&simpleRepeat=pack")
chrI	Y48G1C.2a.e9	77713	77799	86	0	0	0	=HYPERLINK("http://wormbase.org/db/get?name=WBGene00000812;class=Gene")	=HYPERLINK("http://genome.ucsc.edu/cgi-bin/hgTracks?db=ce11&position=chrI%3A76713%2D78799&simpleRepeat=pack")
chrI	Y48G1C.2a.e10	79313	79447	134	0	0	0	=HYPERLINK("http://wormbase.org/db/get?name=WBGene00000812;class=Gene")	=HYPERLINK("http://genome.ucsc.edu/cgi-bin/hgTracks?db=ce11&position=chrI%3A78313%2D80447&simpleRepeat=pack")
chrI	Y48G1C.2b.1.e13	80306	81071	765	0	0	0	=HYPERLINK("http://wormbase.org/db/get?name=WBGene00000812;class=Gene")	=HYPERLINK("http://genome.ucsc.edu/cgi-bin/hgTracks?db=ce11&position=chrI%3A79306%2D82071&simpleRepeat=pack")
chrI	Y48G1C.2a.e1	72511	72590	79	0	0	0	=HYPERLINK("http://wormbase.org/db/get?name=WBGene00000812;class=Gene")	=HYPERLINK("http://genome.ucsc.edu/cgi-bin/hgTracks?db=ce11&position=chrI%3A71511%2D73590&simpleRepeat=pack")
chrI	Y48G1C.2a.e2	72647	72897	250	0	0	0	=HYPERLINK("http://wormbase.org/db/get?name=WBGene00000812;class=Gene")	=HYPERLINK("http://genome.ucsc.edu/cgi-bin/hgTracks?db=ce11&position=chrI%3A71647%2D73897&simpleRepeat=pack")
chrI	Y48G1C.2a.e3	72941	73017	76	0	0	0	=HYPERLINK("http://wormbase.org/db/get?name=WBGene00000812;class=Gene")	=HYPERLINK("http://genome.ucsc.edu/cgi-bin/hgTracks?db=ce11&position=chrI%3A71941%2D74017&simpleRepeat=pack")
chrI	Y48G1C.2a.e4	73605	73766	161	0	0	0	=HYPERLINK("http://wormbase.org/db/get?name=WBGene00000812;class=Gene")	=HYPERLINK("http://genome.ucsc.edu/cgi-bin/hgTracks?db=ce11&position=chrI%3A72605%2D74766&simpleRepeat=pack")
chrI	Y48G1C.2a.e5	74625	74808	183	0	0	0	=HYPERLINK("http://wormbase.org/db/get?name=WBGene00000812;class=Gene")	=HYPERLINK("http://genome.ucsc.edu/cgi-bin/hgTracks?db=ce11&position=chrI%3A73625%2D75808&simpleRepeat=pack")
chrI	Y48G1C.2a.e6	75171	75490	319	0	0	0	=HYPERLINK("http://wormbase.org/db/get?name=WBGene00000812;class=Gene")	=HYPERLINK("http://genome.ucsc.edu/cgi-bin/hgTracks?db=ce11&position=chrI%3A74171%2D76490&simpleRepeat=pack")
chrI	Y48G1C.2a.e7	75951	76112	161	0	0	0	=HYPERLINK("http://wormbase.org/db/get?name=WBGene00000812;class=Gene")	=HYPERLINK("http://genome.ucsc.edu/cgi-bin/hgTracks?db=ce11&position=chrI%3A74951%2D77112&simpleRepeat=pack")
chrI	Y48G1C.2a.e8	76949	77153	204	0	0	0	=HYPERLINK("http://wormbase.org/db/get?name=WBGene00000812;class=Gene")	=HYPERLINK("http://genome.ucsc.edu/cgi-bin/hgTracks?db=ce11&position=chrI%3A75949%2D78153&simpleRepeat=pack")
chrI	Y48G1C.2a.e9	77713	77799	86	0	0	0	=HYPERLINK("http://wormbase.org/db/get?name=WBGene00000812;class=Gene")	=HYPERLINK("http://genome.ucsc.edu/cgi-bin/hgTracks?db=ce11&position=chrI%3A76713%2D78799&simpleRepeat=pack")
chrI	Y48G1C.2a.e10	79313	79447	134	0	0	0	=HYPERLINK("http://wormbase.org/db/get?name=WBGene00000812;class=Gene")	=HYPERLINK("http://genome.ucsc.edu/cgi-bin/hgTracks?db=ce11&position=chrI%3A78313%2D80447&simpleRepeat=pack")
chrI	Y48G1C.2a.e11	80306	80561	255	0	0	0	=HYPERLINK("http://wormbase.org/db/get?name=WBGene00000812;class=Gene")	=HYPERLINK("http://genome.ucsc.edu/cgi-bin/hgTracks?db=ce11&position=chrI%3A79306%2D81561&simpleRepeat=pack")
chrI	Y48G1C.2a.e12	80814	81063	249	0	0	0	=HYPERLINK("http://wormbase.org/db/get?name=WBGene00000812;class=Gene")	=HYPERLINK("http://genome.ucsc.edu/cgi-bin/hgTracks?db=ce11&position=chrI%3A79814%2D82063&simpleRepeat=pack")
chrI	Y48G1C.2c.e1	79355	79447	92	0	0	0	=HYPERLINK("http://wormbase.org/db/get?name=WBGene00000812;class=Gene")	=HYPERLINK("http://genome.ucsc.edu/cgi-bin/hgTracks?db=ce11&position=chrI%3A78355%2D80447&simpleRepeat=pack")
chrI	Y48G1C.2c.e2	80306	80344	38	0	0	0	=HYPERLINK("http://wormbase.org/db/get?name=WBGene00000812;class=Gene")	=HYPERLINK("http://genome.ucsc.edu/cgi-bin/hgTracks?db=ce11&position=chrI%3A79306%2D81344&simpleRepeat=pack")
chrI	Y48G1C.10a.e1	81201	81272	71	0	0	0	=HYPERLINK("http://wormbase.org/db/get?name=WBGene00021683;class=Gene")	=HYPERLINK("http://genome.ucsc.edu/cgi-bin/hgTracks?db=ce11&position=chrI%3A80201%2D82272&simpleRepeat=pack")
chrI	Y48G1C.10a.e2	81885	81963	78	0	0	0	=HYPERLINK("http://wormbase.org/db/get?name=WBGene00021683;class=Gene")	=HYPERLINK("http://genome.ucsc.edu/cgi-bin/hgTracks?db=ce11&position=chrI%3A80885%2D82963&simpleRepeat=pack")
chrI	Y48G1C.10a.e3	82016	82137	121	0	0	0	=HYPERLINK("http://wormbase.org/db/get?name=WBGene00021683;class=Gene")	=HYPERLINK("http://genome.ucsc.edu/cgi-bin/hgTracks?db=ce11&position=chrI%3A81016%2D83137&simpleRepeat=pack")
chrI	Y48G1C.10a.e4	82586	82676	90	0	0	0	=HYPERLINK("http://wormbase.org/db/get?name=WBGene00021683;class=Gene")	=HYPERLINK("http://genome.ucsc.edu/cgi-bin/hgTracks?db=ce11&position=chrI%3A81586%2D83676&simpleRepeat=pack")
chrI	Y48G1C.10a.e5	83181	83420	239	0	0	0	=HYPERLINK("http://wormbase.org/db/get?name=WBGene00021683;class=Gene")	=HYPERLINK("http://genome.ucsc.edu/cgi-bin/hgTracks?db=ce11&position=chrI%3A82181%2D84420&simpleRepeat=pack")
chrI	Y48G1C.10a.e6	84190	84313	123	0	0	0	=HYPERLINK("http://wormbase.org/db/get?name=WBGene00021683;class=Gene")	=HYPERLINK("http://genome.ucsc.edu/cgi-bin/hgTracks?db=ce11&position=chrI%3A83190%2D85313&simpleRepeat=pack")
chrI	Y48G1C.10a.e7	84388	84567	179	0	0	0	=HYPERLINK("http://wormbase.org/db/get?name=WBGene00021683;class=Gene")	=HYPERLINK("http://genome.ucsc.edu/cgi-bin/hgTracks?db=ce11&position=chrI%3A83388%2D85567&simpleRepeat=pack")
chrI	Y48G1C.10a.e8	84614	84738	124	0	0	0	=HYPERLINK("http://wormbase.org/db/get?name=WBGene00021683;class=Gene")	=HYPERLINK("http://genome.ucsc.edu/cgi-bin/hgTracks?db=ce11&position=chrI%3A83614%2D85738&simpleRepeat=pack")
chrI	Y48G1C.10a.e9	84836	84985	149	0	0	0	=HYPERLINK("http://wormbase.org/db/get?name=WBGene00021683;class=Gene")	=HYPERLINK("http://genome.ucsc.edu/cgi-bin/hgTracks?db=ce11&position=chrI%3A83836%2D85985&simpleRepeat=pack")
chrI	Y48G1C.10a.e10	86824	86904	80	0	0	0	=HYPERLINK("http://wormbase.org/db/get?name=WBGene00021683;class=Gene")	=HYPERLINK("http://genome.ucsc.edu/cgi-bin/hgTracks?db=ce11&position=chrI%3A85824%2D87904&simpleRepeat=pack")
chrI	Y48G1C.10a.e11	87034	87223	189	0	0	0	=HYPERLINK("http://wormbase.org/db/get?name=WBGene00021683;class=Gene")	=HYPERLINK("http://genome.ucsc.edu/cgi-bin/hgTracks?db=ce11&position=chrI%3A86034%2D88223&simpleRepeat=pack")
chrI	Y48G1C.10a.e12	87520	87734	214	0	0	0	=HYPERLINK("http://wormbase.org/db/get?name=WBGene00021683;class=Gene")	=HYPERLINK("http://genome.ucsc.edu/cgi-bin/hgTracks?db=ce11&position=chrI%3A86520%2D88734&simpleRepeat=pack")
chrI	Y48G1C.10a.e13	88268	88500	232	0	0	0	=HYPERLINK("http://wormbase.org/db/get?name=WBGene00021683;class=Gene")	=HYPERLINK("http://genome.ucsc.edu/cgi-bin/hgTracks?db=ce11&position=chrI%3A87268%2D89500&simpleRepeat=pack")
chrI	Y48G1C.10a.e14	88566	88706	140	0	0	0	=HYPERLINK("http://wormbase.org/db/get?name=WBGene00021683;class=Gene")	=HYPERLINK("http://genome.ucsc.edu/cgi-bin/hgTracks?db=ce11&position=chrI%3A87566%2D89706&simpleRepeat=pack")
chrI	Y48G1C.10a.e15	89372	89584	212	0	0	0	=HYPERLINK("http://wormbase.org/db/get?name=WBGene00021683;class=Gene")	=HYPERLINK("http://genome.ucsc.edu/cgi-bin/hgTracks?db=ce11&position=chrI%3A88372%2D90584&simpleRepeat=pack")
chrI	Y48G1C.10a.e16	90419	90792	373	0	0	0	=HYPERLINK("http://wormbase.org/db/get?name=WBGene00021683;class=Gene")	=HYPERLINK("http://genome.ucsc.edu/cgi-bin/hgTracks?db=ce11&position=chrI%3A89419%2D91792&simpleRepeat=pack")
chrI	Y48G1C.10a.e17	90822	90872	50	0	0	0	=HYPERLINK("http://wormbase.org/db/get?name=WBGene00021683;class=Gene")	=HYPERLINK("http://genome.ucsc.edu/cgi-bin/hgTracks?db=ce11&position=chrI%3A89822%2D91872&simpleRepeat=pack")
chrI	Y48G1C.10a.e18	90968	91020	52	0	0	0	=HYPERLINK("http://wormbase.org/db/get?name=WBGene00021683;class=Gene")	=HYPERLINK("http://genome.ucsc.edu/cgi-bin/hgTracks?db=ce11&position=chrI%3A89968%2D92020&simpleRepeat=pack")
chrI	Y48G1C.10b.e1	86826	86904	78	0	0	0	=HYPERLINK("http://wormbase.org/db/get?name=WBGene00021683;class=Gene")	=HYPERLINK("http://genome.ucsc.edu/cgi-bin/hgTracks?db=ce11&position=chrI%3A85826%2D87904&simpleRepeat=pack")
chrI	Y48G1C.10a.e11	87034	87223	189	0	0	0	=HYPERLINK("http://wormbase.org/db/get?name=WBGene00021683;class=Gene")	=HYPERLINK("http://genome.ucsc.edu/cgi-bin/hgTracks?db=ce11&position=chrI%3A86034%2D88223&simpleRepeat=pack")
chrI	Y48G1C.10a.e12	87520	87734	214	0	0	0	=HYPERLINK("http://wormbase.org/db/get?name=WBGene00021683;class=Gene")	=HYPERLINK("http://genome.ucsc.edu/cgi-bin/hgTracks?db=ce11&position=chrI%3A86520%2D88734&simpleRepeat=pack")
chrI	Y48G1C.10a.e13	88268	88500	232	0	0	0	=HYPERLINK("http://wormbase.org/db/get?name=WBGene00021683;class=Gene")	=HYPERLINK("http://genome.ucsc.edu/cgi-bin/hgTracks?db=ce11&position=chrI%3A87268%2D89500&simpleRepeat=pack")
chrI	Y48G1C.10a.e14	88566	88706	140	0	0	0	=HYPERLINK("http://wormbase.org/db/get?name=WBGene00021683;class=Gene")	=HYPERLINK("http://genome.ucsc.edu/cgi-bin/hgTracks?db=ce11&position=chrI%3A87566%2D89706&simpleRepeat=pack")
chrI	Y48G1C.10a.e15	89372	89584	212	0	0	0	=HYPERLINK("http://wormbase.org/db/get?name=WBGene00021683;class=Gene")	=HYPERLINK("http://genome.ucsc.edu/cgi-bin/hgTracks?db=ce11&position=chrI%3A88372%2D90584&simpleRepeat=pack")
chrI	Y48G1C.10a.e16	90419	90792	373	0	0	0	=HYPERLINK("http://wormbase.org/db/get?name=WBGene00021683;class=Gene")	=HYPERLINK("http://genome.ucsc.edu/cgi-bin/hgTracks?db=ce11&position=chrI%3A89419%2D91792&simpleRepeat=pack")
chrI	Y48G1C.10a.e17	90822	90872	50	0	0	0	=HYPERLINK("http://wormbase.org/db/get?name=WBGene00021683;class=Gene")	=HYPERLINK("http://genome.ucsc.edu/cgi-bin/hgTracks?db=ce11&position=chrI%3A89822%2D91872&simpleRepeat=pack")
chrI	Y48G1C.10a.e18	90968	91020	52	0	0	0	=HYPERLINK("http://wormbase.org/db/get?name=WBGene00021683;class=Gene")	=HYPERLINK("http://genome.ucsc.edu/cgi-bin/hgTracks?db=ce11&position=chrI%3A89968%2D92020&simpleRepeat=pack")
chrI	Y48G1C.10c.e1	89480	89584	104	0	0	0	=HYPERLINK("http://wormbase.org/db/get?name=WBGene00021683;class=Gene")	=HYPERLINK("http://genome.ucsc.edu/cgi-bin/hgTracks?db=ce11&position=chrI%3A88480%2D90584&simpleRepeat=pack")
chrI	Y48G1C.10c.e2	90419	90607	188	0	0	0	=HYPERLINK("http://wormbase.org/db/get?name=WBGene00021683;class=Gene")	=HYPERLINK("http://genome.ucsc.edu/cgi-bin/hgTracks?db=ce11&position=chrI%3A89419%2D91607&simpleRepeat=pack")
chrI	Y48G1C.6.e3	84990	85354	364	0	0	0	=HYPERLINK("http://wormbase.org/db/get?name=WBGene00021679;class=Gene")	=HYPERLINK("http://genome.ucsc.edu/cgi-bin/hgTracks?db=ce11&position=chrI%3A83990%2D86354&simpleRepeat=pack")
chrI	Y48G1C.6.e2	85441	85621	180	0	0	0	=HYPERLINK("http://wormbase.org/db/get?name=WBGene00021679;class=Gene")	=HYPERLINK("http://genome.ucsc.edu/cgi-bin/hgTracks?db=ce11&position=chrI%3A84441%2D86621&simpleRepeat=pack")
chrI	Y48G1C.6.e1	86097	86284	187	0	0	0	=HYPERLINK("http://wormbase.org/db/get?name=WBGene00021679;class=Gene")	=HYPERLINK("http://genome.ucsc.edu/cgi-bin/hgTracks?db=ce11&position=chrI%3A85097%2D87284&simpleRepeat=pack")
chrI	Y48G1C.9.2.e1	91380	91594	214	0	0	0	=HYPERLINK("http://wormbase.org/db/get?name=WBGene00021682;class=Gene")	=HYPERLINK("http://genome.ucsc.edu/cgi-bin/hgTracks?db=ce11&position=chrI%3A90380%2D92594&simpleRepeat=pack")
chrI	Y48G1C.9.2.e2	92523	92718	195	0	0	0	=HYPERLINK("http://wormbase.org/db/get?name=WBGene00021682;class=Gene")	=HYPERLINK("http://genome.ucsc.edu/cgi-bin/hgTracks?db=ce11&position=chrI%3A91523%2D93718&simpleRepeat=pack")
chrI	Y48G1C.9.1.e1	91404	91594	190	0	0	0	=HYPERLINK("http://wormbase.org/db/get?name=WBGene00021682;class=Gene")	=HYPERLINK("http://genome.ucsc.edu/cgi-bin/hgTracks?db=ce11&position=chrI%3A90404%2D92594&simpleRepeat=pack")
chrI	Y48G1C.9.1.e2	92523	92877	354	0	0	0	=HYPERLINK("http://wormbase.org/db/get?name=WBGene00021682;class=Gene")	=HYPERLINK("http://genome.ucsc.edu/cgi-bin/hgTracks?db=ce11&position=chrI%3A91523%2D93877&simpleRepeat=pack")
chrI	Y48G1C.1.e1	93031	93136	105	1	0	0	=HYPERLINK("http://wormbase.org/db/get?name=WBGene00021676;class=Gene")	=HYPERLINK("http://genome.ucsc.edu/cgi-bin/hgTracks?db=ce11&position=chrI%3A92031%2D94136&simpleRepeat=pack")
chrI	Y48G1C.1.e2	93182	93556	374	0	0	0	=HYPERLINK("http://wormbase.org/db/get?name=WBGene00021676;class=Gene")	=HYPERLINK("http://genome.ucsc.edu/cgi-bin/hgTracks?db=ce11&position=chrI%3A92182%2D94556&simpleRepeat=pack")
chrI	Y48G1C.1.e3	93609	94015	406	0	0	0	=HYPERLINK("http://wormbase.org/db/get?name=WBGene00021676;class=Gene")	=HYPERLINK("http://genome.ucsc.edu/cgi-bin/hgTracks?db=ce11&position=chrI%3A92609%2D95015&simpleRepeat=pack")
chrI	Y48G1C.1.e4	94064	94208	144	0	0	0	=HYPERLINK("http://wormbase.org/db/get?name=WBGene00021676;class=Gene")	=HYPERLINK("http://genome.ucsc.edu/cgi-bin/hgTracks?db=ce11&position=chrI%3A93064%2D95208&simpleRepeat=pack")
chrI	Y48G1C.1.e5	94269	94568	299	0	0	0	=HYPERLINK("http://wormbase.org/db/get?name=WBGene00021676;class=Gene")	=HYPERLINK("http://genome.ucsc.edu/cgi-bin/hgTracks?db=ce11&position=chrI%3A93269%2D95568&simpleRepeat=pack")
chrI	Y48G1C.1.e6	94622	94881	259	0	0	0	=HYPERLINK("http://wormbase.org/db/get?name=WBGene00021676;class=Gene")	=HYPERLINK("http://genome.ucsc.edu/cgi-bin/hgTracks?db=ce11&position=chrI%3A93622%2D95881&simpleRepeat=pack")
chrI	Y48G1C.13.e3	94834	94929	95	0	0	0	=HYPERLINK("http://wormbase.org/db/get?name=WBGene00189949;class=Gene")	=HYPERLINK("http://genome.ucsc.edu/cgi-bin/hgTracks?db=ce11&position=chrI%3A93834%2D95929&simpleRepeat=pack")
chrI	Y48G1C.13.e2	94976	95118	142	0	0	0	=HYPERLINK("http://wormbase.org/db/get?name=WBGene00189949;class=Gene")	=HYPERLINK("http://genome.ucsc.edu/cgi-bin/hgTracks?db=ce11&position=chrI%3A93976%2D96118&simpleRepeat=pack")
chrI	Y48G1C.13.e1	95237	95367	130	0	0	0	=HYPERLINK("http://wormbase.org/db/get?name=WBGene00189949;class=Gene")	=HYPERLINK("http://genome.ucsc.edu/cgi-bin/hgTracks?db=ce11&position=chrI%3A94237%2D96367&simpleRepeat=pack")
chrI	Y48G1C.8a.e14	96535	96992	457	0	0	0	=HYPERLINK("http://wormbase.org/db/get?name=WBGene00021681;class=Gene")	=HYPERLINK("http://genome.ucsc.edu/cgi-bin/hgTracks?db=ce11&position=chrI%3A95535%2D97992&simpleRepeat=pack")
chrI	Y48G1C.8a.e13	97600	97960	360	0	0	0	=HYPERLINK("http://wormbase.org/db/get?name=WBGene00021681;class=Gene")	=HYPERLINK("http://genome.ucsc.edu/cgi-bin/hgTracks?db=ce11&position=chrI%3A96600%2D98960&simpleRepeat=pack")
chrI	Y48G1C.8a.e12	98295	99058	763	0	0	0	=HYPERLINK("http://wormbase.org/db/get?name=WBGene00021681;class=Gene")	=HYPERLINK("http://genome.ucsc.edu/cgi-bin/hgTracks?db=ce11&position=chrI%3A97295%2D100058&simpleRepeat=pack")
chrI	Y48G1C.8a.e11	99629	99789	160	0	0	0	=HYPERLINK("http://wormbase.org/db/get?name=WBGene00021681;class=Gene")	=HYPERLINK("http://genome.ucsc.edu/cgi-bin/hgTracks?db=ce11&position=chrI%3A98629%2D100789&simpleRepeat=pack")
chrI	Y48G1C.8a.e10	100139	100323	184	0	0	0	=HYPERLINK("http://wormbase.org/db/get?name=WBGene00021681;class=Gene")	=HYPERLINK("http://genome.ucsc.edu/cgi-bin/hgTracks?db=ce11&position=chrI%3A99139%2D101323&simpleRepeat=pack")
chrI	Y48G1C.8a.e9	100395	100625	230	3	0	0	=HYPERLINK("http://wormbase.org/db/get?name=WBGene00021681;class=Gene")	=HYPERLINK("http://genome.ucsc.edu/cgi-bin/hgTracks?db=ce11&position=chrI%3A99395%2D101625&simpleRepeat=pack")
chrI	Y48G1C.8a.e8	101505	101733	228	0	0	0	=HYPERLINK("http://wormbase.org/db/get?name=WBGene00021681;class=Gene")	=HYPERLINK("http://genome.ucsc.edu/cgi-bin/hgTracks?db=ce11&position=chrI%3A100505%2D102733&simpleRepeat=pack")
chrI	Y48G1C.8a.e7	102448	103216	768	0	0	0	=HYPERLINK("http://wormbase.org/db/get?name=WBGene00021681;class=Gene")	=HYPERLINK("http://genome.ucsc.edu/cgi-bin/hgTracks?db=ce11&position=chrI%3A101448%2D104216&simpleRepeat=pack")
chrI	Y48G1C.8a.e6	104440	104713	273	0	0	0	=HYPERLINK("http://wormbase.org/db/get?name=WBGene00021681;class=Gene")	=HYPERLINK("http://genome.ucsc.edu/cgi-bin/hgTracks?db=ce11&position=chrI%3A103440%2D105713&simpleRepeat=pack")
chrI	Y48G1C.8a.e5	105436	105621	185	0	0	0	=HYPERLINK("http://wormbase.org/db/get?name=WBGene00021681;class=Gene")	=HYPERLINK("http://genome.ucsc.edu/cgi-bin/hgTracks?db=ce11&position=chrI%3A104436%2D106621&simpleRepeat=pack")
chrI	Y48G1C.8a.e4	106016	106334	318	0	0	0	=HYPERLINK("http://wormbase.org/db/get?name=WBGene00021681;class=Gene")	=HYPERLINK("http://genome.ucsc.edu/cgi-bin/hgTracks?db=ce11&position=chrI%3A105016%2D107334&simpleRepeat=pack")
chrI	Y48G1C.8a.e3	106689	106819	130	0	0	0	=HYPERLINK("http://wormbase.org/db/get?name=WBGene00021681;class=Gene")	=HYPERLINK("http://genome.ucsc.edu/cgi-bin/hgTracks?db=ce11&position=chrI%3A105689%2D107819&simpleRepeat=pack")
chrI	Y48G1C.8a.e2	107356	107548	192	0	0	0	=HYPERLINK("http://wormbase.org/db/get?name=WBGene00021681;class=Gene")	=HYPERLINK("http://genome.ucsc.edu/cgi-bin/hgTracks?db=ce11&position=chrI%3A106356%2D108548&simpleRepeat=pack")
chrI	Y48G1C.8a.e1	107596	108161	565	0	0	0	=HYPERLINK("http://wormbase.org/db/get?name=WBGene00021681;class=Gene")	=HYPERLINK("http://genome.ucsc.edu/cgi-bin/hgTracks?db=ce11&position=chrI%3A106596%2D109161&simpleRepeat=pack")
chrI	Y48G1C.8a.e14	96535	96992	457	0	0	0	=HYPERLINK("http://wormbase.org/db/get?name=WBGene00021681;class=Gene")	=HYPERLINK("http://genome.ucsc.edu/cgi-bin/hgTracks?db=ce11&position=chrI%3A95535%2D97992&simpleRepeat=pack")
chrI	Y48G1C.8a.e13	97600	97960	360	0	0	0	=HYPERLINK("http://wormbase.org/db/get?name=WBGene00021681;class=Gene")	=HYPERLINK("http://genome.ucsc.edu/cgi-bin/hgTracks?db=ce11&position=chrI%3A96600%2D98960&simpleRepeat=pack")
chrI	Y48G1C.8a.e12	98295	99058	763	0	0	0	=HYPERLINK("http://wormbase.org/db/get?name=WBGene00021681;class=Gene")	=HYPERLINK("http://genome.ucsc.edu/cgi-bin/hgTracks?db=ce11&position=chrI%3A97295%2D100058&simpleRepeat=pack")
chrI	Y48G1C.8a.e11	99629	99789	160	0	0	0	=HYPERLINK("http://wormbase.org/db/get?name=WBGene00021681;class=Gene")	=HYPERLINK("http://genome.ucsc.edu/cgi-bin/hgTracks?db=ce11&position=chrI%3A98629%2D100789&simpleRepeat=pack")
chrI	Y48G1C.8b.e10	100139	100338	199	0	0	0	=HYPERLINK("http://wormbase.org/db/get?name=WBGene00021681;class=Gene")	=HYPERLINK("http://genome.ucsc.edu/cgi-bin/hgTracks?db=ce11&position=chrI%3A99139%2D101338&simpleRepeat=pack")
chrI	Y48G1C.8a.e9	100395	100625	230	0	0	0	=HYPERLINK("http://wormbase.org/db/get?name=WBGene00021681;class=Gene")	=HYPERLINK("http://genome.ucsc.edu/cgi-bin/hgTracks?db=ce11&position=chrI%3A99395%2D101625&simpleRepeat=pack")
chrI	Y48G1C.8a.e8	101505	101733	228	0	0	0	=HYPERLINK("http://wormbase.org/db/get?name=WBGene00021681;class=Gene")	=HYPERLINK("http://genome.ucsc.edu/cgi-bin/hgTracks?db=ce11&position=chrI%3A100505%2D102733&simpleRepeat=pack")
chrI	Y48G1C.8a.e7	102448	103216	768	2	0	0	=HYPERLINK("http://wormbase.org/db/get?name=WBGene00021681;class=Gene")	=HYPERLINK("http://genome.ucsc.edu/cgi-bin/hgTracks?db=ce11&position=chrI%3A101448%2D104216&simpleRepeat=pack")
chrI	Y48G1C.8a.e6	104440	104713	273	0	0	0	=HYPERLINK("http://wormbase.org/db/get?name=WBGene00021681;class=Gene")	=HYPERLINK("http://genome.ucsc.edu/cgi-bin/hgTracks?db=ce11&position=chrI%3A103440%2D105713&simpleRepeat=pack")
chrI	Y48G1C.8a.e5	105436	105621	185	0	0	0	=HYPERLINK("http://wormbase.org/db/get?name=WBGene00021681;class=Gene")	=HYPERLINK("http://genome.ucsc.edu/cgi-bin/hgTracks?db=ce11&position=chrI%3A104436%2D106621&simpleRepeat=pack")
chrI	Y48G1C.8a.e4	106016	106334	318	0	0	0	=HYPERLINK("http://wormbase.org/db/get?name=WBGene00021681;class=Gene")	=HYPERLINK("http://genome.ucsc.edu/cgi-bin/hgTracks?db=ce11&position=chrI%3A105016%2D107334&simpleRepeat=pack")
chrI	Y48G1C.8a.e3	106689	106819	130	0	0	0	=HYPERLINK("http://wormbase.org/db/get?name=WBGene00021681;class=Gene")	=HYPERLINK("http://genome.ucsc.edu/cgi-bin/hgTracks?db=ce11&position=chrI%3A105689%2D107819&simpleRepeat=pack")
chrI	Y48G1C.8a.e2	107356	107548	192	0	0	0	=HYPERLINK("http://wormbase.org/db/get?name=WBGene00021681;class=Gene")	=HYPERLINK("http://genome.ucsc.edu/cgi-bin/hgTracks?db=ce11&position=chrI%3A106356%2D108548&simpleRepeat=pack")
chrI	Y48G1C.8a.e1	107596	108161	565	0	0	0	=HYPERLINK("http://wormbase.org/db/get?name=WBGene00021681;class=Gene")	=HYPERLINK("http://genome.ucsc.edu/cgi-bin/hgTracks?db=ce11&position=chrI%3A106596%2D109161&simpleRepeat=pack")
chrI	F53G12.1.1.e4	108686	109446	760	1	0	0	=HYPERLINK("http://wormbase.org/db/get?name=WBGene00004274;class=Gene")	=HYPERLINK("http://genome.ucsc.edu/cgi-bin/hgTracks?db=ce11&position=chrI%3A107686%2D110446&simpleRepeat=pack")
chrI	F53G12.1.1.e3	109492	109783	291	4	28400	0	=HYPERLINK("http://wormbase.org/db/get?name=WBGene00004274;class=Gene")	=HYPERLINK("http://genome.ucsc.edu/cgi-bin/hgTracks?db=ce11&position=chrI%3A108492%2D110783&simpleRepeat=pack")
chrI	F53G12.1.1.e2	109835	109956	121	0	0	0	=HYPERLINK("http://wormbase.org/db/get?name=WBGene00004274;class=Gene")	=HYPERLINK("http://genome.ucsc.edu/cgi-bin/hgTracks?db=ce11&position=chrI%3A108835%2D110956&simpleRepeat=pack")
chrI	F53G12.1.1.e1	110005	110057	52	0	0	0	=HYPERLINK("http://wormbase.org/db/get?name=WBGene00004274;class=Gene")	=HYPERLINK("http://genome.ucsc.edu/cgi-bin/hgTracks?db=ce11&position=chrI%3A109005%2D111057&simpleRepeat=pack")
chrI	F53G12.1.1.e4	108686	109446	760	0	0	0	=HYPERLINK("http://wormbase.org/db/get?name=WBGene00004274;class=Gene")	=HYPERLINK("http://genome.ucsc.edu/cgi-bin/hgTracks?db=ce11&position=chrI%3A107686%2D110446&simpleRepeat=pack")
chrI	F53G12.1.1.e3	109492	109783	291	0	0	0	=HYPERLINK("http://wormbase.org/db/get?name=WBGene00004274;class=Gene")	=HYPERLINK("http://genome.ucsc.edu/cgi-bin/hgTracks?db=ce11&position=chrI%3A108492%2D110783&simpleRepeat=pack")
chrI	F53G12.1.1.e2	109835	109956	121	0	1123	23	=HYPERLINK("http://wormbase.org/db/get?name=WBGene00004274;class=Gene")	=HYPERLINK("http://genome.ucsc.edu/cgi-bin/hgTracks?db=ce11&position=chrI%3A108835%2D110956&simpleRepeat=pack")
chrI	F53G12.1.2.e1	110005	110077	72	0	181	0	=HYPERLINK("http://wormbase.org/db/get?name=WBGene00004274;class=Gene")	=HYPERLINK("http://genome.ucsc.edu/cgi-bin/hgTracks?db=ce11&position=chrI%3A109005%2D111077&simpleRepeat=pack")
chrI	F53G12.16.e1	110551	110771	220	0	1265	0	=HYPERLINK("http://wormbase.org/db/get?name=WBGene00199899;class=Gene")	=HYPERLINK("http://genome.ucsc.edu/cgi-bin/hgTracks?db=ce11&position=chrI%3A109551%2D111771&simpleRepeat=pack")
chrI	F53G12.15.e1	110576	110724	148	0	0	0	=HYPERLINK("http://wormbase.org/db/get?name=WBGene00199597;class=Gene")	=HYPERLINK("http://genome.ucsc.edu/cgi-bin/hgTracks?db=ce11&position=chrI%3A109576%2D111724&simpleRepeat=pack")
chrI	F53G12.10.1.e1	111038	111065	27	0	0	0	=HYPERLINK("http://wormbase.org/db/get?name=WBGene00004418;class=Gene")	=HYPERLINK("http://genome.ucsc.edu/cgi-bin/hgTracks?db=ce11&position=chrI%3A110038%2D112065&simpleRepeat=pack")
chrI	F53G12.10.1.e2	111161	111260	99	0	0	0	=HYPERLINK("http://wormbase.org/db/get?name=WBGene00004418;class=Gene")	=HYPERLINK("http://genome.ucsc.edu/cgi-bin/hgTracks?db=ce11&position=chrI%3A110161%2D112260&simpleRepeat=pack")
chrI	F53G12.10.1.e3	111510	111707	197	0	0	0	=HYPERLINK("http://wormbase.org/db/get?name=WBGene00004418;class=Gene")	=HYPERLINK("http://genome.ucsc.edu/cgi-bin/hgTracks?db=ce11&position=chrI%3A110510%2D112707&simpleRepeat=pack")
chrI	F53G12.10.1.e4	111755	111971	216	0	0	0	=HYPERLINK("http://wormbase.org/db/get?name=WBGene00004418;class=Gene")	=HYPERLINK("http://genome.ucsc.edu/cgi-bin/hgTracks?db=ce11&position=chrI%3A110755%2D112971&simpleRepeat=pack")
chrI	F53G12.10.1.e5	112019	112308	289	0	0	0	=HYPERLINK("http://wormbase.org/db/get?name=WBGene00004418;class=Gene")	=HYPERLINK("http://genome.ucsc.edu/cgi-bin/hgTracks?db=ce11&position=chrI%3A111019%2D113308&simpleRepeat=pack")
chrI	F53G12.10.1.e1	111038	111065	27	0	0	0	=HYPERLINK("http://wormbase.org/db/get?name=WBGene00004418;class=Gene")	=HYPERLINK("http://genome.ucsc.edu/cgi-bin/hgTracks?db=ce11&position=chrI%3A110038%2D112065&simpleRepeat=pack")
chrI	F53G12.10.1.e2	111161	111260	99	0	0	0	=HYPERLINK("http://wormbase.org/db/get?name=WBGene00004418;class=Gene")	=HYPERLINK("http://genome.ucsc.edu/cgi-bin/hgTracks?db=ce11&position=chrI%3A110161%2D112260&simpleRepeat=pack")
chrI	F53G12.10.1.e3	111510	111707	197	0	0	0	=HYPERLINK("http://wormbase.org/db/get?name=WBGene00004418;class=Gene")	=HYPERLINK("http://genome.ucsc.edu/cgi-bin/hgTracks?db=ce11&position=chrI%3A110510%2D112707&simpleRepeat=pack")
chrI	F53G12.10.1.e4	111755	111971	216	0	0	0	=HYPERLINK("http://wormbase.org/db/get?name=WBGene00004418;class=Gene")	=HYPERLINK("http://genome.ucsc.edu/cgi-bin/hgTracks?db=ce11&position=chrI%3A110755%2D112971&simpleRepeat=pack")
chrI	F53G12.10.2.e5	112019	112267	248	0	0	0	=HYPERLINK("http://wormbase.org/db/get?name=WBGene00004418;class=Gene")	=HYPERLINK("http://genome.ucsc.edu/cgi-bin/hgTracks?db=ce11&position=chrI%3A111019%2D113267&simpleRepeat=pack")
chrI	F53G12.10.2.e6	112412	112417	5	0	0	0	=HYPERLINK("http://wormbase.org/db/get?name=WBGene00004418;class=Gene")	=HYPERLINK("http://genome.ucsc.edu/cgi-bin/hgTracks?db=ce11&position=chrI%3A111412%2D113417&simpleRepeat=pack")
chrI	F53G12.17.e1	111287	111436	149	0	0	0	=HYPERLINK("http://wormbase.org/db/get?name=WBGene00202494;class=Gene")	=HYPERLINK("http://genome.ucsc.edu/cgi-bin/hgTracks?db=ce11&position=chrI%3A110287%2D112436&simpleRepeat=pack")
chrI	F53G12.12.e1	111292	111425	133	0	0	0	=HYPERLINK("http://wormbase.org/db/get?name=WBGene00023461;class=Gene")	=HYPERLINK("http://genome.ucsc.edu/cgi-bin/hgTracks?db=ce11&position=chrI%3A110292%2D112425&simpleRepeat=pack")
chrI	F53G12.9a.e1	112365	112481	116	0	0	0	=HYPERLINK("http://wormbase.org/db/get?name=WBGene00018774;class=Gene")	=HYPERLINK("http://genome.ucsc.edu/cgi-bin/hgTracks?db=ce11&position=chrI%3A111365%2D113481&simpleRepeat=pack")
chrI	F53G12.9a.e2	112527	112652	125	0	0	0	=HYPERLINK("http://wormbase.org/db/get?name=WBGene00018774;class=Gene")	=HYPERLINK("http://genome.ucsc.edu/cgi-bin/hgTracks?db=ce11&position=chrI%3A111527%2D113652&simpleRepeat=pack")
chrI	F53G12.9a.e3	112700	112903	203	0	0	0	=HYPERLINK("http://wormbase.org/db/get?name=WBGene00018774;class=Gene")	=HYPERLINK("http://genome.ucsc.edu/cgi-bin/hgTracks?db=ce11&position=chrI%3A111700%2D113903&simpleRepeat=pack")
chrI	F53G12.9a.e4	113239	113382	143	0	0	0	=HYPERLINK("http://wormbase.org/db/get?name=WBGene00018774;class=Gene")	=HYPERLINK("http://genome.ucsc.edu/cgi-bin/hgTracks?db=ce11&position=chrI%3A112239%2D114382&simpleRepeat=pack")
chrI	F53G12.9a.e5	113426	113527	101	0	0	0	=HYPERLINK("http://wormbase.org/db/get?name=WBGene00018774;class=Gene")	=HYPERLINK("http://genome.ucsc.edu/cgi-bin/hgTracks?db=ce11&position=chrI%3A112426%2D114527&simpleRepeat=pack")
chrI	F53G12.9a.e6	113596	113672	76	0	0	0	=HYPERLINK("http://wormbase.org/db/get?name=WBGene00018774;class=Gene")	=HYPERLINK("http://genome.ucsc.edu/cgi-bin/hgTracks?db=ce11&position=chrI%3A112596%2D114672&simpleRepeat=pack")
chrI	F53G12.9b.e1	113314	113382	68	0	0	0	=HYPERLINK("http://wormbase.org/db/get?name=WBGene00018774;class=Gene")	=HYPERLINK("http://genome.ucsc.edu/cgi-bin/hgTracks?db=ce11&position=chrI%3A112314%2D114382&simpleRepeat=pack")
chrI	F53G12.9a.e5	113426	113527	101	0	0	0	=HYPERLINK("http://wormbase.org/db/get?name=WBGene00018774;class=Gene")	=HYPERLINK("http://genome.ucsc.edu/cgi-bin/hgTracks?db=ce11&position=chrI%3A112426%2D114527&simpleRepeat=pack")
chrI	F53G12.9b.e3	113596	113661	65	0	0	0	=HYPERLINK("http://wormbase.org/db/get?name=WBGene00018774;class=Gene")	=HYPERLINK("http://genome.ucsc.edu/cgi-bin/hgTracks?db=ce11&position=chrI%3A112596%2D114661&simpleRepeat=pack")
chrI	F53G12.8.e1	113807	113863	56	0	0	0	=HYPERLINK("http://wormbase.org/db/get?name=WBGene00018773;class=Gene")	=HYPERLINK("http://genome.ucsc.edu/cgi-bin/hgTracks?db=ce11&position=chrI%3A112807%2D114863&simpleRepeat=pack")
chrI	F53G12.8.e2	114085	114423	338	0	0	0	=HYPERLINK("http://wormbase.org/db/get?name=WBGene00018773;class=Gene")	=HYPERLINK("http://genome.ucsc.edu/cgi-bin/hgTracks?db=ce11&position=chrI%3A113085%2D115423&simpleRepeat=pack")
chrI	F53G12.8.e3	114544	114711	167	0	0	0	=HYPERLINK("http://wormbase.org/db/get?name=WBGene00018773;class=Gene")	=HYPERLINK("http://genome.ucsc.edu/cgi-bin/hgTracks?db=ce11&position=chrI%3A113544%2D115711&simpleRepeat=pack")
chrI	F53G12.14.e1	115656	115676	20	0	0	0	=HYPERLINK("http://wormbase.org/db/get?name=WBGene00171818;class=Gene")	=HYPERLINK("http://genome.ucsc.edu/cgi-bin/hgTracks?db=ce11&position=chrI%3A114656%2D116676&simpleRepeat=pack")
chrI	F53G12.7a.e1	115739	115915	176	0	0	0	=HYPERLINK("http://wormbase.org/db/get?name=WBGene00000622;class=Gene")	=HYPERLINK("http://genome.ucsc.edu/cgi-bin/hgTracks?db=ce11&position=chrI%3A114739%2D116915&simpleRepeat=pack")
chrI	F53G12.7a.e2	116432	116666	234	0	0	0	=HYPERLINK("http://wormbase.org/db/get?name=WBGene00000622;class=Gene")	=HYPERLINK("http://genome.ucsc.edu/cgi-bin/hgTracks?db=ce11&position=chrI%3A115432%2D117666&simpleRepeat=pack")
chrI	F53G12.7a.e3	116719	116974	255	0	0	0	=HYPERLINK("http://wormbase.org/db/get?name=WBGene00000622;class=Gene")	=HYPERLINK("http://genome.ucsc.edu/cgi-bin/hgTracks?db=ce11&position=chrI%3A115719%2D117974&simpleRepeat=pack")
chrI	F53G12.7a.e4	117086	117502	416	0	0	0	=HYPERLINK("http://wormbase.org/db/get?name=WBGene00000622;class=Gene")	=HYPERLINK("http://genome.ucsc.edu/cgi-bin/hgTracks?db=ce11&position=chrI%3A116086%2D118502&simpleRepeat=pack")
chrI	F53G12.7b.e1	116462	116666	204	0	0	0	=HYPERLINK("http://wormbase.org/db/get?name=WBGene00000622;class=Gene")	=HYPERLINK("http://genome.ucsc.edu/cgi-bin/hgTracks?db=ce11&position=chrI%3A115462%2D117666&simpleRepeat=pack")
chrI	F53G12.7a.e3	116719	116974	255	0	0	0	=HYPERLINK("http://wormbase.org/db/get?name=WBGene00000622;class=Gene")	=HYPERLINK("http://genome.ucsc.edu/cgi-bin/hgTracks?db=ce11&position=chrI%3A115719%2D117974&simpleRepeat=pack")
chrI	F53G12.7a.e4	117086	117502	416	0	0	0	=HYPERLINK("http://wormbase.org/db/get?name=WBGene00000622;class=Gene")	=HYPERLINK("http://genome.ucsc.edu/cgi-bin/hgTracks?db=ce11&position=chrI%3A116086%2D118502&simpleRepeat=pack")
chrI	F53G12.6.e1	118104	118208	104	0	0	0	=HYPERLINK("http://wormbase.org/db/get?name=WBGene00004962;class=Gene")	=HYPERLINK("http://genome.ucsc.edu/cgi-bin/hgTracks?db=ce11&position=chrI%3A117104%2D119208&simpleRepeat=pack")
chrI	F53G12.6.e2	118553	118953	400	0	0	0	=HYPERLINK("http://wormbase.org/db/get?name=WBGene00004962;class=Gene")	=HYPERLINK("http://genome.ucsc.edu/cgi-bin/hgTracks?db=ce11&position=chrI%3A117553%2D119953&simpleRepeat=pack")
chrI	F53G12.6.e3	119571	119900	329	0	0	0	=HYPERLINK("http://wormbase.org/db/get?name=WBGene00004962;class=Gene")	=HYPERLINK("http://genome.ucsc.edu/cgi-bin/hgTracks?db=ce11&position=chrI%3A118571%2D120900&simpleRepeat=pack")
chrI	F53G12.6.e4	119946	120185	239	0	0	0	=HYPERLINK("http://wormbase.org/db/get?name=WBGene00004962;class=Gene")	=HYPERLINK("http://genome.ucsc.edu/cgi-bin/hgTracks?db=ce11&position=chrI%3A118946%2D121185&simpleRepeat=pack")
chrI	F53G12.6.e5	120242	120378	136	0	0	0	=HYPERLINK("http://wormbase.org/db/get?name=WBGene00004962;class=Gene")	=HYPERLINK("http://genome.ucsc.edu/cgi-bin/hgTracks?db=ce11&position=chrI%3A119242%2D121378&simpleRepeat=pack")
chrI	F53G12.6.e6	120488	120710	222	0	0	0	=HYPERLINK("http://wormbase.org/db/get?name=WBGene00004962;class=Gene")	=HYPERLINK("http://genome.ucsc.edu/cgi-bin/hgTracks?db=ce11&position=chrI%3A119488%2D121710&simpleRepeat=pack")
chrI	F53G12.6.e7	120763	120870	107	0	0	0	=HYPERLINK("http://wormbase.org/db/get?name=WBGene00004962;class=Gene")	=HYPERLINK("http://genome.ucsc.edu/cgi-bin/hgTracks?db=ce11&position=chrI%3A119763%2D121870&simpleRepeat=pack")
chrI	F53G12.5b.e1	127297	127336	39	0	0	0	=HYPERLINK("http://wormbase.org/db/get?name=WBGene00003229;class=Gene")	=HYPERLINK("http://genome.ucsc.edu/cgi-bin/hgTracks?db=ce11&position=chrI%3A126297%2D128336&simpleRepeat=pack")
chrI	F53G12.5b.e2	127385	127436	51	0	0	0	=HYPERLINK("http://wormbase.org/db/get?name=WBGene00003229;class=Gene")	=HYPERLINK("http://genome.ucsc.edu/cgi-bin/hgTracks?db=ce11&position=chrI%3A126385%2D128436&simpleRepeat=pack")
chrI	F53G12.5b.e3	128697	128896	199	0	0	0	=HYPERLINK("http://wormbase.org/db/get?name=WBGene00003229;class=Gene")	=HYPERLINK("http://genome.ucsc.edu/cgi-bin/hgTracks?db=ce11&position=chrI%3A127697%2D129896&simpleRepeat=pack")
chrI	F53G12.5a.e2	128945	129124	179	0	0	0	=HYPERLINK("http://wormbase.org/db/get?name=WBGene00003229;class=Gene")	=HYPERLINK("http://genome.ucsc.edu/cgi-bin/hgTracks?db=ce11&position=chrI%3A127945%2D130124&simpleRepeat=pack")
chrI	F53G12.5b.e5	129176	129333	157	2	0	0	=HYPERLINK("http://wormbase.org/db/get?name=WBGene00003229;class=Gene")	=HYPERLINK("http://genome.ucsc.edu/cgi-bin/hgTracks?db=ce11&position=chrI%3A128176%2D130333&simpleRepeat=pack")
chrI	F53G12.5a.e4	132103	132553	450	0	0	0	=HYPERLINK("http://wormbase.org/db/get?name=WBGene00003229;class=Gene")	=HYPERLINK("http://genome.ucsc.edu/cgi-bin/hgTracks?db=ce11&position=chrI%3A131103%2D133553&simpleRepeat=pack")
chrI	F53G12.5a.e5	132612	132693	81	0	0	0	=HYPERLINK("http://wormbase.org/db/get?name=WBGene00003229;class=Gene")	=HYPERLINK("http://genome.ucsc.edu/cgi-bin/hgTracks?db=ce11&position=chrI%3A131612%2D133693&simpleRepeat=pack")
chrI	F53G12.5a.e6	133414	134065	651	0	0	0	=HYPERLINK("http://wormbase.org/db/get?name=WBGene00003229;class=Gene")	=HYPERLINK("http://genome.ucsc.edu/cgi-bin/hgTracks?db=ce11&position=chrI%3A132414%2D135065&simpleRepeat=pack")
chrI	F53G12.5a.e1	128697	128896	199	0	0	0	=HYPERLINK("http://wormbase.org/db/get?name=WBGene00003229;class=Gene")	=HYPERLINK("http://genome.ucsc.edu/cgi-bin/hgTracks?db=ce11&position=chrI%3A127697%2D129896&simpleRepeat=pack")
chrI	F53G12.5a.e2	128945	129124	179	0	0	0	=HYPERLINK("http://wormbase.org/db/get?name=WBGene00003229;class=Gene")	=HYPERLINK("http://genome.ucsc.edu/cgi-bin/hgTracks?db=ce11&position=chrI%3A127945%2D130124&simpleRepeat=pack")
chrI	F53G12.5a.e3	129167	129333	166	0	0	0	=HYPERLINK("http://wormbase.org/db/get?name=WBGene00003229;class=Gene")	=HYPERLINK("http://genome.ucsc.edu/cgi-bin/hgTracks?db=ce11&position=chrI%3A128167%2D130333&simpleRepeat=pack")
chrI	F53G12.5a.e4	132103	132553	450	8	0	0	=HYPERLINK("http://wormbase.org/db/get?name=WBGene00003229;class=Gene")	=HYPERLINK("http://genome.ucsc.edu/cgi-bin/hgTracks?db=ce11&position=chrI%3A131103%2D133553&simpleRepeat=pack")
chrI	F53G12.5a.e5	132612	132693	81	0	0	0	=HYPERLINK("http://wormbase.org/db/get?name=WBGene00003229;class=Gene")	=HYPERLINK("http://genome.ucsc.edu/cgi-bin/hgTracks?db=ce11&position=chrI%3A131612%2D133693&simpleRepeat=pack")
chrI	F53G12.5a.e6	133414	134065	651	0	0	0	=HYPERLINK("http://wormbase.org/db/get?name=WBGene00003229;class=Gene")	=HYPERLINK("http://genome.ucsc.edu/cgi-bin/hgTracks?db=ce11&position=chrI%3A132414%2D135065&simpleRepeat=pack")
chrI	F53G12.5c.1.e1	129165	129333	168	0	0	0	=HYPERLINK("http://wormbase.org/db/get?name=WBGene00003229;class=Gene")	=HYPERLINK("http://genome.ucsc.edu/cgi-bin/hgTracks?db=ce11&position=chrI%3A128165%2D130333&simpleRepeat=pack")
chrI	F53G12.5c.1.e2	132103	132553	450	0	0	0	=HYPERLINK("http://wormbase.org/db/get?name=WBGene00003229;class=Gene")	=HYPERLINK("http://genome.ucsc.edu/cgi-bin/hgTracks?db=ce11&position=chrI%3A131103%2D133553&simpleRepeat=pack")
chrI	F53G12.5a.e5	132612	132693	81	0	0	0	=HYPERLINK("http://wormbase.org/db/get?name=WBGene00003229;class=Gene")	=HYPERLINK("http://genome.ucsc.edu/cgi-bin/hgTracks?db=ce11&position=chrI%3A131612%2D133693&simpleRepeat=pack")
chrI	F53G12.5a.e6	133414	134065	651	0	0	0	=HYPERLINK("http://wormbase.org/db/get?name=WBGene00003229;class=Gene")	=HYPERLINK("http://genome.ucsc.edu/cgi-bin/hgTracks?db=ce11&position=chrI%3A132414%2D135065&simpleRepeat=pack")
chrI	F53G12.5c.2.e1	132101	132553	452	0	0	0	=HYPERLINK("http://wormbase.org/db/get?name=WBGene00003229;class=Gene")	=HYPERLINK("http://genome.ucsc.edu/cgi-bin/hgTracks?db=ce11&position=chrI%3A131101%2D133553&simpleRepeat=pack")
chrI	F53G12.5a.e5	132612	132693	81	0	0	0	=HYPERLINK("http://wormbase.org/db/get?name=WBGene00003229;class=Gene")	=HYPERLINK("http://genome.ucsc.edu/cgi-bin/hgTracks?db=ce11&position=chrI%3A131612%2D133693&simpleRepeat=pack")
chrI	F53G12.5a.e6	133414	134065	651	0	0	0	=HYPERLINK("http://wormbase.org/db/get?name=WBGene00003229;class=Gene")	=HYPERLINK("http://genome.ucsc.edu/cgi-bin/hgTracks?db=ce11&position=chrI%3A132414%2D135065&simpleRepeat=pack")
chrI	F53G12.4.e1	134337	134428	91	0	0	0	=HYPERLINK("http://wormbase.org/db/get?name=WBGene00018772;class=Gene")	=HYPERLINK("http://genome.ucsc.edu/cgi-bin/hgTracks?db=ce11&position=chrI%3A133337%2D135428&simpleRepeat=pack")
chrI	F53G12.4.e2	134506	134581	75	1	0	0	=HYPERLINK("http://wormbase.org/db/get?name=WBGene00018772;class=Gene")	=HYPERLINK("http://genome.ucsc.edu/cgi-bin/hgTracks?db=ce11&position=chrI%3A133506%2D135581&simpleRepeat=pack")
chrI	F53G12.4.e3	135549	135898	349	0	0	0	=HYPERLINK("http://wormbase.org/db/get?name=WBGene00018772;class=Gene")	=HYPERLINK("http://genome.ucsc.edu/cgi-bin/hgTracks?db=ce11&position=chrI%3A134549%2D136898&simpleRepeat=pack")
chrI	F53G12.4.e4	136235	136712	477	0	0	0	=HYPERLINK("http://wormbase.org/db/get?name=WBGene00018772;class=Gene")	=HYPERLINK("http://genome.ucsc.edu/cgi-bin/hgTracks?db=ce11&position=chrI%3A135235%2D137712&simpleRepeat=pack")
chrI	F53G12.4.e5	137209	137282	73	0	0	0	=HYPERLINK("http://wormbase.org/db/get?name=WBGene00018772;class=Gene")	=HYPERLINK("http://genome.ucsc.edu/cgi-bin/hgTracks?db=ce11&position=chrI%3A136209%2D138282&simpleRepeat=pack")
chrI	F53G12.3.e1	137845	137886	41	0	0	0	=HYPERLINK("http://wormbase.org/db/get?name=WBGene00018771;class=Gene")	=HYPERLINK("http://genome.ucsc.edu/cgi-bin/hgTracks?db=ce11&position=chrI%3A136845%2D138886&simpleRepeat=pack")
chrI	F53G12.3.e2	138017	138143	126	0	0	0	=HYPERLINK("http://wormbase.org/db/get?name=WBGene00018771;class=Gene")	=HYPERLINK("http://genome.ucsc.edu/cgi-bin/hgTracks?db=ce11&position=chrI%3A137017%2D139143&simpleRepeat=pack")
chrI	F53G12.3.e3	138193	138351	158	0	0	0	=HYPERLINK("http://wormbase.org/db/get?name=WBGene00018771;class=Gene")	=HYPERLINK("http://genome.ucsc.edu/cgi-bin/hgTracks?db=ce11&position=chrI%3A137193%2D139351&simpleRepeat=pack")
chrI	F53G12.3.e4	138393	138782	389	0	0	0	=HYPERLINK("http://wormbase.org/db/get?name=WBGene00018771;class=Gene")	=HYPERLINK("http://genome.ucsc.edu/cgi-bin/hgTracks?db=ce11&position=chrI%3A137393%2D139782&simpleRepeat=pack")
chrI	F53G12.3.e5	138829	139032	203	0	0	0	=HYPERLINK("http://wormbase.org/db/get?name=WBGene00018771;class=Gene")	=HYPERLINK("http://genome.ucsc.edu/cgi-bin/hgTracks?db=ce11&position=chrI%3A137829%2D140032&simpleRepeat=pack")
chrI	F53G12.3.e6	139080	139331	251	0	2	0	=HYPERLINK("http://wormbase.org/db/get?name=WBGene00018771;class=Gene")	=HYPERLINK("http://genome.ucsc.edu/cgi-bin/hgTracks?db=ce11&position=chrI%3A138080%2D140331&simpleRepeat=pack")
chrI	F53G12.3.e7	139378	139669	291	0	0	0	=HYPERLINK("http://wormbase.org/db/get?name=WBGene00018771;class=Gene")	=HYPERLINK("http://genome.ucsc.edu/cgi-bin/hgTracks?db=ce11&position=chrI%3A138378%2D140669&simpleRepeat=pack")
chrI	F53G12.3.e8	139769	139982	213	0	0	0	=HYPERLINK("http://wormbase.org/db/get?name=WBGene00018771;class=Gene")	=HYPERLINK("http://genome.ucsc.edu/cgi-bin/hgTracks?db=ce11&position=chrI%3A138769%2D140982&simpleRepeat=pack")
chrI	F53G12.3.e9	140136	140292	156	0	0	0	=HYPERLINK("http://wormbase.org/db/get?name=WBGene00018771;class=Gene")	=HYPERLINK("http://genome.ucsc.edu/cgi-bin/hgTracks?db=ce11&position=chrI%3A139136%2D141292&simpleRepeat=pack")
chrI	F53G12.3.e10	140371	140496	125	0	0	0	=HYPERLINK("http://wormbase.org/db/get?name=WBGene00018771;class=Gene")	=HYPERLINK("http://genome.ucsc.edu/cgi-bin/hgTracks?db=ce11&position=chrI%3A139371%2D141496&simpleRepeat=pack")
chrI	F53G12.3.e11	140554	140870	316	0	0	0	=HYPERLINK("http://wormbase.org/db/get?name=WBGene00018771;class=Gene")	=HYPERLINK("http://genome.ucsc.edu/cgi-bin/hgTracks?db=ce11&position=chrI%3A139554%2D141870&simpleRepeat=pack")
chrI	F53G12.3.e12	140916	141213	297	0	0	8	=HYPERLINK("http://wormbase.org/db/get?name=WBGene00018771;class=Gene")	=HYPERLINK("http://genome.ucsc.edu/cgi-bin/hgTracks?db=ce11&position=chrI%3A139916%2D142213&simpleRepeat=pack")
chrI	F53G12.3.e13	141681	141854	173	0	0	0	=HYPERLINK("http://wormbase.org/db/get?name=WBGene00018771;class=Gene")	=HYPERLINK("http://genome.ucsc.edu/cgi-bin/hgTracks?db=ce11&position=chrI%3A140681%2D142854&simpleRepeat=pack")
chrI	F53G12.3.e14	141900	142023	123	0	0	0	=HYPERLINK("http://wormbase.org/db/get?name=WBGene00018771;class=Gene")	=HYPERLINK("http://genome.ucsc.edu/cgi-bin/hgTracks?db=ce11&position=chrI%3A140900%2D143023&simpleRepeat=pack")
chrI	F53G12.3.e15	142067	142230	163	0	0	0	=HYPERLINK("http://wormbase.org/db/get?name=WBGene00018771;class=Gene")	=HYPERLINK("http://genome.ucsc.edu/cgi-bin/hgTracks?db=ce11&position=chrI%3A141067%2D143230&simpleRepeat=pack")
chrI	F53G12.3.e16	142278	142477	199	8	0	0	=HYPERLINK("http://wormbase.org/db/get?name=WBGene00018771;class=Gene")	=HYPERLINK("http://genome.ucsc.edu/cgi-bin/hgTracks?db=ce11&position=chrI%3A141278%2D143477&simpleRepeat=pack")
chrI	F53G12.3.e17	142547	142671	124	0	0	0	=HYPERLINK("http://wormbase.org/db/get?name=WBGene00018771;class=Gene")	=HYPERLINK("http://genome.ucsc.edu/cgi-bin/hgTracks?db=ce11&position=chrI%3A141547%2D143671&simpleRepeat=pack")
chrI	F53G12.3.e18	142729	142939	210	0	0	0	=HYPERLINK("http://wormbase.org/db/get?name=WBGene00018771;class=Gene")	=HYPERLINK("http://genome.ucsc.edu/cgi-bin/hgTracks?db=ce11&position=chrI%3A141729%2D143939&simpleRepeat=pack")
chrI	F53G12.3.e19	143007	143684	677	0	0	0	=HYPERLINK("http://wormbase.org/db/get?name=WBGene00018771;class=Gene")	=HYPERLINK("http://genome.ucsc.edu/cgi-bin/hgTracks?db=ce11&position=chrI%3A142007%2D144684&simpleRepeat=pack")
chrI	F53G12.3.e20	144265	144396	131	2	0	0	=HYPERLINK("http://wormbase.org/db/get?name=WBGene00018771;class=Gene")	=HYPERLINK("http://genome.ucsc.edu/cgi-bin/hgTracks?db=ce11&position=chrI%3A143265%2D145396&simpleRepeat=pack")
chrI	F53G12.3.e21	144440	144565	125	0	0	0	=HYPERLINK("http://wormbase.org/db/get?name=WBGene00018771;class=Gene")	=HYPERLINK("http://genome.ucsc.edu/cgi-bin/hgTracks?db=ce11&position=chrI%3A143440%2D145565&simpleRepeat=pack")
chrI	F56C11.1.e19	146488	146748	260	0	0	0	=HYPERLINK("http://wormbase.org/db/get?name=WBGene00000253;class=Gene")	=HYPERLINK("http://genome.ucsc.edu/cgi-bin/hgTracks?db=ce11&position=chrI%3A145488%2D147748&simpleRepeat=pack")
chrI	F56C11.1.e18	146793	146924	131	0	0	0	=HYPERLINK("http://wormbase.org/db/get?name=WBGene00000253;class=Gene")	=HYPERLINK("http://genome.ucsc.edu/cgi-bin/hgTracks?db=ce11&position=chrI%3A145793%2D147924&simpleRepeat=pack")
chrI	F56C11.1.e17	147054	147731	677	3	0	0	=HYPERLINK("http://wormbase.org/db/get?name=WBGene00000253;class=Gene")	=HYPERLINK("http://genome.ucsc.edu/cgi-bin/hgTracks?db=ce11&position=chrI%3A146054%2D148731&simpleRepeat=pack")
chrI	F56C11.1.e16	147784	147994	210	0	0	0	=HYPERLINK("http://wormbase.org/db/get?name=WBGene00000253;class=Gene")	=HYPERLINK("http://genome.ucsc.edu/cgi-bin/hgTracks?db=ce11&position=chrI%3A146784%2D148994&simpleRepeat=pack")
chrI	F56C11.1.e15	148099	148223	124	0	0	0	=HYPERLINK("http://wormbase.org/db/get?name=WBGene00000253;class=Gene")	=HYPERLINK("http://genome.ucsc.edu/cgi-bin/hgTracks?db=ce11&position=chrI%3A147099%2D149223&simpleRepeat=pack")
chrI	F56C11.1.e14	149060	149259	199	0	0	0	=HYPERLINK("http://wormbase.org/db/get?name=WBGene00000253;class=Gene")	=HYPERLINK("http://genome.ucsc.edu/cgi-bin/hgTracks?db=ce11&position=chrI%3A148060%2D150259&simpleRepeat=pack")
chrI	F56C11.1.e13	149303	149472	169	0	0	0	=HYPERLINK("http://wormbase.org/db/get?name=WBGene00000253;class=Gene")	=HYPERLINK("http://genome.ucsc.edu/cgi-bin/hgTracks?db=ce11&position=chrI%3A148303%2D150472&simpleRepeat=pack")
chrI	F56C11.1.e12	149520	149817	297	0	0	0	=HYPERLINK("http://wormbase.org/db/get?name=WBGene00000253;class=Gene")	=HYPERLINK("http://genome.ucsc.edu/cgi-bin/hgTracks?db=ce11&position=chrI%3A148520%2D150817&simpleRepeat=pack")
chrI	F56C11.1.e11	150391	150688	297	0	0	0	=HYPERLINK("http://wormbase.org/db/get?name=WBGene00000253;class=Gene")	=HYPERLINK("http://genome.ucsc.edu/cgi-bin/hgTracks?db=ce11&position=chrI%3A149391%2D151688&simpleRepeat=pack")
chrI	F56C11.1.e10	150734	151182	448	0	0	0	=HYPERLINK("http://wormbase.org/db/get?name=WBGene00000253;class=Gene")	=HYPERLINK("http://genome.ucsc.edu/cgi-bin/hgTracks?db=ce11&position=chrI%3A149734%2D152182&simpleRepeat=pack")
chrI	F56C11.1.e9	151227	151383	156	0	0	0	=HYPERLINK("http://wormbase.org/db/get?name=WBGene00000253;class=Gene")	=HYPERLINK("http://genome.ucsc.edu/cgi-bin/hgTracks?db=ce11&position=chrI%3A150227%2D152383&simpleRepeat=pack")
chrI	F56C11.1.e8	151461	151674	213	0	0	0	=HYPERLINK("http://wormbase.org/db/get?name=WBGene00000253;class=Gene")	=HYPERLINK("http://genome.ucsc.edu/cgi-bin/hgTracks?db=ce11&position=chrI%3A150461%2D152674&simpleRepeat=pack")
chrI	F56C11.1.e7	152069	152360	291	0	0	0	=HYPERLINK("http://wormbase.org/db/get?name=WBGene00000253;class=Gene")	=HYPERLINK("http://genome.ucsc.edu/cgi-bin/hgTracks?db=ce11&position=chrI%3A151069%2D153360&simpleRepeat=pack")
chrI	F56C11.1.e6	152407	152658	251	1	0	0	=HYPERLINK("http://wormbase.org/db/get?name=WBGene00000253;class=Gene")	=HYPERLINK("http://genome.ucsc.edu/cgi-bin/hgTracks?db=ce11&position=chrI%3A151407%2D153658&simpleRepeat=pack")
chrI	F56C11.1.e5	152706	152909	203	1	0	0	=HYPERLINK("http://wormbase.org/db/get?name=WBGene00000253;class=Gene")	=HYPERLINK("http://genome.ucsc.edu/cgi-bin/hgTracks?db=ce11&position=chrI%3A151706%2D153909&simpleRepeat=pack")
chrI	F56C11.1.e4	152956	153345	389	0	0	0	=HYPERLINK("http://wormbase.org/db/get?name=WBGene00000253;class=Gene")	=HYPERLINK("http://genome.ucsc.edu/cgi-bin/hgTracks?db=ce11&position=chrI%3A151956%2D154345&simpleRepeat=pack")
chrI	F56C11.1.e3	153395	153553	158	0	0	0	=HYPERLINK("http://wormbase.org/db/get?name=WBGene00000253;class=Gene")	=HYPERLINK("http://genome.ucsc.edu/cgi-bin/hgTracks?db=ce11&position=chrI%3A152395%2D154553&simpleRepeat=pack")
chrI	F56C11.1.e2	153603	153680	77	0	0	0	=HYPERLINK("http://wormbase.org/db/get?name=WBGene00000253;class=Gene")	=HYPERLINK("http://genome.ucsc.edu/cgi-bin/hgTracks?db=ce11&position=chrI%3A152603%2D154680&simpleRepeat=pack")
chrI	F56C11.1.e1	154759	154850	91	0	0	0	=HYPERLINK("http://wormbase.org/db/get?name=WBGene00000253;class=Gene")	=HYPERLINK("http://genome.ucsc.edu/cgi-bin/hgTracks?db=ce11&position=chrI%3A153759%2D155850&simpleRepeat=pack")
chrI	F56C11.2a.e14	160172	160546	374	0	0	0	=HYPERLINK("http://wormbase.org/db/get?name=WBGene00004225;class=Gene")	=HYPERLINK("http://genome.ucsc.edu/cgi-bin/hgTracks?db=ce11&position=chrI%3A159172%2D161546&simpleRepeat=pack")
chrI	F56C11.2a.e13	160712	160999	287	0	0	0	=HYPERLINK("http://wormbase.org/db/get?name=WBGene00004225;class=Gene")	=HYPERLINK("http://genome.ucsc.edu/cgi-bin/hgTracks?db=ce11&position=chrI%3A159712%2D161999&simpleRepeat=pack")
chrI	F56C11.2a.e12	161597	161889	292	0	0	0	=HYPERLINK("http://wormbase.org/db/get?name=WBGene00004225;class=Gene")	=HYPERLINK("http://genome.ucsc.edu/cgi-bin/hgTracks?db=ce11&position=chrI%3A160597%2D162889&simpleRepeat=pack")
chrI	F56C11.2a.e11	162368	162597	229	0	0	0	=HYPERLINK("http://wormbase.org/db/get?name=WBGene00004225;class=Gene")	=HYPERLINK("http://genome.ucsc.edu/cgi-bin/hgTracks?db=ce11&position=chrI%3A161368%2D163597&simpleRepeat=pack")
chrI	F56C11.2a.e10	162645	162717	72	0	0	0	=HYPERLINK("http://wormbase.org/db/get?name=WBGene00004225;class=Gene")	=HYPERLINK("http://genome.ucsc.edu/cgi-bin/hgTracks?db=ce11&position=chrI%3A161645%2D163717&simpleRepeat=pack")
chrI	F56C11.2a.e9	163099	163430	331	0	0	0	=HYPERLINK("http://wormbase.org/db/get?name=WBGene00004225;class=Gene")	=HYPERLINK("http://genome.ucsc.edu/cgi-bin/hgTracks?db=ce11&position=chrI%3A162099%2D164430&simpleRepeat=pack")
chrI	F56C11.2a.e8	163500	163608	108	0	0	0	=HYPERLINK("http://wormbase.org/db/get?name=WBGene00004225;class=Gene")	=HYPERLINK("http://genome.ucsc.edu/cgi-bin/hgTracks?db=ce11&position=chrI%3A162500%2D164608&simpleRepeat=pack")
chrI	F56C11.2a.e7	163809	164203	394	0	0	0	=HYPERLINK("http://wormbase.org/db/get?name=WBGene00004225;class=Gene")	=HYPERLINK("http://genome.ucsc.edu/cgi-bin/hgTracks?db=ce11&position=chrI%3A162809%2D165203&simpleRepeat=pack")
chrI	F56C11.2a.e6	164677	164765	88	0	0	0	=HYPERLINK("http://wormbase.org/db/get?name=WBGene00004225;class=Gene")	=HYPERLINK("http://genome.ucsc.edu/cgi-bin/hgTracks?db=ce11&position=chrI%3A163677%2D165765&simpleRepeat=pack")
chrI	F56C11.2b.e1	164900	164957	57	0	0	0	=HYPERLINK("http://wormbase.org/db/get?name=WBGene00004225;class=Gene")	=HYPERLINK("http://genome.ucsc.edu/cgi-bin/hgTracks?db=ce11&position=chrI%3A163900%2D165957&simpleRepeat=pack")
chrI	F56C11.2a.e14	160172	160546	374	0	0	0	=HYPERLINK("http://wormbase.org/db/get?name=WBGene00004225;class=Gene")	=HYPERLINK("http://genome.ucsc.edu/cgi-bin/hgTracks?db=ce11&position=chrI%3A159172%2D161546&simpleRepeat=pack")
chrI	F56C11.2a.e13	160712	160999	287	0	0	0	=HYPERLINK("http://wormbase.org/db/get?name=WBGene00004225;class=Gene")	=HYPERLINK("http://genome.ucsc.edu/cgi-bin/hgTracks?db=ce11&position=chrI%3A159712%2D161999&simpleRepeat=pack")
chrI	F56C11.2a.e12	161597	161889	292	0	0	0	=HYPERLINK("http://wormbase.org/db/get?name=WBGene00004225;class=Gene")	=HYPERLINK("http://genome.ucsc.edu/cgi-bin/hgTracks?db=ce11&position=chrI%3A160597%2D162889&simpleRepeat=pack")
chrI	F56C11.2a.e11	162368	162597	229	0	0	0	=HYPERLINK("http://wormbase.org/db/get?name=WBGene00004225;class=Gene")	=HYPERLINK("http://genome.ucsc.edu/cgi-bin/hgTracks?db=ce11&position=chrI%3A161368%2D163597&simpleRepeat=pack")
chrI	F56C11.2a.e10	162645	162717	72	0	0	0	=HYPERLINK("http://wormbase.org/db/get?name=WBGene00004225;class=Gene")	=HYPERLINK("http://genome.ucsc.edu/cgi-bin/hgTracks?db=ce11&position=chrI%3A161645%2D163717&simpleRepeat=pack")
chrI	F56C11.2a.e9	163099	163430	331	0	0	0	=HYPERLINK("http://wormbase.org/db/get?name=WBGene00004225;class=Gene")	=HYPERLINK("http://genome.ucsc.edu/cgi-bin/hgTracks?db=ce11&position=chrI%3A162099%2D164430&simpleRepeat=pack")
chrI	F56C11.2a.e8	163500	163608	108	0	0	0	=HYPERLINK("http://wormbase.org/db/get?name=WBGene00004225;class=Gene")	=HYPERLINK("http://genome.ucsc.edu/cgi-bin/hgTracks?db=ce11&position=chrI%3A162500%2D164608&simpleRepeat=pack")
chrI	F56C11.2a.e7	163809	164203	394	0	0	0	=HYPERLINK("http://wormbase.org/db/get?name=WBGene00004225;class=Gene")	=HYPERLINK("http://genome.ucsc.edu/cgi-bin/hgTracks?db=ce11&position=chrI%3A162809%2D165203&simpleRepeat=pack")
chrI	F56C11.2a.e6	164677	164765	88	0	0	0	=HYPERLINK("http://wormbase.org/db/get?name=WBGene00004225;class=Gene")	=HYPERLINK("http://genome.ucsc.edu/cgi-bin/hgTracks?db=ce11&position=chrI%3A163677%2D165765&simpleRepeat=pack")
chrI	F56C11.2a.e5	164900	165008	108	0	0	0	=HYPERLINK("http://wormbase.org/db/get?name=WBGene00004225;class=Gene")	=HYPERLINK("http://genome.ucsc.edu/cgi-bin/hgTracks?db=ce11&position=chrI%3A163900%2D166008&simpleRepeat=pack")
chrI	F56C11.2a.e4	165377	165487	110	0	0	0	=HYPERLINK("http://wormbase.org/db/get?name=WBGene00004225;class=Gene")	=HYPERLINK("http://genome.ucsc.edu/cgi-bin/hgTracks?db=ce11&position=chrI%3A164377%2D166487&simpleRepeat=pack")
chrI	F56C11.2a.e3	165543	165660	117	0	0	0	=HYPERLINK("http://wormbase.org/db/get?name=WBGene00004225;class=Gene")	=HYPERLINK("http://genome.ucsc.edu/cgi-bin/hgTracks?db=ce11&position=chrI%3A164543%2D166660&simpleRepeat=pack")
chrI	F56C11.2a.e2	166002	166104	102	0	0	0	=HYPERLINK("http://wormbase.org/db/get?name=WBGene00004225;class=Gene")	=HYPERLINK("http://genome.ucsc.edu/cgi-bin/hgTracks?db=ce11&position=chrI%3A165002%2D167104&simpleRepeat=pack")
chrI	F56C11.2a.e1	166747	166819	72	0	0	0	=HYPERLINK("http://wormbase.org/db/get?name=WBGene00004225;class=Gene")	=HYPERLINK("http://genome.ucsc.edu/cgi-bin/hgTracks?db=ce11&position=chrI%3A165747%2D167819&simpleRepeat=pack")
chrI	F56C11.6b.e1	171340	171368	28	0	0	0	=HYPERLINK("http://wormbase.org/db/get?name=WBGene00018958;class=Gene")	=HYPERLINK("http://genome.ucsc.edu/cgi-bin/hgTracks?db=ce11&position=chrI%3A170340%2D172368&simpleRepeat=pack")
chrI	F56C11.6b.e2	173412	173508	96	0	0	0	=HYPERLINK("http://wormbase.org/db/get?name=WBGene00018958;class=Gene")	=HYPERLINK("http://genome.ucsc.edu/cgi-bin/hgTracks?db=ce11&position=chrI%3A172412%2D174508&simpleRepeat=pack")
chrI	F56C11.6a.e2	173561	173725	164	0	0	0	=HYPERLINK("http://wormbase.org/db/get?name=WBGene00018958;class=Gene")	=HYPERLINK("http://genome.ucsc.edu/cgi-bin/hgTracks?db=ce11&position=chrI%3A172561%2D174725&simpleRepeat=pack")
chrI	F56C11.6a.e3	173775	174312	537	0	0	0	=HYPERLINK("http://wormbase.org/db/get?name=WBGene00018958;class=Gene")	=HYPERLINK("http://genome.ucsc.edu/cgi-bin/hgTracks?db=ce11&position=chrI%3A172775%2D175312&simpleRepeat=pack")
chrI	F56C11.6a.e4	174605	174832	227	0	0	0	=HYPERLINK("http://wormbase.org/db/get?name=WBGene00018958;class=Gene")	=HYPERLINK("http://genome.ucsc.edu/cgi-bin/hgTracks?db=ce11&position=chrI%3A173605%2D175832&simpleRepeat=pack")
chrI	F56C11.6a.e5	174878	175053	175	0	0	0	=HYPERLINK("http://wormbase.org/db/get?name=WBGene00018958;class=Gene")	=HYPERLINK("http://genome.ucsc.edu/cgi-bin/hgTracks?db=ce11&position=chrI%3A173878%2D176053&simpleRepeat=pack")
chrI	F56C11.6a.e6	175097	175241	144	0	0	0	=HYPERLINK("http://wormbase.org/db/get?name=WBGene00018958;class=Gene")	=HYPERLINK("http://genome.ucsc.edu/cgi-bin/hgTracks?db=ce11&position=chrI%3A174097%2D176241&simpleRepeat=pack")
chrI	F56C11.6a.e7	175579	175708	129	0	0	0	=HYPERLINK("http://wormbase.org/db/get?name=WBGene00018958;class=Gene")	=HYPERLINK("http://genome.ucsc.edu/cgi-bin/hgTracks?db=ce11&position=chrI%3A174579%2D176708&simpleRepeat=pack")
chrI	F56C11.6a.e8	175755	175991	236	0	0	0	=HYPERLINK("http://wormbase.org/db/get?name=WBGene00018958;class=Gene")	=HYPERLINK("http://genome.ucsc.edu/cgi-bin/hgTracks?db=ce11&position=chrI%3A174755%2D176991&simpleRepeat=pack")
chrI	F56C11.6a.e1	173412	173508	96	0	0	0	=HYPERLINK("http://wormbase.org/db/get?name=WBGene00018958;class=Gene")	=HYPERLINK("http://genome.ucsc.edu/cgi-bin/hgTracks?db=ce11&position=chrI%3A172412%2D174508&simpleRepeat=pack")
chrI	F56C11.6a.e2	173561	173725	164	0	0	0	=HYPERLINK("http://wormbase.org/db/get?name=WBGene00018958;class=Gene")	=HYPERLINK("http://genome.ucsc.edu/cgi-bin/hgTracks?db=ce11&position=chrI%3A172561%2D174725&simpleRepeat=pack")
chrI	F56C11.6a.e3	173775	174312	537	0	0	0	=HYPERLINK("http://wormbase.org/db/get?name=WBGene00018958;class=Gene")	=HYPERLINK("http://genome.ucsc.edu/cgi-bin/hgTracks?db=ce11&position=chrI%3A172775%2D175312&simpleRepeat=pack")
chrI	F56C11.6a.e4	174605	174832	227	2	0	0	=HYPERLINK("http://wormbase.org/db/get?name=WBGene00018958;class=Gene")	=HYPERLINK("http://genome.ucsc.edu/cgi-bin/hgTracks?db=ce11&position=chrI%3A173605%2D175832&simpleRepeat=pack")
chrI	F56C11.6a.e5	174878	175053	175	0	0	0	=HYPERLINK("http://wormbase.org/db/get?name=WBGene00018958;class=Gene")	=HYPERLINK("http://genome.ucsc.edu/cgi-bin/hgTracks?db=ce11&position=chrI%3A173878%2D176053&simpleRepeat=pack")
chrI	F56C11.6a.e6	175097	175241	144	0	0	0	=HYPERLINK("http://wormbase.org/db/get?name=WBGene00018958;class=Gene")	=HYPERLINK("http://genome.ucsc.edu/cgi-bin/hgTracks?db=ce11&position=chrI%3A174097%2D176241&simpleRepeat=pack")
chrI	F56C11.6a.e7	175579	175708	129	0	0	0	=HYPERLINK("http://wormbase.org/db/get?name=WBGene00018958;class=Gene")	=HYPERLINK("http://genome.ucsc.edu/cgi-bin/hgTracks?db=ce11&position=chrI%3A174579%2D176708&simpleRepeat=pack")
chrI	F56C11.6a.e8	175755	175991	236	0	0	0	=HYPERLINK("http://wormbase.org/db/get?name=WBGene00018958;class=Gene")	=HYPERLINK("http://genome.ucsc.edu/cgi-bin/hgTracks?db=ce11&position=chrI%3A174755%2D176991&simpleRepeat=pack")
chrI	F56C11.6c.e1	173422	173508	86	0	0	0	=HYPERLINK("http://wormbase.org/db/get?name=WBGene00018958;class=Gene")	=HYPERLINK("http://genome.ucsc.edu/cgi-bin/hgTracks?db=ce11&position=chrI%3A172422%2D174508&simpleRepeat=pack")
chrI	F56C11.6c.e2	173561	174312	751	0	0	0	=HYPERLINK("http://wormbase.org/db/get?name=WBGene00018958;class=Gene")	=HYPERLINK("http://genome.ucsc.edu/cgi-bin/hgTracks?db=ce11&position=chrI%3A172561%2D175312&simpleRepeat=pack")
chrI	F56C11.6c.e3	174605	174832	227	0	0	0	=HYPERLINK("http://wormbase.org/db/get?name=WBGene00018958;class=Gene")	=HYPERLINK("http://genome.ucsc.edu/cgi-bin/hgTracks?db=ce11&position=chrI%3A173605%2D175832&simpleRepeat=pack")
chrI	F56C11.6c.e4	174878	175053	175	0	0	0	=HYPERLINK("http://wormbase.org/db/get?name=WBGene00018958;class=Gene")	=HYPERLINK("http://genome.ucsc.edu/cgi-bin/hgTracks?db=ce11&position=chrI%3A173878%2D176053&simpleRepeat=pack")
chrI	F56C11.6c.e5	175097	175241	144	0	0	0	=HYPERLINK("http://wormbase.org/db/get?name=WBGene00018958;class=Gene")	=HYPERLINK("http://genome.ucsc.edu/cgi-bin/hgTracks?db=ce11&position=chrI%3A174097%2D176241&simpleRepeat=pack")
chrI	F56C11.6c.e6	175579	175708	129	0	0	0	=HYPERLINK("http://wormbase.org/db/get?name=WBGene00018958;class=Gene")	=HYPERLINK("http://genome.ucsc.edu/cgi-bin/hgTracks?db=ce11&position=chrI%3A174579%2D176708&simpleRepeat=pack")
chrI	F56C11.6c.e7	175755	175932	177	0	0	0	=HYPERLINK("http://wormbase.org/db/get?name=WBGene00018958;class=Gene")	=HYPERLINK("http://genome.ucsc.edu/cgi-bin/hgTracks?db=ce11&position=chrI%3A174755%2D176932&simpleRepeat=pack")
chrI	F56C11.7.e1	178232	178291	59	0	0	0	=HYPERLINK("http://wormbase.org/db/get?name=WBGene00201018;class=Gene")	=HYPERLINK("http://genome.ucsc.edu/cgi-bin/hgTracks?db=ce11&position=chrI%3A177232%2D179291&simpleRepeat=pack")
chrI	F56C11.5b.e1	178538	178620	82	0	0	0	=HYPERLINK("http://wormbase.org/db/get?name=WBGene00018957;class=Gene")	=HYPERLINK("http://genome.ucsc.edu/cgi-bin/hgTracks?db=ce11&position=chrI%3A177538%2D179620&simpleRepeat=pack")
chrI	F56C11.5a.e2	180600	180698	98	0	0	0	=HYPERLINK("http://wormbase.org/db/get?name=WBGene00018957;class=Gene")	=HYPERLINK("http://genome.ucsc.edu/cgi-bin/hgTracks?db=ce11&position=chrI%3A179600%2D181698&simpleRepeat=pack")
chrI	F56C11.5a.e3	181251	181514	263	0	0	0	=HYPERLINK("http://wormbase.org/db/get?name=WBGene00018957;class=Gene")	=HYPERLINK("http://genome.ucsc.edu/cgi-bin/hgTracks?db=ce11&position=chrI%3A180251%2D182514&simpleRepeat=pack")
chrI	F56C11.5a.e4	181663	181767	104	0	0	0	=HYPERLINK("http://wormbase.org/db/get?name=WBGene00018957;class=Gene")	=HYPERLINK("http://genome.ucsc.edu/cgi-bin/hgTracks?db=ce11&position=chrI%3A180663%2D182767&simpleRepeat=pack")
chrI	F56C11.5a.e5	181814	182159	345	0	0	0	=HYPERLINK("http://wormbase.org/db/get?name=WBGene00018957;class=Gene")	=HYPERLINK("http://genome.ucsc.edu/cgi-bin/hgTracks?db=ce11&position=chrI%3A180814%2D183159&simpleRepeat=pack")
chrI	F56C11.5a.e1	180260	180465	205	0	0	0	=HYPERLINK("http://wormbase.org/db/get?name=WBGene00018957;class=Gene")	=HYPERLINK("http://genome.ucsc.edu/cgi-bin/hgTracks?db=ce11&position=chrI%3A179260%2D181465&simpleRepeat=pack")
chrI	F56C11.5a.e2	180600	180698	98	0	0	0	=HYPERLINK("http://wormbase.org/db/get?name=WBGene00018957;class=Gene")	=HYPERLINK("http://genome.ucsc.edu/cgi-bin/hgTracks?db=ce11&position=chrI%3A179600%2D181698&simpleRepeat=pack")
chrI	F56C11.5a.e3	181251	181514	263	0	0	0	=HYPERLINK("http://wormbase.org/db/get?name=WBGene00018957;class=Gene")	=HYPERLINK("http://genome.ucsc.edu/cgi-bin/hgTracks?db=ce11&position=chrI%3A180251%2D182514&simpleRepeat=pack")
chrI	F56C11.5a.e4	181663	181767	104	0	0	0	=HYPERLINK("http://wormbase.org/db/get?name=WBGene00018957;class=Gene")	=HYPERLINK("http://genome.ucsc.edu/cgi-bin/hgTracks?db=ce11&position=chrI%3A180663%2D182767&simpleRepeat=pack")
chrI	F56C11.5a.e5	181814	182159	345	0	0	0	=HYPERLINK("http://wormbase.org/db/get?name=WBGene00018957;class=Gene")	=HYPERLINK("http://genome.ucsc.edu/cgi-bin/hgTracks?db=ce11&position=chrI%3A180814%2D183159&simpleRepeat=pack")
chrI	F56C11.3.e4	182079	182345	266	0	0	0	=HYPERLINK("http://wormbase.org/db/get?name=WBGene00018955;class=Gene")	=HYPERLINK("http://genome.ucsc.edu/cgi-bin/hgTracks?db=ce11&position=chrI%3A181079%2D183345&simpleRepeat=pack")
chrI	F56C11.3.e3	182394	182500	106	0	0	0	=HYPERLINK("http://wormbase.org/db/get?name=WBGene00018955;class=Gene")	=HYPERLINK("http://genome.ucsc.edu/cgi-bin/hgTracks?db=ce11&position=chrI%3A181394%2D183500&simpleRepeat=pack")
chrI	F56C11.3.e2	182545	182616	71	0	0	0	=HYPERLINK("http://wormbase.org/db/get?name=WBGene00018955;class=Gene")	=HYPERLINK("http://genome.ucsc.edu/cgi-bin/hgTracks?db=ce11&position=chrI%3A181545%2D183616&simpleRepeat=pack")
chrI	F56C11.3.e1	182672	182771	99	0	0	0	=HYPERLINK("http://wormbase.org/db/get?name=WBGene00018955;class=Gene")	=HYPERLINK("http://genome.ucsc.edu/cgi-bin/hgTracks?db=ce11&position=chrI%3A181672%2D183771&simpleRepeat=pack")
chrI	Y48G1BL.2a.e1	183364	183456	92	0	0	0	=HYPERLINK("http://wormbase.org/db/get?name=WBGene00000227;class=Gene")	=HYPERLINK("http://genome.ucsc.edu/cgi-bin/hgTracks?db=ce11&position=chrI%3A182364%2D184456&simpleRepeat=pack")
chrI	Y48G1BL.2a.e2	183507	183629	122	0	0	0	=HYPERLINK("http://wormbase.org/db/get?name=WBGene00000227;class=Gene")	=HYPERLINK("http://genome.ucsc.edu/cgi-bin/hgTracks?db=ce11&position=chrI%3A182507%2D184629&simpleRepeat=pack")
chrI	Y48G1BL.2a.e3	183725	184209	484	0	0	0	=HYPERLINK("http://wormbase.org/db/get?name=WBGene00000227;class=Gene")	=HYPERLINK("http://genome.ucsc.edu/cgi-bin/hgTracks?db=ce11&position=chrI%3A182725%2D185209&simpleRepeat=pack")
chrI	Y48G1BL.2a.e4	189049	189211	162	0	0	0	=HYPERLINK("http://wormbase.org/db/get?name=WBGene00000227;class=Gene")	=HYPERLINK("http://genome.ucsc.edu/cgi-bin/hgTracks?db=ce11&position=chrI%3A188049%2D190211&simpleRepeat=pack")
chrI	Y48G1BL.2a.e5	189645	189963	318	0	0	0	=HYPERLINK("http://wormbase.org/db/get?name=WBGene00000227;class=Gene")	=HYPERLINK("http://genome.ucsc.edu/cgi-bin/hgTracks?db=ce11&position=chrI%3A188645%2D190963&simpleRepeat=pack")
chrI	Y48G1BL.2a.e6	190557	191067	510	0	0	0	=HYPERLINK("http://wormbase.org/db/get?name=WBGene00000227;class=Gene")	=HYPERLINK("http://genome.ucsc.edu/cgi-bin/hgTracks?db=ce11&position=chrI%3A189557%2D192067&simpleRepeat=pack")
chrI	Y48G1BL.2a.e7	191178	191299	121	2	0	0	=HYPERLINK("http://wormbase.org/db/get?name=WBGene00000227;class=Gene")	=HYPERLINK("http://genome.ucsc.edu/cgi-bin/hgTracks?db=ce11&position=chrI%3A190178%2D192299&simpleRepeat=pack")
chrI	Y48G1BL.2a.e8	191582	191725	143	0	0	0	=HYPERLINK("http://wormbase.org/db/get?name=WBGene00000227;class=Gene")	=HYPERLINK("http://genome.ucsc.edu/cgi-bin/hgTracks?db=ce11&position=chrI%3A190582%2D192725&simpleRepeat=pack")
chrI	Y48G1BL.2a.e9	191779	191858	79	0	0	0	=HYPERLINK("http://wormbase.org/db/get?name=WBGene00000227;class=Gene")	=HYPERLINK("http://genome.ucsc.edu/cgi-bin/hgTracks?db=ce11&position=chrI%3A190779%2D192858&simpleRepeat=pack")
chrI	Y48G1BL.2a.e10	192692	193095	403	0	0	0	=HYPERLINK("http://wormbase.org/db/get?name=WBGene00000227;class=Gene")	=HYPERLINK("http://genome.ucsc.edu/cgi-bin/hgTracks?db=ce11&position=chrI%3A191692%2D194095&simpleRepeat=pack")
chrI	Y48G1BL.2a.e11	193589	193934	345	0	0	0	=HYPERLINK("http://wormbase.org/db/get?name=WBGene00000227;class=Gene")	=HYPERLINK("http://genome.ucsc.edu/cgi-bin/hgTracks?db=ce11&position=chrI%3A192589%2D194934&simpleRepeat=pack")
chrI	Y48G1BL.2a.e12	194710	194798	88	0	0	0	=HYPERLINK("http://wormbase.org/db/get?name=WBGene00000227;class=Gene")	=HYPERLINK("http://genome.ucsc.edu/cgi-bin/hgTracks?db=ce11&position=chrI%3A193710%2D195798&simpleRepeat=pack")
chrI	Y48G1BL.2a.e13	195020	195215	195	0	0	0	=HYPERLINK("http://wormbase.org/db/get?name=WBGene00000227;class=Gene")	=HYPERLINK("http://genome.ucsc.edu/cgi-bin/hgTracks?db=ce11&position=chrI%3A194020%2D196215&simpleRepeat=pack")
chrI	Y48G1BL.2a.e14	195357	195523	166	0	0	0	=HYPERLINK("http://wormbase.org/db/get?name=WBGene00000227;class=Gene")	=HYPERLINK("http://genome.ucsc.edu/cgi-bin/hgTracks?db=ce11&position=chrI%3A194357%2D196523&simpleRepeat=pack")
chrI	Y48G1BL.2a.e15	196083	196333	250	0	0	0	=HYPERLINK("http://wormbase.org/db/get?name=WBGene00000227;class=Gene")	=HYPERLINK("http://genome.ucsc.edu/cgi-bin/hgTracks?db=ce11&position=chrI%3A195083%2D197333&simpleRepeat=pack")
chrI	Y48G1BL.2a.e16	197205	197653	448	0	0	0	=HYPERLINK("http://wormbase.org/db/get?name=WBGene00000227;class=Gene")	=HYPERLINK("http://genome.ucsc.edu/cgi-bin/hgTracks?db=ce11&position=chrI%3A196205%2D198653&simpleRepeat=pack")
chrI	Y48G1BL.2a.e17	197959	198073	114	0	0	0	=HYPERLINK("http://wormbase.org/db/get?name=WBGene00000227;class=Gene")	=HYPERLINK("http://genome.ucsc.edu/cgi-bin/hgTracks?db=ce11&position=chrI%3A196959%2D199073&simpleRepeat=pack")
chrI	Y48G1BL.2a.e18	200047	200503	456	0	0	0	=HYPERLINK("http://wormbase.org/db/get?name=WBGene00000227;class=Gene")	=HYPERLINK("http://genome.ucsc.edu/cgi-bin/hgTracks?db=ce11&position=chrI%3A199047%2D201503&simpleRepeat=pack")
chrI	Y48G1BL.2a.e19	201303	201693	390	0	0	0	=HYPERLINK("http://wormbase.org/db/get?name=WBGene00000227;class=Gene")	=HYPERLINK("http://genome.ucsc.edu/cgi-bin/hgTracks?db=ce11&position=chrI%3A200303%2D202693&simpleRepeat=pack")
chrI	Y48G1BL.2a.e20	202124	202447	323	0	0	0	=HYPERLINK("http://wormbase.org/db/get?name=WBGene00000227;class=Gene")	=HYPERLINK("http://genome.ucsc.edu/cgi-bin/hgTracks?db=ce11&position=chrI%3A201124%2D203447&simpleRepeat=pack")
chrI	Y48G1BL.2a.e21	203067	203358	291	0	0	0	=HYPERLINK("http://wormbase.org/db/get?name=WBGene00000227;class=Gene")	=HYPERLINK("http://genome.ucsc.edu/cgi-bin/hgTracks?db=ce11&position=chrI%3A202067%2D204358&simpleRepeat=pack")
chrI	Y48G1BL.2a.e22	204262	204685	423	0	0	0	=HYPERLINK("http://wormbase.org/db/get?name=WBGene00000227;class=Gene")	=HYPERLINK("http://genome.ucsc.edu/cgi-bin/hgTracks?db=ce11&position=chrI%3A203262%2D205685&simpleRepeat=pack")
chrI	Y48G1BL.2a.e23	205074	205218	144	0	0	0	=HYPERLINK("http://wormbase.org/db/get?name=WBGene00000227;class=Gene")	=HYPERLINK("http://genome.ucsc.edu/cgi-bin/hgTracks?db=ce11&position=chrI%3A204074%2D206218&simpleRepeat=pack")
chrI	Y48G1BL.2a.e24	205300	205597	297	0	0	0	=HYPERLINK("http://wormbase.org/db/get?name=WBGene00000227;class=Gene")	=HYPERLINK("http://genome.ucsc.edu/cgi-bin/hgTracks?db=ce11&position=chrI%3A204300%2D206597&simpleRepeat=pack")
chrI	Y48G1BL.2a.e25	206420	206591	171	0	0	0	=HYPERLINK("http://wormbase.org/db/get?name=WBGene00000227;class=Gene")	=HYPERLINK("http://genome.ucsc.edu/cgi-bin/hgTracks?db=ce11&position=chrI%3A205420%2D207591&simpleRepeat=pack")
chrI	Y48G1BL.2a.e26	206693	206781	88	0	0	0	=HYPERLINK("http://wormbase.org/db/get?name=WBGene00000227;class=Gene")	=HYPERLINK("http://genome.ucsc.edu/cgi-bin/hgTracks?db=ce11&position=chrI%3A205693%2D207781&simpleRepeat=pack")
chrI	Y48G1BL.2a.e27	207061	207311	250	0	0	0	=HYPERLINK("http://wormbase.org/db/get?name=WBGene00000227;class=Gene")	=HYPERLINK("http://genome.ucsc.edu/cgi-bin/hgTracks?db=ce11&position=chrI%3A206061%2D208311&simpleRepeat=pack")
chrI	Y48G1BL.2a.e28	207704	208467	763	0	0	0	=HYPERLINK("http://wormbase.org/db/get?name=WBGene00000227;class=Gene")	=HYPERLINK("http://genome.ucsc.edu/cgi-bin/hgTracks?db=ce11&position=chrI%3A206704%2D209467&simpleRepeat=pack")
chrI	Y48G1BL.2b.e1	192695	193095	400	0	0	0	=HYPERLINK("http://wormbase.org/db/get?name=WBGene00000227;class=Gene")	=HYPERLINK("http://genome.ucsc.edu/cgi-bin/hgTracks?db=ce11&position=chrI%3A191695%2D194095&simpleRepeat=pack")
chrI	Y48G1BL.2a.e11	193589	193934	345	0	0	0	=HYPERLINK("http://wormbase.org/db/get?name=WBGene00000227;class=Gene")	=HYPERLINK("http://genome.ucsc.edu/cgi-bin/hgTracks?db=ce11&position=chrI%3A192589%2D194934&simpleRepeat=pack")
chrI	Y48G1BL.2a.e12	194710	194798	88	0	0	0	=HYPERLINK("http://wormbase.org/db/get?name=WBGene00000227;class=Gene")	=HYPERLINK("http://genome.ucsc.edu/cgi-bin/hgTracks?db=ce11&position=chrI%3A193710%2D195798&simpleRepeat=pack")
chrI	Y48G1BL.2a.e13	195020	195215	195	0	0	0	=HYPERLINK("http://wormbase.org/db/get?name=WBGene00000227;class=Gene")	=HYPERLINK("http://genome.ucsc.edu/cgi-bin/hgTracks?db=ce11&position=chrI%3A194020%2D196215&simpleRepeat=pack")
chrI	Y48G1BL.2a.e14	195357	195523	166	0	0	0	=HYPERLINK("http://wormbase.org/db/get?name=WBGene00000227;class=Gene")	=HYPERLINK("http://genome.ucsc.edu/cgi-bin/hgTracks?db=ce11&position=chrI%3A194357%2D196523&simpleRepeat=pack")
chrI	Y48G1BL.2a.e15	196083	196333	250	0	0	0	=HYPERLINK("http://wormbase.org/db/get?name=WBGene00000227;class=Gene")	=HYPERLINK("http://genome.ucsc.edu/cgi-bin/hgTracks?db=ce11&position=chrI%3A195083%2D197333&simpleRepeat=pack")
chrI	Y48G1BL.2a.e16	197205	197653	448	0	0	0	=HYPERLINK("http://wormbase.org/db/get?name=WBGene00000227;class=Gene")	=HYPERLINK("http://genome.ucsc.edu/cgi-bin/hgTracks?db=ce11&position=chrI%3A196205%2D198653&simpleRepeat=pack")
chrI	Y48G1BL.2a.e17	197959	198073	114	0	0	0	=HYPERLINK("http://wormbase.org/db/get?name=WBGene00000227;class=Gene")	=HYPERLINK("http://genome.ucsc.edu/cgi-bin/hgTracks?db=ce11&position=chrI%3A196959%2D199073&simpleRepeat=pack")
chrI	Y48G1BL.2a.e18	200047	200503	456	0	0	0	=HYPERLINK("http://wormbase.org/db/get?name=WBGene00000227;class=Gene")	=HYPERLINK("http://genome.ucsc.edu/cgi-bin/hgTracks?db=ce11&position=chrI%3A199047%2D201503&simpleRepeat=pack")
chrI	Y48G1BL.2a.e19	201303	201693	390	0	0	0	=HYPERLINK("http://wormbase.org/db/get?name=WBGene00000227;class=Gene")	=HYPERLINK("http://genome.ucsc.edu/cgi-bin/hgTracks?db=ce11&position=chrI%3A200303%2D202693&simpleRepeat=pack")
chrI	Y48G1BL.2a.e20	202124	202447	323	0	0	0	=HYPERLINK("http://wormbase.org/db/get?name=WBGene00000227;class=Gene")	=HYPERLINK("http://genome.ucsc.edu/cgi-bin/hgTracks?db=ce11&position=chrI%3A201124%2D203447&simpleRepeat=pack")
chrI	Y48G1BL.2a.e21	203067	203358	291	0	0	0	=HYPERLINK("http://wormbase.org/db/get?name=WBGene00000227;class=Gene")	=HYPERLINK("http://genome.ucsc.edu/cgi-bin/hgTracks?db=ce11&position=chrI%3A202067%2D204358&simpleRepeat=pack")
chrI	Y48G1BL.2a.e22	204262	204685	423	0	0	0	=HYPERLINK("http://wormbase.org/db/get?name=WBGene00000227;class=Gene")	=HYPERLINK("http://genome.ucsc.edu/cgi-bin/hgTracks?db=ce11&position=chrI%3A203262%2D205685&simpleRepeat=pack")
chrI	Y48G1BL.2a.e23	205074	205218	144	0	0	0	=HYPERLINK("http://wormbase.org/db/get?name=WBGene00000227;class=Gene")	=HYPERLINK("http://genome.ucsc.edu/cgi-bin/hgTracks?db=ce11&position=chrI%3A204074%2D206218&simpleRepeat=pack")
chrI	Y48G1BL.2a.e24	205300	205597	297	0	0	0	=HYPERLINK("http://wormbase.org/db/get?name=WBGene00000227;class=Gene")	=HYPERLINK("http://genome.ucsc.edu/cgi-bin/hgTracks?db=ce11&position=chrI%3A204300%2D206597&simpleRepeat=pack")
chrI	Y48G1BL.2a.e25	206420	206591	171	0	0	0	=HYPERLINK("http://wormbase.org/db/get?name=WBGene00000227;class=Gene")	=HYPERLINK("http://genome.ucsc.edu/cgi-bin/hgTracks?db=ce11&position=chrI%3A205420%2D207591&simpleRepeat=pack")
chrI	Y48G1BL.2a.e26	206693	206781	88	0	0	0	=HYPERLINK("http://wormbase.org/db/get?name=WBGene00000227;class=Gene")	=HYPERLINK("http://genome.ucsc.edu/cgi-bin/hgTracks?db=ce11&position=chrI%3A205693%2D207781&simpleRepeat=pack")
chrI	Y48G1BL.2a.e27	207061	207311	250	0	0	0	=HYPERLINK("http://wormbase.org/db/get?name=WBGene00000227;class=Gene")	=HYPERLINK("http://genome.ucsc.edu/cgi-bin/hgTracks?db=ce11&position=chrI%3A206061%2D208311&simpleRepeat=pack")
chrI	Y48G1BL.2a.e28	207704	208467	763	0	0	0	=HYPERLINK("http://wormbase.org/db/get?name=WBGene00000227;class=Gene")	=HYPERLINK("http://genome.ucsc.edu/cgi-bin/hgTracks?db=ce11&position=chrI%3A206704%2D209467&simpleRepeat=pack")
chrI	F56C11.t1.e1	185335	185409	74	0	0	0	=HYPERLINK("http://wormbase.org/db/get?name=WBGene00023295;class=Gene")	=HYPERLINK("http://genome.ucsc.edu/cgi-bin/hgTracks?db=ce11&position=chrI%3A184335%2D186409&simpleRepeat=pack")
chrI	Y48G1BL.7.e1	209320	209550	230	11	0	0	=HYPERLINK("http://wormbase.org/db/get?name=WBGene00021666;class=Gene")	=HYPERLINK("http://genome.ucsc.edu/cgi-bin/hgTracks?db=ce11&position=chrI%3A208320%2D210550&simpleRepeat=pack")
chrI	Y48G1BL.7.e2	209958	210100	142	0	0	0	=HYPERLINK("http://wormbase.org/db/get?name=WBGene00021666;class=Gene")	=HYPERLINK("http://genome.ucsc.edu/cgi-bin/hgTracks?db=ce11&position=chrI%3A208958%2D211100&simpleRepeat=pack")
chrI	Y48G1BL.7.e3	210152	210329	177	0	0	0	=HYPERLINK("http://wormbase.org/db/get?name=WBGene00021666;class=Gene")	=HYPERLINK("http://genome.ucsc.edu/cgi-bin/hgTracks?db=ce11&position=chrI%3A209152%2D211329&simpleRepeat=pack")
chrI	Y48G1BL.7.e4	211070	211176	106	0	0	1	=HYPERLINK("http://wormbase.org/db/get?name=WBGene00021666;class=Gene")	=HYPERLINK("http://genome.ucsc.edu/cgi-bin/hgTracks?db=ce11&position=chrI%3A210070%2D212176&simpleRepeat=pack")
chrI	Y48G1BL.7.e5	211257	211384	127	0	0	0	=HYPERLINK("http://wormbase.org/db/get?name=WBGene00021666;class=Gene")	=HYPERLINK("http://genome.ucsc.edu/cgi-bin/hgTracks?db=ce11&position=chrI%3A210257%2D212384&simpleRepeat=pack")
chrI	Y48G1BL.7.e6	211495	211732	237	0	0	0	=HYPERLINK("http://wormbase.org/db/get?name=WBGene00021666;class=Gene")	=HYPERLINK("http://genome.ucsc.edu/cgi-bin/hgTracks?db=ce11&position=chrI%3A210495%2D212732&simpleRepeat=pack")
chrI	Y48G1BL.3.e4	212256	212496	240	0	0	0	=HYPERLINK("http://wormbase.org/db/get?name=WBGene00004246;class=Gene")	=HYPERLINK("http://genome.ucsc.edu/cgi-bin/hgTracks?db=ce11&position=chrI%3A211256%2D213496&simpleRepeat=pack")
chrI	Y48G1BL.3.e3	213524	214186	662	0	0	0	=HYPERLINK("http://wormbase.org/db/get?name=WBGene00004246;class=Gene")	=HYPERLINK("http://genome.ucsc.edu/cgi-bin/hgTracks?db=ce11&position=chrI%3A212524%2D215186&simpleRepeat=pack")
chrI	Y48G1BL.3.e2	214858	215316	458	0	0	0	=HYPERLINK("http://wormbase.org/db/get?name=WBGene00004246;class=Gene")	=HYPERLINK("http://genome.ucsc.edu/cgi-bin/hgTracks?db=ce11&position=chrI%3A213858%2D216316&simpleRepeat=pack")
chrI	Y48G1BL.3.e1	215387	215491	104	0	0	0	=HYPERLINK("http://wormbase.org/db/get?name=WBGene00004246;class=Gene")	=HYPERLINK("http://genome.ucsc.edu/cgi-bin/hgTracks?db=ce11&position=chrI%3A214387%2D216491&simpleRepeat=pack")
chrI	Y48G1BL.1.e1	216028	216081	53	0	0	0	=HYPERLINK("http://wormbase.org/db/get?name=WBGene00021662;class=Gene")	=HYPERLINK("http://genome.ucsc.edu/cgi-bin/hgTracks?db=ce11&position=chrI%3A215028%2D217081&simpleRepeat=pack")
chrI	Y48G1BL.1.e2	216145	216277	132	0	0	0	=HYPERLINK("http://wormbase.org/db/get?name=WBGene00021662;class=Gene")	=HYPERLINK("http://genome.ucsc.edu/cgi-bin/hgTracks?db=ce11&position=chrI%3A215145%2D217277&simpleRepeat=pack")
chrI	Y48G1BL.1.e3	216331	216996	665	0	0	6	=HYPERLINK("http://wormbase.org/db/get?name=WBGene00021662;class=Gene")	=HYPERLINK("http://genome.ucsc.edu/cgi-bin/hgTracks?db=ce11&position=chrI%3A215331%2D217996&simpleRepeat=pack")
chrI	Y48G1BL.8.e1	218060	218205	145	0	0	0	=HYPERLINK("http://wormbase.org/db/get?name=Y48G1BL.8.e1;class=Gene")	=HYPERLINK("http://genome.ucsc.edu/cgi-bin/hgTracks?db=ce11&position=chrI%3A217060%2D219205&simpleRepeat=pack")
chrI	Y48G1BL.8.e2	218772	219099	327	0	0	2	=HYPERLINK("http://wormbase.org/db/get?name=Y48G1BL.8.e2;class=Gene")	=HYPERLINK("http://genome.ucsc.edu/cgi-bin/hgTracks?db=ce11&position=chrI%3A217772%2D220099&simpleRepeat=pack")
chrI	Y48G1BL.5.e6	219735	219828	93	0	0	0	=HYPERLINK("http://wormbase.org/db/get?name=WBGene00021664;class=Gene")	=HYPERLINK("http://genome.ucsc.edu/cgi-bin/hgTracks?db=ce11&position=chrI%3A218735%2D220828&simpleRepeat=pack")
chrI	Y48G1BL.5.e5	220004	220107	103	0	0	0	=HYPERLINK("http://wormbase.org/db/get?name=WBGene00021664;class=Gene")	=HYPERLINK("http://genome.ucsc.edu/cgi-bin/hgTracks?db=ce11&position=chrI%3A219004%2D221107&simpleRepeat=pack")
chrI	Y48G1BL.5.e4	220223	220350	127	0	0	0	=HYPERLINK("http://wormbase.org/db/get?name=WBGene00021664;class=Gene")	=HYPERLINK("http://genome.ucsc.edu/cgi-bin/hgTracks?db=ce11&position=chrI%3A219223%2D221350&simpleRepeat=pack")
chrI	Y48G1BL.5.e3	220398	220474	76	0	0	0	=HYPERLINK("http://wormbase.org/db/get?name=WBGene00021664;class=Gene")	=HYPERLINK("http://genome.ucsc.edu/cgi-bin/hgTracks?db=ce11&position=chrI%3A219398%2D221474&simpleRepeat=pack")
chrI	Y48G1BL.5.e2	220996	221447	451	6	21	0	=HYPERLINK("http://wormbase.org/db/get?name=WBGene00021664;class=Gene")	=HYPERLINK("http://genome.ucsc.edu/cgi-bin/hgTracks?db=ce11&position=chrI%3A219996%2D222447&simpleRepeat=pack")
chrI	Y48G1BL.5.e1	221498	221575	77	0	0	0	=HYPERLINK("http://wormbase.org/db/get?name=WBGene00021664;class=Gene")	=HYPERLINK("http://genome.ucsc.edu/cgi-bin/hgTracks?db=ce11&position=chrI%3A220498%2D222575&simpleRepeat=pack")
chrI	Y48G1BM.6.e12	231574	232193	619	3	0	0	=HYPERLINK("http://wormbase.org/db/get?name=WBGene00021671;class=Gene")	=HYPERLINK("http://genome.ucsc.edu/cgi-bin/hgTracks?db=ce11&position=chrI%3A230574%2D233193&simpleRepeat=pack")
chrI	Y48G1BM.6.e11	233279	233418	139	0	0	0	=HYPERLINK("http://wormbase.org/db/get?name=WBGene00021671;class=Gene")	=HYPERLINK("http://genome.ucsc.edu/cgi-bin/hgTracks?db=ce11&position=chrI%3A232279%2D234418&simpleRepeat=pack")
chrI	Y48G1BM.6.e10	233466	233573	107	0	0	0	=HYPERLINK("http://wormbase.org/db/get?name=WBGene00021671;class=Gene")	=HYPERLINK("http://genome.ucsc.edu/cgi-bin/hgTracks?db=ce11&position=chrI%3A232466%2D234573&simpleRepeat=pack")
chrI	Y48G1BM.6.e9	233626	233733	107	0	0	0	=HYPERLINK("http://wormbase.org/db/get?name=WBGene00021671;class=Gene")	=HYPERLINK("http://genome.ucsc.edu/cgi-bin/hgTracks?db=ce11&position=chrI%3A232626%2D234733&simpleRepeat=pack")
chrI	Y48G1BM.6.e8	233783	233983	200	0	0	0	=HYPERLINK("http://wormbase.org/db/get?name=WBGene00021671;class=Gene")	=HYPERLINK("http://genome.ucsc.edu/cgi-bin/hgTracks?db=ce11&position=chrI%3A232783%2D234983&simpleRepeat=pack")
chrI	Y48G1BM.6.e7	234038	234997	959	0	0	4	=HYPERLINK("http://wormbase.org/db/get?name=WBGene00021671;class=Gene")	=HYPERLINK("http://genome.ucsc.edu/cgi-bin/hgTracks?db=ce11&position=chrI%3A233038%2D235997&simpleRepeat=pack")
chrI	Y48G1BM.6.e6	235226	236052	826	0	0	7	=HYPERLINK("http://wormbase.org/db/get?name=WBGene00021671;class=Gene")	=HYPERLINK("http://genome.ucsc.edu/cgi-bin/hgTracks?db=ce11&position=chrI%3A234226%2D237052&simpleRepeat=pack")
chrI	Y48G1BM.6.e5	236147	236444	297	0	0	0	=HYPERLINK("http://wormbase.org/db/get?name=WBGene00021671;class=Gene")	=HYPERLINK("http://genome.ucsc.edu/cgi-bin/hgTracks?db=ce11&position=chrI%3A235147%2D237444&simpleRepeat=pack")
chrI	Y48G1BM.6.e4	236520	236763	243	0	0	0	=HYPERLINK("http://wormbase.org/db/get?name=WBGene00021671;class=Gene")	=HYPERLINK("http://genome.ucsc.edu/cgi-bin/hgTracks?db=ce11&position=chrI%3A235520%2D237763&simpleRepeat=pack")
chrI	Y48G1BM.6.e3	237531	237596	65	0	0	0	=HYPERLINK("http://wormbase.org/db/get?name=WBGene00021671;class=Gene")	=HYPERLINK("http://genome.ucsc.edu/cgi-bin/hgTracks?db=ce11&position=chrI%3A236531%2D238596&simpleRepeat=pack")
chrI	Y48G1BM.6.e2	237721	237853	132	0	0	0	=HYPERLINK("http://wormbase.org/db/get?name=WBGene00021671;class=Gene")	=HYPERLINK("http://genome.ucsc.edu/cgi-bin/hgTracks?db=ce11&position=chrI%3A236721%2D238853&simpleRepeat=pack")
chrI	Y48G1BM.6.e1	238060	238252	192	0	0	0	=HYPERLINK("http://wormbase.org/db/get?name=WBGene00021671;class=Gene")	=HYPERLINK("http://genome.ucsc.edu/cgi-bin/hgTracks?db=ce11&position=chrI%3A237060%2D239252&simpleRepeat=pack")
chrI	Y48G1BM.7.e2	238616	238772	156	0	0	0	=HYPERLINK("http://wormbase.org/db/get?name=WBGene00021672;class=Gene")	=HYPERLINK("http://genome.ucsc.edu/cgi-bin/hgTracks?db=ce11&position=chrI%3A237616%2D239772&simpleRepeat=pack")
chrI	Y48G1BM.7.e1	238843	239021	178	0	0	0	=HYPERLINK("http://wormbase.org/db/get?name=WBGene00021672;class=Gene")	=HYPERLINK("http://genome.ucsc.edu/cgi-bin/hgTracks?db=ce11&position=chrI%3A237843%2D240021&simpleRepeat=pack")
chrI	Y48G1BM.2.e1	240491	240532	41	0	0	0	=HYPERLINK("http://wormbase.org/db/get?name=WBGene00021668;class=Gene")	=HYPERLINK("http://genome.ucsc.edu/cgi-bin/hgTracks?db=ce11&position=chrI%3A239491%2D241532&simpleRepeat=pack")
chrI	Y48G1BM.2.e2	242321	242419	98	0	0	0	=HYPERLINK("http://wormbase.org/db/get?name=WBGene00021668;class=Gene")	=HYPERLINK("http://genome.ucsc.edu/cgi-bin/hgTracks?db=ce11&position=chrI%3A241321%2D243419&simpleRepeat=pack")
chrI	Y48G1BM.2.e3	242852	243078	226	0	0	0	=HYPERLINK("http://wormbase.org/db/get?name=WBGene00021668;class=Gene")	=HYPERLINK("http://genome.ucsc.edu/cgi-bin/hgTracks?db=ce11&position=chrI%3A241852%2D244078&simpleRepeat=pack")
chrI	Y48G1BM.2.e4	243472	243608	136	0	0	0	=HYPERLINK("http://wormbase.org/db/get?name=WBGene00021668;class=Gene")	=HYPERLINK("http://genome.ucsc.edu/cgi-bin/hgTracks?db=ce11&position=chrI%3A242472%2D244608&simpleRepeat=pack")
chrI	Y48G1BM.2.e5	243702	244062	360	0	0	0	=HYPERLINK("http://wormbase.org/db/get?name=WBGene00021668;class=Gene")	=HYPERLINK("http://genome.ucsc.edu/cgi-bin/hgTracks?db=ce11&position=chrI%3A242702%2D245062&simpleRepeat=pack")
chrI	Y48G1BM.2.e6	244490	245414	924	0	0	0	=HYPERLINK("http://wormbase.org/db/get?name=WBGene00021668;class=Gene")	=HYPERLINK("http://genome.ucsc.edu/cgi-bin/hgTracks?db=ce11&position=chrI%3A243490%2D246414&simpleRepeat=pack")
chrI	Y48G1BM.8.e7	248624	248687	63	0	0	0	=HYPERLINK("http://wormbase.org/db/get?name=WBGene00021673;class=Gene")	=HYPERLINK("http://genome.ucsc.edu/cgi-bin/hgTracks?db=ce11&position=chrI%3A247624%2D249687&simpleRepeat=pack")
chrI	Y48G1BM.8.e6	248732	248899	167	0	0	0	=HYPERLINK("http://wormbase.org/db/get?name=WBGene00021673;class=Gene")	=HYPERLINK("http://genome.ucsc.edu/cgi-bin/hgTracks?db=ce11&position=chrI%3A247732%2D249899&simpleRepeat=pack")
chrI	Y48G1BM.8.e5	248958	249050	92	0	0	0	=HYPERLINK("http://wormbase.org/db/get?name=WBGene00021673;class=Gene")	=HYPERLINK("http://genome.ucsc.edu/cgi-bin/hgTracks?db=ce11&position=chrI%3A247958%2D250050&simpleRepeat=pack")
chrI	Y48G1BM.8.e4	249495	249587	92	0	0	0	=HYPERLINK("http://wormbase.org/db/get?name=WBGene00021673;class=Gene")	=HYPERLINK("http://genome.ucsc.edu/cgi-bin/hgTracks?db=ce11&position=chrI%3A248495%2D250587&simpleRepeat=pack")
chrI	Y48G1BM.8.e3	249675	249869	194	0	0	0	=HYPERLINK("http://wormbase.org/db/get?name=WBGene00021673;class=Gene")	=HYPERLINK("http://genome.ucsc.edu/cgi-bin/hgTracks?db=ce11&position=chrI%3A248675%2D250869&simpleRepeat=pack")
chrI	Y48G1BM.8.e2	251206	251406	200	0	0	0	=HYPERLINK("http://wormbase.org/db/get?name=WBGene00021673;class=Gene")	=HYPERLINK("http://genome.ucsc.edu/cgi-bin/hgTracks?db=ce11&position=chrI%3A250206%2D252406&simpleRepeat=pack")
chrI	Y48G1BM.8.e1	251476	251580	104	0	0	0	=HYPERLINK("http://wormbase.org/db/get?name=WBGene00021673;class=Gene")	=HYPERLINK("http://genome.ucsc.edu/cgi-bin/hgTracks?db=ce11&position=chrI%3A250476%2D252580&simpleRepeat=pack")
chrI	Y48G1BM.1.e1	252118	252183	65	0	0	0	=HYPERLINK("http://wormbase.org/db/get?name=WBGene00021667;class=Gene")	=HYPERLINK("http://genome.ucsc.edu/cgi-bin/hgTracks?db=ce11&position=chrI%3A251118%2D253183&simpleRepeat=pack")
chrI	Y48G1BM.1.e2	252236	252370	134	0	0	0	=HYPERLINK("http://wormbase.org/db/get?name=WBGene00021667;class=Gene")	=HYPERLINK("http://genome.ucsc.edu/cgi-bin/hgTracks?db=ce11&position=chrI%3A251236%2D253370&simpleRepeat=pack")
chrI	Y48G1BM.1.e3	252424	253053	629	2	0	0	=HYPERLINK("http://wormbase.org/db/get?name=WBGene00021667;class=Gene")	=HYPERLINK("http://genome.ucsc.edu/cgi-bin/hgTracks?db=ce11&position=chrI%3A251424%2D254053&simpleRepeat=pack")
chrI	Y48G1BM.1.e4	253302	253469	167	0	0	0	=HYPERLINK("http://wormbase.org/db/get?name=WBGene00021667;class=Gene")	=HYPERLINK("http://genome.ucsc.edu/cgi-bin/hgTracks?db=ce11&position=chrI%3A252302%2D254469&simpleRepeat=pack")
chrI	Y48G1BM.1.e5	253708	253803	95	0	0	0	=HYPERLINK("http://wormbase.org/db/get?name=WBGene00021667;class=Gene")	=HYPERLINK("http://genome.ucsc.edu/cgi-bin/hgTracks?db=ce11&position=chrI%3A252708%2D254803&simpleRepeat=pack")
chrI	Y48G1BM.1.e6	253946	254129	183	0	0	0	=HYPERLINK("http://wormbase.org/db/get?name=WBGene00021667;class=Gene")	=HYPERLINK("http://genome.ucsc.edu/cgi-bin/hgTracks?db=ce11&position=chrI%3A252946%2D255129&simpleRepeat=pack")
chrI	Y48G1BR.1.e10	254709	254802	93	0	0	0	=HYPERLINK("http://wormbase.org/db/get?name=WBGene00021675;class=Gene")	=HYPERLINK("http://genome.ucsc.edu/cgi-bin/hgTracks?db=ce11&position=chrI%3A253709%2D255802&simpleRepeat=pack")
chrI	Y48G1BR.1.e9	254976	255079	103	0	0	0	=HYPERLINK("http://wormbase.org/db/get?name=WBGene00021675;class=Gene")	=HYPERLINK("http://genome.ucsc.edu/cgi-bin/hgTracks?db=ce11&position=chrI%3A253976%2D256079&simpleRepeat=pack")
chrI	Y48G1BR.1.e8	255195	255325	130	0	0	0	=HYPERLINK("http://wormbase.org/db/get?name=WBGene00021675;class=Gene")	=HYPERLINK("http://genome.ucsc.edu/cgi-bin/hgTracks?db=ce11&position=chrI%3A254195%2D256325&simpleRepeat=pack")
chrI	Y48G1BR.1.e7	255370	255446	76	0	0	0	=HYPERLINK("http://wormbase.org/db/get?name=WBGene00021675;class=Gene")	=HYPERLINK("http://genome.ucsc.edu/cgi-bin/hgTracks?db=ce11&position=chrI%3A254370%2D256446&simpleRepeat=pack")
chrI	Y48G1BR.1.e6	255818	255960	142	0	0	0	=HYPERLINK("http://wormbase.org/db/get?name=WBGene00021675;class=Gene")	=HYPERLINK("http://genome.ucsc.edu/cgi-bin/hgTracks?db=ce11&position=chrI%3A254818%2D256960&simpleRepeat=pack")
chrI	Y48G1BR.1.e5	256316	256643	327	4	0	0	=HYPERLINK("http://wormbase.org/db/get?name=WBGene00021675;class=Gene")	=HYPERLINK("http://genome.ucsc.edu/cgi-bin/hgTracks?db=ce11&position=chrI%3A255316%2D257643&simpleRepeat=pack")
chrI	Y48G1BR.1.e4	257418	257661	243	2	0	0	=HYPERLINK("http://wormbase.org/db/get?name=WBGene00021675;class=Gene")	=HYPERLINK("http://genome.ucsc.edu/cgi-bin/hgTracks?db=ce11&position=chrI%3A256418%2D258661&simpleRepeat=pack")
chrI	Y48G1BR.1.e3	258021	258358	337	6	0	0	=HYPERLINK("http://wormbase.org/db/get?name=WBGene00021675;class=Gene")	=HYPERLINK("http://genome.ucsc.edu/cgi-bin/hgTracks?db=ce11&position=chrI%3A257021%2D259358&simpleRepeat=pack")
chrI	Y48G1BR.1.e2	258548	258683	135	0	0	0	=HYPERLINK("http://wormbase.org/db/get?name=WBGene00021675;class=Gene")	=HYPERLINK("http://genome.ucsc.edu/cgi-bin/hgTracks?db=ce11&position=chrI%3A257548%2D259683&simpleRepeat=pack")
chrI	Y48G1BR.1.e1	259107	259157	50	0	0	0	=HYPERLINK("http://wormbase.org/db/get?name=WBGene00021675;class=Gene")	=HYPERLINK("http://genome.ucsc.edu/cgi-bin/hgTracks?db=ce11&position=chrI%3A258107%2D260157&simpleRepeat=pack")
chrI	T13E5.1.e1	263502	263618	116	0	0	0	=HYPERLINK("http://wormbase.org/db/get?name=WBGene00220069;class=Gene")	=HYPERLINK("http://genome.ucsc.edu/cgi-bin/hgTracks?db=ce11&position=chrI%3A262502%2D264618&simpleRepeat=pack")
chrI	C53D5.8.e1	272603	272623	20	0	0	0	=HYPERLINK("http://wormbase.org/db/get?name=WBGene00169222;class=Gene")	=HYPERLINK("http://genome.ucsc.edu/cgi-bin/hgTracks?db=ce11&position=chrI%3A271603%2D273623&simpleRepeat=pack")
chrI	C53D5.7.e1	272607	272627	20	0	0	0	=HYPERLINK("http://wormbase.org/db/get?name=WBGene00166448;class=Gene")	=HYPERLINK("http://genome.ucsc.edu/cgi-bin/hgTracks?db=ce11&position=chrI%3A271607%2D273627&simpleRepeat=pack")
chrI	C53D5.3.e1	280120	280206	86	0	0	0	=HYPERLINK("http://wormbase.org/db/get?name=WBGene00016904;class=Gene")	=HYPERLINK("http://genome.ucsc.edu/cgi-bin/hgTracks?db=ce11&position=chrI%3A279120%2D281206&simpleRepeat=pack")
chrI	C53D5.3.e2	280311	280445	134	0	0	0	=HYPERLINK("http://wormbase.org/db/get?name=WBGene00016904;class=Gene")	=HYPERLINK("http://genome.ucsc.edu/cgi-bin/hgTracks?db=ce11&position=chrI%3A279311%2D281445&simpleRepeat=pack")
chrI	C53D5.2.e1	283500	283649	149	0	0	0	=HYPERLINK("http://wormbase.org/db/get?name=WBGene00016903;class=Gene")	=HYPERLINK("http://genome.ucsc.edu/cgi-bin/hgTracks?db=ce11&position=chrI%3A282500%2D284649&simpleRepeat=pack")
chrI	C53D5.2.e2	284309	284538	229	0	0	0	=HYPERLINK("http://wormbase.org/db/get?name=WBGene00016903;class=Gene")	=HYPERLINK("http://genome.ucsc.edu/cgi-bin/hgTracks?db=ce11&position=chrI%3A283309%2D285538&simpleRepeat=pack")
chrI	C53D5.2.e3	285008	285211	203	0	0	0	=HYPERLINK("http://wormbase.org/db/get?name=WBGene00016903;class=Gene")	=HYPERLINK("http://genome.ucsc.edu/cgi-bin/hgTracks?db=ce11&position=chrI%3A284008%2D286211&simpleRepeat=pack")
chrI	C53D5.2.e4	285558	285638	80	0	0	0	=HYPERLINK("http://wormbase.org/db/get?name=WBGene00016903;class=Gene")	=HYPERLINK("http://genome.ucsc.edu/cgi-bin/hgTracks?db=ce11&position=chrI%3A284558%2D286638&simpleRepeat=pack")
chrI	C53D5.2.e5	285835	286115	280	0	0	0	=HYPERLINK("http://wormbase.org/db/get?name=WBGene00016903;class=Gene")	=HYPERLINK("http://genome.ucsc.edu/cgi-bin/hgTracks?db=ce11&position=chrI%3A284835%2D287115&simpleRepeat=pack")
chrI	C53D5.4a.e6	286089	286420	331	0	0	0	=HYPERLINK("http://wormbase.org/db/get?name=WBGene00016905;class=Gene")	=HYPERLINK("http://genome.ucsc.edu/cgi-bin/hgTracks?db=ce11&position=chrI%3A285089%2D287420&simpleRepeat=pack")
chrI	C53D5.4a.e5	286874	286997	123	0	0	0	=HYPERLINK("http://wormbase.org/db/get?name=WBGene00016905;class=Gene")	=HYPERLINK("http://genome.ucsc.edu/cgi-bin/hgTracks?db=ce11&position=chrI%3A285874%2D287997&simpleRepeat=pack")
chrI	C53D5.4e.e1	287509	287913	404	0	0	0	=HYPERLINK("http://wormbase.org/db/get?name=WBGene00016905;class=Gene")	=HYPERLINK("http://genome.ucsc.edu/cgi-bin/hgTracks?db=ce11&position=chrI%3A286509%2D288913&simpleRepeat=pack")
chrI	C53D5.4a.e6	286089	286420	331	0	0	0	=HYPERLINK("http://wormbase.org/db/get?name=WBGene00016905;class=Gene")	=HYPERLINK("http://genome.ucsc.edu/cgi-bin/hgTracks?db=ce11&position=chrI%3A285089%2D287420&simpleRepeat=pack")
chrI	C53D5.4a.e5	286874	286997	123	0	0	0	=HYPERLINK("http://wormbase.org/db/get?name=WBGene00016905;class=Gene")	=HYPERLINK("http://genome.ucsc.edu/cgi-bin/hgTracks?db=ce11&position=chrI%3A285874%2D287997&simpleRepeat=pack")
chrI	C53D5.4a.e4	287509	288003	494	0	0	0	=HYPERLINK("http://wormbase.org/db/get?name=WBGene00016905;class=Gene")	=HYPERLINK("http://genome.ucsc.edu/cgi-bin/hgTracks?db=ce11&position=chrI%3A286509%2D289003&simpleRepeat=pack")
chrI	C53D5.4a.e3	288558	288644	86	0	0	0	=HYPERLINK("http://wormbase.org/db/get?name=WBGene00016905;class=Gene")	=HYPERLINK("http://genome.ucsc.edu/cgi-bin/hgTracks?db=ce11&position=chrI%3A287558%2D289644&simpleRepeat=pack")
chrI	C53D5.4a.e2	288750	288902	152	0	0	0	=HYPERLINK("http://wormbase.org/db/get?name=WBGene00016905;class=Gene")	=HYPERLINK("http://genome.ucsc.edu/cgi-bin/hgTracks?db=ce11&position=chrI%3A287750%2D289902&simpleRepeat=pack")
chrI	C53D5.4a.e1	288973	289138	165	0	0	0	=HYPERLINK("http://wormbase.org/db/get?name=WBGene00016905;class=Gene")	=HYPERLINK("http://genome.ucsc.edu/cgi-bin/hgTracks?db=ce11&position=chrI%3A287973%2D290138&simpleRepeat=pack")
chrI	C53D5.4a.e6	286089	286420	331	0	0	0	=HYPERLINK("http://wormbase.org/db/get?name=WBGene00016905;class=Gene")	=HYPERLINK("http://genome.ucsc.edu/cgi-bin/hgTracks?db=ce11&position=chrI%3A285089%2D287420&simpleRepeat=pack")
chrI	C53D5.4a.e5	286874	286997	123	0	0	0	=HYPERLINK("http://wormbase.org/db/get?name=WBGene00016905;class=Gene")	=HYPERLINK("http://genome.ucsc.edu/cgi-bin/hgTracks?db=ce11&position=chrI%3A285874%2D287997&simpleRepeat=pack")
chrI	C53D5.4a.e4	287509	288003	494	0	0	0	=HYPERLINK("http://wormbase.org/db/get?name=WBGene00016905;class=Gene")	=HYPERLINK("http://genome.ucsc.edu/cgi-bin/hgTracks?db=ce11&position=chrI%3A286509%2D289003&simpleRepeat=pack")
chrI	C53D5.4a.e3	288558	288644	86	0	0	0	=HYPERLINK("http://wormbase.org/db/get?name=WBGene00016905;class=Gene")	=HYPERLINK("http://genome.ucsc.edu/cgi-bin/hgTracks?db=ce11&position=chrI%3A287558%2D289644&simpleRepeat=pack")
chrI	C53D5.4a.e2	288750	288902	152	0	0	0	=HYPERLINK("http://wormbase.org/db/get?name=WBGene00016905;class=Gene")	=HYPERLINK("http://genome.ucsc.edu/cgi-bin/hgTracks?db=ce11&position=chrI%3A287750%2D289902&simpleRepeat=pack")
chrI	C53D5.4a.e1	288973	289138	165	0	0	0	=HYPERLINK("http://wormbase.org/db/get?name=WBGene00016905;class=Gene")	=HYPERLINK("http://genome.ucsc.edu/cgi-bin/hgTracks?db=ce11&position=chrI%3A287973%2D290138&simpleRepeat=pack")
chrI	C53D5.4b.e5	286156	286420	264	0	0	0	=HYPERLINK("http://wormbase.org/db/get?name=WBGene00016905;class=Gene")	=HYPERLINK("http://genome.ucsc.edu/cgi-bin/hgTracks?db=ce11&position=chrI%3A285156%2D287420&simpleRepeat=pack")
chrI	C53D5.4e.e1	287509	287913	404	0	0	0	=HYPERLINK("http://wormbase.org/db/get?name=WBGene00016905;class=Gene")	=HYPERLINK("http://genome.ucsc.edu/cgi-bin/hgTracks?db=ce11&position=chrI%3A286509%2D288913&simpleRepeat=pack")
chrI	C53D5.4b.e5	286156	286420	264	0	0	0	=HYPERLINK("http://wormbase.org/db/get?name=WBGene00016905;class=Gene")	=HYPERLINK("http://genome.ucsc.edu/cgi-bin/hgTracks?db=ce11&position=chrI%3A285156%2D287420&simpleRepeat=pack")
chrI	C53D5.4a.e4	287509	288003	494	3	0	0	=HYPERLINK("http://wormbase.org/db/get?name=WBGene00016905;class=Gene")	=HYPERLINK("http://genome.ucsc.edu/cgi-bin/hgTracks?db=ce11&position=chrI%3A286509%2D289003&simpleRepeat=pack")
chrI	C53D5.4a.e3	288558	288644	86	0	0	0	=HYPERLINK("http://wormbase.org/db/get?name=WBGene00016905;class=Gene")	=HYPERLINK("http://genome.ucsc.edu/cgi-bin/hgTracks?db=ce11&position=chrI%3A287558%2D289644&simpleRepeat=pack")
chrI	C53D5.4a.e2	288750	288902	152	0	0	0	=HYPERLINK("http://wormbase.org/db/get?name=WBGene00016905;class=Gene")	=HYPERLINK("http://genome.ucsc.edu/cgi-bin/hgTracks?db=ce11&position=chrI%3A287750%2D289902&simpleRepeat=pack")
chrI	C53D5.4a.e1	288973	289138	165	0	0	0	=HYPERLINK("http://wormbase.org/db/get?name=WBGene00016905;class=Gene")	=HYPERLINK("http://genome.ucsc.edu/cgi-bin/hgTracks?db=ce11&position=chrI%3A287973%2D290138&simpleRepeat=pack")
chrI	C53D5.4b.e5	286156	286420	264	0	0	0	=HYPERLINK("http://wormbase.org/db/get?name=WBGene00016905;class=Gene")	=HYPERLINK("http://genome.ucsc.edu/cgi-bin/hgTracks?db=ce11&position=chrI%3A285156%2D287420&simpleRepeat=pack")
chrI	C53D5.4a.e4	287509	288003	494	0	0	0	=HYPERLINK("http://wormbase.org/db/get?name=WBGene00016905;class=Gene")	=HYPERLINK("http://genome.ucsc.edu/cgi-bin/hgTracks?db=ce11&position=chrI%3A286509%2D289003&simpleRepeat=pack")
chrI	C53D5.4a.e3	288558	288644	86	0	0	0	=HYPERLINK("http://wormbase.org/db/get?name=WBGene00016905;class=Gene")	=HYPERLINK("http://genome.ucsc.edu/cgi-bin/hgTracks?db=ce11&position=chrI%3A287558%2D289644&simpleRepeat=pack")
chrI	C53D5.4a.e2	288750	288902	152	0	0	0	=HYPERLINK("http://wormbase.org/db/get?name=WBGene00016905;class=Gene")	=HYPERLINK("http://genome.ucsc.edu/cgi-bin/hgTracks?db=ce11&position=chrI%3A287750%2D289902&simpleRepeat=pack")
chrI	C53D5.4a.e1	288973	289138	165	0	0	0	=HYPERLINK("http://wormbase.org/db/get?name=WBGene00016905;class=Gene")	=HYPERLINK("http://genome.ucsc.edu/cgi-bin/hgTracks?db=ce11&position=chrI%3A287973%2D290138&simpleRepeat=pack")
chrI	C53D5.1a.e1	291215	291307	92	0	0	0	=HYPERLINK("http://wormbase.org/db/get?name=WBGene00016902;class=Gene")	=HYPERLINK("http://genome.ucsc.edu/cgi-bin/hgTracks?db=ce11&position=chrI%3A290215%2D292307&simpleRepeat=pack")
chrI	C53D5.1a.e2	295792	295850	58	0	0	0	=HYPERLINK("http://wormbase.org/db/get?name=WBGene00016902;class=Gene")	=HYPERLINK("http://genome.ucsc.edu/cgi-bin/hgTracks?db=ce11&position=chrI%3A294792%2D296850&simpleRepeat=pack")
chrI	C53D5.1a.e3	302595	302704	109	0	0	0	=HYPERLINK("http://wormbase.org/db/get?name=WBGene00016902;class=Gene")	=HYPERLINK("http://genome.ucsc.edu/cgi-bin/hgTracks?db=ce11&position=chrI%3A301595%2D303704&simpleRepeat=pack")
chrI	C53D5.1a.e4	302761	302830	69	0	0	0	=HYPERLINK("http://wormbase.org/db/get?name=WBGene00016902;class=Gene")	=HYPERLINK("http://genome.ucsc.edu/cgi-bin/hgTracks?db=ce11&position=chrI%3A301761%2D303830&simpleRepeat=pack")
chrI	C53D5.1a.e5	303203	303728	525	0	0	0	=HYPERLINK("http://wormbase.org/db/get?name=WBGene00016902;class=Gene")	=HYPERLINK("http://genome.ucsc.edu/cgi-bin/hgTracks?db=ce11&position=chrI%3A302203%2D304728&simpleRepeat=pack")
chrI	C53D5.1a.e6	303788	303909	121	0	0	0	=HYPERLINK("http://wormbase.org/db/get?name=WBGene00016902;class=Gene")	=HYPERLINK("http://genome.ucsc.edu/cgi-bin/hgTracks?db=ce11&position=chrI%3A302788%2D304909&simpleRepeat=pack")
chrI	C53D5.1a.e7	304093	304255	162	0	0	0	=HYPERLINK("http://wormbase.org/db/get?name=WBGene00016902;class=Gene")	=HYPERLINK("http://genome.ucsc.edu/cgi-bin/hgTracks?db=ce11&position=chrI%3A303093%2D305255&simpleRepeat=pack")
chrI	C53D5.1a.e8	304928	305460	532	0	0	0	=HYPERLINK("http://wormbase.org/db/get?name=WBGene00016902;class=Gene")	=HYPERLINK("http://genome.ucsc.edu/cgi-bin/hgTracks?db=ce11&position=chrI%3A303928%2D306460&simpleRepeat=pack")
chrI	C53D5.1b.e1	295363	295420	57	0	0	0	=HYPERLINK("http://wormbase.org/db/get?name=WBGene00016902;class=Gene")	=HYPERLINK("http://genome.ucsc.edu/cgi-bin/hgTracks?db=ce11&position=chrI%3A294363%2D296420&simpleRepeat=pack")
chrI	C53D5.1a.e2	295792	295850	58	0	0	0	=HYPERLINK("http://wormbase.org/db/get?name=WBGene00016902;class=Gene")	=HYPERLINK("http://genome.ucsc.edu/cgi-bin/hgTracks?db=ce11&position=chrI%3A294792%2D296850&simpleRepeat=pack")
chrI	C53D5.1a.e3	302595	302704	109	0	0	0	=HYPERLINK("http://wormbase.org/db/get?name=WBGene00016902;class=Gene")	=HYPERLINK("http://genome.ucsc.edu/cgi-bin/hgTracks?db=ce11&position=chrI%3A301595%2D303704&simpleRepeat=pack")
chrI	C53D5.1a.e4	302761	302830	69	0	0	0	=HYPERLINK("http://wormbase.org/db/get?name=WBGene00016902;class=Gene")	=HYPERLINK("http://genome.ucsc.edu/cgi-bin/hgTracks?db=ce11&position=chrI%3A301761%2D303830&simpleRepeat=pack")
chrI	C53D5.1a.e5	303203	303728	525	0	0	0	=HYPERLINK("http://wormbase.org/db/get?name=WBGene00016902;class=Gene")	=HYPERLINK("http://genome.ucsc.edu/cgi-bin/hgTracks?db=ce11&position=chrI%3A302203%2D304728&simpleRepeat=pack")
chrI	C53D5.1a.e6	303788	303909	121	0	0	0	=HYPERLINK("http://wormbase.org/db/get?name=WBGene00016902;class=Gene")	=HYPERLINK("http://genome.ucsc.edu/cgi-bin/hgTracks?db=ce11&position=chrI%3A302788%2D304909&simpleRepeat=pack")
chrI	C53D5.1a.e7	304093	304255	162	0	0	0	=HYPERLINK("http://wormbase.org/db/get?name=WBGene00016902;class=Gene")	=HYPERLINK("http://genome.ucsc.edu/cgi-bin/hgTracks?db=ce11&position=chrI%3A303093%2D305255&simpleRepeat=pack")
chrI	C53D5.1a.e8	304928	305460	532	0	0	0	=HYPERLINK("http://wormbase.org/db/get?name=WBGene00016902;class=Gene")	=HYPERLINK("http://genome.ucsc.edu/cgi-bin/hgTracks?db=ce11&position=chrI%3A303928%2D306460&simpleRepeat=pack")
chrI	C53D5.1d.e1	301196	301234	38	0	0	0	=HYPERLINK("http://wormbase.org/db/get?name=WBGene00016902;class=Gene")	=HYPERLINK("http://genome.ucsc.edu/cgi-bin/hgTracks?db=ce11&position=chrI%3A300196%2D302234&simpleRepeat=pack")
chrI	C53D5.1a.e3	302595	302704	109	0	0	0	=HYPERLINK("http://wormbase.org/db/get?name=WBGene00016902;class=Gene")	=HYPERLINK("http://genome.ucsc.edu/cgi-bin/hgTracks?db=ce11&position=chrI%3A301595%2D303704&simpleRepeat=pack")
chrI	C53D5.1a.e4	302761	302830	69	0	0	0	=HYPERLINK("http://wormbase.org/db/get?name=WBGene00016902;class=Gene")	=HYPERLINK("http://genome.ucsc.edu/cgi-bin/hgTracks?db=ce11&position=chrI%3A301761%2D303830&simpleRepeat=pack")
chrI	C53D5.1a.e5	303203	303728	525	0	0	0	=HYPERLINK("http://wormbase.org/db/get?name=WBGene00016902;class=Gene")	=HYPERLINK("http://genome.ucsc.edu/cgi-bin/hgTracks?db=ce11&position=chrI%3A302203%2D304728&simpleRepeat=pack")
chrI	C53D5.1a.e6	303788	303909	121	0	0	0	=HYPERLINK("http://wormbase.org/db/get?name=WBGene00016902;class=Gene")	=HYPERLINK("http://genome.ucsc.edu/cgi-bin/hgTracks?db=ce11&position=chrI%3A302788%2D304909&simpleRepeat=pack")
chrI	C53D5.1a.e7	304093	304255	162	0	0	0	=HYPERLINK("http://wormbase.org/db/get?name=WBGene00016902;class=Gene")	=HYPERLINK("http://genome.ucsc.edu/cgi-bin/hgTracks?db=ce11&position=chrI%3A303093%2D305255&simpleRepeat=pack")
chrI	C53D5.1a.e8	304928	305460	532	0	0	0	=HYPERLINK("http://wormbase.org/db/get?name=WBGene00016902;class=Gene")	=HYPERLINK("http://genome.ucsc.edu/cgi-bin/hgTracks?db=ce11&position=chrI%3A303928%2D306460&simpleRepeat=pack")
chrI	C53D5.1c.e1	302595	302704	109	0	0	0	=HYPERLINK("http://wormbase.org/db/get?name=WBGene00016902;class=Gene")	=HYPERLINK("http://genome.ucsc.edu/cgi-bin/hgTracks?db=ce11&position=chrI%3A301595%2D303704&simpleRepeat=pack")
chrI	C53D5.1a.e4	302761	302830	69	0	0	0	=HYPERLINK("http://wormbase.org/db/get?name=WBGene00016902;class=Gene")	=HYPERLINK("http://genome.ucsc.edu/cgi-bin/hgTracks?db=ce11&position=chrI%3A301761%2D303830&simpleRepeat=pack")
chrI	C53D5.1a.e5	303203	303728	525	0	0	0	=HYPERLINK("http://wormbase.org/db/get?name=WBGene00016902;class=Gene")	=HYPERLINK("http://genome.ucsc.edu/cgi-bin/hgTracks?db=ce11&position=chrI%3A302203%2D304728&simpleRepeat=pack")
chrI	C53D5.1a.e6	303788	303909	121	0	0	0	=HYPERLINK("http://wormbase.org/db/get?name=WBGene00016902;class=Gene")	=HYPERLINK("http://genome.ucsc.edu/cgi-bin/hgTracks?db=ce11&position=chrI%3A302788%2D304909&simpleRepeat=pack")
chrI	C53D5.1a.e7	304093	304255	162	0	0	0	=HYPERLINK("http://wormbase.org/db/get?name=WBGene00016902;class=Gene")	=HYPERLINK("http://genome.ucsc.edu/cgi-bin/hgTracks?db=ce11&position=chrI%3A303093%2D305255&simpleRepeat=pack")
chrI	C53D5.1a.e8	304928	305460	532	0	0	0	=HYPERLINK("http://wormbase.org/db/get?name=WBGene00016902;class=Gene")	=HYPERLINK("http://genome.ucsc.edu/cgi-bin/hgTracks?db=ce11&position=chrI%3A303928%2D306460&simpleRepeat=pack")
chrI	C53D5.5a.e7	305810	306088	278	0	0	0	=HYPERLINK("http://wormbase.org/db/get?name=WBGene00016906;class=Gene")	=HYPERLINK("http://genome.ucsc.edu/cgi-bin/hgTracks?db=ce11&position=chrI%3A304810%2D307088&simpleRepeat=pack")
chrI	C53D5.5a.e6	306290	306608	318	0	0	0	=HYPERLINK("http://wormbase.org/db/get?name=WBGene00016906;class=Gene")	=HYPERLINK("http://genome.ucsc.edu/cgi-bin/hgTracks?db=ce11&position=chrI%3A305290%2D307608&simpleRepeat=pack")
chrI	C53D5.5a.e5	307091	307814	723	0	0	0	=HYPERLINK("http://wormbase.org/db/get?name=WBGene00016906;class=Gene")	=HYPERLINK("http://genome.ucsc.edu/cgi-bin/hgTracks?db=ce11&position=chrI%3A306091%2D308814&simpleRepeat=pack")
chrI	C53D5.5a.e4	308571	308791	220	0	0	0	=HYPERLINK("http://wormbase.org/db/get?name=WBGene00016906;class=Gene")	=HYPERLINK("http://genome.ucsc.edu/cgi-bin/hgTracks?db=ce11&position=chrI%3A307571%2D309791&simpleRepeat=pack")
chrI	C53D5.5a.e3	309205	309434	229	0	0	0	=HYPERLINK("http://wormbase.org/db/get?name=WBGene00016906;class=Gene")	=HYPERLINK("http://genome.ucsc.edu/cgi-bin/hgTracks?db=ce11&position=chrI%3A308205%2D310434&simpleRepeat=pack")
chrI	C53D5.5b.2.e2	309542	309763	221	0	0	0	=HYPERLINK("http://wormbase.org/db/get?name=WBGene00016906;class=Gene")	=HYPERLINK("http://genome.ucsc.edu/cgi-bin/hgTracks?db=ce11&position=chrI%3A308542%2D310763&simpleRepeat=pack")
chrI	C53D5.5b.2.e1	310078	310082	4	0	0	0	=HYPERLINK("http://wormbase.org/db/get?name=WBGene00016906;class=Gene")	=HYPERLINK("http://genome.ucsc.edu/cgi-bin/hgTracks?db=ce11&position=chrI%3A309078%2D311082&simpleRepeat=pack")
chrI	C53D5.5a.e7	305810	306088	278	0	0	0	=HYPERLINK("http://wormbase.org/db/get?name=WBGene00016906;class=Gene")	=HYPERLINK("http://genome.ucsc.edu/cgi-bin/hgTracks?db=ce11&position=chrI%3A304810%2D307088&simpleRepeat=pack")
chrI	C53D5.5a.e6	306290	306608	318	0	0	0	=HYPERLINK("http://wormbase.org/db/get?name=WBGene00016906;class=Gene")	=HYPERLINK("http://genome.ucsc.edu/cgi-bin/hgTracks?db=ce11&position=chrI%3A305290%2D307608&simpleRepeat=pack")
chrI	C53D5.5a.e5	307091	307814	723	0	0	0	=HYPERLINK("http://wormbase.org/db/get?name=WBGene00016906;class=Gene")	=HYPERLINK("http://genome.ucsc.edu/cgi-bin/hgTracks?db=ce11&position=chrI%3A306091%2D308814&simpleRepeat=pack")
chrI	C53D5.5a.e4	308571	308791	220	0	0	0	=HYPERLINK("http://wormbase.org/db/get?name=WBGene00016906;class=Gene")	=HYPERLINK("http://genome.ucsc.edu/cgi-bin/hgTracks?db=ce11&position=chrI%3A307571%2D309791&simpleRepeat=pack")
chrI	C53D5.5a.e3	309205	309434	229	0	0	0	=HYPERLINK("http://wormbase.org/db/get?name=WBGene00016906;class=Gene")	=HYPERLINK("http://genome.ucsc.edu/cgi-bin/hgTracks?db=ce11&position=chrI%3A308205%2D310434&simpleRepeat=pack")
chrI	C53D5.5a.e2	309542	309761	219	0	0	0	=HYPERLINK("http://wormbase.org/db/get?name=WBGene00016906;class=Gene")	=HYPERLINK("http://genome.ucsc.edu/cgi-bin/hgTracks?db=ce11&position=chrI%3A308542%2D310761&simpleRepeat=pack")
chrI	C53D5.5a.e1	310762	310802	40	0	0	0	=HYPERLINK("http://wormbase.org/db/get?name=WBGene00016906;class=Gene")	=HYPERLINK("http://genome.ucsc.edu/cgi-bin/hgTracks?db=ce11&position=chrI%3A309762%2D311802&simpleRepeat=pack")
chrI	C53D5.5a.e7	305810	306088	278	0	0	0	=HYPERLINK("http://wormbase.org/db/get?name=WBGene00016906;class=Gene")	=HYPERLINK("http://genome.ucsc.edu/cgi-bin/hgTracks?db=ce11&position=chrI%3A304810%2D307088&simpleRepeat=pack")
chrI	C53D5.5a.e6	306290	306608	318	0	0	0	=HYPERLINK("http://wormbase.org/db/get?name=WBGene00016906;class=Gene")	=HYPERLINK("http://genome.ucsc.edu/cgi-bin/hgTracks?db=ce11&position=chrI%3A305290%2D307608&simpleRepeat=pack")
chrI	C53D5.5a.e5	307091	307814	723	0	0	0	=HYPERLINK("http://wormbase.org/db/get?name=WBGene00016906;class=Gene")	=HYPERLINK("http://genome.ucsc.edu/cgi-bin/hgTracks?db=ce11&position=chrI%3A306091%2D308814&simpleRepeat=pack")
chrI	C53D5.5a.e4	308571	308791	220	0	0	0	=HYPERLINK("http://wormbase.org/db/get?name=WBGene00016906;class=Gene")	=HYPERLINK("http://genome.ucsc.edu/cgi-bin/hgTracks?db=ce11&position=chrI%3A307571%2D309791&simpleRepeat=pack")
chrI	C53D5.5a.e3	309205	309434	229	0	0	0	=HYPERLINK("http://wormbase.org/db/get?name=WBGene00016906;class=Gene")	=HYPERLINK("http://genome.ucsc.edu/cgi-bin/hgTracks?db=ce11&position=chrI%3A308205%2D310434&simpleRepeat=pack")
chrI	C53D5.5b.1.e2	309542	309761	219	0	0	0	=HYPERLINK("http://wormbase.org/db/get?name=WBGene00016906;class=Gene")	=HYPERLINK("http://genome.ucsc.edu/cgi-bin/hgTracks?db=ce11&position=chrI%3A308542%2D310761&simpleRepeat=pack")
chrI	C53D5.5b.1.e1	310762	310887	125	0	0	0	=HYPERLINK("http://wormbase.org/db/get?name=WBGene00016906;class=Gene")	=HYPERLINK("http://genome.ucsc.edu/cgi-bin/hgTracks?db=ce11&position=chrI%3A309762%2D311887&simpleRepeat=pack")
chrI	C53D5.5a.e7	305810	306088	278	0	0	0	=HYPERLINK("http://wormbase.org/db/get?name=WBGene00016906;class=Gene")	=HYPERLINK("http://genome.ucsc.edu/cgi-bin/hgTracks?db=ce11&position=chrI%3A304810%2D307088&simpleRepeat=pack")
chrI	C53D5.5a.e6	306290	306608	318	0	0	0	=HYPERLINK("http://wormbase.org/db/get?name=WBGene00016906;class=Gene")	=HYPERLINK("http://genome.ucsc.edu/cgi-bin/hgTracks?db=ce11&position=chrI%3A305290%2D307608&simpleRepeat=pack")
chrI	C53D5.5a.e5	307091	307814	723	0	0	0	=HYPERLINK("http://wormbase.org/db/get?name=WBGene00016906;class=Gene")	=HYPERLINK("http://genome.ucsc.edu/cgi-bin/hgTracks?db=ce11&position=chrI%3A306091%2D308814&simpleRepeat=pack")
chrI	C53D5.5a.e4	308571	308791	220	0	0	0	=HYPERLINK("http://wormbase.org/db/get?name=WBGene00016906;class=Gene")	=HYPERLINK("http://genome.ucsc.edu/cgi-bin/hgTracks?db=ce11&position=chrI%3A307571%2D309791&simpleRepeat=pack")
chrI	C53D5.5a.e3	309205	309434	229	0	0	0	=HYPERLINK("http://wormbase.org/db/get?name=WBGene00016906;class=Gene")	=HYPERLINK("http://genome.ucsc.edu/cgi-bin/hgTracks?db=ce11&position=chrI%3A308205%2D310434&simpleRepeat=pack")
chrI	C53D5.5b.3.e2	309542	309760	218	0	0	0	=HYPERLINK("http://wormbase.org/db/get?name=WBGene00016906;class=Gene")	=HYPERLINK("http://genome.ucsc.edu/cgi-bin/hgTracks?db=ce11&position=chrI%3A308542%2D310760&simpleRepeat=pack")
chrI	C53D5.5b.3.e1	310762	311130	368	0	0	0	=HYPERLINK("http://wormbase.org/db/get?name=WBGene00016906;class=Gene")	=HYPERLINK("http://genome.ucsc.edu/cgi-bin/hgTracks?db=ce11&position=chrI%3A309762%2D312130&simpleRepeat=pack")
chrI	C53D5.6.e7	310980	311576	596	0	0	0	=HYPERLINK("http://wormbase.org/db/get?name=WBGene00002077;class=Gene")	=HYPERLINK("http://genome.ucsc.edu/cgi-bin/hgTracks?db=ce11&position=chrI%3A309980%2D312576&simpleRepeat=pack")
chrI	C53D5.6.e6	311634	311784	150	0	2	0	=HYPERLINK("http://wormbase.org/db/get?name=WBGene00002077;class=Gene")	=HYPERLINK("http://genome.ucsc.edu/cgi-bin/hgTracks?db=ce11&position=chrI%3A310634%2D312784&simpleRepeat=pack")
chrI	C53D5.6.e5	311836	312878	1042	0	0	0	=HYPERLINK("http://wormbase.org/db/get?name=WBGene00002077;class=Gene")	=HYPERLINK("http://genome.ucsc.edu/cgi-bin/hgTracks?db=ce11&position=chrI%3A310836%2D313878&simpleRepeat=pack")
chrI	C53D5.6.e4	312926	313842	916	0	0	5	=HYPERLINK("http://wormbase.org/db/get?name=WBGene00002077;class=Gene")	=HYPERLINK("http://genome.ucsc.edu/cgi-bin/hgTracks?db=ce11&position=chrI%3A311926%2D314842&simpleRepeat=pack")
chrI	C53D5.6.e3	313888	314102	214	0	0	0	=HYPERLINK("http://wormbase.org/db/get?name=WBGene00002077;class=Gene")	=HYPERLINK("http://genome.ucsc.edu/cgi-bin/hgTracks?db=ce11&position=chrI%3A312888%2D315102&simpleRepeat=pack")
chrI	C53D5.6.e2	314154	314774	620	0	0	41	=HYPERLINK("http://wormbase.org/db/get?name=WBGene00002077;class=Gene")	=HYPERLINK("http://genome.ucsc.edu/cgi-bin/hgTracks?db=ce11&position=chrI%3A313154%2D315774&simpleRepeat=pack")
chrI	C53D5.6.e1	314823	314989	166	0	0	0	=HYPERLINK("http://wormbase.org/db/get?name=WBGene00002077;class=Gene")	=HYPERLINK("http://genome.ucsc.edu/cgi-bin/hgTracks?db=ce11&position=chrI%3A313823%2D315989&simpleRepeat=pack")
chrI	Y48G1A.7.e4	316637	317144	507	0	0	3	=HYPERLINK("http://wormbase.org/db/get?name=Y48G1A.7.e4;class=Gene")	=HYPERLINK("http://genome.ucsc.edu/cgi-bin/hgTracks?db=ce11&position=chrI%3A315637%2D318144&simpleRepeat=pack")
chrI	Y48G1A.7.e3	317192	317414	222	0	0	0	=HYPERLINK("http://wormbase.org/db/get?name=Y48G1A.7.e3;class=Gene")	=HYPERLINK("http://genome.ucsc.edu/cgi-bin/hgTracks?db=ce11&position=chrI%3A316192%2D318414&simpleRepeat=pack")
chrI	Y48G1A.7.e2	317457	317606	149	0	0	0	=HYPERLINK("http://wormbase.org/db/get?name=Y48G1A.7.e2;class=Gene")	=HYPERLINK("http://genome.ucsc.edu/cgi-bin/hgTracks?db=ce11&position=chrI%3A316457%2D318606&simpleRepeat=pack")
chrI	Y48G1A.7.e1	318219	318258	39	0	3	8	=HYPERLINK("http://wormbase.org/db/get?name=Y48G1A.7.e1;class=Gene")	=HYPERLINK("http://genome.ucsc.edu/cgi-bin/hgTracks?db=ce11&position=chrI%3A317219%2D319258&simpleRepeat=pack")
chrI	Y48G1A.5a.e5	318542	319128	586	0	0	0	=HYPERLINK("http://wormbase.org/db/get?name=WBGene00002079;class=Gene")	=HYPERLINK("http://genome.ucsc.edu/cgi-bin/hgTracks?db=ce11&position=chrI%3A317542%2D320128&simpleRepeat=pack")
chrI	Y48G1A.5b.e1	319738	320290	552	0	0	0	=HYPERLINK("http://wormbase.org/db/get?name=WBGene00002079;class=Gene")	=HYPERLINK("http://genome.ucsc.edu/cgi-bin/hgTracks?db=ce11&position=chrI%3A318738%2D321290&simpleRepeat=pack")
chrI	Y48G1A.5a.e5	318542	319128	586	0	0	0	=HYPERLINK("http://wormbase.org/db/get?name=WBGene00002079;class=Gene")	=HYPERLINK("http://genome.ucsc.edu/cgi-bin/hgTracks?db=ce11&position=chrI%3A317542%2D320128&simpleRepeat=pack")
chrI	Y48G1A.5a.e4	319738	320417	679	0	0	0	=HYPERLINK("http://wormbase.org/db/get?name=WBGene00002079;class=Gene")	=HYPERLINK("http://genome.ucsc.edu/cgi-bin/hgTracks?db=ce11&position=chrI%3A318738%2D321417&simpleRepeat=pack")
chrI	Y48G1A.5a.e3	321075	322388	1313	1	82	0	=HYPERLINK("http://wormbase.org/db/get?name=WBGene00002079;class=Gene")	=HYPERLINK("http://genome.ucsc.edu/cgi-bin/hgTracks?db=ce11&position=chrI%3A320075%2D323388&simpleRepeat=pack")
chrI	Y48G1A.5a.e2	322785	323093	308	0	25	0	=HYPERLINK("http://wormbase.org/db/get?name=WBGene00002079;class=Gene")	=HYPERLINK("http://genome.ucsc.edu/cgi-bin/hgTracks?db=ce11&position=chrI%3A321785%2D324093&simpleRepeat=pack")
chrI	Y48G1A.5a.e1	323143	323352	209	0	0	0	=HYPERLINK("http://wormbase.org/db/get?name=WBGene00002079;class=Gene")	=HYPERLINK("http://genome.ucsc.edu/cgi-bin/hgTracks?db=ce11&position=chrI%3A322143%2D324352&simpleRepeat=pack")
chrI	Y48G1A.4.e1	323860	323934	74	0	0	0	=HYPERLINK("http://wormbase.org/db/get?name=WBGene00021660;class=Gene")	=HYPERLINK("http://genome.ucsc.edu/cgi-bin/hgTracks?db=ce11&position=chrI%3A322860%2D324934&simpleRepeat=pack")
chrI	Y48G1A.4.e2	323979	324240	261	0	0	0	=HYPERLINK("http://wormbase.org/db/get?name=WBGene00021660;class=Gene")	=HYPERLINK("http://genome.ucsc.edu/cgi-bin/hgTracks?db=ce11&position=chrI%3A322979%2D325240&simpleRepeat=pack")
chrI	Y48G1A.4.e3	324289	324653	364	0	0	0	=HYPERLINK("http://wormbase.org/db/get?name=WBGene00021660;class=Gene")	=HYPERLINK("http://genome.ucsc.edu/cgi-bin/hgTracks?db=ce11&position=chrI%3A323289%2D325653&simpleRepeat=pack")
chrI	Y48G1A.4.e4	325299	325413	114	0	0	0	=HYPERLINK("http://wormbase.org/db/get?name=WBGene00021660;class=Gene")	=HYPERLINK("http://genome.ucsc.edu/cgi-bin/hgTracks?db=ce11&position=chrI%3A324299%2D326413&simpleRepeat=pack")
chrI	Y48G1A.4.e5	325462	326048	586	0	0	0	=HYPERLINK("http://wormbase.org/db/get?name=WBGene00021660;class=Gene")	=HYPERLINK("http://genome.ucsc.edu/cgi-bin/hgTracks?db=ce11&position=chrI%3A324462%2D327048&simpleRepeat=pack")
chrI	Y48G1A.4.e6	326959	327245	286	0	0	0	=HYPERLINK("http://wormbase.org/db/get?name=WBGene00021660;class=Gene")	=HYPERLINK("http://genome.ucsc.edu/cgi-bin/hgTracks?db=ce11&position=chrI%3A325959%2D328245&simpleRepeat=pack")
chrI	Y48G1A.4.e7	327847	327979	132	0	0	0	=HYPERLINK("http://wormbase.org/db/get?name=WBGene00021660;class=Gene")	=HYPERLINK("http://genome.ucsc.edu/cgi-bin/hgTracks?db=ce11&position=chrI%3A326847%2D328979&simpleRepeat=pack")
chrI	Y48G1A.4.e8	330111	330990	879	2	0	0	=HYPERLINK("http://wormbase.org/db/get?name=WBGene00021660;class=Gene")	=HYPERLINK("http://genome.ucsc.edu/cgi-bin/hgTracks?db=ce11&position=chrI%3A329111%2D331990&simpleRepeat=pack")
chrI	Y48G1A.3.e1	332609	332764	155	0	0	0	=HYPERLINK("http://wormbase.org/db/get?name=WBGene00000917;class=Gene")	=HYPERLINK("http://genome.ucsc.edu/cgi-bin/hgTracks?db=ce11&position=chrI%3A331609%2D333764&simpleRepeat=pack")
chrI	Y48G1A.3.e2	332846	332949	103	0	0	0	=HYPERLINK("http://wormbase.org/db/get?name=WBGene00000917;class=Gene")	=HYPERLINK("http://genome.ucsc.edu/cgi-bin/hgTracks?db=ce11&position=chrI%3A331846%2D333949&simpleRepeat=pack")
chrI	Y48G1A.3.e3	333791	334110	319	0	0	0	=HYPERLINK("http://wormbase.org/db/get?name=WBGene00000917;class=Gene")	=HYPERLINK("http://genome.ucsc.edu/cgi-bin/hgTracks?db=ce11&position=chrI%3A332791%2D335110&simpleRepeat=pack")
chrI	Y48G1A.3.e4	335709	336143	434	0	0	0	=HYPERLINK("http://wormbase.org/db/get?name=WBGene00000917;class=Gene")	=HYPERLINK("http://genome.ucsc.edu/cgi-bin/hgTracks?db=ce11&position=chrI%3A334709%2D337143&simpleRepeat=pack")
chrI	Y48G1A.3.e5	337565	337844	279	0	0	0	=HYPERLINK("http://wormbase.org/db/get?name=WBGene00000917;class=Gene")	=HYPERLINK("http://genome.ucsc.edu/cgi-bin/hgTracks?db=ce11&position=chrI%3A336565%2D338844&simpleRepeat=pack")
chrI	Y48G1A.6a.e7	343250	343649	399	0	0	0	=HYPERLINK("http://wormbase.org/db/get?name=WBGene00021661;class=Gene")	=HYPERLINK("http://genome.ucsc.edu/cgi-bin/hgTracks?db=ce11&position=chrI%3A342250%2D344649&simpleRepeat=pack")
chrI	Y48G1A.6a.e6	343894	344033	139	0	0	0	=HYPERLINK("http://wormbase.org/db/get?name=WBGene00021661;class=Gene")	=HYPERLINK("http://genome.ucsc.edu/cgi-bin/hgTracks?db=ce11&position=chrI%3A342894%2D345033&simpleRepeat=pack")
chrI	Y48G1A.6a.e5	345021	345830	809	0	0	0	=HYPERLINK("http://wormbase.org/db/get?name=WBGene00021661;class=Gene")	=HYPERLINK("http://genome.ucsc.edu/cgi-bin/hgTracks?db=ce11&position=chrI%3A344021%2D346830&simpleRepeat=pack")
chrI	Y48G1A.6a.e4	346375	346516	141	0	0	0	=HYPERLINK("http://wormbase.org/db/get?name=WBGene00021661;class=Gene")	=HYPERLINK("http://genome.ucsc.edu/cgi-bin/hgTracks?db=ce11&position=chrI%3A345375%2D347516&simpleRepeat=pack")
chrI	Y48G1A.6a.e3	346561	346742	181	0	0	0	=HYPERLINK("http://wormbase.org/db/get?name=WBGene00021661;class=Gene")	=HYPERLINK("http://genome.ucsc.edu/cgi-bin/hgTracks?db=ce11&position=chrI%3A345561%2D347742&simpleRepeat=pack")
chrI	Y48G1A.6a.e2	346793	347044	251	0	0	0	=HYPERLINK("http://wormbase.org/db/get?name=WBGene00021661;class=Gene")	=HYPERLINK("http://genome.ucsc.edu/cgi-bin/hgTracks?db=ce11&position=chrI%3A345793%2D348044&simpleRepeat=pack")
chrI	Y48G1A.6b.e1	347093	347141	48	0	0	0	=HYPERLINK("http://wormbase.org/db/get?name=WBGene00021661;class=Gene")	=HYPERLINK("http://genome.ucsc.edu/cgi-bin/hgTracks?db=ce11&position=chrI%3A346093%2D348141&simpleRepeat=pack")
chrI	Y48G1A.6a.e7	343250	343649	399	0	0	0	=HYPERLINK("http://wormbase.org/db/get?name=WBGene00021661;class=Gene")	=HYPERLINK("http://genome.ucsc.edu/cgi-bin/hgTracks?db=ce11&position=chrI%3A342250%2D344649&simpleRepeat=pack")
chrI	Y48G1A.6a.e6	343894	344033	139	0	0	0	=HYPERLINK("http://wormbase.org/db/get?name=WBGene00021661;class=Gene")	=HYPERLINK("http://genome.ucsc.edu/cgi-bin/hgTracks?db=ce11&position=chrI%3A342894%2D345033&simpleRepeat=pack")
chrI	Y48G1A.6a.e5	345021	345830	809	0	0	0	=HYPERLINK("http://wormbase.org/db/get?name=WBGene00021661;class=Gene")	=HYPERLINK("http://genome.ucsc.edu/cgi-bin/hgTracks?db=ce11&position=chrI%3A344021%2D346830&simpleRepeat=pack")
chrI	Y48G1A.6a.e4	346375	346516	141	0	0	0	=HYPERLINK("http://wormbase.org/db/get?name=WBGene00021661;class=Gene")	=HYPERLINK("http://genome.ucsc.edu/cgi-bin/hgTracks?db=ce11&position=chrI%3A345375%2D347516&simpleRepeat=pack")
chrI	Y48G1A.6a.e3	346561	346742	181	0	0	0	=HYPERLINK("http://wormbase.org/db/get?name=WBGene00021661;class=Gene")	=HYPERLINK("http://genome.ucsc.edu/cgi-bin/hgTracks?db=ce11&position=chrI%3A345561%2D347742&simpleRepeat=pack")
chrI	Y48G1A.6a.e2	346793	347044	251	0	0	0	=HYPERLINK("http://wormbase.org/db/get?name=WBGene00021661;class=Gene")	=HYPERLINK("http://genome.ucsc.edu/cgi-bin/hgTracks?db=ce11&position=chrI%3A345793%2D348044&simpleRepeat=pack")
chrI	Y48G1A.6a.e1	348305	348364	59	0	0	0	=HYPERLINK("http://wormbase.org/db/get?name=WBGene00021661;class=Gene")	=HYPERLINK("http://genome.ucsc.edu/cgi-bin/hgTracks?db=ce11&position=chrI%3A347305%2D349364&simpleRepeat=pack")
chrI	Y48G1A.2.e1	347469	347581	112	0	0	0	=HYPERLINK("http://wormbase.org/db/get?name=WBGene00021658;class=Gene")	=HYPERLINK("http://genome.ucsc.edu/cgi-bin/hgTracks?db=ce11&position=chrI%3A346469%2D348581&simpleRepeat=pack")
chrI	Y48G1A.2.e2	347630	347706	76	0	0	0	=HYPERLINK("http://wormbase.org/db/get?name=WBGene00021658;class=Gene")	=HYPERLINK("http://genome.ucsc.edu/cgi-bin/hgTracks?db=ce11&position=chrI%3A346630%2D348706&simpleRepeat=pack")
chrI	Y48G1A.2.e3	347762	347983	221	0	0	0	=HYPERLINK("http://wormbase.org/db/get?name=WBGene00021658;class=Gene")	=HYPERLINK("http://genome.ucsc.edu/cgi-bin/hgTracks?db=ce11&position=chrI%3A346762%2D348983&simpleRepeat=pack")
chrI	Y48G1A.2.e4	348042	348358	316	0	0	0	=HYPERLINK("http://wormbase.org/db/get?name=WBGene00021658;class=Gene")	=HYPERLINK("http://genome.ucsc.edu/cgi-bin/hgTracks?db=ce11&position=chrI%3A347042%2D349358&simpleRepeat=pack")
chrI	Y48G1A.1.e1	348535	348619	84	0	0	0	=HYPERLINK("http://wormbase.org/db/get?name=WBGene00021657;class=Gene")	=HYPERLINK("http://genome.ucsc.edu/cgi-bin/hgTracks?db=ce11&position=chrI%3A347535%2D349619&simpleRepeat=pack")
chrI	Y48G1A.1.e2	348677	348904	227	0	0	0	=HYPERLINK("http://wormbase.org/db/get?name=WBGene00021657;class=Gene")	=HYPERLINK("http://genome.ucsc.edu/cgi-bin/hgTracks?db=ce11&position=chrI%3A347677%2D349904&simpleRepeat=pack")
chrI	Y48G1A.1.e3	349352	349680	328	0	0	0	=HYPERLINK("http://wormbase.org/db/get?name=WBGene00021657;class=Gene")	=HYPERLINK("http://genome.ucsc.edu/cgi-bin/hgTracks?db=ce11&position=chrI%3A348352%2D350680&simpleRepeat=pack")
chrI	Y48G1A.1.e4	350185	350346	161	0	0	0	=HYPERLINK("http://wormbase.org/db/get?name=WBGene00021657;class=Gene")	=HYPERLINK("http://genome.ucsc.edu/cgi-bin/hgTracks?db=ce11&position=chrI%3A349185%2D351346&simpleRepeat=pack")
chrI	Y48G1A.1.e5	350641	350985	344	0	0	0	=HYPERLINK("http://wormbase.org/db/get?name=WBGene00021657;class=Gene")	=HYPERLINK("http://genome.ucsc.edu/cgi-bin/hgTracks?db=ce11&position=chrI%3A349641%2D351985&simpleRepeat=pack")
chrI	Y48G1A.1.e6	351794	352080	286	0	0	0	=HYPERLINK("http://wormbase.org/db/get?name=WBGene00021657;class=Gene")	=HYPERLINK("http://genome.ucsc.edu/cgi-bin/hgTracks?db=ce11&position=chrI%3A350794%2D353080&simpleRepeat=pack")
chrI	Y48G1A.1.e7	352866	353172	306	0	0	0	=HYPERLINK("http://wormbase.org/db/get?name=WBGene00021657;class=Gene")	=HYPERLINK("http://genome.ucsc.edu/cgi-bin/hgTracks?db=ce11&position=chrI%3A351866%2D354172&simpleRepeat=pack")
chrI	Y48G1A.1.e8	353744	353964	220	0	0	0	=HYPERLINK("http://wormbase.org/db/get?name=WBGene00021657;class=Gene")	=HYPERLINK("http://genome.ucsc.edu/cgi-bin/hgTracks?db=ce11&position=chrI%3A352744%2D354964&simpleRepeat=pack")
chrI	Y48G1A.1.e9	354381	354699	318	0	0	0	=HYPERLINK("http://wormbase.org/db/get?name=WBGene00021657;class=Gene")	=HYPERLINK("http://genome.ucsc.edu/cgi-bin/hgTracks?db=ce11&position=chrI%3A353381%2D355699&simpleRepeat=pack")
chrI	Y48G1A.1.e10	355374	355481	107	0	0	0	=HYPERLINK("http://wormbase.org/db/get?name=WBGene00021657;class=Gene")	=HYPERLINK("http://genome.ucsc.edu/cgi-bin/hgTracks?db=ce11&position=chrI%3A354374%2D356481&simpleRepeat=pack")
chrI	Y48G1A.1.e11	355538	355817	279	3	0	0	=HYPERLINK("http://wormbase.org/db/get?name=WBGene00021657;class=Gene")	=HYPERLINK("http://genome.ucsc.edu/cgi-bin/hgTracks?db=ce11&position=chrI%3A354538%2D356817&simpleRepeat=pack")
chrI	Y48G1A.1.e12	356834	356946	112	0	0	0	=HYPERLINK("http://wormbase.org/db/get?name=WBGene00021657;class=Gene")	=HYPERLINK("http://genome.ucsc.edu/cgi-bin/hgTracks?db=ce11&position=chrI%3A355834%2D357946&simpleRepeat=pack")
chrI	Y48G1A.1.e13	356994	357133	139	0	0	0	=HYPERLINK("http://wormbase.org/db/get?name=WBGene00021657;class=Gene")	=HYPERLINK("http://genome.ucsc.edu/cgi-bin/hgTracks?db=ce11&position=chrI%3A355994%2D358133&simpleRepeat=pack")
chrI	R119.1.e8	357240	357327	87	0	0	0	=HYPERLINK("http://wormbase.org/db/get?name=WBGene00020087;class=Gene")	=HYPERLINK("http://genome.ucsc.edu/cgi-bin/hgTracks?db=ce11&position=chrI%3A356240%2D358327&simpleRepeat=pack")
chrI	R119.1.e7	357376	357482	106	0	0	0	=HYPERLINK("http://wormbase.org/db/get?name=WBGene00020087;class=Gene")	=HYPERLINK("http://genome.ucsc.edu/cgi-bin/hgTracks?db=ce11&position=chrI%3A356376%2D358482&simpleRepeat=pack")
chrI	R119.1.e6	358291	358758	467	1	0	0	=HYPERLINK("http://wormbase.org/db/get?name=WBGene00020087;class=Gene")	=HYPERLINK("http://genome.ucsc.edu/cgi-bin/hgTracks?db=ce11&position=chrI%3A357291%2D359758&simpleRepeat=pack")
chrI	R119.1.e5	360225	361198	973	0	0	0	=HYPERLINK("http://wormbase.org/db/get?name=WBGene00020087;class=Gene")	=HYPERLINK("http://genome.ucsc.edu/cgi-bin/hgTracks?db=ce11&position=chrI%3A359225%2D362198&simpleRepeat=pack")
chrI	R119.1.e4	361249	361584	335	0	0	0	=HYPERLINK("http://wormbase.org/db/get?name=WBGene00020087;class=Gene")	=HYPERLINK("http://genome.ucsc.edu/cgi-bin/hgTracks?db=ce11&position=chrI%3A360249%2D362584&simpleRepeat=pack")
chrI	R119.1.e3	363070	363603	533	0	0	0	=HYPERLINK("http://wormbase.org/db/get?name=WBGene00020087;class=Gene")	=HYPERLINK("http://genome.ucsc.edu/cgi-bin/hgTracks?db=ce11&position=chrI%3A362070%2D364603&simpleRepeat=pack")
chrI	R119.1.e2	363655	363714	59	0	0	0	=HYPERLINK("http://wormbase.org/db/get?name=WBGene00020087;class=Gene")	=HYPERLINK("http://genome.ucsc.edu/cgi-bin/hgTracks?db=ce11&position=chrI%3A362655%2D364714&simpleRepeat=pack")
chrI	R119.1.e1	363772	363901	129	0	0	0	=HYPERLINK("http://wormbase.org/db/get?name=WBGene00020087;class=Gene")	=HYPERLINK("http://genome.ucsc.edu/cgi-bin/hgTracks?db=ce11&position=chrI%3A362772%2D364901&simpleRepeat=pack")
chrI	R119.7a.e1	364519	364679	160	0	0	0	=HYPERLINK("http://wormbase.org/db/get?name=WBGene00020091;class=Gene")	=HYPERLINK("http://genome.ucsc.edu/cgi-bin/hgTracks?db=ce11&position=chrI%3A363519%2D365679&simpleRepeat=pack")
chrI	R119.7a.e2	364736	365191	455	0	0	0	=HYPERLINK("http://wormbase.org/db/get?name=WBGene00020091;class=Gene")	=HYPERLINK("http://genome.ucsc.edu/cgi-bin/hgTracks?db=ce11&position=chrI%3A363736%2D366191&simpleRepeat=pack")
chrI	R119.7a.e3	365531	365596	65	0	0	0	=HYPERLINK("http://wormbase.org/db/get?name=WBGene00020091;class=Gene")	=HYPERLINK("http://genome.ucsc.edu/cgi-bin/hgTracks?db=ce11&position=chrI%3A364531%2D366596&simpleRepeat=pack")
chrI	R119.7a.e4	365644	365960	316	0	0	0	=HYPERLINK("http://wormbase.org/db/get?name=WBGene00020091;class=Gene")	=HYPERLINK("http://genome.ucsc.edu/cgi-bin/hgTracks?db=ce11&position=chrI%3A364644%2D366960&simpleRepeat=pack")
chrI	R119.7a.e5	366653	367209	556	0	0	0	=HYPERLINK("http://wormbase.org/db/get?name=WBGene00020091;class=Gene")	=HYPERLINK("http://genome.ucsc.edu/cgi-bin/hgTracks?db=ce11&position=chrI%3A365653%2D368209&simpleRepeat=pack")
chrI	R119.7a.e6	367746	368465	719	0	3	0	=HYPERLINK("http://wormbase.org/db/get?name=WBGene00020091;class=Gene")	=HYPERLINK("http://genome.ucsc.edu/cgi-bin/hgTracks?db=ce11&position=chrI%3A366746%2D369465&simpleRepeat=pack")
chrI	R119.7b.e1	366839	367209	370	0	0	0	=HYPERLINK("http://wormbase.org/db/get?name=WBGene00020091;class=Gene")	=HYPERLINK("http://genome.ucsc.edu/cgi-bin/hgTracks?db=ce11&position=chrI%3A365839%2D368209&simpleRepeat=pack")
chrI	R119.7a.e6	367746	368465	719	0	0	0	=HYPERLINK("http://wormbase.org/db/get?name=WBGene00020091;class=Gene")	=HYPERLINK("http://genome.ucsc.edu/cgi-bin/hgTracks?db=ce11&position=chrI%3A366746%2D369465&simpleRepeat=pack")
chrI	R119.2.e5	368370	369246	876	0	0	0	=HYPERLINK("http://wormbase.org/db/get?name=WBGene00020088;class=Gene")	=HYPERLINK("http://genome.ucsc.edu/cgi-bin/hgTracks?db=ce11&position=chrI%3A367370%2D370246&simpleRepeat=pack")
chrI	R119.2.e4	370424	370761	337	0	0	0	=HYPERLINK("http://wormbase.org/db/get?name=WBGene00020088;class=Gene")	=HYPERLINK("http://genome.ucsc.edu/cgi-bin/hgTracks?db=ce11&position=chrI%3A369424%2D371761&simpleRepeat=pack")
chrI	R119.2.e3	371355	371673	318	0	0	0	=HYPERLINK("http://wormbase.org/db/get?name=WBGene00020088;class=Gene")	=HYPERLINK("http://genome.ucsc.edu/cgi-bin/hgTracks?db=ce11&position=chrI%3A370355%2D372673&simpleRepeat=pack")
chrI	R119.2.e2	372617	372707	90	0	0	0	=HYPERLINK("http://wormbase.org/db/get?name=WBGene00020088;class=Gene")	=HYPERLINK("http://genome.ucsc.edu/cgi-bin/hgTracks?db=ce11&position=chrI%3A371617%2D373707&simpleRepeat=pack")
chrI	R119.2.e1	373331	373445	114	0	0	0	=HYPERLINK("http://wormbase.org/db/get?name=WBGene00020088;class=Gene")	=HYPERLINK("http://genome.ucsc.edu/cgi-bin/hgTracks?db=ce11&position=chrI%3A372331%2D374445&simpleRepeat=pack")
chrI	R119.3.1.e6	373074	373079	5	0	0	0	=HYPERLINK("http://wormbase.org/db/get?name=WBGene00020089;class=Gene")	=HYPERLINK("http://genome.ucsc.edu/cgi-bin/hgTracks?db=ce11&position=chrI%3A372074%2D374079&simpleRepeat=pack")
chrI	R119.3.1.e5	373572	373742	170	0	0	0	=HYPERLINK("http://wormbase.org/db/get?name=WBGene00020089;class=Gene")	=HYPERLINK("http://genome.ucsc.edu/cgi-bin/hgTracks?db=ce11&position=chrI%3A372572%2D374742&simpleRepeat=pack")
chrI	R119.3.1.e4	377198	377518	320	0	0	0	=HYPERLINK("http://wormbase.org/db/get?name=WBGene00020089;class=Gene")	=HYPERLINK("http://genome.ucsc.edu/cgi-bin/hgTracks?db=ce11&position=chrI%3A376198%2D378518&simpleRepeat=pack")
chrI	R119.3.1.e3	378571	378641	70	0	0	0	=HYPERLINK("http://wormbase.org/db/get?name=WBGene00020089;class=Gene")	=HYPERLINK("http://genome.ucsc.edu/cgi-bin/hgTracks?db=ce11&position=chrI%3A377571%2D379641&simpleRepeat=pack")
chrI	R119.3.1.e2	378703	378876	173	0	0	0	=HYPERLINK("http://wormbase.org/db/get?name=WBGene00020089;class=Gene")	=HYPERLINK("http://genome.ucsc.edu/cgi-bin/hgTracks?db=ce11&position=chrI%3A377703%2D379876&simpleRepeat=pack")
chrI	R119.3.1.e1	378929	379073	144	0	0	0	=HYPERLINK("http://wormbase.org/db/get?name=WBGene00020089;class=Gene")	=HYPERLINK("http://genome.ucsc.edu/cgi-bin/hgTracks?db=ce11&position=chrI%3A377929%2D380073&simpleRepeat=pack")
chrI	R119.3.2.e5	373571	373742	171	0	0	0	=HYPERLINK("http://wormbase.org/db/get?name=WBGene00020089;class=Gene")	=HYPERLINK("http://genome.ucsc.edu/cgi-bin/hgTracks?db=ce11&position=chrI%3A372571%2D374742&simpleRepeat=pack")
chrI	R119.3.1.e4	377198	377518	320	0	0	0	=HYPERLINK("http://wormbase.org/db/get?name=WBGene00020089;class=Gene")	=HYPERLINK("http://genome.ucsc.edu/cgi-bin/hgTracks?db=ce11&position=chrI%3A376198%2D378518&simpleRepeat=pack")
chrI	R119.3.1.e3	378571	378641	70	0	0	0	=HYPERLINK("http://wormbase.org/db/get?name=WBGene00020089;class=Gene")	=HYPERLINK("http://genome.ucsc.edu/cgi-bin/hgTracks?db=ce11&position=chrI%3A377571%2D379641&simpleRepeat=pack")
chrI	R119.3.1.e2	378703	378876	173	0	0	0	=HYPERLINK("http://wormbase.org/db/get?name=WBGene00020089;class=Gene")	=HYPERLINK("http://genome.ucsc.edu/cgi-bin/hgTracks?db=ce11&position=chrI%3A377703%2D379876&simpleRepeat=pack")
chrI	R119.3.1.e1	378929	379073	144	0	0	0	=HYPERLINK("http://wormbase.org/db/get?name=WBGene00020089;class=Gene")	=HYPERLINK("http://genome.ucsc.edu/cgi-bin/hgTracks?db=ce11&position=chrI%3A377929%2D380073&simpleRepeat=pack")
chrI	R119.4.e6	379073	380128	1055	5	0	0	=HYPERLINK("http://wormbase.org/db/get?name=WBGene00004143;class=Gene")	=HYPERLINK("http://genome.ucsc.edu/cgi-bin/hgTracks?db=ce11&position=chrI%3A378073%2D381128&simpleRepeat=pack")
chrI	R119.4.e5	380183	380555	372	2	0	0	=HYPERLINK("http://wormbase.org/db/get?name=WBGene00004143;class=Gene")	=HYPERLINK("http://genome.ucsc.edu/cgi-bin/hgTracks?db=ce11&position=chrI%3A379183%2D381555&simpleRepeat=pack")
chrI	R119.4.e4	380605	380921	316	0	0	0	=HYPERLINK("http://wormbase.org/db/get?name=WBGene00004143;class=Gene")	=HYPERLINK("http://genome.ucsc.edu/cgi-bin/hgTracks?db=ce11&position=chrI%3A379605%2D381921&simpleRepeat=pack")
chrI	R119.4.e3	380971	381218	247	0	0	0	=HYPERLINK("http://wormbase.org/db/get?name=WBGene00004143;class=Gene")	=HYPERLINK("http://genome.ucsc.edu/cgi-bin/hgTracks?db=ce11&position=chrI%3A379971%2D382218&simpleRepeat=pack")
chrI	R119.4.e2	381266	381470	204	0	0	0	=HYPERLINK("http://wormbase.org/db/get?name=WBGene00004143;class=Gene")	=HYPERLINK("http://genome.ucsc.edu/cgi-bin/hgTracks?db=ce11&position=chrI%3A380266%2D382470&simpleRepeat=pack")
chrI	R119.4.e1	381791	381902	111	0	0	0	=HYPERLINK("http://wormbase.org/db/get?name=WBGene00004143;class=Gene")	=HYPERLINK("http://genome.ucsc.edu/cgi-bin/hgTracks?db=ce11&position=chrI%3A380791%2D382902&simpleRepeat=pack")
chrI	R119.6.e1	382833	382913	80	0	0	0	=HYPERLINK("http://wormbase.org/db/get?name=WBGene00006385;class=Gene")	=HYPERLINK("http://genome.ucsc.edu/cgi-bin/hgTracks?db=ce11&position=chrI%3A381833%2D383913&simpleRepeat=pack")
chrI	R119.6.e2	382989	383064	75	0	0	0	=HYPERLINK("http://wormbase.org/db/get?name=WBGene00006385;class=Gene")	=HYPERLINK("http://genome.ucsc.edu/cgi-bin/hgTracks?db=ce11&position=chrI%3A381989%2D384064&simpleRepeat=pack")
chrI	R119.6.e3	383121	383374	253	0	0	0	=HYPERLINK("http://wormbase.org/db/get?name=WBGene00006385;class=Gene")	=HYPERLINK("http://genome.ucsc.edu/cgi-bin/hgTracks?db=ce11&position=chrI%3A382121%2D384374&simpleRepeat=pack")
chrI	R119.6.e4	383429	383564	135	0	0	0	=HYPERLINK("http://wormbase.org/db/get?name=WBGene00006385;class=Gene")	=HYPERLINK("http://genome.ucsc.edu/cgi-bin/hgTracks?db=ce11&position=chrI%3A382429%2D384564&simpleRepeat=pack")
chrI	R119.6.e5	384625	385225	600	0	0	0	=HYPERLINK("http://wormbase.org/db/get?name=WBGene00006385;class=Gene")	=HYPERLINK("http://genome.ucsc.edu/cgi-bin/hgTracks?db=ce11&position=chrI%3A383625%2D386225&simpleRepeat=pack")
chrI	R119.6.e6	386076	386336	260	0	0	0	=HYPERLINK("http://wormbase.org/db/get?name=WBGene00006385;class=Gene")	=HYPERLINK("http://genome.ucsc.edu/cgi-bin/hgTracks?db=ce11&position=chrI%3A385076%2D387336&simpleRepeat=pack")
chrI	R119.6.e7	388046	388150	104	0	0	0	=HYPERLINK("http://wormbase.org/db/get?name=WBGene00006385;class=Gene")	=HYPERLINK("http://genome.ucsc.edu/cgi-bin/hgTracks?db=ce11&position=chrI%3A387046%2D389150&simpleRepeat=pack")
chrI	R119.6.e8	388377	388847	470	0	0	0	=HYPERLINK("http://wormbase.org/db/get?name=WBGene00006385;class=Gene")	=HYPERLINK("http://genome.ucsc.edu/cgi-bin/hgTracks?db=ce11&position=chrI%3A387377%2D389847&simpleRepeat=pack")
chrI	R119.5a.e10	388507	388938	431	0	0	0	=HYPERLINK("http://wormbase.org/db/get?name=WBGene00020090;class=Gene")	=HYPERLINK("http://genome.ucsc.edu/cgi-bin/hgTracks?db=ce11&position=chrI%3A387507%2D389938&simpleRepeat=pack")
chrI	R119.5a.e9	389759	389820	61	0	0	0	=HYPERLINK("http://wormbase.org/db/get?name=WBGene00020090;class=Gene")	=HYPERLINK("http://genome.ucsc.edu/cgi-bin/hgTracks?db=ce11&position=chrI%3A388759%2D390820&simpleRepeat=pack")
chrI	R119.5a.e8	390193	390552	359	0	0	0	=HYPERLINK("http://wormbase.org/db/get?name=WBGene00020090;class=Gene")	=HYPERLINK("http://genome.ucsc.edu/cgi-bin/hgTracks?db=ce11&position=chrI%3A389193%2D391552&simpleRepeat=pack")
chrI	R119.5a.e7	391035	391100	65	0	0	0	=HYPERLINK("http://wormbase.org/db/get?name=WBGene00020090;class=Gene")	=HYPERLINK("http://genome.ucsc.edu/cgi-bin/hgTracks?db=ce11&position=chrI%3A390035%2D392100&simpleRepeat=pack")
chrI	R119.5a.e6	391612	391806	194	0	0	0	=HYPERLINK("http://wormbase.org/db/get?name=WBGene00020090;class=Gene")	=HYPERLINK("http://genome.ucsc.edu/cgi-bin/hgTracks?db=ce11&position=chrI%3A390612%2D392806&simpleRepeat=pack")
chrI	R119.5a.e5	392158	392192	34	0	0	0	=HYPERLINK("http://wormbase.org/db/get?name=WBGene00020090;class=Gene")	=HYPERLINK("http://genome.ucsc.edu/cgi-bin/hgTracks?db=ce11&position=chrI%3A391158%2D393192&simpleRepeat=pack")
chrI	R119.5a.e4	392456	392662	206	0	0	0	=HYPERLINK("http://wormbase.org/db/get?name=WBGene00020090;class=Gene")	=HYPERLINK("http://genome.ucsc.edu/cgi-bin/hgTracks?db=ce11&position=chrI%3A391456%2D393662&simpleRepeat=pack")
chrI	R119.5a.e3	392998	393122	124	0	0	0	=HYPERLINK("http://wormbase.org/db/get?name=WBGene00020090;class=Gene")	=HYPERLINK("http://genome.ucsc.edu/cgi-bin/hgTracks?db=ce11&position=chrI%3A391998%2D394122&simpleRepeat=pack")
chrI	R119.5a.e2	393356	393639	283	0	0	0	=HYPERLINK("http://wormbase.org/db/get?name=WBGene00020090;class=Gene")	=HYPERLINK("http://genome.ucsc.edu/cgi-bin/hgTracks?db=ce11&position=chrI%3A392356%2D394639&simpleRepeat=pack")
chrI	R119.5a.e1	394090	394415	325	0	0	0	=HYPERLINK("http://wormbase.org/db/get?name=WBGene00020090;class=Gene")	=HYPERLINK("http://genome.ucsc.edu/cgi-bin/hgTracks?db=ce11&position=chrI%3A393090%2D395415&simpleRepeat=pack")
chrI	R119.5a.e10	388507	388938	431	0	0	0	=HYPERLINK("http://wormbase.org/db/get?name=WBGene00020090;class=Gene")	=HYPERLINK("http://genome.ucsc.edu/cgi-bin/hgTracks?db=ce11&position=chrI%3A387507%2D389938&simpleRepeat=pack")
chrI	R119.5a.e9	389759	389820	61	0	0	0	=HYPERLINK("http://wormbase.org/db/get?name=WBGene00020090;class=Gene")	=HYPERLINK("http://genome.ucsc.edu/cgi-bin/hgTracks?db=ce11&position=chrI%3A388759%2D390820&simpleRepeat=pack")
chrI	R119.5a.e8	390193	390552	359	0	0	0	=HYPERLINK("http://wormbase.org/db/get?name=WBGene00020090;class=Gene")	=HYPERLINK("http://genome.ucsc.edu/cgi-bin/hgTracks?db=ce11&position=chrI%3A389193%2D391552&simpleRepeat=pack")
chrI	R119.5a.e7	391035	391100	65	0	0	0	=HYPERLINK("http://wormbase.org/db/get?name=WBGene00020090;class=Gene")	=HYPERLINK("http://genome.ucsc.edu/cgi-bin/hgTracks?db=ce11&position=chrI%3A390035%2D392100&simpleRepeat=pack")
chrI	R119.5b.e6	391612	391803	191	0	0	0	=HYPERLINK("http://wormbase.org/db/get?name=WBGene00020090;class=Gene")	=HYPERLINK("http://genome.ucsc.edu/cgi-bin/hgTracks?db=ce11&position=chrI%3A390612%2D392803&simpleRepeat=pack")
chrI	R119.5a.e5	392158	392192	34	0	0	0	=HYPERLINK("http://wormbase.org/db/get?name=WBGene00020090;class=Gene")	=HYPERLINK("http://genome.ucsc.edu/cgi-bin/hgTracks?db=ce11&position=chrI%3A391158%2D393192&simpleRepeat=pack")
chrI	R119.5a.e4	392456	392662	206	0	0	0	=HYPERLINK("http://wormbase.org/db/get?name=WBGene00020090;class=Gene")	=HYPERLINK("http://genome.ucsc.edu/cgi-bin/hgTracks?db=ce11&position=chrI%3A391456%2D393662&simpleRepeat=pack")
chrI	R119.5a.e3	392998	393122	124	0	0	0	=HYPERLINK("http://wormbase.org/db/get?name=WBGene00020090;class=Gene")	=HYPERLINK("http://genome.ucsc.edu/cgi-bin/hgTracks?db=ce11&position=chrI%3A391998%2D394122&simpleRepeat=pack")
chrI	R119.5a.e2	393356	393639	283	2	0	0	=HYPERLINK("http://wormbase.org/db/get?name=WBGene00020090;class=Gene")	=HYPERLINK("http://genome.ucsc.edu/cgi-bin/hgTracks?db=ce11&position=chrI%3A392356%2D394639&simpleRepeat=pack")
chrI	R119.5a.e1	394090	394415	325	0	0	0	=HYPERLINK("http://wormbase.org/db/get?name=WBGene00020090;class=Gene")	=HYPERLINK("http://genome.ucsc.edu/cgi-bin/hgTracks?db=ce11&position=chrI%3A393090%2D395415&simpleRepeat=pack")
chrI	Y50C1A.1a.e1	398891	399048	157	0	0	0	=HYPERLINK("http://wormbase.org/db/get?name=WBGene00021733;class=Gene")	=HYPERLINK("http://genome.ucsc.edu/cgi-bin/hgTracks?db=ce11&position=chrI%3A397891%2D400048&simpleRepeat=pack")
chrI	Y50C1A.1a.e2	399189	399269	80	0	0	0	=HYPERLINK("http://wormbase.org/db/get?name=WBGene00021733;class=Gene")	=HYPERLINK("http://genome.ucsc.edu/cgi-bin/hgTracks?db=ce11&position=chrI%3A398189%2D400269&simpleRepeat=pack")
chrI	Y50C1A.1a.e3	399953	400105	152	0	0	0	=HYPERLINK("http://wormbase.org/db/get?name=WBGene00021733;class=Gene")	=HYPERLINK("http://genome.ucsc.edu/cgi-bin/hgTracks?db=ce11&position=chrI%3A398953%2D401105&simpleRepeat=pack")
chrI	Y50C1A.1a.e4	401955	402047	92	0	0	0	=HYPERLINK("http://wormbase.org/db/get?name=WBGene00021733;class=Gene")	=HYPERLINK("http://genome.ucsc.edu/cgi-bin/hgTracks?db=ce11&position=chrI%3A400955%2D403047&simpleRepeat=pack")
chrI	Y50C1A.1a.e5	402293	402417	124	2	0	0	=HYPERLINK("http://wormbase.org/db/get?name=WBGene00021733;class=Gene")	=HYPERLINK("http://genome.ucsc.edu/cgi-bin/hgTracks?db=ce11&position=chrI%3A401293%2D403417&simpleRepeat=pack")
chrI	Y50C1A.1a.e6	403514	403717	203	0	0	0	=HYPERLINK("http://wormbase.org/db/get?name=WBGene00021733;class=Gene")	=HYPERLINK("http://genome.ucsc.edu/cgi-bin/hgTracks?db=ce11&position=chrI%3A402514%2D404717&simpleRepeat=pack")
chrI	Y50C1A.1a.e7	406063	406231	168	4	0	0	=HYPERLINK("http://wormbase.org/db/get?name=WBGene00021733;class=Gene")	=HYPERLINK("http://genome.ucsc.edu/cgi-bin/hgTracks?db=ce11&position=chrI%3A405063%2D407231&simpleRepeat=pack")
chrI	Y50C1A.1a.e8	407370	407544	174	0	0	0	=HYPERLINK("http://wormbase.org/db/get?name=WBGene00021733;class=Gene")	=HYPERLINK("http://genome.ucsc.edu/cgi-bin/hgTracks?db=ce11&position=chrI%3A406370%2D408544&simpleRepeat=pack")
chrI	Y50C1A.1a.e9	408521	408763	242	0	0	0	=HYPERLINK("http://wormbase.org/db/get?name=WBGene00021733;class=Gene")	=HYPERLINK("http://genome.ucsc.edu/cgi-bin/hgTracks?db=ce11&position=chrI%3A407521%2D409763&simpleRepeat=pack")
chrI	Y50C1A.1a.e10	410344	410626	282	0	0	0	=HYPERLINK("http://wormbase.org/db/get?name=WBGene00021733;class=Gene")	=HYPERLINK("http://genome.ucsc.edu/cgi-bin/hgTracks?db=ce11&position=chrI%3A409344%2D411626&simpleRepeat=pack")
chrI	Y50C1A.1a.e11	411203	411435	232	0	0	0	=HYPERLINK("http://wormbase.org/db/get?name=WBGene00021733;class=Gene")	=HYPERLINK("http://genome.ucsc.edu/cgi-bin/hgTracks?db=ce11&position=chrI%3A410203%2D412435&simpleRepeat=pack")
chrI	Y50C1A.1a.e12	412441	412847	406	0	0	0	=HYPERLINK("http://wormbase.org/db/get?name=WBGene00021733;class=Gene")	=HYPERLINK("http://genome.ucsc.edu/cgi-bin/hgTracks?db=ce11&position=chrI%3A411441%2D413847&simpleRepeat=pack")
chrI	Y50C1A.1b.e1	402295	402417	122	0	0	0	=HYPERLINK("http://wormbase.org/db/get?name=WBGene00021733;class=Gene")	=HYPERLINK("http://genome.ucsc.edu/cgi-bin/hgTracks?db=ce11&position=chrI%3A401295%2D403417&simpleRepeat=pack")
chrI	Y50C1A.1a.e6	403514	403717	203	0	0	0	=HYPERLINK("http://wormbase.org/db/get?name=WBGene00021733;class=Gene")	=HYPERLINK("http://genome.ucsc.edu/cgi-bin/hgTracks?db=ce11&position=chrI%3A402514%2D404717&simpleRepeat=pack")
chrI	Y50C1A.1a.e7	406063	406231	168	0	0	0	=HYPERLINK("http://wormbase.org/db/get?name=WBGene00021733;class=Gene")	=HYPERLINK("http://genome.ucsc.edu/cgi-bin/hgTracks?db=ce11&position=chrI%3A405063%2D407231&simpleRepeat=pack")
chrI	Y50C1A.1a.e8	407370	407544	174	0	0	0	=HYPERLINK("http://wormbase.org/db/get?name=WBGene00021733;class=Gene")	=HYPERLINK("http://genome.ucsc.edu/cgi-bin/hgTracks?db=ce11&position=chrI%3A406370%2D408544&simpleRepeat=pack")
chrI	Y50C1A.1a.e9	408521	408763	242	0	0	0	=HYPERLINK("http://wormbase.org/db/get?name=WBGene00021733;class=Gene")	=HYPERLINK("http://genome.ucsc.edu/cgi-bin/hgTracks?db=ce11&position=chrI%3A407521%2D409763&simpleRepeat=pack")
chrI	Y50C1A.1a.e10	410344	410626	282	0	0	0	=HYPERLINK("http://wormbase.org/db/get?name=WBGene00021733;class=Gene")	=HYPERLINK("http://genome.ucsc.edu/cgi-bin/hgTracks?db=ce11&position=chrI%3A409344%2D411626&simpleRepeat=pack")
chrI	Y50C1A.1a.e11	411203	411435	232	0	0	0	=HYPERLINK("http://wormbase.org/db/get?name=WBGene00021733;class=Gene")	=HYPERLINK("http://genome.ucsc.edu/cgi-bin/hgTracks?db=ce11&position=chrI%3A410203%2D412435&simpleRepeat=pack")
chrI	Y50C1A.1b.e8	412441	412901	460	0	0	0	=HYPERLINK("http://wormbase.org/db/get?name=WBGene00021733;class=Gene")	=HYPERLINK("http://genome.ucsc.edu/cgi-bin/hgTracks?db=ce11&position=chrI%3A411441%2D413901&simpleRepeat=pack")
chrI	Y50C1A.2.e7	412911	413094	183	0	0	0	=HYPERLINK("http://wormbase.org/db/get?name=WBGene00021734;class=Gene")	=HYPERLINK("http://genome.ucsc.edu/cgi-bin/hgTracks?db=ce11&position=chrI%3A411911%2D414094&simpleRepeat=pack")
chrI	Y50C1A.2.e6	415872	416096	224	0	0	0	=HYPERLINK("http://wormbase.org/db/get?name=WBGene00021734;class=Gene")	=HYPERLINK("http://genome.ucsc.edu/cgi-bin/hgTracks?db=ce11&position=chrI%3A414872%2D417096&simpleRepeat=pack")
chrI	Y50C1A.2.e5	416434	416651	217	0	0	0	=HYPERLINK("http://wormbase.org/db/get?name=WBGene00021734;class=Gene")	=HYPERLINK("http://genome.ucsc.edu/cgi-bin/hgTracks?db=ce11&position=chrI%3A415434%2D417651&simpleRepeat=pack")
chrI	Y50C1A.2.e4	417522	417650	128	0	0	0	=HYPERLINK("http://wormbase.org/db/get?name=WBGene00021734;class=Gene")	=HYPERLINK("http://genome.ucsc.edu/cgi-bin/hgTracks?db=ce11&position=chrI%3A416522%2D418650&simpleRepeat=pack")
chrI	Y50C1A.2.e3	417803	417931	128	1	0	0	=HYPERLINK("http://wormbase.org/db/get?name=WBGene00021734;class=Gene")	=HYPERLINK("http://genome.ucsc.edu/cgi-bin/hgTracks?db=ce11&position=chrI%3A416803%2D418931&simpleRepeat=pack")
chrI	Y50C1A.2.e2	417978	418097	119	0	0	0	=HYPERLINK("http://wormbase.org/db/get?name=WBGene00021734;class=Gene")	=HYPERLINK("http://genome.ucsc.edu/cgi-bin/hgTracks?db=ce11&position=chrI%3A416978%2D419097&simpleRepeat=pack")
chrI	Y50C1A.2.e1	418445	418660	215	0	0	0	=HYPERLINK("http://wormbase.org/db/get?name=WBGene00021734;class=Gene")	=HYPERLINK("http://genome.ucsc.edu/cgi-bin/hgTracks?db=ce11&position=chrI%3A417445%2D419660&simpleRepeat=pack")
chrI	C07F11.2.e1	420922	421032	110	0	0	0	=HYPERLINK("http://wormbase.org/db/get?name=WBGene00015570;class=Gene")	=HYPERLINK("http://genome.ucsc.edu/cgi-bin/hgTracks?db=ce11&position=chrI%3A419922%2D422032&simpleRepeat=pack")
chrI	C07F11.2.e2	421099	421221	122	0	0	0	=HYPERLINK("http://wormbase.org/db/get?name=WBGene00015570;class=Gene")	=HYPERLINK("http://genome.ucsc.edu/cgi-bin/hgTracks?db=ce11&position=chrI%3A420099%2D422221&simpleRepeat=pack")
chrI	C07F11.2.e3	421565	422182	617	0	0	0	=HYPERLINK("http://wormbase.org/db/get?name=WBGene00015570;class=Gene")	=HYPERLINK("http://genome.ucsc.edu/cgi-bin/hgTracks?db=ce11&position=chrI%3A420565%2D423182&simpleRepeat=pack")
chrI	C07F11.2.e4	422293	422493	200	0	0	0	=HYPERLINK("http://wormbase.org/db/get?name=WBGene00015570;class=Gene")	=HYPERLINK("http://genome.ucsc.edu/cgi-bin/hgTracks?db=ce11&position=chrI%3A421293%2D423493&simpleRepeat=pack")
chrI	C07F11.2.e5	422539	422688	149	0	0	0	=HYPERLINK("http://wormbase.org/db/get?name=WBGene00015570;class=Gene")	=HYPERLINK("http://genome.ucsc.edu/cgi-bin/hgTracks?db=ce11&position=chrI%3A421539%2D423688&simpleRepeat=pack")
chrI	C07F11.2.e6	422739	422893	154	0	0	0	=HYPERLINK("http://wormbase.org/db/get?name=WBGene00015570;class=Gene")	=HYPERLINK("http://genome.ucsc.edu/cgi-bin/hgTracks?db=ce11&position=chrI%3A421739%2D423893&simpleRepeat=pack")
chrI	C07F11.2.e7	423501	423718	217	0	0	0	=HYPERLINK("http://wormbase.org/db/get?name=WBGene00015570;class=Gene")	=HYPERLINK("http://genome.ucsc.edu/cgi-bin/hgTracks?db=ce11&position=chrI%3A422501%2D424718&simpleRepeat=pack")
chrI	C07F11.1.e1	443999	444109	110	0	0	0	=HYPERLINK("http://wormbase.org/db/get?name=WBGene00006593;class=Gene")	=HYPERLINK("http://genome.ucsc.edu/cgi-bin/hgTracks?db=ce11&position=chrI%3A442999%2D445109&simpleRepeat=pack")
chrI	C07F11.1.e2	444254	444376	122	0	0	0	=HYPERLINK("http://wormbase.org/db/get?name=WBGene00006593;class=Gene")	=HYPERLINK("http://genome.ucsc.edu/cgi-bin/hgTracks?db=ce11&position=chrI%3A443254%2D445376&simpleRepeat=pack")
chrI	C07F11.1.e3	444994	445084	90	0	0	0	=HYPERLINK("http://wormbase.org/db/get?name=WBGene00006593;class=Gene")	=HYPERLINK("http://genome.ucsc.edu/cgi-bin/hgTracks?db=ce11&position=chrI%3A443994%2D446084&simpleRepeat=pack")
chrI	C07F11.1.e4	446708	446782	74	0	0	0	=HYPERLINK("http://wormbase.org/db/get?name=WBGene00006593;class=Gene")	=HYPERLINK("http://genome.ucsc.edu/cgi-bin/hgTracks?db=ce11&position=chrI%3A445708%2D447782&simpleRepeat=pack")
chrI	C07F11.1.e5	446914	447051	137	0	0	0	=HYPERLINK("http://wormbase.org/db/get?name=WBGene00006593;class=Gene")	=HYPERLINK("http://genome.ucsc.edu/cgi-bin/hgTracks?db=ce11&position=chrI%3A445914%2D448051&simpleRepeat=pack")
chrI	C07F11.1.e6	450197	450306	109	0	0	2	=HYPERLINK("http://wormbase.org/db/get?name=WBGene00006593;class=Gene")	=HYPERLINK("http://genome.ucsc.edu/cgi-bin/hgTracks?db=ce11&position=chrI%3A449197%2D451306&simpleRepeat=pack")
chrI	C07F11.1.e7	450482	450759	277	0	0	0	=HYPERLINK("http://wormbase.org/db/get?name=WBGene00006593;class=Gene")	=HYPERLINK("http://genome.ucsc.edu/cgi-bin/hgTracks?db=ce11&position=chrI%3A449482%2D451759&simpleRepeat=pack")
chrI	C07F11.1.e8	451295	451461	166	0	0	0	=HYPERLINK("http://wormbase.org/db/get?name=WBGene00006593;class=Gene")	=HYPERLINK("http://genome.ucsc.edu/cgi-bin/hgTracks?db=ce11&position=chrI%3A450295%2D452461&simpleRepeat=pack")
chrI	C07F11.1.e9	455356	455491	135	0	0	0	=HYPERLINK("http://wormbase.org/db/get?name=WBGene00006593;class=Gene")	=HYPERLINK("http://genome.ucsc.edu/cgi-bin/hgTracks?db=ce11&position=chrI%3A454356%2D456491&simpleRepeat=pack")
chrI	C07F11.1.e10	455546	455721	175	0	0	0	=HYPERLINK("http://wormbase.org/db/get?name=WBGene00006593;class=Gene")	=HYPERLINK("http://genome.ucsc.edu/cgi-bin/hgTracks?db=ce11&position=chrI%3A454546%2D456721&simpleRepeat=pack")
chrI	C07F11.1.e11	456856	456994	138	0	0	0	=HYPERLINK("http://wormbase.org/db/get?name=WBGene00006593;class=Gene")	=HYPERLINK("http://genome.ucsc.edu/cgi-bin/hgTracks?db=ce11&position=chrI%3A455856%2D457994&simpleRepeat=pack")
chrI	C07F11.1.e12	457236	458621	1385	0	0	0	=HYPERLINK("http://wormbase.org/db/get?name=WBGene00006593;class=Gene")	=HYPERLINK("http://genome.ucsc.edu/cgi-bin/hgTracks?db=ce11&position=chrI%3A456236%2D459621&simpleRepeat=pack")
chrI	C07F11.1.e13	459569	460062	493	0	0	0	=HYPERLINK("http://wormbase.org/db/get?name=WBGene00006593;class=Gene")	=HYPERLINK("http://genome.ucsc.edu/cgi-bin/hgTracks?db=ce11&position=chrI%3A458569%2D461062&simpleRepeat=pack")
chrI	C07F11.1.e14	460950	461607	657	0	0	0	=HYPERLINK("http://wormbase.org/db/get?name=WBGene00006593;class=Gene")	=HYPERLINK("http://genome.ucsc.edu/cgi-bin/hgTracks?db=ce11&position=chrI%3A459950%2D462607&simpleRepeat=pack")
chrI	W04C9.4.e1	461995	462173	178	0	0	0	=HYPERLINK("http://wormbase.org/db/get?name=WBGene00021026;class=Gene")	=HYPERLINK("http://genome.ucsc.edu/cgi-bin/hgTracks?db=ce11&position=chrI%3A460995%2D463173&simpleRepeat=pack")
chrI	W04C9.4.e2	462230	462318	88	0	0	0	=HYPERLINK("http://wormbase.org/db/get?name=WBGene00021026;class=Gene")	=HYPERLINK("http://genome.ucsc.edu/cgi-bin/hgTracks?db=ce11&position=chrI%3A461230%2D463318&simpleRepeat=pack")
chrI	W04C9.4.e3	462371	462652	281	0	0	0	=HYPERLINK("http://wormbase.org/db/get?name=WBGene00021026;class=Gene")	=HYPERLINK("http://genome.ucsc.edu/cgi-bin/hgTracks?db=ce11&position=chrI%3A461371%2D463652&simpleRepeat=pack")
chrI	W04C9.5.e7	462642	462871	229	0	0	0	=HYPERLINK("http://wormbase.org/db/get?name=WBGene00021027;class=Gene")	=HYPERLINK("http://genome.ucsc.edu/cgi-bin/hgTracks?db=ce11&position=chrI%3A461642%2D463871&simpleRepeat=pack")
chrI	W04C9.5.e6	463235	463421	186	0	0	0	=HYPERLINK("http://wormbase.org/db/get?name=WBGene00021027;class=Gene")	=HYPERLINK("http://genome.ucsc.edu/cgi-bin/hgTracks?db=ce11&position=chrI%3A462235%2D464421&simpleRepeat=pack")
chrI	W04C9.5.e5	464259	464524	265	0	0	0	=HYPERLINK("http://wormbase.org/db/get?name=WBGene00021027;class=Gene")	=HYPERLINK("http://genome.ucsc.edu/cgi-bin/hgTracks?db=ce11&position=chrI%3A463259%2D465524&simpleRepeat=pack")
chrI	W04C9.5.e4	465054	465214	160	0	0	0	=HYPERLINK("http://wormbase.org/db/get?name=WBGene00021027;class=Gene")	=HYPERLINK("http://genome.ucsc.edu/cgi-bin/hgTracks?db=ce11&position=chrI%3A464054%2D466214&simpleRepeat=pack")
chrI	W04C9.5.e3	465648	465695	47	0	0	0	=HYPERLINK("http://wormbase.org/db/get?name=WBGene00021027;class=Gene")	=HYPERLINK("http://genome.ucsc.edu/cgi-bin/hgTracks?db=ce11&position=chrI%3A464648%2D466695&simpleRepeat=pack")
chrI	W04C9.5.e2	465996	466124	128	0	0	0	=HYPERLINK("http://wormbase.org/db/get?name=WBGene00021027;class=Gene")	=HYPERLINK("http://genome.ucsc.edu/cgi-bin/hgTracks?db=ce11&position=chrI%3A464996%2D467124&simpleRepeat=pack")
chrI	W04C9.5.e1	467028	467131	103	0	0	0	=HYPERLINK("http://wormbase.org/db/get?name=WBGene00021027;class=Gene")	=HYPERLINK("http://genome.ucsc.edu/cgi-bin/hgTracks?db=ce11&position=chrI%3A466028%2D468131&simpleRepeat=pack")
chrI	W04C9.7.e1	463304	463324	20	0	0	0	=HYPERLINK("http://wormbase.org/db/get?name=WBGene00166632;class=Gene")	=HYPERLINK("http://genome.ucsc.edu/cgi-bin/hgTracks?db=ce11&position=chrI%3A462304%2D464324&simpleRepeat=pack")
chrI	W04C9.8.e1	471135	471289	154	0	0	0	=HYPERLINK("http://wormbase.org/db/get?name=W04C9.8.e1;class=Gene")	=HYPERLINK("http://genome.ucsc.edu/cgi-bin/hgTracks?db=ce11&position=chrI%3A470135%2D472289&simpleRepeat=pack")
chrI	W04C9.8.e2	472229	472503	274	0	0	0	=HYPERLINK("http://wormbase.org/db/get?name=W04C9.8.e2;class=Gene")	=HYPERLINK("http://genome.ucsc.edu/cgi-bin/hgTracks?db=ce11&position=chrI%3A471229%2D473503&simpleRepeat=pack")
chrI	W04C9.8.e3	473718	473786	68	0	0	0	=HYPERLINK("http://wormbase.org/db/get?name=W04C9.8.e3;class=Gene")	=HYPERLINK("http://genome.ucsc.edu/cgi-bin/hgTracks?db=ce11&position=chrI%3A472718%2D474786&simpleRepeat=pack")
chrI	W04C9.8.e4	473833	473890	57	0	0	0	=HYPERLINK("http://wormbase.org/db/get?name=W04C9.8.e4;class=Gene")	=HYPERLINK("http://genome.ucsc.edu/cgi-bin/hgTracks?db=ce11&position=chrI%3A472833%2D474890&simpleRepeat=pack")
chrI	W04C9.3.e1	477582	477732	150	0	0	0	=HYPERLINK("http://wormbase.org/db/get?name=WBGene00021025;class=Gene")	=HYPERLINK("http://genome.ucsc.edu/cgi-bin/hgTracks?db=ce11&position=chrI%3A476582%2D478732&simpleRepeat=pack")
chrI	W04C9.3.e2	478214	478323	109	0	0	0	=HYPERLINK("http://wormbase.org/db/get?name=WBGene00021025;class=Gene")	=HYPERLINK("http://genome.ucsc.edu/cgi-bin/hgTracks?db=ce11&position=chrI%3A477214%2D479323&simpleRepeat=pack")
chrI	W04C9.3.e3	478465	478743	278	0	0	0	=HYPERLINK("http://wormbase.org/db/get?name=WBGene00021025;class=Gene")	=HYPERLINK("http://genome.ucsc.edu/cgi-bin/hgTracks?db=ce11&position=chrI%3A477465%2D479743&simpleRepeat=pack")
chrI	W04C9.3.e4	478879	479109	230	0	0	0	=HYPERLINK("http://wormbase.org/db/get?name=WBGene00021025;class=Gene")	=HYPERLINK("http://genome.ucsc.edu/cgi-bin/hgTracks?db=ce11&position=chrI%3A477879%2D480109&simpleRepeat=pack")
chrI	W04C9.3.e5	479934	480181	247	0	0	0	=HYPERLINK("http://wormbase.org/db/get?name=WBGene00021025;class=Gene")	=HYPERLINK("http://genome.ucsc.edu/cgi-bin/hgTracks?db=ce11&position=chrI%3A478934%2D481181&simpleRepeat=pack")
chrI	W04C9.3.e6	480751	481129	378	0	0	0	=HYPERLINK("http://wormbase.org/db/get?name=WBGene00021025;class=Gene")	=HYPERLINK("http://genome.ucsc.edu/cgi-bin/hgTracks?db=ce11&position=chrI%3A479751%2D482129&simpleRepeat=pack")
chrI	W04C9.3.e7	481838	481954	116	0	0	0	=HYPERLINK("http://wormbase.org/db/get?name=WBGene00021025;class=Gene")	=HYPERLINK("http://genome.ucsc.edu/cgi-bin/hgTracks?db=ce11&position=chrI%3A480838%2D482954&simpleRepeat=pack")
chrI	W04C9.9.e3	482040	482099	59	0	0	0	=HYPERLINK("http://wormbase.org/db/get?name=W04C9.9.e3;class=Gene")	=HYPERLINK("http://genome.ucsc.edu/cgi-bin/hgTracks?db=ce11&position=chrI%3A481040%2D483099&simpleRepeat=pack")
chrI	W04C9.9.e2	482548	483028	480	0	0	0	=HYPERLINK("http://wormbase.org/db/get?name=W04C9.9.e2;class=Gene")	=HYPERLINK("http://genome.ucsc.edu/cgi-bin/hgTracks?db=ce11&position=chrI%3A481548%2D484028&simpleRepeat=pack")
chrI	W04C9.9.e1	483870	483880	10	0	0	0	=HYPERLINK("http://wormbase.org/db/get?name=W04C9.9.e1;class=Gene")	=HYPERLINK("http://genome.ucsc.edu/cgi-bin/hgTracks?db=ce11&position=chrI%3A482870%2D484880&simpleRepeat=pack")
chrI	W04C9.6.e9	484126	484309	183	0	0	0	=HYPERLINK("http://wormbase.org/db/get?name=WBGene00021028;class=Gene")	=HYPERLINK("http://genome.ucsc.edu/cgi-bin/hgTracks?db=ce11&position=chrI%3A483126%2D485309&simpleRepeat=pack")
chrI	W04C9.6.e8	484788	484858	70	0	0	0	=HYPERLINK("http://wormbase.org/db/get?name=WBGene00021028;class=Gene")	=HYPERLINK("http://genome.ucsc.edu/cgi-bin/hgTracks?db=ce11&position=chrI%3A483788%2D485858&simpleRepeat=pack")
chrI	W04C9.6.e7	484907	485002	95	0	0	0	=HYPERLINK("http://wormbase.org/db/get?name=WBGene00021028;class=Gene")	=HYPERLINK("http://genome.ucsc.edu/cgi-bin/hgTracks?db=ce11&position=chrI%3A483907%2D486002&simpleRepeat=pack")
chrI	W04C9.6.e6	485153	485276	123	0	0	0	=HYPERLINK("http://wormbase.org/db/get?name=WBGene00021028;class=Gene")	=HYPERLINK("http://genome.ucsc.edu/cgi-bin/hgTracks?db=ce11&position=chrI%3A484153%2D486276&simpleRepeat=pack")
chrI	W04C9.6.e5	485381	485619	238	0	0	0	=HYPERLINK("http://wormbase.org/db/get?name=WBGene00021028;class=Gene")	=HYPERLINK("http://genome.ucsc.edu/cgi-bin/hgTracks?db=ce11&position=chrI%3A484381%2D486619&simpleRepeat=pack")
chrI	W04C9.6.e4	486467	486849	382	1	0	0	=HYPERLINK("http://wormbase.org/db/get?name=WBGene00021028;class=Gene")	=HYPERLINK("http://genome.ucsc.edu/cgi-bin/hgTracks?db=ce11&position=chrI%3A485467%2D487849&simpleRepeat=pack")
chrI	W04C9.6.e3	487587	487727	140	0	0	0	=HYPERLINK("http://wormbase.org/db/get?name=WBGene00021028;class=Gene")	=HYPERLINK("http://genome.ucsc.edu/cgi-bin/hgTracks?db=ce11&position=chrI%3A486587%2D488727&simpleRepeat=pack")
chrI	W04C9.6.e2	487794	487902	108	0	0	0	=HYPERLINK("http://wormbase.org/db/get?name=WBGene00021028;class=Gene")	=HYPERLINK("http://genome.ucsc.edu/cgi-bin/hgTracks?db=ce11&position=chrI%3A486794%2D488902&simpleRepeat=pack")
chrI	W04C9.6.e1	487958	487990	32	0	0	0	=HYPERLINK("http://wormbase.org/db/get?name=WBGene00021028;class=Gene")	=HYPERLINK("http://genome.ucsc.edu/cgi-bin/hgTracks?db=ce11&position=chrI%3A486958%2D488990&simpleRepeat=pack")
chrI	W04C9.2.e1	488605	488723	118	0	0	0	=HYPERLINK("http://wormbase.org/db/get?name=WBGene00021024;class=Gene")	=HYPERLINK("http://genome.ucsc.edu/cgi-bin/hgTracks?db=ce11&position=chrI%3A487605%2D489723&simpleRepeat=pack")
chrI	W04C9.2.e2	488768	488833	65	0	0	0	=HYPERLINK("http://wormbase.org/db/get?name=WBGene00021024;class=Gene")	=HYPERLINK("http://genome.ucsc.edu/cgi-bin/hgTracks?db=ce11&position=chrI%3A487768%2D489833&simpleRepeat=pack")
chrI	W04C9.2.e3	488882	488944	62	0	0	0	=HYPERLINK("http://wormbase.org/db/get?name=WBGene00021024;class=Gene")	=HYPERLINK("http://genome.ucsc.edu/cgi-bin/hgTracks?db=ce11&position=chrI%3A487882%2D489944&simpleRepeat=pack")
chrI	W04C9.2.e4	489700	489905	205	0	0	0	=HYPERLINK("http://wormbase.org/db/get?name=WBGene00021024;class=Gene")	=HYPERLINK("http://genome.ucsc.edu/cgi-bin/hgTracks?db=ce11&position=chrI%3A488700%2D490905&simpleRepeat=pack")
chrI	W04C9.1a.e1	489984	490202	218	0	0	0	=HYPERLINK("http://wormbase.org/db/get?name=WBGene00001814;class=Gene")	=HYPERLINK("http://genome.ucsc.edu/cgi-bin/hgTracks?db=ce11&position=chrI%3A488984%2D491202&simpleRepeat=pack")
chrI	W04C9.1a.e2	491197	491302	105	0	0	0	=HYPERLINK("http://wormbase.org/db/get?name=WBGene00001814;class=Gene")	=HYPERLINK("http://genome.ucsc.edu/cgi-bin/hgTracks?db=ce11&position=chrI%3A490197%2D492302&simpleRepeat=pack")
chrI	W04C9.1a.e3	491350	491559	209	0	0	0	=HYPERLINK("http://wormbase.org/db/get?name=WBGene00001814;class=Gene")	=HYPERLINK("http://genome.ucsc.edu/cgi-bin/hgTracks?db=ce11&position=chrI%3A490350%2D492559&simpleRepeat=pack")
chrI	W04C9.1a.e4	491610	491724	114	0	0	0	=HYPERLINK("http://wormbase.org/db/get?name=WBGene00001814;class=Gene")	=HYPERLINK("http://genome.ucsc.edu/cgi-bin/hgTracks?db=ce11&position=chrI%3A490610%2D492724&simpleRepeat=pack")
chrI	W04C9.1a.e5	491836	492160	324	0	0	0	=HYPERLINK("http://wormbase.org/db/get?name=WBGene00001814;class=Gene")	=HYPERLINK("http://genome.ucsc.edu/cgi-bin/hgTracks?db=ce11&position=chrI%3A490836%2D493160&simpleRepeat=pack")
chrI	W04C9.1a.e6	492225	492351	126	0	0	0	=HYPERLINK("http://wormbase.org/db/get?name=WBGene00001814;class=Gene")	=HYPERLINK("http://genome.ucsc.edu/cgi-bin/hgTracks?db=ce11&position=chrI%3A491225%2D493351&simpleRepeat=pack")
chrI	W04C9.1a.e7	492867	493556	689	0	0	0	=HYPERLINK("http://wormbase.org/db/get?name=WBGene00001814;class=Gene")	=HYPERLINK("http://genome.ucsc.edu/cgi-bin/hgTracks?db=ce11&position=chrI%3A491867%2D494556&simpleRepeat=pack")
chrI	W04C9.1a.e8	494260	494343	83	0	0	0	=HYPERLINK("http://wormbase.org/db/get?name=WBGene00001814;class=Gene")	=HYPERLINK("http://genome.ucsc.edu/cgi-bin/hgTracks?db=ce11&position=chrI%3A493260%2D495343&simpleRepeat=pack")
chrI	W04C9.1a.e9	494392	494706	314	0	0	0	=HYPERLINK("http://wormbase.org/db/get?name=WBGene00001814;class=Gene")	=HYPERLINK("http://genome.ucsc.edu/cgi-bin/hgTracks?db=ce11&position=chrI%3A493392%2D495706&simpleRepeat=pack")
chrI	W04C9.1a.e10	495828	496154	326	0	0	0	=HYPERLINK("http://wormbase.org/db/get?name=WBGene00001814;class=Gene")	=HYPERLINK("http://genome.ucsc.edu/cgi-bin/hgTracks?db=ce11&position=chrI%3A494828%2D497154&simpleRepeat=pack")
chrI	W04C9.1b.e1	491195	491302	107	0	0	0	=HYPERLINK("http://wormbase.org/db/get?name=WBGene00001814;class=Gene")	=HYPERLINK("http://genome.ucsc.edu/cgi-bin/hgTracks?db=ce11&position=chrI%3A490195%2D492302&simpleRepeat=pack")
chrI	W04C9.1a.e3	491350	491559	209	0	0	0	=HYPERLINK("http://wormbase.org/db/get?name=WBGene00001814;class=Gene")	=HYPERLINK("http://genome.ucsc.edu/cgi-bin/hgTracks?db=ce11&position=chrI%3A490350%2D492559&simpleRepeat=pack")
chrI	W04C9.1a.e4	491610	491724	114	0	0	0	=HYPERLINK("http://wormbase.org/db/get?name=WBGene00001814;class=Gene")	=HYPERLINK("http://genome.ucsc.edu/cgi-bin/hgTracks?db=ce11&position=chrI%3A490610%2D492724&simpleRepeat=pack")
chrI	W04C9.1a.e5	491836	492160	324	0	0	0	=HYPERLINK("http://wormbase.org/db/get?name=WBGene00001814;class=Gene")	=HYPERLINK("http://genome.ucsc.edu/cgi-bin/hgTracks?db=ce11&position=chrI%3A490836%2D493160&simpleRepeat=pack")
chrI	W04C9.1a.e6	492225	492351	126	0	0	0	=HYPERLINK("http://wormbase.org/db/get?name=WBGene00001814;class=Gene")	=HYPERLINK("http://genome.ucsc.edu/cgi-bin/hgTracks?db=ce11&position=chrI%3A491225%2D493351&simpleRepeat=pack")
chrI	W04C9.1a.e7	492867	493556	689	0	0	0	=HYPERLINK("http://wormbase.org/db/get?name=WBGene00001814;class=Gene")	=HYPERLINK("http://genome.ucsc.edu/cgi-bin/hgTracks?db=ce11&position=chrI%3A491867%2D494556&simpleRepeat=pack")
chrI	W04C9.1a.e8	494260	494343	83	0	0	0	=HYPERLINK("http://wormbase.org/db/get?name=WBGene00001814;class=Gene")	=HYPERLINK("http://genome.ucsc.edu/cgi-bin/hgTracks?db=ce11&position=chrI%3A493260%2D495343&simpleRepeat=pack")
chrI	W04C9.1a.e9	494392	494706	314	0	0	0	=HYPERLINK("http://wormbase.org/db/get?name=WBGene00001814;class=Gene")	=HYPERLINK("http://genome.ucsc.edu/cgi-bin/hgTracks?db=ce11&position=chrI%3A493392%2D495706&simpleRepeat=pack")
chrI	W04C9.1a.e10	495828	496154	326	0	0	0	=HYPERLINK("http://wormbase.org/db/get?name=WBGene00001814;class=Gene")	=HYPERLINK("http://genome.ucsc.edu/cgi-bin/hgTracks?db=ce11&position=chrI%3A494828%2D497154&simpleRepeat=pack")
chrI	Y65B4BL.3a.e6	496205	496283	78	0	0	0	=HYPERLINK("http://wormbase.org/db/get?name=WBGene00022035;class=Gene")	=HYPERLINK("http://genome.ucsc.edu/cgi-bin/hgTracks?db=ce11&position=chrI%3A495205%2D497283&simpleRepeat=pack")
chrI	Y65B4BL.3a.e5	496330	496464	134	0	0	0	=HYPERLINK("http://wormbase.org/db/get?name=WBGene00022035;class=Gene")	=HYPERLINK("http://genome.ucsc.edu/cgi-bin/hgTracks?db=ce11&position=chrI%3A495330%2D497464&simpleRepeat=pack")
chrI	Y65B4BL.3a.e4	497690	497830	140	0	0	0	=HYPERLINK("http://wormbase.org/db/get?name=WBGene00022035;class=Gene")	=HYPERLINK("http://genome.ucsc.edu/cgi-bin/hgTracks?db=ce11&position=chrI%3A496690%2D498830&simpleRepeat=pack")
chrI	Y65B4BL.3a.e3	498427	498567	140	0	0	0	=HYPERLINK("http://wormbase.org/db/get?name=WBGene00022035;class=Gene")	=HYPERLINK("http://genome.ucsc.edu/cgi-bin/hgTracks?db=ce11&position=chrI%3A497427%2D499567&simpleRepeat=pack")
chrI	Y65B4BL.3b.e1	499793	500068	275	0	0	0	=HYPERLINK("http://wormbase.org/db/get?name=WBGene00022035;class=Gene")	=HYPERLINK("http://genome.ucsc.edu/cgi-bin/hgTracks?db=ce11&position=chrI%3A498793%2D501068&simpleRepeat=pack")
chrI	Y65B4BL.3a.e6	496205	496283	78	0	0	0	=HYPERLINK("http://wormbase.org/db/get?name=WBGene00022035;class=Gene")	=HYPERLINK("http://genome.ucsc.edu/cgi-bin/hgTracks?db=ce11&position=chrI%3A495205%2D497283&simpleRepeat=pack")
chrI	Y65B4BL.3a.e5	496330	496464	134	0	0	0	=HYPERLINK("http://wormbase.org/db/get?name=WBGene00022035;class=Gene")	=HYPERLINK("http://genome.ucsc.edu/cgi-bin/hgTracks?db=ce11&position=chrI%3A495330%2D497464&simpleRepeat=pack")
chrI	Y65B4BL.3a.e4	497690	497830	140	0	0	0	=HYPERLINK("http://wormbase.org/db/get?name=WBGene00022035;class=Gene")	=HYPERLINK("http://genome.ucsc.edu/cgi-bin/hgTracks?db=ce11&position=chrI%3A496690%2D498830&simpleRepeat=pack")
chrI	Y65B4BL.3a.e3	498427	498567	140	0	0	0	=HYPERLINK("http://wormbase.org/db/get?name=WBGene00022035;class=Gene")	=HYPERLINK("http://genome.ucsc.edu/cgi-bin/hgTracks?db=ce11&position=chrI%3A497427%2D499567&simpleRepeat=pack")
chrI	Y65B4BL.3a.e2	499793	500119	326	0	0	0	=HYPERLINK("http://wormbase.org/db/get?name=WBGene00022035;class=Gene")	=HYPERLINK("http://genome.ucsc.edu/cgi-bin/hgTracks?db=ce11&position=chrI%3A498793%2D501119&simpleRepeat=pack")
chrI	Y65B4BL.3a.e1	501929	502043	114	0	0	0	=HYPERLINK("http://wormbase.org/db/get?name=WBGene00022035;class=Gene")	=HYPERLINK("http://genome.ucsc.edu/cgi-bin/hgTracks?db=ce11&position=chrI%3A500929%2D503043&simpleRepeat=pack")
chrI	Y65B4BL.4.e8	502955	503212	257	0	0	0	=HYPERLINK("http://wormbase.org/db/get?name=WBGene00022036;class=Gene")	=HYPERLINK("http://genome.ucsc.edu/cgi-bin/hgTracks?db=ce11&position=chrI%3A501955%2D504212&simpleRepeat=pack")
chrI	Y65B4BL.4.e7	504057	504132	75	0	0	0	=HYPERLINK("http://wormbase.org/db/get?name=WBGene00022036;class=Gene")	=HYPERLINK("http://genome.ucsc.edu/cgi-bin/hgTracks?db=ce11&position=chrI%3A503057%2D505132&simpleRepeat=pack")
chrI	Y65B4BL.4.e6	504225	504278	53	0	0	0	=HYPERLINK("http://wormbase.org/db/get?name=WBGene00022036;class=Gene")	=HYPERLINK("http://genome.ucsc.edu/cgi-bin/hgTracks?db=ce11&position=chrI%3A503225%2D505278&simpleRepeat=pack")
chrI	Y65B4BL.4.e5	504323	504454	131	0	0	0	=HYPERLINK("http://wormbase.org/db/get?name=WBGene00022036;class=Gene")	=HYPERLINK("http://genome.ucsc.edu/cgi-bin/hgTracks?db=ce11&position=chrI%3A503323%2D505454&simpleRepeat=pack")
chrI	Y65B4BL.4.e4	505506	505605	99	0	0	0	=HYPERLINK("http://wormbase.org/db/get?name=WBGene00022036;class=Gene")	=HYPERLINK("http://genome.ucsc.edu/cgi-bin/hgTracks?db=ce11&position=chrI%3A504506%2D506605&simpleRepeat=pack")
chrI	Y65B4BL.4.e3	505660	505771	111	0	0	0	=HYPERLINK("http://wormbase.org/db/get?name=WBGene00022036;class=Gene")	=HYPERLINK("http://genome.ucsc.edu/cgi-bin/hgTracks?db=ce11&position=chrI%3A504660%2D506771&simpleRepeat=pack")
chrI	Y65B4BL.4.e2	505820	506049	229	0	0	0	=HYPERLINK("http://wormbase.org/db/get?name=WBGene00022036;class=Gene")	=HYPERLINK("http://genome.ucsc.edu/cgi-bin/hgTracks?db=ce11&position=chrI%3A504820%2D507049&simpleRepeat=pack")
chrI	Y65B4BL.4.e1	506093	506250	157	0	0	0	=HYPERLINK("http://wormbase.org/db/get?name=WBGene00022036;class=Gene")	=HYPERLINK("http://genome.ucsc.edu/cgi-bin/hgTracks?db=ce11&position=chrI%3A505093%2D507250&simpleRepeat=pack")
chrI	Y65B4BL.2b.2.e1	506472	506587	115	0	0	0	=HYPERLINK("http://wormbase.org/db/get?name=WBGene00022034;class=Gene")	=HYPERLINK("http://genome.ucsc.edu/cgi-bin/hgTracks?db=ce11&position=chrI%3A505472%2D507587&simpleRepeat=pack")
chrI	Y65B4BL.2b.2.e2	506638	506745	107	0	0	0	=HYPERLINK("http://wormbase.org/db/get?name=WBGene00022034;class=Gene")	=HYPERLINK("http://genome.ucsc.edu/cgi-bin/hgTracks?db=ce11&position=chrI%3A505638%2D507745&simpleRepeat=pack")
chrI	Y65B4BL.2a.e3	506802	507016	214	0	0	0	=HYPERLINK("http://wormbase.org/db/get?name=WBGene00022034;class=Gene")	=HYPERLINK("http://genome.ucsc.edu/cgi-bin/hgTracks?db=ce11&position=chrI%3A505802%2D508016&simpleRepeat=pack")
chrI	Y65B4BL.2a.e4	507065	507225	160	0	0	0	=HYPERLINK("http://wormbase.org/db/get?name=WBGene00022034;class=Gene")	=HYPERLINK("http://genome.ucsc.edu/cgi-bin/hgTracks?db=ce11&position=chrI%3A506065%2D508225&simpleRepeat=pack")
chrI	Y65B4BL.2a.e5	507277	507408	131	0	0	0	=HYPERLINK("http://wormbase.org/db/get?name=WBGene00022034;class=Gene")	=HYPERLINK("http://genome.ucsc.edu/cgi-bin/hgTracks?db=ce11&position=chrI%3A506277%2D508408&simpleRepeat=pack")
chrI	Y65B4BL.2a.e6	507454	507705	251	0	0	0	=HYPERLINK("http://wormbase.org/db/get?name=WBGene00022034;class=Gene")	=HYPERLINK("http://genome.ucsc.edu/cgi-bin/hgTracks?db=ce11&position=chrI%3A506454%2D508705&simpleRepeat=pack")
chrI	Y65B4BL.2a.e7	507755	507895	140	0	0	0	=HYPERLINK("http://wormbase.org/db/get?name=WBGene00022034;class=Gene")	=HYPERLINK("http://genome.ucsc.edu/cgi-bin/hgTracks?db=ce11&position=chrI%3A506755%2D508895&simpleRepeat=pack")
chrI	Y65B4BL.2a.e8	507944	508048	104	0	0	0	=HYPERLINK("http://wormbase.org/db/get?name=WBGene00022034;class=Gene")	=HYPERLINK("http://genome.ucsc.edu/cgi-bin/hgTracks?db=ce11&position=chrI%3A506944%2D509048&simpleRepeat=pack")
chrI	Y65B4BL.2a.e9	508098	508331	233	0	0	0	=HYPERLINK("http://wormbase.org/db/get?name=WBGene00022034;class=Gene")	=HYPERLINK("http://genome.ucsc.edu/cgi-bin/hgTracks?db=ce11&position=chrI%3A507098%2D509331&simpleRepeat=pack")
chrI	Y65B4BL.2a.e10	508382	508491	109	0	0	0	=HYPERLINK("http://wormbase.org/db/get?name=WBGene00022034;class=Gene")	=HYPERLINK("http://genome.ucsc.edu/cgi-bin/hgTracks?db=ce11&position=chrI%3A507382%2D509491&simpleRepeat=pack")
chrI	Y65B4BL.2a.e11	508538	508757	219	0	0	0	=HYPERLINK("http://wormbase.org/db/get?name=WBGene00022034;class=Gene")	=HYPERLINK("http://genome.ucsc.edu/cgi-bin/hgTracks?db=ce11&position=chrI%3A507538%2D509757&simpleRepeat=pack")
chrI	Y65B4BL.2a.e12	508805	509056	251	0	0	0	=HYPERLINK("http://wormbase.org/db/get?name=WBGene00022034;class=Gene")	=HYPERLINK("http://genome.ucsc.edu/cgi-bin/hgTracks?db=ce11&position=chrI%3A507805%2D510056&simpleRepeat=pack")
chrI	Y65B4BL.2a.e1	506477	506587	110	0	0	0	=HYPERLINK("http://wormbase.org/db/get?name=WBGene00022034;class=Gene")	=HYPERLINK("http://genome.ucsc.edu/cgi-bin/hgTracks?db=ce11&position=chrI%3A505477%2D507587&simpleRepeat=pack")
chrI	Y65B4BL.2a.e2	506639	506745	106	0	0	0	=HYPERLINK("http://wormbase.org/db/get?name=WBGene00022034;class=Gene")	=HYPERLINK("http://genome.ucsc.edu/cgi-bin/hgTracks?db=ce11&position=chrI%3A505639%2D507745&simpleRepeat=pack")
chrI	Y65B4BL.2a.e3	506802	507016	214	0	0	0	=HYPERLINK("http://wormbase.org/db/get?name=WBGene00022034;class=Gene")	=HYPERLINK("http://genome.ucsc.edu/cgi-bin/hgTracks?db=ce11&position=chrI%3A505802%2D508016&simpleRepeat=pack")
chrI	Y65B4BL.2a.e4	507065	507225	160	0	0	0	=HYPERLINK("http://wormbase.org/db/get?name=WBGene00022034;class=Gene")	=HYPERLINK("http://genome.ucsc.edu/cgi-bin/hgTracks?db=ce11&position=chrI%3A506065%2D508225&simpleRepeat=pack")
chrI	Y65B4BL.2a.e5	507277	507408	131	0	0	0	=HYPERLINK("http://wormbase.org/db/get?name=WBGene00022034;class=Gene")	=HYPERLINK("http://genome.ucsc.edu/cgi-bin/hgTracks?db=ce11&position=chrI%3A506277%2D508408&simpleRepeat=pack")
chrI	Y65B4BL.2a.e6	507454	507705	251	0	0	0	=HYPERLINK("http://wormbase.org/db/get?name=WBGene00022034;class=Gene")	=HYPERLINK("http://genome.ucsc.edu/cgi-bin/hgTracks?db=ce11&position=chrI%3A506454%2D508705&simpleRepeat=pack")
chrI	Y65B4BL.2a.e7	507755	507895	140	0	0	0	=HYPERLINK("http://wormbase.org/db/get?name=WBGene00022034;class=Gene")	=HYPERLINK("http://genome.ucsc.edu/cgi-bin/hgTracks?db=ce11&position=chrI%3A506755%2D508895&simpleRepeat=pack")
chrI	Y65B4BL.2a.e8	507944	508048	104	0	0	0	=HYPERLINK("http://wormbase.org/db/get?name=WBGene00022034;class=Gene")	=HYPERLINK("http://genome.ucsc.edu/cgi-bin/hgTracks?db=ce11&position=chrI%3A506944%2D509048&simpleRepeat=pack")
chrI	Y65B4BL.2a.e9	508098	508331	233	0	0	0	=HYPERLINK("http://wormbase.org/db/get?name=WBGene00022034;class=Gene")	=HYPERLINK("http://genome.ucsc.edu/cgi-bin/hgTracks?db=ce11&position=chrI%3A507098%2D509331&simpleRepeat=pack")
chrI	Y65B4BL.2a.e10	508382	508491	109	0	0	0	=HYPERLINK("http://wormbase.org/db/get?name=WBGene00022034;class=Gene")	=HYPERLINK("http://genome.ucsc.edu/cgi-bin/hgTracks?db=ce11&position=chrI%3A507382%2D509491&simpleRepeat=pack")
chrI	Y65B4BL.2a.e11	508538	508757	219	0	0	0	=HYPERLINK("http://wormbase.org/db/get?name=WBGene00022034;class=Gene")	=HYPERLINK("http://genome.ucsc.edu/cgi-bin/hgTracks?db=ce11&position=chrI%3A507538%2D509757&simpleRepeat=pack")
chrI	Y65B4BL.2a.e12	508805	509056	251	0	0	0	=HYPERLINK("http://wormbase.org/db/get?name=WBGene00022034;class=Gene")	=HYPERLINK("http://genome.ucsc.edu/cgi-bin/hgTracks?db=ce11&position=chrI%3A507805%2D510056&simpleRepeat=pack")
chrI	Y65B4BL.2b.1.e1	506478	506590	112	0	0	0	=HYPERLINK("http://wormbase.org/db/get?name=WBGene00022034;class=Gene")	=HYPERLINK("http://genome.ucsc.edu/cgi-bin/hgTracks?db=ce11&position=chrI%3A505478%2D507590&simpleRepeat=pack")
chrI	Y65B4BL.2b.1.e2	506641	506745	104	0	0	0	=HYPERLINK("http://wormbase.org/db/get?name=WBGene00022034;class=Gene")	=HYPERLINK("http://genome.ucsc.edu/cgi-bin/hgTracks?db=ce11&position=chrI%3A505641%2D507745&simpleRepeat=pack")
chrI	Y65B4BL.2a.e3	506802	507016	214	0	0	0	=HYPERLINK("http://wormbase.org/db/get?name=WBGene00022034;class=Gene")	=HYPERLINK("http://genome.ucsc.edu/cgi-bin/hgTracks?db=ce11&position=chrI%3A505802%2D508016&simpleRepeat=pack")
chrI	Y65B4BL.2a.e4	507065	507225	160	0	0	0	=HYPERLINK("http://wormbase.org/db/get?name=WBGene00022034;class=Gene")	=HYPERLINK("http://genome.ucsc.edu/cgi-bin/hgTracks?db=ce11&position=chrI%3A506065%2D508225&simpleRepeat=pack")
chrI	Y65B4BL.2a.e5	507277	507408	131	0	0	0	=HYPERLINK("http://wormbase.org/db/get?name=WBGene00022034;class=Gene")	=HYPERLINK("http://genome.ucsc.edu/cgi-bin/hgTracks?db=ce11&position=chrI%3A506277%2D508408&simpleRepeat=pack")
chrI	Y65B4BL.2a.e6	507454	507705	251	0	0	0	=HYPERLINK("http://wormbase.org/db/get?name=WBGene00022034;class=Gene")	=HYPERLINK("http://genome.ucsc.edu/cgi-bin/hgTracks?db=ce11&position=chrI%3A506454%2D508705&simpleRepeat=pack")
chrI	Y65B4BL.2a.e7	507755	507895	140	0	0	0	=HYPERLINK("http://wormbase.org/db/get?name=WBGene00022034;class=Gene")	=HYPERLINK("http://genome.ucsc.edu/cgi-bin/hgTracks?db=ce11&position=chrI%3A506755%2D508895&simpleRepeat=pack")
chrI	Y65B4BL.2a.e8	507944	508048	104	0	0	0	=HYPERLINK("http://wormbase.org/db/get?name=WBGene00022034;class=Gene")	=HYPERLINK("http://genome.ucsc.edu/cgi-bin/hgTracks?db=ce11&position=chrI%3A506944%2D509048&simpleRepeat=pack")
chrI	Y65B4BL.2a.e9	508098	508331	233	0	0	0	=HYPERLINK("http://wormbase.org/db/get?name=WBGene00022034;class=Gene")	=HYPERLINK("http://genome.ucsc.edu/cgi-bin/hgTracks?db=ce11&position=chrI%3A507098%2D509331&simpleRepeat=pack")
chrI	Y65B4BL.2a.e10	508382	508491	109	0	0	0	=HYPERLINK("http://wormbase.org/db/get?name=WBGene00022034;class=Gene")	=HYPERLINK("http://genome.ucsc.edu/cgi-bin/hgTracks?db=ce11&position=chrI%3A507382%2D509491&simpleRepeat=pack")
chrI	Y65B4BL.2a.e11	508538	508757	219	0	0	0	=HYPERLINK("http://wormbase.org/db/get?name=WBGene00022034;class=Gene")	=HYPERLINK("http://genome.ucsc.edu/cgi-bin/hgTracks?db=ce11&position=chrI%3A507538%2D509757&simpleRepeat=pack")
chrI	Y65B4BL.2a.e12	508805	509056	251	0	0	0	=HYPERLINK("http://wormbase.org/db/get?name=WBGene00022034;class=Gene")	=HYPERLINK("http://genome.ucsc.edu/cgi-bin/hgTracks?db=ce11&position=chrI%3A507805%2D510056&simpleRepeat=pack")
chrI	Y65B4BL.2b.3.e1	506484	506582	98	0	0	0	=HYPERLINK("http://wormbase.org/db/get?name=WBGene00022034;class=Gene")	=HYPERLINK("http://genome.ucsc.edu/cgi-bin/hgTracks?db=ce11&position=chrI%3A505484%2D507582&simpleRepeat=pack")
chrI	Y65B4BL.2b.3.e2	506639	506745	106	0	0	0	=HYPERLINK("http://wormbase.org/db/get?name=WBGene00022034;class=Gene")	=HYPERLINK("http://genome.ucsc.edu/cgi-bin/hgTracks?db=ce11&position=chrI%3A505639%2D507745&simpleRepeat=pack")
chrI	Y65B4BL.2a.e3	506802	507016	214	0	0	0	=HYPERLINK("http://wormbase.org/db/get?name=WBGene00022034;class=Gene")	=HYPERLINK("http://genome.ucsc.edu/cgi-bin/hgTracks?db=ce11&position=chrI%3A505802%2D508016&simpleRepeat=pack")
chrI	Y65B4BL.2a.e4	507065	507225	160	0	0	0	=HYPERLINK("http://wormbase.org/db/get?name=WBGene00022034;class=Gene")	=HYPERLINK("http://genome.ucsc.edu/cgi-bin/hgTracks?db=ce11&position=chrI%3A506065%2D508225&simpleRepeat=pack")
chrI	Y65B4BL.2a.e5	507277	507408	131	0	0	0	=HYPERLINK("http://wormbase.org/db/get?name=WBGene00022034;class=Gene")	=HYPERLINK("http://genome.ucsc.edu/cgi-bin/hgTracks?db=ce11&position=chrI%3A506277%2D508408&simpleRepeat=pack")
chrI	Y65B4BL.2a.e6	507454	507705	251	0	0	0	=HYPERLINK("http://wormbase.org/db/get?name=WBGene00022034;class=Gene")	=HYPERLINK("http://genome.ucsc.edu/cgi-bin/hgTracks?db=ce11&position=chrI%3A506454%2D508705&simpleRepeat=pack")
chrI	Y65B4BL.2a.e7	507755	507895	140	0	0	0	=HYPERLINK("http://wormbase.org/db/get?name=WBGene00022034;class=Gene")	=HYPERLINK("http://genome.ucsc.edu/cgi-bin/hgTracks?db=ce11&position=chrI%3A506755%2D508895&simpleRepeat=pack")
chrI	Y65B4BL.2a.e8	507944	508048	104	0	0	0	=HYPERLINK("http://wormbase.org/db/get?name=WBGene00022034;class=Gene")	=HYPERLINK("http://genome.ucsc.edu/cgi-bin/hgTracks?db=ce11&position=chrI%3A506944%2D509048&simpleRepeat=pack")
chrI	Y65B4BL.2a.e9	508098	508331	233	0	0	0	=HYPERLINK("http://wormbase.org/db/get?name=WBGene00022034;class=Gene")	=HYPERLINK("http://genome.ucsc.edu/cgi-bin/hgTracks?db=ce11&position=chrI%3A507098%2D509331&simpleRepeat=pack")
chrI	Y65B4BL.2a.e10	508382	508491	109	0	0	0	=HYPERLINK("http://wormbase.org/db/get?name=WBGene00022034;class=Gene")	=HYPERLINK("http://genome.ucsc.edu/cgi-bin/hgTracks?db=ce11&position=chrI%3A507382%2D509491&simpleRepeat=pack")
chrI	Y65B4BL.2a.e11	508538	508757	219	4	0	0	=HYPERLINK("http://wormbase.org/db/get?name=WBGene00022034;class=Gene")	=HYPERLINK("http://genome.ucsc.edu/cgi-bin/hgTracks?db=ce11&position=chrI%3A507538%2D509757&simpleRepeat=pack")
chrI	Y65B4BL.2a.e12	508805	509056	251	2	0	0	=HYPERLINK("http://wormbase.org/db/get?name=WBGene00022034;class=Gene")	=HYPERLINK("http://genome.ucsc.edu/cgi-bin/hgTracks?db=ce11&position=chrI%3A507805%2D510056&simpleRepeat=pack")
chrI	Y65B4BL.7a.e4	508850	509214	364	0	0	0	=HYPERLINK("http://wormbase.org/db/get?name=WBGene00022039;class=Gene")	=HYPERLINK("http://genome.ucsc.edu/cgi-bin/hgTracks?db=ce11&position=chrI%3A507850%2D510214&simpleRepeat=pack")
chrI	Y65B4BL.7a.e3	509262	509423	161	0	0	0	=HYPERLINK("http://wormbase.org/db/get?name=WBGene00022039;class=Gene")	=HYPERLINK("http://genome.ucsc.edu/cgi-bin/hgTracks?db=ce11&position=chrI%3A508262%2D510423&simpleRepeat=pack")
chrI	Y65B4BL.7b.e2	509748	509889	141	0	0	0	=HYPERLINK("http://wormbase.org/db/get?name=WBGene00022039;class=Gene")	=HYPERLINK("http://genome.ucsc.edu/cgi-bin/hgTracks?db=ce11&position=chrI%3A508748%2D510889&simpleRepeat=pack")
chrI	Y65B4BL.7b.e1	510179	510184	5	0	0	0	=HYPERLINK("http://wormbase.org/db/get?name=WBGene00022039;class=Gene")	=HYPERLINK("http://genome.ucsc.edu/cgi-bin/hgTracks?db=ce11&position=chrI%3A509179%2D511184&simpleRepeat=pack")
chrI	Y65B4BL.7a.e4	508850	509214	364	0	0	0	=HYPERLINK("http://wormbase.org/db/get?name=WBGene00022039;class=Gene")	=HYPERLINK("http://genome.ucsc.edu/cgi-bin/hgTracks?db=ce11&position=chrI%3A507850%2D510214&simpleRepeat=pack")
chrI	Y65B4BL.7a.e3	509262	509423	161	0	0	0	=HYPERLINK("http://wormbase.org/db/get?name=WBGene00022039;class=Gene")	=HYPERLINK("http://genome.ucsc.edu/cgi-bin/hgTracks?db=ce11&position=chrI%3A508262%2D510423&simpleRepeat=pack")
chrI	Y65B4BL.7a.e2	509748	509888	140	0	0	0	=HYPERLINK("http://wormbase.org/db/get?name=WBGene00022039;class=Gene")	=HYPERLINK("http://genome.ucsc.edu/cgi-bin/hgTracks?db=ce11&position=chrI%3A508748%2D510888&simpleRepeat=pack")
chrI	Y65B4BL.7a.e1	510739	510837	98	0	0	0	=HYPERLINK("http://wormbase.org/db/get?name=WBGene00022039;class=Gene")	=HYPERLINK("http://genome.ucsc.edu/cgi-bin/hgTracks?db=ce11&position=chrI%3A509739%2D511837&simpleRepeat=pack")
chrI	Y65B4BL.5a.e6	511048	511753	705	0	0	0	=HYPERLINK("http://wormbase.org/db/get?name=WBGene00022037;class=Gene")	=HYPERLINK("http://genome.ucsc.edu/cgi-bin/hgTracks?db=ce11&position=chrI%3A510048%2D512753&simpleRepeat=pack")
chrI	Y65B4BL.5a.e5	512481	513090	609	0	0	0	=HYPERLINK("http://wormbase.org/db/get?name=WBGene00022037;class=Gene")	=HYPERLINK("http://genome.ucsc.edu/cgi-bin/hgTracks?db=ce11&position=chrI%3A511481%2D514090&simpleRepeat=pack")
chrI	Y65B4BL.5a.e4	513143	513725	582	0	0	0	=HYPERLINK("http://wormbase.org/db/get?name=WBGene00022037;class=Gene")	=HYPERLINK("http://genome.ucsc.edu/cgi-bin/hgTracks?db=ce11&position=chrI%3A512143%2D514725&simpleRepeat=pack")
chrI	Y65B4BL.5a.e3	513776	514208	432	3	0	0	=HYPERLINK("http://wormbase.org/db/get?name=WBGene00022037;class=Gene")	=HYPERLINK("http://genome.ucsc.edu/cgi-bin/hgTracks?db=ce11&position=chrI%3A512776%2D515208&simpleRepeat=pack")
chrI	Y65B4BL.5b.e1	515023	515151	128	0	0	0	=HYPERLINK("http://wormbase.org/db/get?name=WBGene00022037;class=Gene")	=HYPERLINK("http://genome.ucsc.edu/cgi-bin/hgTracks?db=ce11&position=chrI%3A514023%2D516151&simpleRepeat=pack")
chrI	Y65B4BL.5a.e6	511048	511753	705	0	0	0	=HYPERLINK("http://wormbase.org/db/get?name=WBGene00022037;class=Gene")	=HYPERLINK("http://genome.ucsc.edu/cgi-bin/hgTracks?db=ce11&position=chrI%3A510048%2D512753&simpleRepeat=pack")
chrI	Y65B4BL.5a.e5	512481	513090	609	0	0	0	=HYPERLINK("http://wormbase.org/db/get?name=WBGene00022037;class=Gene")	=HYPERLINK("http://genome.ucsc.edu/cgi-bin/hgTracks?db=ce11&position=chrI%3A511481%2D514090&simpleRepeat=pack")
chrI	Y65B4BL.5a.e4	513143	513725	582	0	0	0	=HYPERLINK("http://wormbase.org/db/get?name=WBGene00022037;class=Gene")	=HYPERLINK("http://genome.ucsc.edu/cgi-bin/hgTracks?db=ce11&position=chrI%3A512143%2D514725&simpleRepeat=pack")
chrI	Y65B4BL.5a.e3	513776	514208	432	0	0	0	=HYPERLINK("http://wormbase.org/db/get?name=WBGene00022037;class=Gene")	=HYPERLINK("http://genome.ucsc.edu/cgi-bin/hgTracks?db=ce11&position=chrI%3A512776%2D515208&simpleRepeat=pack")
chrI	Y65B4BL.5a.e2	515023	515236	213	0	0	0	=HYPERLINK("http://wormbase.org/db/get?name=WBGene00022037;class=Gene")	=HYPERLINK("http://genome.ucsc.edu/cgi-bin/hgTracks?db=ce11&position=chrI%3A514023%2D516236&simpleRepeat=pack")
chrI	Y65B4BL.5a.e1	516351	516456	105	0	0	0	=HYPERLINK("http://wormbase.org/db/get?name=WBGene00022037;class=Gene")	=HYPERLINK("http://genome.ucsc.edu/cgi-bin/hgTracks?db=ce11&position=chrI%3A515351%2D517456&simpleRepeat=pack")
chrI	Y65B4BL.5a.e6	511048	511753	705	0	0	0	=HYPERLINK("http://wormbase.org/db/get?name=WBGene00022037;class=Gene")	=HYPERLINK("http://genome.ucsc.edu/cgi-bin/hgTracks?db=ce11&position=chrI%3A510048%2D512753&simpleRepeat=pack")
chrI	Y65B4BL.5a.e5	512481	513090	609	0	0	0	=HYPERLINK("http://wormbase.org/db/get?name=WBGene00022037;class=Gene")	=HYPERLINK("http://genome.ucsc.edu/cgi-bin/hgTracks?db=ce11&position=chrI%3A511481%2D514090&simpleRepeat=pack")
chrI	Y65B4BL.5a.e4	513143	513725	582	0	0	0	=HYPERLINK("http://wormbase.org/db/get?name=WBGene00022037;class=Gene")	=HYPERLINK("http://genome.ucsc.edu/cgi-bin/hgTracks?db=ce11&position=chrI%3A512143%2D514725&simpleRepeat=pack")
chrI	Y65B4BL.5a.e3	513776	514208	432	0	0	0	=HYPERLINK("http://wormbase.org/db/get?name=WBGene00022037;class=Gene")	=HYPERLINK("http://genome.ucsc.edu/cgi-bin/hgTracks?db=ce11&position=chrI%3A512776%2D515208&simpleRepeat=pack")
chrI	Y65B4BL.5a.e2	515023	515236	213	0	0	0	=HYPERLINK("http://wormbase.org/db/get?name=WBGene00022037;class=Gene")	=HYPERLINK("http://genome.ucsc.edu/cgi-bin/hgTracks?db=ce11&position=chrI%3A514023%2D516236&simpleRepeat=pack")
chrI	Y65B4BL.5c.e1	519582	519646	64	0	0	0	=HYPERLINK("http://wormbase.org/db/get?name=WBGene00022037;class=Gene")	=HYPERLINK("http://genome.ucsc.edu/cgi-bin/hgTracks?db=ce11&position=chrI%3A518582%2D520646&simpleRepeat=pack")
chrI	Y65B4BL.10.e1	512017	512166	149	0	0	0	=HYPERLINK("http://wormbase.org/db/get?name=WBGene00196781;class=Gene")	=HYPERLINK("http://genome.ucsc.edu/cgi-bin/hgTracks?db=ce11&position=chrI%3A511017%2D513166&simpleRepeat=pack")
chrI	Y65B4BL.9.e1	514364	514492	128	0	0	0	=HYPERLINK("http://wormbase.org/db/get?name=WBGene00196389;class=Gene")	=HYPERLINK("http://genome.ucsc.edu/cgi-bin/hgTracks?db=ce11&position=chrI%3A513364%2D515492&simpleRepeat=pack")
chrI	Y65B4BL.6b.e1	520113	520534	421	0	0	0	=HYPERLINK("http://wormbase.org/db/get?name=WBGene00022038;class=Gene")	=HYPERLINK("http://genome.ucsc.edu/cgi-bin/hgTracks?db=ce11&position=chrI%3A519113%2D521534&simpleRepeat=pack")
chrI	Y65B4BL.6a.e2	520113	520408	295	0	0	0	=HYPERLINK("http://wormbase.org/db/get?name=WBGene00022038;class=Gene")	=HYPERLINK("http://genome.ucsc.edu/cgi-bin/hgTracks?db=ce11&position=chrI%3A519113%2D521408&simpleRepeat=pack")
chrI	Y65B4BL.6a.e1	521320	521554	234	1	0	0	=HYPERLINK("http://wormbase.org/db/get?name=WBGene00022038;class=Gene")	=HYPERLINK("http://genome.ucsc.edu/cgi-bin/hgTracks?db=ce11&position=chrI%3A520320%2D522554&simpleRepeat=pack")
chrI	Y65B4BL.8.e1	526048	526139	91	0	0	0	=HYPERLINK("http://wormbase.org/db/get?name=WBGene00195369;class=Gene")	=HYPERLINK("http://genome.ucsc.edu/cgi-bin/hgTracks?db=ce11&position=chrI%3A525048%2D527139&simpleRepeat=pack")
chrI	Y65B4BL.11.e1	530215	530326	111	0	0	0	=HYPERLINK("http://wormbase.org/db/get?name=WBGene00197961;class=Gene")	=HYPERLINK("http://genome.ucsc.edu/cgi-bin/hgTracks?db=ce11&position=chrI%3A529215%2D531326&simpleRepeat=pack")
chrI	Y65B4BL.12.e1	530395	530683	288	0	0	0	=HYPERLINK("http://wormbase.org/db/get?name=WBGene00200577;class=Gene")	=HYPERLINK("http://genome.ucsc.edu/cgi-bin/hgTracks?db=ce11&position=chrI%3A529395%2D531683&simpleRepeat=pack")
chrI	Y65B4BL.1a.e1	530969	531091	122	0	0	0	=HYPERLINK("http://wormbase.org/db/get?name=WBGene00022033;class=Gene")	=HYPERLINK("http://genome.ucsc.edu/cgi-bin/hgTracks?db=ce11&position=chrI%3A529969%2D532091&simpleRepeat=pack")
chrI	Y65B4BL.1a.e2	531267	531348	81	0	0	0	=HYPERLINK("http://wormbase.org/db/get?name=WBGene00022033;class=Gene")	=HYPERLINK("http://genome.ucsc.edu/cgi-bin/hgTracks?db=ce11&position=chrI%3A530267%2D532348&simpleRepeat=pack")
chrI	Y65B4BL.1a.e3	531790	531893	103	0	0	0	=HYPERLINK("http://wormbase.org/db/get?name=WBGene00022033;class=Gene")	=HYPERLINK("http://genome.ucsc.edu/cgi-bin/hgTracks?db=ce11&position=chrI%3A530790%2D532893&simpleRepeat=pack")
chrI	Y65B4BL.1a.e4	531947	531998	51	0	0	0	=HYPERLINK("http://wormbase.org/db/get?name=WBGene00022033;class=Gene")	=HYPERLINK("http://genome.ucsc.edu/cgi-bin/hgTracks?db=ce11&position=chrI%3A530947%2D532998&simpleRepeat=pack")
chrI	Y65B4BL.1c.e1	530988	531091	103	0	0	0	=HYPERLINK("http://wormbase.org/db/get?name=WBGene00022033;class=Gene")	=HYPERLINK("http://genome.ucsc.edu/cgi-bin/hgTracks?db=ce11&position=chrI%3A529988%2D532091&simpleRepeat=pack")
chrI	Y65B4BL.1c.e2	531267	531348	81	0	0	0	=HYPERLINK("http://wormbase.org/db/get?name=WBGene00022033;class=Gene")	=HYPERLINK("http://genome.ucsc.edu/cgi-bin/hgTracks?db=ce11&position=chrI%3A530267%2D532348&simpleRepeat=pack")
chrI	Y65B4BL.1c.e3	531790	531893	103	0	0	0	=HYPERLINK("http://wormbase.org/db/get?name=WBGene00022033;class=Gene")	=HYPERLINK("http://genome.ucsc.edu/cgi-bin/hgTracks?db=ce11&position=chrI%3A530790%2D532893&simpleRepeat=pack")
chrI	Y65B4BL.1c.e4	531947	532553	606	0	0	0	=HYPERLINK("http://wormbase.org/db/get?name=WBGene00022033;class=Gene")	=HYPERLINK("http://genome.ucsc.edu/cgi-bin/hgTracks?db=ce11&position=chrI%3A530947%2D533553&simpleRepeat=pack")
chrI	Y65B4BL.1c.e5	532619	532852	233	0	0	0	=HYPERLINK("http://wormbase.org/db/get?name=WBGene00022033;class=Gene")	=HYPERLINK("http://genome.ucsc.edu/cgi-bin/hgTracks?db=ce11&position=chrI%3A531619%2D533852&simpleRepeat=pack")
chrI	Y65B4BL.1b.e1	531020	531091	71	0	0	0	=HYPERLINK("http://wormbase.org/db/get?name=WBGene00022033;class=Gene")	=HYPERLINK("http://genome.ucsc.edu/cgi-bin/hgTracks?db=ce11&position=chrI%3A530020%2D532091&simpleRepeat=pack")
chrI	Y65B4BL.1b.e2	531267	531342	75	0	0	0	=HYPERLINK("http://wormbase.org/db/get?name=WBGene00022033;class=Gene")	=HYPERLINK("http://genome.ucsc.edu/cgi-bin/hgTracks?db=ce11&position=chrI%3A530267%2D532342&simpleRepeat=pack")
chrI	Y65B4BL.1b.e3	531793	531893	100	0	0	0	=HYPERLINK("http://wormbase.org/db/get?name=WBGene00022033;class=Gene")	=HYPERLINK("http://genome.ucsc.edu/cgi-bin/hgTracks?db=ce11&position=chrI%3A530793%2D532893&simpleRepeat=pack")
chrI	Y65B4BL.1b.e4	531947	532553	606	0	0	0	=HYPERLINK("http://wormbase.org/db/get?name=WBGene00022033;class=Gene")	=HYPERLINK("http://genome.ucsc.edu/cgi-bin/hgTracks?db=ce11&position=chrI%3A530947%2D533553&simpleRepeat=pack")
chrI	Y65B4BL.1b.e5	532619	532852	233	0	0	0	=HYPERLINK("http://wormbase.org/db/get?name=WBGene00022033;class=Gene")	=HYPERLINK("http://genome.ucsc.edu/cgi-bin/hgTracks?db=ce11&position=chrI%3A531619%2D533852&simpleRepeat=pack")
chrI	Y65B4BM.2.e1	532968	533039	71	0	0	0	=HYPERLINK("http://wormbase.org/db/get?name=WBGene00220190;class=Gene")	=HYPERLINK("http://genome.ucsc.edu/cgi-bin/hgTracks?db=ce11&position=chrI%3A531968%2D534039&simpleRepeat=pack")
chrI	Y65B4BR.8.e1	534453	534569	116	0	0	0	=HYPERLINK("http://wormbase.org/db/get?name=WBGene00022043;class=Gene")	=HYPERLINK("http://genome.ucsc.edu/cgi-bin/hgTracks?db=ce11&position=chrI%3A533453%2D535569&simpleRepeat=pack")
chrI	Y65B4BR.8.e2	534618	534724	106	1	0	0	=HYPERLINK("http://wormbase.org/db/get?name=WBGene00022043;class=Gene")	=HYPERLINK("http://genome.ucsc.edu/cgi-bin/hgTracks?db=ce11&position=chrI%3A533618%2D535724&simpleRepeat=pack")
chrI	Y65B4BR.8.e3	534772	534970	198	0	0	0	=HYPERLINK("http://wormbase.org/db/get?name=WBGene00022043;class=Gene")	=HYPERLINK("http://genome.ucsc.edu/cgi-bin/hgTracks?db=ce11&position=chrI%3A533772%2D535970&simpleRepeat=pack")
chrI	Y65B4BR.8.e4	535031	535347	316	0	0	0	=HYPERLINK("http://wormbase.org/db/get?name=WBGene00022043;class=Gene")	=HYPERLINK("http://genome.ucsc.edu/cgi-bin/hgTracks?db=ce11&position=chrI%3A534031%2D536347&simpleRepeat=pack")
chrI	Y65B4BR.5a.e1	535791	535849	58	0	0	0	=HYPERLINK("http://wormbase.org/db/get?name=WBGene00022042;class=Gene")	=HYPERLINK("http://genome.ucsc.edu/cgi-bin/hgTracks?db=ce11&position=chrI%3A534791%2D536849&simpleRepeat=pack")
chrI	Y65B4BR.5a.e2	535899	536306	407	0	0	0	=HYPERLINK("http://wormbase.org/db/get?name=WBGene00022042;class=Gene")	=HYPERLINK("http://genome.ucsc.edu/cgi-bin/hgTracks?db=ce11&position=chrI%3A534899%2D537306&simpleRepeat=pack")
chrI	Y65B4BR.5a.e3	536356	536586	230	0	0	0	=HYPERLINK("http://wormbase.org/db/get?name=WBGene00022042;class=Gene")	=HYPERLINK("http://genome.ucsc.edu/cgi-bin/hgTracks?db=ce11&position=chrI%3A535356%2D537586&simpleRepeat=pack")
chrI	Y65B4BR.5a.e1	535791	535849	58	0	0	0	=HYPERLINK("http://wormbase.org/db/get?name=WBGene00022042;class=Gene")	=HYPERLINK("http://genome.ucsc.edu/cgi-bin/hgTracks?db=ce11&position=chrI%3A534791%2D536849&simpleRepeat=pack")
chrI	Y65B4BR.5a.e2	535899	536306	407	0	0	0	=HYPERLINK("http://wormbase.org/db/get?name=WBGene00022042;class=Gene")	=HYPERLINK("http://genome.ucsc.edu/cgi-bin/hgTracks?db=ce11&position=chrI%3A534899%2D537306&simpleRepeat=pack")
chrI	Y65B4BR.5b.e3	536350	536670	320	0	0	0	=HYPERLINK("http://wormbase.org/db/get?name=WBGene00022042;class=Gene")	=HYPERLINK("http://genome.ucsc.edu/cgi-bin/hgTracks?db=ce11&position=chrI%3A535350%2D537670&simpleRepeat=pack")
chrI	Y65B4BR.5c.e1	535808	535849	41	0	0	0	=HYPERLINK("http://wormbase.org/db/get?name=WBGene00022042;class=Gene")	=HYPERLINK("http://genome.ucsc.edu/cgi-bin/hgTracks?db=ce11&position=chrI%3A534808%2D536849&simpleRepeat=pack")
chrI	Y65B4BR.5c.e2	535899	535934	35	0	0	0	=HYPERLINK("http://wormbase.org/db/get?name=WBGene00022042;class=Gene")	=HYPERLINK("http://genome.ucsc.edu/cgi-bin/hgTracks?db=ce11&position=chrI%3A534899%2D536934&simpleRepeat=pack")
chrI	Y65B4BR.5d.e3	536428	536493	65	0	0	0	=HYPERLINK("http://wormbase.org/db/get?name=WBGene00022042;class=Gene")	=HYPERLINK("http://genome.ucsc.edu/cgi-bin/hgTracks?db=ce11&position=chrI%3A535428%2D537493&simpleRepeat=pack")
chrI	Y65B4BR.5c.e1	535808	535849	41	0	0	0	=HYPERLINK("http://wormbase.org/db/get?name=WBGene00022042;class=Gene")	=HYPERLINK("http://genome.ucsc.edu/cgi-bin/hgTracks?db=ce11&position=chrI%3A534808%2D536849&simpleRepeat=pack")
chrI	Y65B4BR.5c.e2	535899	535934	35	0	0	0	=HYPERLINK("http://wormbase.org/db/get?name=WBGene00022042;class=Gene")	=HYPERLINK("http://genome.ucsc.edu/cgi-bin/hgTracks?db=ce11&position=chrI%3A534899%2D536934&simpleRepeat=pack")
chrI	Y65B4BR.5c.e3	535980	536306	326	0	0	0	=HYPERLINK("http://wormbase.org/db/get?name=WBGene00022042;class=Gene")	=HYPERLINK("http://genome.ucsc.edu/cgi-bin/hgTracks?db=ce11&position=chrI%3A534980%2D537306&simpleRepeat=pack")
chrI	Y65B4BR.5a.e3	536356	536586	230	0	0	0	=HYPERLINK("http://wormbase.org/db/get?name=WBGene00022042;class=Gene")	=HYPERLINK("http://genome.ucsc.edu/cgi-bin/hgTracks?db=ce11&position=chrI%3A535356%2D537586&simpleRepeat=pack")
chrI	Y65B4BR.10.e1	536804	536931	127	0	0	0	=HYPERLINK("http://wormbase.org/db/get?name=WBGene00201456;class=Gene")	=HYPERLINK("http://genome.ucsc.edu/cgi-bin/hgTracks?db=ce11&position=chrI%3A535804%2D537931&simpleRepeat=pack")
chrI	Y65B4BR.4a.e1	537122	537243	121	0	0	0	=HYPERLINK("http://wormbase.org/db/get?name=WBGene00007009;class=Gene")	=HYPERLINK("http://genome.ucsc.edu/cgi-bin/hgTracks?db=ce11&position=chrI%3A536122%2D538243&simpleRepeat=pack")
chrI	Y65B4BR.4a.e2	537303	537560	257	0	0	0	=HYPERLINK("http://wormbase.org/db/get?name=WBGene00007009;class=Gene")	=HYPERLINK("http://genome.ucsc.edu/cgi-bin/hgTracks?db=ce11&position=chrI%3A536303%2D538560&simpleRepeat=pack")
chrI	Y65B4BR.4a.e3	537606	537835	229	0	0	0	=HYPERLINK("http://wormbase.org/db/get?name=WBGene00007009;class=Gene")	=HYPERLINK("http://genome.ucsc.edu/cgi-bin/hgTracks?db=ce11&position=chrI%3A536606%2D538835&simpleRepeat=pack")
chrI	Y65B4BR.4a.e4	538702	538911	209	0	0	0	=HYPERLINK("http://wormbase.org/db/get?name=WBGene00007009;class=Gene")	=HYPERLINK("http://genome.ucsc.edu/cgi-bin/hgTracks?db=ce11&position=chrI%3A537702%2D539911&simpleRepeat=pack")
chrI	Y65B4BR.4a.e5	539453	539727	274	0	0	0	=HYPERLINK("http://wormbase.org/db/get?name=WBGene00007009;class=Gene")	=HYPERLINK("http://genome.ucsc.edu/cgi-bin/hgTracks?db=ce11&position=chrI%3A538453%2D540727&simpleRepeat=pack")
chrI	Y65B4BR.4a.e6	539795	540008	213	0	0	0	=HYPERLINK("http://wormbase.org/db/get?name=WBGene00007009;class=Gene")	=HYPERLINK("http://genome.ucsc.edu/cgi-bin/hgTracks?db=ce11&position=chrI%3A538795%2D541008&simpleRepeat=pack")
chrI	Y65B4BR.4a.e7	540064	540384	320	0	0	0	=HYPERLINK("http://wormbase.org/db/get?name=WBGene00007009;class=Gene")	=HYPERLINK("http://genome.ucsc.edu/cgi-bin/hgTracks?db=ce11&position=chrI%3A539064%2D541384&simpleRepeat=pack")
chrI	Y65B4BR.4a.e8	540723	540983	260	0	0	0	=HYPERLINK("http://wormbase.org/db/get?name=WBGene00007009;class=Gene")	=HYPERLINK("http://genome.ucsc.edu/cgi-bin/hgTracks?db=ce11&position=chrI%3A539723%2D541983&simpleRepeat=pack")
chrI	Y65B4BR.4a.e9	541064	541285	221	0	0	0	=HYPERLINK("http://wormbase.org/db/get?name=WBGene00007009;class=Gene")	=HYPERLINK("http://genome.ucsc.edu/cgi-bin/hgTracks?db=ce11&position=chrI%3A540064%2D542285&simpleRepeat=pack")
chrI	Y65B4BR.4a.e10	541344	542173	829	0	0	0	=HYPERLINK("http://wormbase.org/db/get?name=WBGene00007009;class=Gene")	=HYPERLINK("http://genome.ucsc.edu/cgi-bin/hgTracks?db=ce11&position=chrI%3A540344%2D543173&simpleRepeat=pack")
chrI	Y65B4BR.4a.e1	537122	537243	121	0	0	0	=HYPERLINK("http://wormbase.org/db/get?name=WBGene00007009;class=Gene")	=HYPERLINK("http://genome.ucsc.edu/cgi-bin/hgTracks?db=ce11&position=chrI%3A536122%2D538243&simpleRepeat=pack")
chrI	Y65B4BR.4a.e2	537303	537560	257	0	0	0	=HYPERLINK("http://wormbase.org/db/get?name=WBGene00007009;class=Gene")	=HYPERLINK("http://genome.ucsc.edu/cgi-bin/hgTracks?db=ce11&position=chrI%3A536303%2D538560&simpleRepeat=pack")
chrI	Y65B4BR.4a.e3	537606	537835	229	0	0	0	=HYPERLINK("http://wormbase.org/db/get?name=WBGene00007009;class=Gene")	=HYPERLINK("http://genome.ucsc.edu/cgi-bin/hgTracks?db=ce11&position=chrI%3A536606%2D538835&simpleRepeat=pack")
chrI	Y65B4BR.4a.e4	538702	538911	209	0	0	0	=HYPERLINK("http://wormbase.org/db/get?name=WBGene00007009;class=Gene")	=HYPERLINK("http://genome.ucsc.edu/cgi-bin/hgTracks?db=ce11&position=chrI%3A537702%2D539911&simpleRepeat=pack")
chrI	Y65B4BR.4a.e5	539453	539727	274	0	0	0	=HYPERLINK("http://wormbase.org/db/get?name=WBGene00007009;class=Gene")	=HYPERLINK("http://genome.ucsc.edu/cgi-bin/hgTracks?db=ce11&position=chrI%3A538453%2D540727&simpleRepeat=pack")
chrI	Y65B4BR.4b.e6	539801	540008	207	0	0	0	=HYPERLINK("http://wormbase.org/db/get?name=WBGene00007009;class=Gene")	=HYPERLINK("http://genome.ucsc.edu/cgi-bin/hgTracks?db=ce11&position=chrI%3A538801%2D541008&simpleRepeat=pack")
chrI	Y65B4BR.4a.e7	540064	540384	320	0	0	0	=HYPERLINK("http://wormbase.org/db/get?name=WBGene00007009;class=Gene")	=HYPERLINK("http://genome.ucsc.edu/cgi-bin/hgTracks?db=ce11&position=chrI%3A539064%2D541384&simpleRepeat=pack")
chrI	Y65B4BR.4a.e8	540723	540983	260	0	0	0	=HYPERLINK("http://wormbase.org/db/get?name=WBGene00007009;class=Gene")	=HYPERLINK("http://genome.ucsc.edu/cgi-bin/hgTracks?db=ce11&position=chrI%3A539723%2D541983&simpleRepeat=pack")
chrI	Y65B4BR.4a.e9	541064	541285	221	0	0	0	=HYPERLINK("http://wormbase.org/db/get?name=WBGene00007009;class=Gene")	=HYPERLINK("http://genome.ucsc.edu/cgi-bin/hgTracks?db=ce11&position=chrI%3A540064%2D542285&simpleRepeat=pack")
chrI	Y65B4BR.4a.e10	541344	542173	829	0	0	0	=HYPERLINK("http://wormbase.org/db/get?name=WBGene00007009;class=Gene")	=HYPERLINK("http://genome.ucsc.edu/cgi-bin/hgTracks?db=ce11&position=chrI%3A540344%2D543173&simpleRepeat=pack")
chrI	Y65B4BR.4c.2.e1	537649	537806	157	0	0	0	=HYPERLINK("http://wormbase.org/db/get?name=WBGene00007009;class=Gene")	=HYPERLINK("http://genome.ucsc.edu/cgi-bin/hgTracks?db=ce11&position=chrI%3A536649%2D538806&simpleRepeat=pack")
chrI	Y65B4BR.4c.2.e2	538712	538727	15	0	0	0	=HYPERLINK("http://wormbase.org/db/get?name=WBGene00007009;class=Gene")	=HYPERLINK("http://genome.ucsc.edu/cgi-bin/hgTracks?db=ce11&position=chrI%3A537712%2D539727&simpleRepeat=pack")
chrI	Y65B4BR.4c.2.e3	538755	538911	156	0	0	0	=HYPERLINK("http://wormbase.org/db/get?name=WBGene00007009;class=Gene")	=HYPERLINK("http://genome.ucsc.edu/cgi-bin/hgTracks?db=ce11&position=chrI%3A537755%2D539911&simpleRepeat=pack")
chrI	Y65B4BR.4c.1.e2	539453	539727	274	0	0	0	=HYPERLINK("http://wormbase.org/db/get?name=WBGene00007009;class=Gene")	=HYPERLINK("http://genome.ucsc.edu/cgi-bin/hgTracks?db=ce11&position=chrI%3A538453%2D540727&simpleRepeat=pack")
chrI	Y65B4BR.4a.e6	539795	540008	213	0	0	0	=HYPERLINK("http://wormbase.org/db/get?name=WBGene00007009;class=Gene")	=HYPERLINK("http://genome.ucsc.edu/cgi-bin/hgTracks?db=ce11&position=chrI%3A538795%2D541008&simpleRepeat=pack")
chrI	Y65B4BR.4a.e7	540064	540384	320	0	0	0	=HYPERLINK("http://wormbase.org/db/get?name=WBGene00007009;class=Gene")	=HYPERLINK("http://genome.ucsc.edu/cgi-bin/hgTracks?db=ce11&position=chrI%3A539064%2D541384&simpleRepeat=pack")
chrI	Y65B4BR.4a.e8	540723	540983	260	0	0	0	=HYPERLINK("http://wormbase.org/db/get?name=WBGene00007009;class=Gene")	=HYPERLINK("http://genome.ucsc.edu/cgi-bin/hgTracks?db=ce11&position=chrI%3A539723%2D541983&simpleRepeat=pack")
chrI	Y65B4BR.4a.e9	541064	541285	221	0	0	0	=HYPERLINK("http://wormbase.org/db/get?name=WBGene00007009;class=Gene")	=HYPERLINK("http://genome.ucsc.edu/cgi-bin/hgTracks?db=ce11&position=chrI%3A540064%2D542285&simpleRepeat=pack")
chrI	Y65B4BR.4a.e10	541344	542173	829	0	0	0	=HYPERLINK("http://wormbase.org/db/get?name=WBGene00007009;class=Gene")	=HYPERLINK("http://genome.ucsc.edu/cgi-bin/hgTracks?db=ce11&position=chrI%3A540344%2D543173&simpleRepeat=pack")
chrI	Y65B4BR.4c.2.e1	537649	537806	157	0	0	0	=HYPERLINK("http://wormbase.org/db/get?name=WBGene00007009;class=Gene")	=HYPERLINK("http://genome.ucsc.edu/cgi-bin/hgTracks?db=ce11&position=chrI%3A536649%2D538806&simpleRepeat=pack")
chrI	Y65B4BR.4c.2.e2	538712	538727	15	0	0	0	=HYPERLINK("http://wormbase.org/db/get?name=WBGene00007009;class=Gene")	=HYPERLINK("http://genome.ucsc.edu/cgi-bin/hgTracks?db=ce11&position=chrI%3A537712%2D539727&simpleRepeat=pack")
chrI	Y65B4BR.4c.2.e3	538755	538911	156	0	0	0	=HYPERLINK("http://wormbase.org/db/get?name=WBGene00007009;class=Gene")	=HYPERLINK("http://genome.ucsc.edu/cgi-bin/hgTracks?db=ce11&position=chrI%3A537755%2D539911&simpleRepeat=pack")
chrI	Y65B4BR.4c.1.e2	539453	539727	274	0	0	0	=HYPERLINK("http://wormbase.org/db/get?name=WBGene00007009;class=Gene")	=HYPERLINK("http://genome.ucsc.edu/cgi-bin/hgTracks?db=ce11&position=chrI%3A538453%2D540727&simpleRepeat=pack")
chrI	Y65B4BR.4b.e6	539801	540008	207	0	0	0	=HYPERLINK("http://wormbase.org/db/get?name=WBGene00007009;class=Gene")	=HYPERLINK("http://genome.ucsc.edu/cgi-bin/hgTracks?db=ce11&position=chrI%3A538801%2D541008&simpleRepeat=pack")
chrI	Y65B4BR.4a.e7	540064	540384	320	0	0	0	=HYPERLINK("http://wormbase.org/db/get?name=WBGene00007009;class=Gene")	=HYPERLINK("http://genome.ucsc.edu/cgi-bin/hgTracks?db=ce11&position=chrI%3A539064%2D541384&simpleRepeat=pack")
chrI	Y65B4BR.4a.e8	540723	540983	260	0	0	0	=HYPERLINK("http://wormbase.org/db/get?name=WBGene00007009;class=Gene")	=HYPERLINK("http://genome.ucsc.edu/cgi-bin/hgTracks?db=ce11&position=chrI%3A539723%2D541983&simpleRepeat=pack")
chrI	Y65B4BR.4a.e9	541064	541285	221	0	0	0	=HYPERLINK("http://wormbase.org/db/get?name=WBGene00007009;class=Gene")	=HYPERLINK("http://genome.ucsc.edu/cgi-bin/hgTracks?db=ce11&position=chrI%3A540064%2D542285&simpleRepeat=pack")
chrI	Y65B4BR.4a.e10	541344	542173	829	0	0	0	=HYPERLINK("http://wormbase.org/db/get?name=WBGene00007009;class=Gene")	=HYPERLINK("http://genome.ucsc.edu/cgi-bin/hgTracks?db=ce11&position=chrI%3A540344%2D543173&simpleRepeat=pack")
chrI	Y65B4BR.4d.1.e1	538671	538911	240	0	0	0	=HYPERLINK("http://wormbase.org/db/get?name=WBGene00007009;class=Gene")	=HYPERLINK("http://genome.ucsc.edu/cgi-bin/hgTracks?db=ce11&position=chrI%3A537671%2D539911&simpleRepeat=pack")
chrI	Y65B4BR.4c.1.e2	539453	539727	274	0	0	0	=HYPERLINK("http://wormbase.org/db/get?name=WBGene00007009;class=Gene")	=HYPERLINK("http://genome.ucsc.edu/cgi-bin/hgTracks?db=ce11&position=chrI%3A538453%2D540727&simpleRepeat=pack")
chrI	Y65B4BR.4b.e6	539801	540008	207	0	0	0	=HYPERLINK("http://wormbase.org/db/get?name=WBGene00007009;class=Gene")	=HYPERLINK("http://genome.ucsc.edu/cgi-bin/hgTracks?db=ce11&position=chrI%3A538801%2D541008&simpleRepeat=pack")
chrI	Y65B4BR.4a.e7	540064	540384	320	0	0	0	=HYPERLINK("http://wormbase.org/db/get?name=WBGene00007009;class=Gene")	=HYPERLINK("http://genome.ucsc.edu/cgi-bin/hgTracks?db=ce11&position=chrI%3A539064%2D541384&simpleRepeat=pack")
chrI	Y65B4BR.4a.e8	540723	540983	260	0	0	0	=HYPERLINK("http://wormbase.org/db/get?name=WBGene00007009;class=Gene")	=HYPERLINK("http://genome.ucsc.edu/cgi-bin/hgTracks?db=ce11&position=chrI%3A539723%2D541983&simpleRepeat=pack")
chrI	Y65B4BR.4a.e9	541064	541285	221	0	0	0	=HYPERLINK("http://wormbase.org/db/get?name=WBGene00007009;class=Gene")	=HYPERLINK("http://genome.ucsc.edu/cgi-bin/hgTracks?db=ce11&position=chrI%3A540064%2D542285&simpleRepeat=pack")
chrI	Y65B4BR.4a.e10	541344	542173	829	0	0	0	=HYPERLINK("http://wormbase.org/db/get?name=WBGene00007009;class=Gene")	=HYPERLINK("http://genome.ucsc.edu/cgi-bin/hgTracks?db=ce11&position=chrI%3A540344%2D543173&simpleRepeat=pack")
chrI	Y65B4BR.4c.1.e1	538701	538911	210	0	0	0	=HYPERLINK("http://wormbase.org/db/get?name=WBGene00007009;class=Gene")	=HYPERLINK("http://genome.ucsc.edu/cgi-bin/hgTracks?db=ce11&position=chrI%3A537701%2D539911&simpleRepeat=pack")
chrI	Y65B4BR.4c.1.e2	539453	539727	274	0	0	0	=HYPERLINK("http://wormbase.org/db/get?name=WBGene00007009;class=Gene")	=HYPERLINK("http://genome.ucsc.edu/cgi-bin/hgTracks?db=ce11&position=chrI%3A538453%2D540727&simpleRepeat=pack")
chrI	Y65B4BR.4a.e6	539795	540008	213	0	0	0	=HYPERLINK("http://wormbase.org/db/get?name=WBGene00007009;class=Gene")	=HYPERLINK("http://genome.ucsc.edu/cgi-bin/hgTracks?db=ce11&position=chrI%3A538795%2D541008&simpleRepeat=pack")
chrI	Y65B4BR.4a.e7	540064	540384	320	0	0	0	=HYPERLINK("http://wormbase.org/db/get?name=WBGene00007009;class=Gene")	=HYPERLINK("http://genome.ucsc.edu/cgi-bin/hgTracks?db=ce11&position=chrI%3A539064%2D541384&simpleRepeat=pack")
chrI	Y65B4BR.4a.e8	540723	540983	260	0	0	0	=HYPERLINK("http://wormbase.org/db/get?name=WBGene00007009;class=Gene")	=HYPERLINK("http://genome.ucsc.edu/cgi-bin/hgTracks?db=ce11&position=chrI%3A539723%2D541983&simpleRepeat=pack")
chrI	Y65B4BR.4a.e9	541064	541285	221	0	0	0	=HYPERLINK("http://wormbase.org/db/get?name=WBGene00007009;class=Gene")	=HYPERLINK("http://genome.ucsc.edu/cgi-bin/hgTracks?db=ce11&position=chrI%3A540064%2D542285&simpleRepeat=pack")
chrI	Y65B4BR.4a.e10	541344	542173	829	0	0	0	=HYPERLINK("http://wormbase.org/db/get?name=WBGene00007009;class=Gene")	=HYPERLINK("http://genome.ucsc.edu/cgi-bin/hgTracks?db=ce11&position=chrI%3A540344%2D543173&simpleRepeat=pack")
chrI	Y65B4BR.12.e1	539086	539242	156	0	0	0	=HYPERLINK("http://wormbase.org/db/get?name=WBGene00220191;class=Gene")	=HYPERLINK("http://genome.ucsc.edu/cgi-bin/hgTracks?db=ce11&position=chrI%3A538086%2D540242&simpleRepeat=pack")
chrI	Y65B4BR.3.e1	550708	550912	204	1	0	0	=HYPERLINK("http://wormbase.org/db/get?name=WBGene00004235;class=Gene")	=HYPERLINK("http://genome.ucsc.edu/cgi-bin/hgTracks?db=ce11&position=chrI%3A549708%2D551912&simpleRepeat=pack")
chrI	Y65B4BR.3.e2	551713	551909	196	0	0	0	=HYPERLINK("http://wormbase.org/db/get?name=WBGene00004235;class=Gene")	=HYPERLINK("http://genome.ucsc.edu/cgi-bin/hgTracks?db=ce11&position=chrI%3A550713%2D552909&simpleRepeat=pack")
chrI	Y65B4BR.3.e3	552405	552818	413	0	0	0	=HYPERLINK("http://wormbase.org/db/get?name=WBGene00004235;class=Gene")	=HYPERLINK("http://genome.ucsc.edu/cgi-bin/hgTracks?db=ce11&position=chrI%3A551405%2D553818&simpleRepeat=pack")
chrI	Y65B4BR.3.e4	553135	553585	450	0	0	0	=HYPERLINK("http://wormbase.org/db/get?name=WBGene00004235;class=Gene")	=HYPERLINK("http://genome.ucsc.edu/cgi-bin/hgTracks?db=ce11&position=chrI%3A552135%2D554585&simpleRepeat=pack")
chrI	Y65B4BR.3.e5	553820	554394	574	0	0	0	=HYPERLINK("http://wormbase.org/db/get?name=WBGene00004235;class=Gene")	=HYPERLINK("http://genome.ucsc.edu/cgi-bin/hgTracks?db=ce11&position=chrI%3A552820%2D555394&simpleRepeat=pack")
chrI	Y65B4BR.3.e6	555024	555097	73	0	0	0	=HYPERLINK("http://wormbase.org/db/get?name=WBGene00004235;class=Gene")	=HYPERLINK("http://genome.ucsc.edu/cgi-bin/hgTracks?db=ce11&position=chrI%3A554024%2D556097&simpleRepeat=pack")
chrI	Y65B4BR.3.e7	555145	555331	186	0	0	0	=HYPERLINK("http://wormbase.org/db/get?name=WBGene00004235;class=Gene")	=HYPERLINK("http://genome.ucsc.edu/cgi-bin/hgTracks?db=ce11&position=chrI%3A554145%2D556331&simpleRepeat=pack")
chrI	Y65B4BR.3.e8	555382	555765	383	0	0	0	=HYPERLINK("http://wormbase.org/db/get?name=WBGene00004235;class=Gene")	=HYPERLINK("http://genome.ucsc.edu/cgi-bin/hgTracks?db=ce11&position=chrI%3A554382%2D556765&simpleRepeat=pack")
chrI	Y65B4BR.3.e9	555819	556638	819	0	0	0	=HYPERLINK("http://wormbase.org/db/get?name=WBGene00004235;class=Gene")	=HYPERLINK("http://genome.ucsc.edu/cgi-bin/hgTracks?db=ce11&position=chrI%3A554819%2D557638&simpleRepeat=pack")
chrI	Y65B4BR.11.e1	553658	553785	127	0	0	0	=HYPERLINK("http://wormbase.org/db/get?name=WBGene00202444;class=Gene")	=HYPERLINK("http://genome.ucsc.edu/cgi-bin/hgTracks?db=ce11&position=chrI%3A552658%2D554785&simpleRepeat=pack")
chrI	Y65B4BR.2a.e1	557431	557572	141	0	0	0	=HYPERLINK("http://wormbase.org/db/get?name=WBGene00002393;class=Gene")	=HYPERLINK("http://genome.ucsc.edu/cgi-bin/hgTracks?db=ce11&position=chrI%3A556431%2D558572&simpleRepeat=pack")
chrI	Y65B4BR.2a.e2	558404	558543	139	0	0	0	=HYPERLINK("http://wormbase.org/db/get?name=WBGene00002393;class=Gene")	=HYPERLINK("http://genome.ucsc.edu/cgi-bin/hgTracks?db=ce11&position=chrI%3A557404%2D559543&simpleRepeat=pack")
chrI	Y65B4BR.2a.e3	559507	559663	156	0	0	0	=HYPERLINK("http://wormbase.org/db/get?name=WBGene00002393;class=Gene")	=HYPERLINK("http://genome.ucsc.edu/cgi-bin/hgTracks?db=ce11&position=chrI%3A558507%2D560663&simpleRepeat=pack")
chrI	Y65B4BR.2a.e4	559706	559867	161	0	0	0	=HYPERLINK("http://wormbase.org/db/get?name=WBGene00002393;class=Gene")	=HYPERLINK("http://genome.ucsc.edu/cgi-bin/hgTracks?db=ce11&position=chrI%3A558706%2D560867&simpleRepeat=pack")
chrI	Y65B4BR.2a.e5	560702	560798	96	0	0	0	=HYPERLINK("http://wormbase.org/db/get?name=WBGene00002393;class=Gene")	=HYPERLINK("http://genome.ucsc.edu/cgi-bin/hgTracks?db=ce11&position=chrI%3A559702%2D561798&simpleRepeat=pack")
chrI	Y65B4BR.2a.e6	561401	561563	162	0	0	0	=HYPERLINK("http://wormbase.org/db/get?name=WBGene00002393;class=Gene")	=HYPERLINK("http://genome.ucsc.edu/cgi-bin/hgTracks?db=ce11&position=chrI%3A560401%2D562563&simpleRepeat=pack")
chrI	Y65B4BR.2a.e1	557431	557572	141	0	0	0	=HYPERLINK("http://wormbase.org/db/get?name=WBGene00002393;class=Gene")	=HYPERLINK("http://genome.ucsc.edu/cgi-bin/hgTracks?db=ce11&position=chrI%3A556431%2D558572&simpleRepeat=pack")
chrI	Y65B4BR.2a.e2	558404	558543	139	0	0	0	=HYPERLINK("http://wormbase.org/db/get?name=WBGene00002393;class=Gene")	=HYPERLINK("http://genome.ucsc.edu/cgi-bin/hgTracks?db=ce11&position=chrI%3A557404%2D559543&simpleRepeat=pack")
chrI	Y65B4BR.2c.e2	559507	559867	360	0	0	0	=HYPERLINK("http://wormbase.org/db/get?name=WBGene00002393;class=Gene")	=HYPERLINK("http://genome.ucsc.edu/cgi-bin/hgTracks?db=ce11&position=chrI%3A558507%2D560867&simpleRepeat=pack")
chrI	Y65B4BR.2a.e5	560702	560798	96	0	0	0	=HYPERLINK("http://wormbase.org/db/get?name=WBGene00002393;class=Gene")	=HYPERLINK("http://genome.ucsc.edu/cgi-bin/hgTracks?db=ce11&position=chrI%3A559702%2D561798&simpleRepeat=pack")
chrI	Y65B4BR.2a.e6	561401	561563	162	0	0	0	=HYPERLINK("http://wormbase.org/db/get?name=WBGene00002393;class=Gene")	=HYPERLINK("http://genome.ucsc.edu/cgi-bin/hgTracks?db=ce11&position=chrI%3A560401%2D562563&simpleRepeat=pack")
chrI	Y65B4BR.2a.e1	557431	557572	141	0	0	0	=HYPERLINK("http://wormbase.org/db/get?name=WBGene00002393;class=Gene")	=HYPERLINK("http://genome.ucsc.edu/cgi-bin/hgTracks?db=ce11&position=chrI%3A556431%2D558572&simpleRepeat=pack")
chrI	Y65B4BR.2a.e2	558404	558543	139	0	0	0	=HYPERLINK("http://wormbase.org/db/get?name=WBGene00002393;class=Gene")	=HYPERLINK("http://genome.ucsc.edu/cgi-bin/hgTracks?db=ce11&position=chrI%3A557404%2D559543&simpleRepeat=pack")
chrI	Y65B4BR.2a.e3	559507	559663	156	0	0	0	=HYPERLINK("http://wormbase.org/db/get?name=WBGene00002393;class=Gene")	=HYPERLINK("http://genome.ucsc.edu/cgi-bin/hgTracks?db=ce11&position=chrI%3A558507%2D560663&simpleRepeat=pack")
chrI	Y65B4BR.2a.e4	559706	559867	161	0	0	0	=HYPERLINK("http://wormbase.org/db/get?name=WBGene00002393;class=Gene")	=HYPERLINK("http://genome.ucsc.edu/cgi-bin/hgTracks?db=ce11&position=chrI%3A558706%2D560867&simpleRepeat=pack")
chrI	Y65B4BR.2e.e5	560702	561671	969	0	0	0	=HYPERLINK("http://wormbase.org/db/get?name=WBGene00002393;class=Gene")	=HYPERLINK("http://genome.ucsc.edu/cgi-bin/hgTracks?db=ce11&position=chrI%3A559702%2D562671&simpleRepeat=pack")
chrI	Y65B4BR.2a.e1	557431	557572	141	0	0	0	=HYPERLINK("http://wormbase.org/db/get?name=WBGene00002393;class=Gene")	=HYPERLINK("http://genome.ucsc.edu/cgi-bin/hgTracks?db=ce11&position=chrI%3A556431%2D558572&simpleRepeat=pack")
chrI	Y65B4BR.2a.e2	558404	558543	139	0	0	0	=HYPERLINK("http://wormbase.org/db/get?name=WBGene00002393;class=Gene")	=HYPERLINK("http://genome.ucsc.edu/cgi-bin/hgTracks?db=ce11&position=chrI%3A557404%2D559543&simpleRepeat=pack")
chrI	Y65B4BR.2c.e2	559507	559867	360	0	0	0	=HYPERLINK("http://wormbase.org/db/get?name=WBGene00002393;class=Gene")	=HYPERLINK("http://genome.ucsc.edu/cgi-bin/hgTracks?db=ce11&position=chrI%3A558507%2D560867&simpleRepeat=pack")
chrI	Y65B4BR.2e.e5	560702	561671	969	0	0	0	=HYPERLINK("http://wormbase.org/db/get?name=WBGene00002393;class=Gene")	=HYPERLINK("http://genome.ucsc.edu/cgi-bin/hgTracks?db=ce11&position=chrI%3A559702%2D562671&simpleRepeat=pack")
chrI	Y65B4BR.2b.e1	558405	558543	138	0	0	0	=HYPERLINK("http://wormbase.org/db/get?name=WBGene00002393;class=Gene")	=HYPERLINK("http://genome.ucsc.edu/cgi-bin/hgTracks?db=ce11&position=chrI%3A557405%2D559543&simpleRepeat=pack")
chrI	Y65B4BR.2a.e3	559507	559663	156	0	0	0	=HYPERLINK("http://wormbase.org/db/get?name=WBGene00002393;class=Gene")	=HYPERLINK("http://genome.ucsc.edu/cgi-bin/hgTracks?db=ce11&position=chrI%3A558507%2D560663&simpleRepeat=pack")
chrI	Y65B4BR.2a.e4	559706	559867	161	0	0	0	=HYPERLINK("http://wormbase.org/db/get?name=WBGene00002393;class=Gene")	=HYPERLINK("http://genome.ucsc.edu/cgi-bin/hgTracks?db=ce11&position=chrI%3A558706%2D560867&simpleRepeat=pack")
chrI	Y65B4BR.2a.e5	560702	560798	96	0	0	0	=HYPERLINK("http://wormbase.org/db/get?name=WBGene00002393;class=Gene")	=HYPERLINK("http://genome.ucsc.edu/cgi-bin/hgTracks?db=ce11&position=chrI%3A559702%2D561798&simpleRepeat=pack")
chrI	Y65B4BR.2a.e6	561401	561563	162	0	0	0	=HYPERLINK("http://wormbase.org/db/get?name=WBGene00002393;class=Gene")	=HYPERLINK("http://genome.ucsc.edu/cgi-bin/hgTracks?db=ce11&position=chrI%3A560401%2D562563&simpleRepeat=pack")
chrI	Y65B4BR.2b.e1	558405	558543	138	0	0	0	=HYPERLINK("http://wormbase.org/db/get?name=WBGene00002393;class=Gene")	=HYPERLINK("http://genome.ucsc.edu/cgi-bin/hgTracks?db=ce11&position=chrI%3A557405%2D559543&simpleRepeat=pack")
chrI	Y65B4BR.2c.e2	559507	559867	360	0	0	0	=HYPERLINK("http://wormbase.org/db/get?name=WBGene00002393;class=Gene")	=HYPERLINK("http://genome.ucsc.edu/cgi-bin/hgTracks?db=ce11&position=chrI%3A558507%2D560867&simpleRepeat=pack")
chrI	Y65B4BR.2a.e5	560702	560798	96	0	0	0	=HYPERLINK("http://wormbase.org/db/get?name=WBGene00002393;class=Gene")	=HYPERLINK("http://genome.ucsc.edu/cgi-bin/hgTracks?db=ce11&position=chrI%3A559702%2D561798&simpleRepeat=pack")
chrI	Y65B4BR.2a.e6	561401	561563	162	0	0	0	=HYPERLINK("http://wormbase.org/db/get?name=WBGene00002393;class=Gene")	=HYPERLINK("http://genome.ucsc.edu/cgi-bin/hgTracks?db=ce11&position=chrI%3A560401%2D562563&simpleRepeat=pack")
chrI	Y65B4BR.1.e1	562736	562869	133	0	0	0	=HYPERLINK("http://wormbase.org/db/get?name=WBGene00022040;class=Gene")	=HYPERLINK("http://genome.ucsc.edu/cgi-bin/hgTracks?db=ce11&position=chrI%3A561736%2D563869&simpleRepeat=pack")
chrI	Y65B4BR.1.e2	562920	563119	199	0	0	0	=HYPERLINK("http://wormbase.org/db/get?name=WBGene00022040;class=Gene")	=HYPERLINK("http://genome.ucsc.edu/cgi-bin/hgTracks?db=ce11&position=chrI%3A561920%2D564119&simpleRepeat=pack")
chrI	Y65B4BR.1.e3	563164	563330	166	0	0	0	=HYPERLINK("http://wormbase.org/db/get?name=WBGene00022040;class=Gene")	=HYPERLINK("http://genome.ucsc.edu/cgi-bin/hgTracks?db=ce11&position=chrI%3A562164%2D564330&simpleRepeat=pack")
chrI	Y65B4BR.1.e4	563374	563457	83	0	0	0	=HYPERLINK("http://wormbase.org/db/get?name=WBGene00022040;class=Gene")	=HYPERLINK("http://genome.ucsc.edu/cgi-bin/hgTracks?db=ce11&position=chrI%3A562374%2D564457&simpleRepeat=pack")
chrI	Y65B4BR.1.e5	563507	563580	73	0	0	0	=HYPERLINK("http://wormbase.org/db/get?name=WBGene00022040;class=Gene")	=HYPERLINK("http://genome.ucsc.edu/cgi-bin/hgTracks?db=ce11&position=chrI%3A562507%2D564580&simpleRepeat=pack")
chrI	Y65B4BR.1.e6	564609	565181	572	0	0	0	=HYPERLINK("http://wormbase.org/db/get?name=WBGene00022040;class=Gene")	=HYPERLINK("http://genome.ucsc.edu/cgi-bin/hgTracks?db=ce11&position=chrI%3A563609%2D566181&simpleRepeat=pack")
chrI	Y65B4BR.9.e3	565436	565544	108	0	0	0	=HYPERLINK("http://wormbase.org/db/get?name=WBGene00000434;class=Gene")	=HYPERLINK("http://genome.ucsc.edu/cgi-bin/hgTracks?db=ce11&position=chrI%3A564436%2D566544&simpleRepeat=pack")
chrI	Y65B4BR.9.e2	565693	565880	187	0	0	0	=HYPERLINK("http://wormbase.org/db/get?name=WBGene00000434;class=Gene")	=HYPERLINK("http://genome.ucsc.edu/cgi-bin/hgTracks?db=ce11&position=chrI%3A564693%2D566880&simpleRepeat=pack")
chrI	Y65B4BR.9.e1	566241	566391	150	0	0	0	=HYPERLINK("http://wormbase.org/db/get?name=WBGene00000434;class=Gene")	=HYPERLINK("http://genome.ucsc.edu/cgi-bin/hgTracks?db=ce11&position=chrI%3A565241%2D567391&simpleRepeat=pack")
chrI	Y65B4BR.6a.e5	572177	572604	427	0	0	0	=HYPERLINK("http://wormbase.org/db/get?name=WBGene00001725;class=Gene")	=HYPERLINK("http://genome.ucsc.edu/cgi-bin/hgTracks?db=ce11&position=chrI%3A571177%2D573604&simpleRepeat=pack")
chrI	Y65B4BR.6a.e4	572889	572993	104	0	0	0	=HYPERLINK("http://wormbase.org/db/get?name=WBGene00001725;class=Gene")	=HYPERLINK("http://genome.ucsc.edu/cgi-bin/hgTracks?db=ce11&position=chrI%3A571889%2D573993&simpleRepeat=pack")
chrI	Y65B4BR.6a.e3	573640	573893	253	0	0	0	=HYPERLINK("http://wormbase.org/db/get?name=WBGene00001725;class=Gene")	=HYPERLINK("http://genome.ucsc.edu/cgi-bin/hgTracks?db=ce11&position=chrI%3A572640%2D574893&simpleRepeat=pack")
chrI	Y65B4BR.6a.e2	574145	574662	517	0	0	0	=HYPERLINK("http://wormbase.org/db/get?name=WBGene00001725;class=Gene")	=HYPERLINK("http://genome.ucsc.edu/cgi-bin/hgTracks?db=ce11&position=chrI%3A573145%2D575662&simpleRepeat=pack")
chrI	Y65B4BR.6a.e1	574930	575119	189	0	0	0	=HYPERLINK("http://wormbase.org/db/get?name=WBGene00001725;class=Gene")	=HYPERLINK("http://genome.ucsc.edu/cgi-bin/hgTracks?db=ce11&position=chrI%3A573930%2D576119&simpleRepeat=pack")
chrI	Y65B4BR.6a.e5	572177	572604	427	0	0	0	=HYPERLINK("http://wormbase.org/db/get?name=WBGene00001725;class=Gene")	=HYPERLINK("http://genome.ucsc.edu/cgi-bin/hgTracks?db=ce11&position=chrI%3A571177%2D573604&simpleRepeat=pack")
chrI	Y65B4BR.6a.e4	572889	572993	104	0	0	0	=HYPERLINK("http://wormbase.org/db/get?name=WBGene00001725;class=Gene")	=HYPERLINK("http://genome.ucsc.edu/cgi-bin/hgTracks?db=ce11&position=chrI%3A571889%2D573993&simpleRepeat=pack")
chrI	Y65B4BR.6b.e3	573640	574073	433	0	0	0	=HYPERLINK("http://wormbase.org/db/get?name=WBGene00001725;class=Gene")	=HYPERLINK("http://genome.ucsc.edu/cgi-bin/hgTracks?db=ce11&position=chrI%3A572640%2D575073&simpleRepeat=pack")
chrI	Y65B4BR.6a.e2	574145	574662	517	0	0	0	=HYPERLINK("http://wormbase.org/db/get?name=WBGene00001725;class=Gene")	=HYPERLINK("http://genome.ucsc.edu/cgi-bin/hgTracks?db=ce11&position=chrI%3A573145%2D575662&simpleRepeat=pack")
chrI	Y65B4BR.6a.e1	574930	575119	189	0	0	0	=HYPERLINK("http://wormbase.org/db/get?name=WBGene00001725;class=Gene")	=HYPERLINK("http://genome.ucsc.edu/cgi-bin/hgTracks?db=ce11&position=chrI%3A573930%2D576119&simpleRepeat=pack")
chrI	Y65B4BR.6a.e5	572177	572604	427	0	0	0	=HYPERLINK("http://wormbase.org/db/get?name=WBGene00001725;class=Gene")	=HYPERLINK("http://genome.ucsc.edu/cgi-bin/hgTracks?db=ce11&position=chrI%3A571177%2D573604&simpleRepeat=pack")
chrI	Y65B4BR.6c.e4	572889	572909	20	0	0	0	=HYPERLINK("http://wormbase.org/db/get?name=WBGene00001725;class=Gene")	=HYPERLINK("http://genome.ucsc.edu/cgi-bin/hgTracks?db=ce11&position=chrI%3A571889%2D573909&simpleRepeat=pack")
chrI	Y65B4BR.6b.e3	573640	574073	433	0	0	0	=HYPERLINK("http://wormbase.org/db/get?name=WBGene00001725;class=Gene")	=HYPERLINK("http://genome.ucsc.edu/cgi-bin/hgTracks?db=ce11&position=chrI%3A572640%2D575073&simpleRepeat=pack")
chrI	Y65B4BR.6a.e2	574145	574662	517	0	0	0	=HYPERLINK("http://wormbase.org/db/get?name=WBGene00001725;class=Gene")	=HYPERLINK("http://genome.ucsc.edu/cgi-bin/hgTracks?db=ce11&position=chrI%3A573145%2D575662&simpleRepeat=pack")
chrI	Y65B4BR.6a.e1	574930	575119	189	0	0	0	=HYPERLINK("http://wormbase.org/db/get?name=WBGene00001725;class=Gene")	=HYPERLINK("http://genome.ucsc.edu/cgi-bin/hgTracks?db=ce11&position=chrI%3A573930%2D576119&simpleRepeat=pack")
chrI	F56A6.5.e3	582288	582625	337	0	0	0	=HYPERLINK("http://wormbase.org/db/get?name=WBGene00044427;class=Gene")	=HYPERLINK("http://genome.ucsc.edu/cgi-bin/hgTracks?db=ce11&position=chrI%3A581288%2D583625&simpleRepeat=pack")
chrI	F56A6.5.e2	582670	582884	214	0	0	0	=HYPERLINK("http://wormbase.org/db/get?name=WBGene00044427;class=Gene")	=HYPERLINK("http://genome.ucsc.edu/cgi-bin/hgTracks?db=ce11&position=chrI%3A581670%2D583884&simpleRepeat=pack")
chrI	F56A6.5.e1	583579	583748	169	0	0	0	=HYPERLINK("http://wormbase.org/db/get?name=WBGene00044427;class=Gene")	=HYPERLINK("http://genome.ucsc.edu/cgi-bin/hgTracks?db=ce11&position=chrI%3A582579%2D584748&simpleRepeat=pack")
chrI	F56A6.8.e1	585119	585229	110	0	0	0	=HYPERLINK("http://wormbase.org/db/get?name=F56A6.8.e1;class=Gene")	=HYPERLINK("http://genome.ucsc.edu/cgi-bin/hgTracks?db=ce11&position=chrI%3A584119%2D586229&simpleRepeat=pack")
chrI	F56A6.8.e2	585275	585376	101	0	0	0	=HYPERLINK("http://wormbase.org/db/get?name=F56A6.8.e2;class=Gene")	=HYPERLINK("http://genome.ucsc.edu/cgi-bin/hgTracks?db=ce11&position=chrI%3A584275%2D586376&simpleRepeat=pack")
chrI	F56A6.2a.e30	585820	586133	313	0	0	0	=HYPERLINK("http://wormbase.org/db/get?name=WBGene00002040;class=Gene")	=HYPERLINK("http://genome.ucsc.edu/cgi-bin/hgTracks?db=ce11&position=chrI%3A584820%2D587133&simpleRepeat=pack")
chrI	F56A6.2a.e29	587154	587278	124	0	0	0	=HYPERLINK("http://wormbase.org/db/get?name=WBGene00002040;class=Gene")	=HYPERLINK("http://genome.ucsc.edu/cgi-bin/hgTracks?db=ce11&position=chrI%3A586154%2D588278&simpleRepeat=pack")
chrI	F56A6.2a.e28	587333	587658	325	0	0	0	=HYPERLINK("http://wormbase.org/db/get?name=WBGene00002040;class=Gene")	=HYPERLINK("http://genome.ucsc.edu/cgi-bin/hgTracks?db=ce11&position=chrI%3A586333%2D588658&simpleRepeat=pack")
chrI	F56A6.2a.e27	588629	588757	128	0	0	0	=HYPERLINK("http://wormbase.org/db/get?name=WBGene00002040;class=Gene")	=HYPERLINK("http://genome.ucsc.edu/cgi-bin/hgTracks?db=ce11&position=chrI%3A587629%2D589757&simpleRepeat=pack")
chrI	F56A6.2a.e26	588814	588872	58	0	0	0	=HYPERLINK("http://wormbase.org/db/get?name=WBGene00002040;class=Gene")	=HYPERLINK("http://genome.ucsc.edu/cgi-bin/hgTracks?db=ce11&position=chrI%3A587814%2D589872&simpleRepeat=pack")
chrI	F56A6.2a.e25	588928	589058	130	0	0	0	=HYPERLINK("http://wormbase.org/db/get?name=WBGene00002040;class=Gene")	=HYPERLINK("http://genome.ucsc.edu/cgi-bin/hgTracks?db=ce11&position=chrI%3A587928%2D590058&simpleRepeat=pack")
chrI	F56A6.2a.e24	590158	590346	188	0	0	0	=HYPERLINK("http://wormbase.org/db/get?name=WBGene00002040;class=Gene")	=HYPERLINK("http://genome.ucsc.edu/cgi-bin/hgTracks?db=ce11&position=chrI%3A589158%2D591346&simpleRepeat=pack")
chrI	F56A6.2a.e23	591266	591304	38	0	0	0	=HYPERLINK("http://wormbase.org/db/get?name=WBGene00002040;class=Gene")	=HYPERLINK("http://genome.ucsc.edu/cgi-bin/hgTracks?db=ce11&position=chrI%3A590266%2D592304&simpleRepeat=pack")
chrI	F56A6.2a.e22	591535	591607	72	0	0	0	=HYPERLINK("http://wormbase.org/db/get?name=WBGene00002040;class=Gene")	=HYPERLINK("http://genome.ucsc.edu/cgi-bin/hgTracks?db=ce11&position=chrI%3A590535%2D592607&simpleRepeat=pack")
chrI	F56A6.2a.e21	591742	591860	118	0	0	0	=HYPERLINK("http://wormbase.org/db/get?name=WBGene00002040;class=Gene")	=HYPERLINK("http://genome.ucsc.edu/cgi-bin/hgTracks?db=ce11&position=chrI%3A590742%2D592860&simpleRepeat=pack")
chrI	F56A6.2a.e20	591937	592122	185	0	0	0	=HYPERLINK("http://wormbase.org/db/get?name=WBGene00002040;class=Gene")	=HYPERLINK("http://genome.ucsc.edu/cgi-bin/hgTracks?db=ce11&position=chrI%3A590937%2D593122&simpleRepeat=pack")
chrI	F56A6.2a.e19	592441	592516	75	0	0	0	=HYPERLINK("http://wormbase.org/db/get?name=WBGene00002040;class=Gene")	=HYPERLINK("http://genome.ucsc.edu/cgi-bin/hgTracks?db=ce11&position=chrI%3A591441%2D593516&simpleRepeat=pack")
chrI	F56A6.2a.e18	592572	592692	120	0	0	0	=HYPERLINK("http://wormbase.org/db/get?name=WBGene00002040;class=Gene")	=HYPERLINK("http://genome.ucsc.edu/cgi-bin/hgTracks?db=ce11&position=chrI%3A591572%2D593692&simpleRepeat=pack")
chrI	F56A6.2a.e17	593229	593493	264	0	0	0	=HYPERLINK("http://wormbase.org/db/get?name=WBGene00002040;class=Gene")	=HYPERLINK("http://genome.ucsc.edu/cgi-bin/hgTracks?db=ce11&position=chrI%3A592229%2D594493&simpleRepeat=pack")
chrI	F56A6.2a.e16	593537	593735	198	0	0	0	=HYPERLINK("http://wormbase.org/db/get?name=WBGene00002040;class=Gene")	=HYPERLINK("http://genome.ucsc.edu/cgi-bin/hgTracks?db=ce11&position=chrI%3A592537%2D594735&simpleRepeat=pack")
chrI	F56A6.2a.e15	595186	595958	772	0	0	0	=HYPERLINK("http://wormbase.org/db/get?name=WBGene00002040;class=Gene")	=HYPERLINK("http://genome.ucsc.edu/cgi-bin/hgTracks?db=ce11&position=chrI%3A594186%2D596958&simpleRepeat=pack")
chrI	F56A6.2a.e14	596334	596695	361	0	0	0	=HYPERLINK("http://wormbase.org/db/get?name=WBGene00002040;class=Gene")	=HYPERLINK("http://genome.ucsc.edu/cgi-bin/hgTracks?db=ce11&position=chrI%3A595334%2D597695&simpleRepeat=pack")
chrI	F56A6.2a.e13	597636	597825	189	0	0	0	=HYPERLINK("http://wormbase.org/db/get?name=WBGene00002040;class=Gene")	=HYPERLINK("http://genome.ucsc.edu/cgi-bin/hgTracks?db=ce11&position=chrI%3A596636%2D598825&simpleRepeat=pack")
chrI	F56A6.2a.e12	597885	597971	86	0	0	0	=HYPERLINK("http://wormbase.org/db/get?name=WBGene00002040;class=Gene")	=HYPERLINK("http://genome.ucsc.edu/cgi-bin/hgTracks?db=ce11&position=chrI%3A596885%2D598971&simpleRepeat=pack")
chrI	F56A6.2a.e11	598561	598659	98	0	0	0	=HYPERLINK("http://wormbase.org/db/get?name=WBGene00002040;class=Gene")	=HYPERLINK("http://genome.ucsc.edu/cgi-bin/hgTracks?db=ce11&position=chrI%3A597561%2D599659&simpleRepeat=pack")
chrI	F56A6.2a.e10	601170	601375	205	0	0	0	=HYPERLINK("http://wormbase.org/db/get?name=WBGene00002040;class=Gene")	=HYPERLINK("http://genome.ucsc.edu/cgi-bin/hgTracks?db=ce11&position=chrI%3A600170%2D602375&simpleRepeat=pack")
chrI	F56A6.2a.e9	601419	601542	123	0	0	0	=HYPERLINK("http://wormbase.org/db/get?name=WBGene00002040;class=Gene")	=HYPERLINK("http://genome.ucsc.edu/cgi-bin/hgTracks?db=ce11&position=chrI%3A600419%2D602542&simpleRepeat=pack")
chrI	F56A6.2a.e8	601604	601771	167	0	0	0	=HYPERLINK("http://wormbase.org/db/get?name=WBGene00002040;class=Gene")	=HYPERLINK("http://genome.ucsc.edu/cgi-bin/hgTracks?db=ce11&position=chrI%3A600604%2D602771&simpleRepeat=pack")
chrI	F56A6.2a.e7	603126	603281	155	0	0	0	=HYPERLINK("http://wormbase.org/db/get?name=WBGene00002040;class=Gene")	=HYPERLINK("http://genome.ucsc.edu/cgi-bin/hgTracks?db=ce11&position=chrI%3A602126%2D604281&simpleRepeat=pack")
chrI	F56A6.2a.e6	603375	603474	99	0	0	0	=HYPERLINK("http://wormbase.org/db/get?name=WBGene00002040;class=Gene")	=HYPERLINK("http://genome.ucsc.edu/cgi-bin/hgTracks?db=ce11&position=chrI%3A602375%2D604474&simpleRepeat=pack")
chrI	F56A6.2a.e5	603524	603586	62	0	0	0	=HYPERLINK("http://wormbase.org/db/get?name=WBGene00002040;class=Gene")	=HYPERLINK("http://genome.ucsc.edu/cgi-bin/hgTracks?db=ce11&position=chrI%3A602524%2D604586&simpleRepeat=pack")
chrI	F56A6.2a.e4	604330	604593	263	0	0	0	=HYPERLINK("http://wormbase.org/db/get?name=WBGene00002040;class=Gene")	=HYPERLINK("http://genome.ucsc.edu/cgi-bin/hgTracks?db=ce11&position=chrI%3A603330%2D605593&simpleRepeat=pack")
chrI	F56A6.2a.e3	604895	605139	244	0	0	0	=HYPERLINK("http://wormbase.org/db/get?name=WBGene00002040;class=Gene")	=HYPERLINK("http://genome.ucsc.edu/cgi-bin/hgTracks?db=ce11&position=chrI%3A603895%2D606139&simpleRepeat=pack")
chrI	F56A6.2a.e2	606569	606852	283	0	0	0	=HYPERLINK("http://wormbase.org/db/get?name=WBGene00002040;class=Gene")	=HYPERLINK("http://genome.ucsc.edu/cgi-bin/hgTracks?db=ce11&position=chrI%3A605569%2D607852&simpleRepeat=pack")
chrI	F56A6.2a.e1	607361	607571	210	0	0	0	=HYPERLINK("http://wormbase.org/db/get?name=WBGene00002040;class=Gene")	=HYPERLINK("http://genome.ucsc.edu/cgi-bin/hgTracks?db=ce11&position=chrI%3A606361%2D608571&simpleRepeat=pack")
chrI	F56A6.2a.e30	585820	586133	313	0	0	0	=HYPERLINK("http://wormbase.org/db/get?name=WBGene00002040;class=Gene")	=HYPERLINK("http://genome.ucsc.edu/cgi-bin/hgTracks?db=ce11&position=chrI%3A584820%2D587133&simpleRepeat=pack")
chrI	F56A6.2a.e29	587154	587278	124	0	0	0	=HYPERLINK("http://wormbase.org/db/get?name=WBGene00002040;class=Gene")	=HYPERLINK("http://genome.ucsc.edu/cgi-bin/hgTracks?db=ce11&position=chrI%3A586154%2D588278&simpleRepeat=pack")
chrI	F56A6.2a.e28	587333	587658	325	0	0	0	=HYPERLINK("http://wormbase.org/db/get?name=WBGene00002040;class=Gene")	=HYPERLINK("http://genome.ucsc.edu/cgi-bin/hgTracks?db=ce11&position=chrI%3A586333%2D588658&simpleRepeat=pack")
chrI	F56A6.2a.e27	588629	588757	128	0	0	0	=HYPERLINK("http://wormbase.org/db/get?name=WBGene00002040;class=Gene")	=HYPERLINK("http://genome.ucsc.edu/cgi-bin/hgTracks?db=ce11&position=chrI%3A587629%2D589757&simpleRepeat=pack")
chrI	F56A6.2a.e26	588814	588872	58	0	0	0	=HYPERLINK("http://wormbase.org/db/get?name=WBGene00002040;class=Gene")	=HYPERLINK("http://genome.ucsc.edu/cgi-bin/hgTracks?db=ce11&position=chrI%3A587814%2D589872&simpleRepeat=pack")
chrI	F56A6.2a.e25	588928	589058	130	0	0	0	=HYPERLINK("http://wormbase.org/db/get?name=WBGene00002040;class=Gene")	=HYPERLINK("http://genome.ucsc.edu/cgi-bin/hgTracks?db=ce11&position=chrI%3A587928%2D590058&simpleRepeat=pack")
chrI	F56A6.2a.e24	590158	590346	188	0	0	0	=HYPERLINK("http://wormbase.org/db/get?name=WBGene00002040;class=Gene")	=HYPERLINK("http://genome.ucsc.edu/cgi-bin/hgTracks?db=ce11&position=chrI%3A589158%2D591346&simpleRepeat=pack")
chrI	F56A6.2a.e22	591535	591607	72	0	0	0	=HYPERLINK("http://wormbase.org/db/get?name=WBGene00002040;class=Gene")	=HYPERLINK("http://genome.ucsc.edu/cgi-bin/hgTracks?db=ce11&position=chrI%3A590535%2D592607&simpleRepeat=pack")
chrI	F56A6.2a.e21	591742	591860	118	0	0	0	=HYPERLINK("http://wormbase.org/db/get?name=WBGene00002040;class=Gene")	=HYPERLINK("http://genome.ucsc.edu/cgi-bin/hgTracks?db=ce11&position=chrI%3A590742%2D592860&simpleRepeat=pack")
chrI	F56A6.2a.e20	591937	592122	185	0	0	0	=HYPERLINK("http://wormbase.org/db/get?name=WBGene00002040;class=Gene")	=HYPERLINK("http://genome.ucsc.edu/cgi-bin/hgTracks?db=ce11&position=chrI%3A590937%2D593122&simpleRepeat=pack")
chrI	F56A6.2a.e19	592441	592516	75	0	0	0	=HYPERLINK("http://wormbase.org/db/get?name=WBGene00002040;class=Gene")	=HYPERLINK("http://genome.ucsc.edu/cgi-bin/hgTracks?db=ce11&position=chrI%3A591441%2D593516&simpleRepeat=pack")
chrI	F56A6.2a.e18	592572	592692	120	0	0	0	=HYPERLINK("http://wormbase.org/db/get?name=WBGene00002040;class=Gene")	=HYPERLINK("http://genome.ucsc.edu/cgi-bin/hgTracks?db=ce11&position=chrI%3A591572%2D593692&simpleRepeat=pack")
chrI	F56A6.2a.e17	593229	593493	264	0	0	0	=HYPERLINK("http://wormbase.org/db/get?name=WBGene00002040;class=Gene")	=HYPERLINK("http://genome.ucsc.edu/cgi-bin/hgTracks?db=ce11&position=chrI%3A592229%2D594493&simpleRepeat=pack")
chrI	F56A6.2a.e16	593537	593735	198	0	0	0	=HYPERLINK("http://wormbase.org/db/get?name=WBGene00002040;class=Gene")	=HYPERLINK("http://genome.ucsc.edu/cgi-bin/hgTracks?db=ce11&position=chrI%3A592537%2D594735&simpleRepeat=pack")
chrI	F56A6.2a.e15	595186	595958	772	0	0	0	=HYPERLINK("http://wormbase.org/db/get?name=WBGene00002040;class=Gene")	=HYPERLINK("http://genome.ucsc.edu/cgi-bin/hgTracks?db=ce11&position=chrI%3A594186%2D596958&simpleRepeat=pack")
chrI	F56A6.2a.e14	596334	596695	361	0	0	0	=HYPERLINK("http://wormbase.org/db/get?name=WBGene00002040;class=Gene")	=HYPERLINK("http://genome.ucsc.edu/cgi-bin/hgTracks?db=ce11&position=chrI%3A595334%2D597695&simpleRepeat=pack")
chrI	F56A6.2a.e13	597636	597825	189	0	0	0	=HYPERLINK("http://wormbase.org/db/get?name=WBGene00002040;class=Gene")	=HYPERLINK("http://genome.ucsc.edu/cgi-bin/hgTracks?db=ce11&position=chrI%3A596636%2D598825&simpleRepeat=pack")
chrI	F56A6.2a.e12	597885	597971	86	0	0	0	=HYPERLINK("http://wormbase.org/db/get?name=WBGene00002040;class=Gene")	=HYPERLINK("http://genome.ucsc.edu/cgi-bin/hgTracks?db=ce11&position=chrI%3A596885%2D598971&simpleRepeat=pack")
chrI	F56A6.2a.e11	598561	598659	98	0	0	0	=HYPERLINK("http://wormbase.org/db/get?name=WBGene00002040;class=Gene")	=HYPERLINK("http://genome.ucsc.edu/cgi-bin/hgTracks?db=ce11&position=chrI%3A597561%2D599659&simpleRepeat=pack")
chrI	F56A6.2a.e10	601170	601375	205	0	0	0	=HYPERLINK("http://wormbase.org/db/get?name=WBGene00002040;class=Gene")	=HYPERLINK("http://genome.ucsc.edu/cgi-bin/hgTracks?db=ce11&position=chrI%3A600170%2D602375&simpleRepeat=pack")
chrI	F56A6.2a.e9	601419	601542	123	0	0	0	=HYPERLINK("http://wormbase.org/db/get?name=WBGene00002040;class=Gene")	=HYPERLINK("http://genome.ucsc.edu/cgi-bin/hgTracks?db=ce11&position=chrI%3A600419%2D602542&simpleRepeat=pack")
chrI	F56A6.2a.e8	601604	601771	167	0	0	0	=HYPERLINK("http://wormbase.org/db/get?name=WBGene00002040;class=Gene")	=HYPERLINK("http://genome.ucsc.edu/cgi-bin/hgTracks?db=ce11&position=chrI%3A600604%2D602771&simpleRepeat=pack")
chrI	F56A6.2a.e7	603126	603281	155	0	0	0	=HYPERLINK("http://wormbase.org/db/get?name=WBGene00002040;class=Gene")	=HYPERLINK("http://genome.ucsc.edu/cgi-bin/hgTracks?db=ce11&position=chrI%3A602126%2D604281&simpleRepeat=pack")
chrI	F56A6.2a.e6	603375	603474	99	0	0	0	=HYPERLINK("http://wormbase.org/db/get?name=WBGene00002040;class=Gene")	=HYPERLINK("http://genome.ucsc.edu/cgi-bin/hgTracks?db=ce11&position=chrI%3A602375%2D604474&simpleRepeat=pack")
chrI	F56A6.2a.e5	603524	603586	62	0	0	0	=HYPERLINK("http://wormbase.org/db/get?name=WBGene00002040;class=Gene")	=HYPERLINK("http://genome.ucsc.edu/cgi-bin/hgTracks?db=ce11&position=chrI%3A602524%2D604586&simpleRepeat=pack")
chrI	F56A6.2a.e4	604330	604593	263	0	0	0	=HYPERLINK("http://wormbase.org/db/get?name=WBGene00002040;class=Gene")	=HYPERLINK("http://genome.ucsc.edu/cgi-bin/hgTracks?db=ce11&position=chrI%3A603330%2D605593&simpleRepeat=pack")
chrI	F56A6.2a.e3	604895	605139	244	0	0	0	=HYPERLINK("http://wormbase.org/db/get?name=WBGene00002040;class=Gene")	=HYPERLINK("http://genome.ucsc.edu/cgi-bin/hgTracks?db=ce11&position=chrI%3A603895%2D606139&simpleRepeat=pack")
chrI	F56A6.2a.e2	606569	606852	283	0	0	0	=HYPERLINK("http://wormbase.org/db/get?name=WBGene00002040;class=Gene")	=HYPERLINK("http://genome.ucsc.edu/cgi-bin/hgTracks?db=ce11&position=chrI%3A605569%2D607852&simpleRepeat=pack")
chrI	F56A6.2a.e1	607361	607571	210	0	0	0	=HYPERLINK("http://wormbase.org/db/get?name=WBGene00002040;class=Gene")	=HYPERLINK("http://genome.ucsc.edu/cgi-bin/hgTracks?db=ce11&position=chrI%3A606361%2D608571&simpleRepeat=pack")
chrI	F56A6.6.e1	613290	613379	89	0	0	0	=HYPERLINK("http://wormbase.org/db/get?name=WBGene00200417;class=Gene")	=HYPERLINK("http://genome.ucsc.edu/cgi-bin/hgTracks?db=ce11&position=chrI%3A612290%2D614379&simpleRepeat=pack")
chrI	F56A6.7.e1	613290	613379	89	0	0	0	=HYPERLINK("http://wormbase.org/db/get?name=WBGene00201449;class=Gene")	=HYPERLINK("http://genome.ucsc.edu/cgi-bin/hgTracks?db=ce11&position=chrI%3A612290%2D614379&simpleRepeat=pack")
chrI	F56A6.4a.e8	614653	615001	348	0	0	0	=HYPERLINK("http://wormbase.org/db/get?name=WBGene00018923;class=Gene")	=HYPERLINK("http://genome.ucsc.edu/cgi-bin/hgTracks?db=ce11&position=chrI%3A613653%2D616001&simpleRepeat=pack")
chrI	F56A6.4b.e1	615821	616116	295	0	0	0	=HYPERLINK("http://wormbase.org/db/get?name=WBGene00018923;class=Gene")	=HYPERLINK("http://genome.ucsc.edu/cgi-bin/hgTracks?db=ce11&position=chrI%3A614821%2D617116&simpleRepeat=pack")
chrI	F56A6.4a.e8	614653	615001	348	0	0	0	=HYPERLINK("http://wormbase.org/db/get?name=WBGene00018923;class=Gene")	=HYPERLINK("http://genome.ucsc.edu/cgi-bin/hgTracks?db=ce11&position=chrI%3A613653%2D616001&simpleRepeat=pack")
chrI	F56A6.4a.e7	615821	616114	293	0	0	0	=HYPERLINK("http://wormbase.org/db/get?name=WBGene00018923;class=Gene")	=HYPERLINK("http://genome.ucsc.edu/cgi-bin/hgTracks?db=ce11&position=chrI%3A614821%2D617114&simpleRepeat=pack")
chrI	F56A6.4a.e6	623627	623716	89	0	0	0	=HYPERLINK("http://wormbase.org/db/get?name=WBGene00018923;class=Gene")	=HYPERLINK("http://genome.ucsc.edu/cgi-bin/hgTracks?db=ce11&position=chrI%3A622627%2D624716&simpleRepeat=pack")
chrI	F56A6.4a.e5	624218	624375	157	0	0	0	=HYPERLINK("http://wormbase.org/db/get?name=WBGene00018923;class=Gene")	=HYPERLINK("http://genome.ucsc.edu/cgi-bin/hgTracks?db=ce11&position=chrI%3A623218%2D625375&simpleRepeat=pack")
chrI	F56A6.4a.e4	625364	625472	108	0	0	0	=HYPERLINK("http://wormbase.org/db/get?name=WBGene00018923;class=Gene")	=HYPERLINK("http://genome.ucsc.edu/cgi-bin/hgTracks?db=ce11&position=chrI%3A624364%2D626472&simpleRepeat=pack")
chrI	F56A6.4d.e1	625522	625612	90	0	0	0	=HYPERLINK("http://wormbase.org/db/get?name=WBGene00018923;class=Gene")	=HYPERLINK("http://genome.ucsc.edu/cgi-bin/hgTracks?db=ce11&position=chrI%3A624522%2D626612&simpleRepeat=pack")
chrI	F56A6.4a.e8	614653	615001	348	0	0	0	=HYPERLINK("http://wormbase.org/db/get?name=WBGene00018923;class=Gene")	=HYPERLINK("http://genome.ucsc.edu/cgi-bin/hgTracks?db=ce11&position=chrI%3A613653%2D616001&simpleRepeat=pack")
chrI	F56A6.4a.e7	615821	616114	293	0	0	0	=HYPERLINK("http://wormbase.org/db/get?name=WBGene00018923;class=Gene")	=HYPERLINK("http://genome.ucsc.edu/cgi-bin/hgTracks?db=ce11&position=chrI%3A614821%2D617114&simpleRepeat=pack")
chrI	F56A6.4a.e6	623627	623716	89	0	0	0	=HYPERLINK("http://wormbase.org/db/get?name=WBGene00018923;class=Gene")	=HYPERLINK("http://genome.ucsc.edu/cgi-bin/hgTracks?db=ce11&position=chrI%3A622627%2D624716&simpleRepeat=pack")
chrI	F56A6.4a.e5	624218	624375	157	0	0	0	=HYPERLINK("http://wormbase.org/db/get?name=WBGene00018923;class=Gene")	=HYPERLINK("http://genome.ucsc.edu/cgi-bin/hgTracks?db=ce11&position=chrI%3A623218%2D625375&simpleRepeat=pack")
chrI	F56A6.4a.e4	625364	625472	108	0	0	0	=HYPERLINK("http://wormbase.org/db/get?name=WBGene00018923;class=Gene")	=HYPERLINK("http://genome.ucsc.edu/cgi-bin/hgTracks?db=ce11&position=chrI%3A624364%2D626472&simpleRepeat=pack")
chrI	F56A6.4a.e3	625522	625629	107	0	0	0	=HYPERLINK("http://wormbase.org/db/get?name=WBGene00018923;class=Gene")	=HYPERLINK("http://genome.ucsc.edu/cgi-bin/hgTracks?db=ce11&position=chrI%3A624522%2D626629&simpleRepeat=pack")
chrI	F56A6.4c.e1	627138	627281	143	0	0	0	=HYPERLINK("http://wormbase.org/db/get?name=WBGene00018923;class=Gene")	=HYPERLINK("http://genome.ucsc.edu/cgi-bin/hgTracks?db=ce11&position=chrI%3A626138%2D628281&simpleRepeat=pack")
chrI	F56A6.4a.e8	614653	615001	348	0	0	0	=HYPERLINK("http://wormbase.org/db/get?name=WBGene00018923;class=Gene")	=HYPERLINK("http://genome.ucsc.edu/cgi-bin/hgTracks?db=ce11&position=chrI%3A613653%2D616001&simpleRepeat=pack")
chrI	F56A6.4a.e7	615821	616114	293	0	0	0	=HYPERLINK("http://wormbase.org/db/get?name=WBGene00018923;class=Gene")	=HYPERLINK("http://genome.ucsc.edu/cgi-bin/hgTracks?db=ce11&position=chrI%3A614821%2D617114&simpleRepeat=pack")
chrI	F56A6.4a.e6	623627	623716	89	0	0	0	=HYPERLINK("http://wormbase.org/db/get?name=WBGene00018923;class=Gene")	=HYPERLINK("http://genome.ucsc.edu/cgi-bin/hgTracks?db=ce11&position=chrI%3A622627%2D624716&simpleRepeat=pack")
chrI	F56A6.4a.e5	624218	624375	157	0	0	0	=HYPERLINK("http://wormbase.org/db/get?name=WBGene00018923;class=Gene")	=HYPERLINK("http://genome.ucsc.edu/cgi-bin/hgTracks?db=ce11&position=chrI%3A623218%2D625375&simpleRepeat=pack")
chrI	F56A6.4a.e4	625364	625472	108	0	0	0	=HYPERLINK("http://wormbase.org/db/get?name=WBGene00018923;class=Gene")	=HYPERLINK("http://genome.ucsc.edu/cgi-bin/hgTracks?db=ce11&position=chrI%3A624364%2D626472&simpleRepeat=pack")
chrI	F56A6.4a.e3	625522	625629	107	0	0	0	=HYPERLINK("http://wormbase.org/db/get?name=WBGene00018923;class=Gene")	=HYPERLINK("http://genome.ucsc.edu/cgi-bin/hgTracks?db=ce11&position=chrI%3A624522%2D626629&simpleRepeat=pack")
chrI	F56A6.4a.e2	627138	627363	225	0	0	0	=HYPERLINK("http://wormbase.org/db/get?name=WBGene00018923;class=Gene")	=HYPERLINK("http://genome.ucsc.edu/cgi-bin/hgTracks?db=ce11&position=chrI%3A626138%2D628363&simpleRepeat=pack")
chrI	F56A6.4a.e1	629344	629444	100	0	0	0	=HYPERLINK("http://wormbase.org/db/get?name=WBGene00018923;class=Gene")	=HYPERLINK("http://genome.ucsc.edu/cgi-bin/hgTracks?db=ce11&position=chrI%3A628344%2D630444&simpleRepeat=pack")
chrI	F56A6.1a.e1	618207	618357	150	0	0	0	=HYPERLINK("http://wormbase.org/db/get?name=WBGene00018921;class=Gene")	=HYPERLINK("http://genome.ucsc.edu/cgi-bin/hgTracks?db=ce11&position=chrI%3A617207%2D619357&simpleRepeat=pack")
chrI	F56A6.1a.e2	618415	618668	253	0	0	0	=HYPERLINK("http://wormbase.org/db/get?name=WBGene00018921;class=Gene")	=HYPERLINK("http://genome.ucsc.edu/cgi-bin/hgTracks?db=ce11&position=chrI%3A617415%2D619668&simpleRepeat=pack")
chrI	F56A6.1a.e3	618713	618912	199	0	0	0	=HYPERLINK("http://wormbase.org/db/get?name=WBGene00018921;class=Gene")	=HYPERLINK("http://genome.ucsc.edu/cgi-bin/hgTracks?db=ce11&position=chrI%3A617713%2D619912&simpleRepeat=pack")
chrI	F56A6.1a.e4	618959	619018	59	0	0	0	=HYPERLINK("http://wormbase.org/db/get?name=WBGene00018921;class=Gene")	=HYPERLINK("http://genome.ucsc.edu/cgi-bin/hgTracks?db=ce11&position=chrI%3A617959%2D620018&simpleRepeat=pack")
chrI	F56A6.1a.e5	619069	619187	118	0	0	0	=HYPERLINK("http://wormbase.org/db/get?name=WBGene00018921;class=Gene")	=HYPERLINK("http://genome.ucsc.edu/cgi-bin/hgTracks?db=ce11&position=chrI%3A618069%2D620187&simpleRepeat=pack")
chrI	F56A6.1a.e6	619247	619689	442	0	0	0	=HYPERLINK("http://wormbase.org/db/get?name=WBGene00018921;class=Gene")	=HYPERLINK("http://genome.ucsc.edu/cgi-bin/hgTracks?db=ce11&position=chrI%3A618247%2D620689&simpleRepeat=pack")
chrI	F56A6.1a.e7	619738	620024	286	0	0	0	=HYPERLINK("http://wormbase.org/db/get?name=WBGene00018921;class=Gene")	=HYPERLINK("http://genome.ucsc.edu/cgi-bin/hgTracks?db=ce11&position=chrI%3A618738%2D621024&simpleRepeat=pack")
chrI	F56A6.1a.e8	620070	620466	396	0	0	4	=HYPERLINK("http://wormbase.org/db/get?name=WBGene00018921;class=Gene")	=HYPERLINK("http://genome.ucsc.edu/cgi-bin/hgTracks?db=ce11&position=chrI%3A619070%2D621466&simpleRepeat=pack")
chrI	F56A6.1b.e9	620513	621421	908	0	0	0	=HYPERLINK("http://wormbase.org/db/get?name=WBGene00018921;class=Gene")	=HYPERLINK("http://genome.ucsc.edu/cgi-bin/hgTracks?db=ce11&position=chrI%3A619513%2D622421&simpleRepeat=pack")
chrI	F56A6.1a.e1	618207	618357	150	0	0	0	=HYPERLINK("http://wormbase.org/db/get?name=WBGene00018921;class=Gene")	=HYPERLINK("http://genome.ucsc.edu/cgi-bin/hgTracks?db=ce11&position=chrI%3A617207%2D619357&simpleRepeat=pack")
chrI	F56A6.1a.e2	618415	618668	253	0	0	0	=HYPERLINK("http://wormbase.org/db/get?name=WBGene00018921;class=Gene")	=HYPERLINK("http://genome.ucsc.edu/cgi-bin/hgTracks?db=ce11&position=chrI%3A617415%2D619668&simpleRepeat=pack")
chrI	F56A6.1a.e3	618713	618912	199	0	0	0	=HYPERLINK("http://wormbase.org/db/get?name=WBGene00018921;class=Gene")	=HYPERLINK("http://genome.ucsc.edu/cgi-bin/hgTracks?db=ce11&position=chrI%3A617713%2D619912&simpleRepeat=pack")
chrI	F56A6.1a.e4	618959	619018	59	0	0	0	=HYPERLINK("http://wormbase.org/db/get?name=WBGene00018921;class=Gene")	=HYPERLINK("http://genome.ucsc.edu/cgi-bin/hgTracks?db=ce11&position=chrI%3A617959%2D620018&simpleRepeat=pack")
chrI	F56A6.1a.e5	619069	619187	118	0	0	0	=HYPERLINK("http://wormbase.org/db/get?name=WBGene00018921;class=Gene")	=HYPERLINK("http://genome.ucsc.edu/cgi-bin/hgTracks?db=ce11&position=chrI%3A618069%2D620187&simpleRepeat=pack")
chrI	F56A6.1a.e6	619247	619689	442	0	0	0	=HYPERLINK("http://wormbase.org/db/get?name=WBGene00018921;class=Gene")	=HYPERLINK("http://genome.ucsc.edu/cgi-bin/hgTracks?db=ce11&position=chrI%3A618247%2D620689&simpleRepeat=pack")
chrI	F56A6.1a.e7	619738	620024	286	0	0	0	=HYPERLINK("http://wormbase.org/db/get?name=WBGene00018921;class=Gene")	=HYPERLINK("http://genome.ucsc.edu/cgi-bin/hgTracks?db=ce11&position=chrI%3A618738%2D621024&simpleRepeat=pack")
chrI	F56A6.1a.e8	620070	620466	396	0	0	0	=HYPERLINK("http://wormbase.org/db/get?name=WBGene00018921;class=Gene")	=HYPERLINK("http://genome.ucsc.edu/cgi-bin/hgTracks?db=ce11&position=chrI%3A619070%2D621466&simpleRepeat=pack")
chrI	F56A6.1a.e9	620513	621168	655	0	0	6	=HYPERLINK("http://wormbase.org/db/get?name=WBGene00018921;class=Gene")	=HYPERLINK("http://genome.ucsc.edu/cgi-bin/hgTracks?db=ce11&position=chrI%3A619513%2D622168&simpleRepeat=pack")
chrI	F56A6.1a.e10	621215	621463	248	0	0	0	=HYPERLINK("http://wormbase.org/db/get?name=WBGene00018921;class=Gene")	=HYPERLINK("http://genome.ucsc.edu/cgi-bin/hgTracks?db=ce11&position=chrI%3A620215%2D622463&simpleRepeat=pack")
chrI	Y65B4A.4.e1	621708	621792	84	0	0	0	=HYPERLINK("http://wormbase.org/db/get?name=WBGene00022028;class=Gene")	=HYPERLINK("http://genome.ucsc.edu/cgi-bin/hgTracks?db=ce11&position=chrI%3A620708%2D622792&simpleRepeat=pack")
chrI	Y65B4A.4.e2	621846	621970	124	0	0	0	=HYPERLINK("http://wormbase.org/db/get?name=WBGene00022028;class=Gene")	=HYPERLINK("http://genome.ucsc.edu/cgi-bin/hgTracks?db=ce11&position=chrI%3A620846%2D622970&simpleRepeat=pack")
chrI	Y65B4A.4.e3	622023	622187	164	0	0	0	=HYPERLINK("http://wormbase.org/db/get?name=WBGene00022028;class=Gene")	=HYPERLINK("http://genome.ucsc.edu/cgi-bin/hgTracks?db=ce11&position=chrI%3A621023%2D623187&simpleRepeat=pack")
chrI	Y65B4A.10.e1	630006	630218	212	0	0	0	=HYPERLINK("http://wormbase.org/db/get?name=WBGene00220188;class=Gene")	=HYPERLINK("http://genome.ucsc.edu/cgi-bin/hgTracks?db=ce11&position=chrI%3A629006%2D631218&simpleRepeat=pack")
chrI	Y65B4A.11.e1	630926	631035	109	0	0	0	=HYPERLINK("http://wormbase.org/db/get?name=WBGene00220189;class=Gene")	=HYPERLINK("http://genome.ucsc.edu/cgi-bin/hgTracks?db=ce11&position=chrI%3A629926%2D632035&simpleRepeat=pack")
chrI	Y65B4A.6a.e3	631055	631285	230	0	0	0	=HYPERLINK("http://wormbase.org/db/get?name=WBGene00022029;class=Gene")	=HYPERLINK("http://genome.ucsc.edu/cgi-bin/hgTracks?db=ce11&position=chrI%3A630055%2D632285&simpleRepeat=pack")
chrI	Y65B4A.6b.e1	633891	634538	647	0	0	0	=HYPERLINK("http://wormbase.org/db/get?name=WBGene00022029;class=Gene")	=HYPERLINK("http://genome.ucsc.edu/cgi-bin/hgTracks?db=ce11&position=chrI%3A632891%2D635538&simpleRepeat=pack")
chrI	Y65B4A.6a.e3	631055	631285	230	0	0	0	=HYPERLINK("http://wormbase.org/db/get?name=WBGene00022029;class=Gene")	=HYPERLINK("http://genome.ucsc.edu/cgi-bin/hgTracks?db=ce11&position=chrI%3A630055%2D632285&simpleRepeat=pack")
chrI	Y65B4A.6a.e2	633891	634797	906	0	0	0	=HYPERLINK("http://wormbase.org/db/get?name=WBGene00022029;class=Gene")	=HYPERLINK("http://genome.ucsc.edu/cgi-bin/hgTracks?db=ce11&position=chrI%3A632891%2D635797&simpleRepeat=pack")
chrI	Y65B4A.6a.e1	636234	636350	116	0	0	0	=HYPERLINK("http://wormbase.org/db/get?name=WBGene00022029;class=Gene")	=HYPERLINK("http://genome.ucsc.edu/cgi-bin/hgTracks?db=ce11&position=chrI%3A635234%2D637350&simpleRepeat=pack")
chrI	Y65B4A.3.e1	636847	637010	163	0	0	0	=HYPERLINK("http://wormbase.org/db/get?name=WBGene00022027;class=Gene")	=HYPERLINK("http://genome.ucsc.edu/cgi-bin/hgTracks?db=ce11&position=chrI%3A635847%2D638010&simpleRepeat=pack")
chrI	Y65B4A.3.e2	637065	637174	109	0	0	0	=HYPERLINK("http://wormbase.org/db/get?name=WBGene00022027;class=Gene")	=HYPERLINK("http://genome.ucsc.edu/cgi-bin/hgTracks?db=ce11&position=chrI%3A636065%2D638174&simpleRepeat=pack")
chrI	Y65B4A.3.e3	637250	637337	87	0	0	0	=HYPERLINK("http://wormbase.org/db/get?name=WBGene00022027;class=Gene")	=HYPERLINK("http://genome.ucsc.edu/cgi-bin/hgTracks?db=ce11&position=chrI%3A636250%2D638337&simpleRepeat=pack")
chrI	Y65B4A.3.e4	637397	637706	309	0	0	0	=HYPERLINK("http://wormbase.org/db/get?name=WBGene00022027;class=Gene")	=HYPERLINK("http://genome.ucsc.edu/cgi-bin/hgTracks?db=ce11&position=chrI%3A636397%2D638706&simpleRepeat=pack")
chrI	Y65B4A.3.e5	637764	637852	88	0	0	0	=HYPERLINK("http://wormbase.org/db/get?name=WBGene00022027;class=Gene")	=HYPERLINK("http://genome.ucsc.edu/cgi-bin/hgTracks?db=ce11&position=chrI%3A636764%2D638852&simpleRepeat=pack")
chrI	Y65B4A.2b.e1	638129	638248	119	0	0	0	=HYPERLINK("http://wormbase.org/db/get?name=WBGene00022026;class=Gene")	=HYPERLINK("http://genome.ucsc.edu/cgi-bin/hgTracks?db=ce11&position=chrI%3A637129%2D639248&simpleRepeat=pack")
chrI	Y65B4A.2b.e2	645451	645567	116	0	0	0	=HYPERLINK("http://wormbase.org/db/get?name=WBGene00022026;class=Gene")	=HYPERLINK("http://genome.ucsc.edu/cgi-bin/hgTracks?db=ce11&position=chrI%3A644451%2D646567&simpleRepeat=pack")
chrI	Y65B4A.2a.e2	647807	648074	267	0	0	0	=HYPERLINK("http://wormbase.org/db/get?name=WBGene00022026;class=Gene")	=HYPERLINK("http://genome.ucsc.edu/cgi-bin/hgTracks?db=ce11&position=chrI%3A646807%2D649074&simpleRepeat=pack")
chrI	Y65B4A.2a.e3	648712	649004	292	0	0	0	=HYPERLINK("http://wormbase.org/db/get?name=WBGene00022026;class=Gene")	=HYPERLINK("http://genome.ucsc.edu/cgi-bin/hgTracks?db=ce11&position=chrI%3A647712%2D650004&simpleRepeat=pack")
chrI	Y65B4A.2a.e4	649593	649748	155	0	0	0	=HYPERLINK("http://wormbase.org/db/get?name=WBGene00022026;class=Gene")	=HYPERLINK("http://genome.ucsc.edu/cgi-bin/hgTracks?db=ce11&position=chrI%3A648593%2D650748&simpleRepeat=pack")
chrI	Y65B4A.2a.e5	652008	652373	365	0	0	0	=HYPERLINK("http://wormbase.org/db/get?name=WBGene00022026;class=Gene")	=HYPERLINK("http://genome.ucsc.edu/cgi-bin/hgTracks?db=ce11&position=chrI%3A651008%2D653373&simpleRepeat=pack")
chrI	Y65B4A.2a.e6	653678	653985	307	0	0	0	=HYPERLINK("http://wormbase.org/db/get?name=WBGene00022026;class=Gene")	=HYPERLINK("http://genome.ucsc.edu/cgi-bin/hgTracks?db=ce11&position=chrI%3A652678%2D654985&simpleRepeat=pack")
chrI	Y65B4A.2c.e1	642918	642996	78	0	0	0	=HYPERLINK("http://wormbase.org/db/get?name=WBGene00022026;class=Gene")	=HYPERLINK("http://genome.ucsc.edu/cgi-bin/hgTracks?db=ce11&position=chrI%3A641918%2D643996&simpleRepeat=pack")
chrI	Y65B4A.2b.e2	645451	645567	116	0	0	0	=HYPERLINK("http://wormbase.org/db/get?name=WBGene00022026;class=Gene")	=HYPERLINK("http://genome.ucsc.edu/cgi-bin/hgTracks?db=ce11&position=chrI%3A644451%2D646567&simpleRepeat=pack")
chrI	Y65B4A.2a.e2	647807	648074	267	0	0	0	=HYPERLINK("http://wormbase.org/db/get?name=WBGene00022026;class=Gene")	=HYPERLINK("http://genome.ucsc.edu/cgi-bin/hgTracks?db=ce11&position=chrI%3A646807%2D649074&simpleRepeat=pack")
chrI	Y65B4A.2a.e3	648712	649004	292	0	0	0	=HYPERLINK("http://wormbase.org/db/get?name=WBGene00022026;class=Gene")	=HYPERLINK("http://genome.ucsc.edu/cgi-bin/hgTracks?db=ce11&position=chrI%3A647712%2D650004&simpleRepeat=pack")
chrI	Y65B4A.2a.e4	649593	649748	155	0	0	0	=HYPERLINK("http://wormbase.org/db/get?name=WBGene00022026;class=Gene")	=HYPERLINK("http://genome.ucsc.edu/cgi-bin/hgTracks?db=ce11&position=chrI%3A648593%2D650748&simpleRepeat=pack")
chrI	Y65B4A.2a.e5	652008	652373	365	0	0	0	=HYPERLINK("http://wormbase.org/db/get?name=WBGene00022026;class=Gene")	=HYPERLINK("http://genome.ucsc.edu/cgi-bin/hgTracks?db=ce11&position=chrI%3A651008%2D653373&simpleRepeat=pack")
chrI	Y65B4A.2a.e6	653678	653985	307	0	0	0	=HYPERLINK("http://wormbase.org/db/get?name=WBGene00022026;class=Gene")	=HYPERLINK("http://genome.ucsc.edu/cgi-bin/hgTracks?db=ce11&position=chrI%3A652678%2D654985&simpleRepeat=pack")
chrI	Y65B4A.2a.e1	645451	645567	116	0	0	0	=HYPERLINK("http://wormbase.org/db/get?name=WBGene00022026;class=Gene")	=HYPERLINK("http://genome.ucsc.edu/cgi-bin/hgTracks?db=ce11&position=chrI%3A644451%2D646567&simpleRepeat=pack")
chrI	Y65B4A.2a.e2	647807	648074	267	0	0	0	=HYPERLINK("http://wormbase.org/db/get?name=WBGene00022026;class=Gene")	=HYPERLINK("http://genome.ucsc.edu/cgi-bin/hgTracks?db=ce11&position=chrI%3A646807%2D649074&simpleRepeat=pack")
chrI	Y65B4A.2a.e3	648712	649004	292	0	0	0	=HYPERLINK("http://wormbase.org/db/get?name=WBGene00022026;class=Gene")	=HYPERLINK("http://genome.ucsc.edu/cgi-bin/hgTracks?db=ce11&position=chrI%3A647712%2D650004&simpleRepeat=pack")
chrI	Y65B4A.2a.e4	649593	649748	155	0	0	0	=HYPERLINK("http://wormbase.org/db/get?name=WBGene00022026;class=Gene")	=HYPERLINK("http://genome.ucsc.edu/cgi-bin/hgTracks?db=ce11&position=chrI%3A648593%2D650748&simpleRepeat=pack")
chrI	Y65B4A.2a.e5	652008	652373	365	0	0	0	=HYPERLINK("http://wormbase.org/db/get?name=WBGene00022026;class=Gene")	=HYPERLINK("http://genome.ucsc.edu/cgi-bin/hgTracks?db=ce11&position=chrI%3A651008%2D653373&simpleRepeat=pack")
chrI	Y65B4A.2a.e6	653678	653985	307	0	0	0	=HYPERLINK("http://wormbase.org/db/get?name=WBGene00022026;class=Gene")	=HYPERLINK("http://genome.ucsc.edu/cgi-bin/hgTracks?db=ce11&position=chrI%3A652678%2D654985&simpleRepeat=pack")
chrI	Y65B4A.7a.e4	645626	645736	110	0	0	0	=HYPERLINK("http://wormbase.org/db/get?name=WBGene00022030;class=Gene")	=HYPERLINK("http://genome.ucsc.edu/cgi-bin/hgTracks?db=ce11&position=chrI%3A644626%2D646736&simpleRepeat=pack")
chrI	Y65B4A.7b.e1	645783	645972	189	0	0	0	=HYPERLINK("http://wormbase.org/db/get?name=WBGene00022030;class=Gene")	=HYPERLINK("http://genome.ucsc.edu/cgi-bin/hgTracks?db=ce11&position=chrI%3A644783%2D646972&simpleRepeat=pack")
chrI	Y65B4A.7a.e4	645626	645736	110	0	0	0	=HYPERLINK("http://wormbase.org/db/get?name=WBGene00022030;class=Gene")	=HYPERLINK("http://genome.ucsc.edu/cgi-bin/hgTracks?db=ce11&position=chrI%3A644626%2D646736&simpleRepeat=pack")
chrI	Y65B4A.7a.e3	645783	645984	201	0	0	0	=HYPERLINK("http://wormbase.org/db/get?name=WBGene00022030;class=Gene")	=HYPERLINK("http://genome.ucsc.edu/cgi-bin/hgTracks?db=ce11&position=chrI%3A644783%2D646984&simpleRepeat=pack")
chrI	Y65B4A.7a.e2	647005	647070	65	0	0	0	=HYPERLINK("http://wormbase.org/db/get?name=WBGene00022030;class=Gene")	=HYPERLINK("http://genome.ucsc.edu/cgi-bin/hgTracks?db=ce11&position=chrI%3A646005%2D648070&simpleRepeat=pack")
chrI	Y65B4A.7a.e1	647121	647242	121	0	0	0	=HYPERLINK("http://wormbase.org/db/get?name=WBGene00022030;class=Gene")	=HYPERLINK("http://genome.ucsc.edu/cgi-bin/hgTracks?db=ce11&position=chrI%3A646121%2D648242&simpleRepeat=pack")
chrI	Y65B4A.1.e1	654096	654227	131	0	0	0	=HYPERLINK("http://wormbase.org/db/get?name=WBGene00022025;class=Gene")	=HYPERLINK("http://genome.ucsc.edu/cgi-bin/hgTracks?db=ce11&position=chrI%3A653096%2D655227&simpleRepeat=pack")
chrI	Y65B4A.1.e2	654282	655059	777	0	0	0	=HYPERLINK("http://wormbase.org/db/get?name=WBGene00022025;class=Gene")	=HYPERLINK("http://genome.ucsc.edu/cgi-bin/hgTracks?db=ce11&position=chrI%3A653282%2D656059&simpleRepeat=pack")
chrI	Y65B4A.1.e3	656560	656746	186	0	0	0	=HYPERLINK("http://wormbase.org/db/get?name=WBGene00022025;class=Gene")	=HYPERLINK("http://genome.ucsc.edu/cgi-bin/hgTracks?db=ce11&position=chrI%3A655560%2D657746&simpleRepeat=pack")
chrI	Y65B4A.1.e4	658381	658706	325	0	0	0	=HYPERLINK("http://wormbase.org/db/get?name=WBGene00022025;class=Gene")	=HYPERLINK("http://genome.ucsc.edu/cgi-bin/hgTracks?db=ce11&position=chrI%3A657381%2D659706&simpleRepeat=pack")
chrI	Y65B4A.8.1.e6	659557	659742	185	0	0	0	=HYPERLINK("http://wormbase.org/db/get?name=WBGene00022031;class=Gene")	=HYPERLINK("http://genome.ucsc.edu/cgi-bin/hgTracks?db=ce11&position=chrI%3A658557%2D660742&simpleRepeat=pack")
chrI	Y65B4A.8.1.e5	659933	660276	343	0	0	0	=HYPERLINK("http://wormbase.org/db/get?name=WBGene00022031;class=Gene")	=HYPERLINK("http://genome.ucsc.edu/cgi-bin/hgTracks?db=ce11&position=chrI%3A658933%2D661276&simpleRepeat=pack")
chrI	Y65B4A.8.1.e4	661314	661920	606	0	0	0	=HYPERLINK("http://wormbase.org/db/get?name=WBGene00022031;class=Gene")	=HYPERLINK("http://genome.ucsc.edu/cgi-bin/hgTracks?db=ce11&position=chrI%3A660314%2D662920&simpleRepeat=pack")
chrI	Y65B4A.8.1.e3	662932	663014	82	0	0	0	=HYPERLINK("http://wormbase.org/db/get?name=WBGene00022031;class=Gene")	=HYPERLINK("http://genome.ucsc.edu/cgi-bin/hgTracks?db=ce11&position=chrI%3A661932%2D664014&simpleRepeat=pack")
chrI	Y65B4A.8.1.e2	663066	663382	316	4	0	0	=HYPERLINK("http://wormbase.org/db/get?name=WBGene00022031;class=Gene")	=HYPERLINK("http://genome.ucsc.edu/cgi-bin/hgTracks?db=ce11&position=chrI%3A662066%2D664382&simpleRepeat=pack")
chrI	Y65B4A.8.1.e1	663443	663594	151	0	0	0	=HYPERLINK("http://wormbase.org/db/get?name=WBGene00022031;class=Gene")	=HYPERLINK("http://genome.ucsc.edu/cgi-bin/hgTracks?db=ce11&position=chrI%3A662443%2D664594&simpleRepeat=pack")
chrI	Y65B4A.8.2.e5	659682	660276	594	0	0	0	=HYPERLINK("http://wormbase.org/db/get?name=WBGene00022031;class=Gene")	=HYPERLINK("http://genome.ucsc.edu/cgi-bin/hgTracks?db=ce11&position=chrI%3A658682%2D661276&simpleRepeat=pack")
chrI	Y65B4A.8.1.e4	661314	661920	606	0	0	0	=HYPERLINK("http://wormbase.org/db/get?name=WBGene00022031;class=Gene")	=HYPERLINK("http://genome.ucsc.edu/cgi-bin/hgTracks?db=ce11&position=chrI%3A660314%2D662920&simpleRepeat=pack")
chrI	Y65B4A.8.1.e3	662932	663014	82	0	0	0	=HYPERLINK("http://wormbase.org/db/get?name=WBGene00022031;class=Gene")	=HYPERLINK("http://genome.ucsc.edu/cgi-bin/hgTracks?db=ce11&position=chrI%3A661932%2D664014&simpleRepeat=pack")
chrI	Y65B4A.8.1.e2	663066	663382	316	0	0	0	=HYPERLINK("http://wormbase.org/db/get?name=WBGene00022031;class=Gene")	=HYPERLINK("http://genome.ucsc.edu/cgi-bin/hgTracks?db=ce11&position=chrI%3A662066%2D664382&simpleRepeat=pack")
chrI	Y65B4A.8.1.e1	663443	663594	151	0	0	0	=HYPERLINK("http://wormbase.org/db/get?name=WBGene00022031;class=Gene")	=HYPERLINK("http://genome.ucsc.edu/cgi-bin/hgTracks?db=ce11&position=chrI%3A662443%2D664594&simpleRepeat=pack")
chrI	Y65B4A.9a.e6	664441	664500	59	0	0	0	=HYPERLINK("http://wormbase.org/db/get?name=WBGene00022032;class=Gene")	=HYPERLINK("http://genome.ucsc.edu/cgi-bin/hgTracks?db=ce11&position=chrI%3A663441%2D665500&simpleRepeat=pack")
chrI	Y65B4A.9a.e5	664548	665039	491	2	0	0	=HYPERLINK("http://wormbase.org/db/get?name=WBGene00022032;class=Gene")	=HYPERLINK("http://genome.ucsc.edu/cgi-bin/hgTracks?db=ce11&position=chrI%3A663548%2D666039&simpleRepeat=pack")
chrI	Y65B4A.9a.e4	665088	665187	99	0	0	0	=HYPERLINK("http://wormbase.org/db/get?name=WBGene00022032;class=Gene")	=HYPERLINK("http://genome.ucsc.edu/cgi-bin/hgTracks?db=ce11&position=chrI%3A664088%2D666187&simpleRepeat=pack")
chrI	Y65B4A.9a.e3	665891	666120	229	1	0	0	=HYPERLINK("http://wormbase.org/db/get?name=WBGene00022032;class=Gene")	=HYPERLINK("http://genome.ucsc.edu/cgi-bin/hgTracks?db=ce11&position=chrI%3A664891%2D667120&simpleRepeat=pack")
chrI	Y65B4A.9a.e2	666166	666282	116	0	0	0	=HYPERLINK("http://wormbase.org/db/get?name=WBGene00022032;class=Gene")	=HYPERLINK("http://genome.ucsc.edu/cgi-bin/hgTracks?db=ce11&position=chrI%3A665166%2D667282&simpleRepeat=pack")
chrI	Y65B4A.9a.e1	666630	666894	264	0	0	0	=HYPERLINK("http://wormbase.org/db/get?name=WBGene00022032;class=Gene")	=HYPERLINK("http://genome.ucsc.edu/cgi-bin/hgTracks?db=ce11&position=chrI%3A665630%2D667894&simpleRepeat=pack")
chrI	Y65B4A.9b.e4	665266	665359	93	0	0	0	=HYPERLINK("http://wormbase.org/db/get?name=WBGene00022032;class=Gene")	=HYPERLINK("http://genome.ucsc.edu/cgi-bin/hgTracks?db=ce11&position=chrI%3A664266%2D666359&simpleRepeat=pack")
chrI	Y65B4A.9a.e3	665891	666120	229	0	0	0	=HYPERLINK("http://wormbase.org/db/get?name=WBGene00022032;class=Gene")	=HYPERLINK("http://genome.ucsc.edu/cgi-bin/hgTracks?db=ce11&position=chrI%3A664891%2D667120&simpleRepeat=pack")
chrI	Y65B4A.9a.e2	666166	666282	116	1	0	0	=HYPERLINK("http://wormbase.org/db/get?name=WBGene00022032;class=Gene")	=HYPERLINK("http://genome.ucsc.edu/cgi-bin/hgTracks?db=ce11&position=chrI%3A665166%2D667282&simpleRepeat=pack")
chrI	Y65B4A.9a.e1	666630	666894	264	0	0	0	=HYPERLINK("http://wormbase.org/db/get?name=WBGene00022032;class=Gene")	=HYPERLINK("http://genome.ucsc.edu/cgi-bin/hgTracks?db=ce11&position=chrI%3A665630%2D667894&simpleRepeat=pack")
chrI	Y18H1A.14.e6	667615	667876	261	1	0	0	=HYPERLINK("http://wormbase.org/db/get?name=WBGene00044461;class=Gene")	=HYPERLINK("http://genome.ucsc.edu/cgi-bin/hgTracks?db=ce11&position=chrI%3A666615%2D668876&simpleRepeat=pack")
chrI	Y18H1A.14.e5	668761	668895	134	0	0	0	=HYPERLINK("http://wormbase.org/db/get?name=WBGene00044461;class=Gene")	=HYPERLINK("http://genome.ucsc.edu/cgi-bin/hgTracks?db=ce11&position=chrI%3A667761%2D669895&simpleRepeat=pack")
chrI	Y18H1A.14.e4	669346	669569	223	0	0	0	=HYPERLINK("http://wormbase.org/db/get?name=WBGene00044461;class=Gene")	=HYPERLINK("http://genome.ucsc.edu/cgi-bin/hgTracks?db=ce11&position=chrI%3A668346%2D670569&simpleRepeat=pack")
chrI	Y18H1A.14.e3	671804	671993	189	0	0	0	=HYPERLINK("http://wormbase.org/db/get?name=WBGene00044461;class=Gene")	=HYPERLINK("http://genome.ucsc.edu/cgi-bin/hgTracks?db=ce11&position=chrI%3A670804%2D672993&simpleRepeat=pack")
chrI	Y18H1A.14.e2	672914	673258	344	0	0	0	=HYPERLINK("http://wormbase.org/db/get?name=WBGene00044461;class=Gene")	=HYPERLINK("http://genome.ucsc.edu/cgi-bin/hgTracks?db=ce11&position=chrI%3A671914%2D674258&simpleRepeat=pack")
chrI	Y18H1A.14.e1	674166	674413	247	0	0	0	=HYPERLINK("http://wormbase.org/db/get?name=WBGene00044461;class=Gene")	=HYPERLINK("http://genome.ucsc.edu/cgi-bin/hgTracks?db=ce11&position=chrI%3A673166%2D675413&simpleRepeat=pack")
chrI	Y18H1A.11a.1.e1	680414	680556	142	1	0	0	=HYPERLINK("http://wormbase.org/db/get?name=WBGene00021215;class=Gene")	=HYPERLINK("http://genome.ucsc.edu/cgi-bin/hgTracks?db=ce11&position=chrI%3A679414%2D681556&simpleRepeat=pack")
chrI	Y18H1A.11a.1.e2	681314	681430	116	0	0	0	=HYPERLINK("http://wormbase.org/db/get?name=WBGene00021215;class=Gene")	=HYPERLINK("http://genome.ucsc.edu/cgi-bin/hgTracks?db=ce11&position=chrI%3A680314%2D682430&simpleRepeat=pack")
chrI	Y18H1A.11a.1.e3	681490	681641	151	0	0	0	=HYPERLINK("http://wormbase.org/db/get?name=WBGene00021215;class=Gene")	=HYPERLINK("http://genome.ucsc.edu/cgi-bin/hgTracks?db=ce11&position=chrI%3A680490%2D682641&simpleRepeat=pack")
chrI	Y18H1A.11a.1.e4	682932	683153	221	0	0	0	=HYPERLINK("http://wormbase.org/db/get?name=WBGene00021215;class=Gene")	=HYPERLINK("http://genome.ucsc.edu/cgi-bin/hgTracks?db=ce11&position=chrI%3A681932%2D684153&simpleRepeat=pack")
chrI	Y18H1A.11a.2.e5	683227	683472	245	0	0	0	=HYPERLINK("http://wormbase.org/db/get?name=WBGene00021215;class=Gene")	=HYPERLINK("http://genome.ucsc.edu/cgi-bin/hgTracks?db=ce11&position=chrI%3A682227%2D684472&simpleRepeat=pack")
chrI	Y18H1A.11a.1.e1	680414	680556	142	0	0	0	=HYPERLINK("http://wormbase.org/db/get?name=WBGene00021215;class=Gene")	=HYPERLINK("http://genome.ucsc.edu/cgi-bin/hgTracks?db=ce11&position=chrI%3A679414%2D681556&simpleRepeat=pack")
chrI	Y18H1A.11a.1.e2	681314	681430	116	0	0	0	=HYPERLINK("http://wormbase.org/db/get?name=WBGene00021215;class=Gene")	=HYPERLINK("http://genome.ucsc.edu/cgi-bin/hgTracks?db=ce11&position=chrI%3A680314%2D682430&simpleRepeat=pack")
chrI	Y18H1A.11a.1.e3	681490	681641	151	0	0	0	=HYPERLINK("http://wormbase.org/db/get?name=WBGene00021215;class=Gene")	=HYPERLINK("http://genome.ucsc.edu/cgi-bin/hgTracks?db=ce11&position=chrI%3A680490%2D682641&simpleRepeat=pack")
chrI	Y18H1A.11a.1.e4	682932	683153	221	0	0	0	=HYPERLINK("http://wormbase.org/db/get?name=WBGene00021215;class=Gene")	=HYPERLINK("http://genome.ucsc.edu/cgi-bin/hgTracks?db=ce11&position=chrI%3A681932%2D684153&simpleRepeat=pack")
chrI	Y18H1A.11a.1.e5	683227	683469	242	0	0	0	=HYPERLINK("http://wormbase.org/db/get?name=WBGene00021215;class=Gene")	=HYPERLINK("http://genome.ucsc.edu/cgi-bin/hgTracks?db=ce11&position=chrI%3A682227%2D684469&simpleRepeat=pack")
chrI	Y18H1A.11a.1.e6	683523	683528	5	0	0	0	=HYPERLINK("http://wormbase.org/db/get?name=WBGene00021215;class=Gene")	=HYPERLINK("http://genome.ucsc.edu/cgi-bin/hgTracks?db=ce11&position=chrI%3A682523%2D684528&simpleRepeat=pack")
chrI	Y18H1A.11b.e1	680430	680556	126	0	0	0	=HYPERLINK("http://wormbase.org/db/get?name=WBGene00021215;class=Gene")	=HYPERLINK("http://genome.ucsc.edu/cgi-bin/hgTracks?db=ce11&position=chrI%3A679430%2D681556&simpleRepeat=pack")
chrI	Y18H1A.11a.1.e2	681314	681430	116	0	0	0	=HYPERLINK("http://wormbase.org/db/get?name=WBGene00021215;class=Gene")	=HYPERLINK("http://genome.ucsc.edu/cgi-bin/hgTracks?db=ce11&position=chrI%3A680314%2D682430&simpleRepeat=pack")
chrI	Y18H1A.11a.1.e3	681490	681641	151	0	0	0	=HYPERLINK("http://wormbase.org/db/get?name=WBGene00021215;class=Gene")	=HYPERLINK("http://genome.ucsc.edu/cgi-bin/hgTracks?db=ce11&position=chrI%3A680490%2D682641&simpleRepeat=pack")
chrI	Y18H1A.11b.e4	682932	683089	157	0	0	0	=HYPERLINK("http://wormbase.org/db/get?name=WBGene00021215;class=Gene")	=HYPERLINK("http://genome.ucsc.edu/cgi-bin/hgTracks?db=ce11&position=chrI%3A681932%2D684089&simpleRepeat=pack")
chrI	Y18H1A.11b.e5	683227	683257	30	0	0	0	=HYPERLINK("http://wormbase.org/db/get?name=WBGene00021215;class=Gene")	=HYPERLINK("http://genome.ucsc.edu/cgi-bin/hgTracks?db=ce11&position=chrI%3A682227%2D684257&simpleRepeat=pack")
chrI	Y18H1A.11c.1.e1	680479	680552	73	0	0	0	=HYPERLINK("http://wormbase.org/db/get?name=WBGene00021215;class=Gene")	=HYPERLINK("http://genome.ucsc.edu/cgi-bin/hgTracks?db=ce11&position=chrI%3A679479%2D681552&simpleRepeat=pack")
chrI	Y18H1A.11c.1.e2	681288	681291	3	0	0	0	=HYPERLINK("http://wormbase.org/db/get?name=WBGene00021215;class=Gene")	=HYPERLINK("http://genome.ucsc.edu/cgi-bin/hgTracks?db=ce11&position=chrI%3A680288%2D682291&simpleRepeat=pack")
chrI	Y18H1A.11c.1.e3	681313	681430	117	0	0	0	=HYPERLINK("http://wormbase.org/db/get?name=WBGene00021215;class=Gene")	=HYPERLINK("http://genome.ucsc.edu/cgi-bin/hgTracks?db=ce11&position=chrI%3A680313%2D682430&simpleRepeat=pack")
chrI	Y18H1A.11a.1.e3	681490	681641	151	0	0	0	=HYPERLINK("http://wormbase.org/db/get?name=WBGene00021215;class=Gene")	=HYPERLINK("http://genome.ucsc.edu/cgi-bin/hgTracks?db=ce11&position=chrI%3A680490%2D682641&simpleRepeat=pack")
chrI	Y18H1A.11a.1.e4	682932	683153	221	0	0	0	=HYPERLINK("http://wormbase.org/db/get?name=WBGene00021215;class=Gene")	=HYPERLINK("http://genome.ucsc.edu/cgi-bin/hgTracks?db=ce11&position=chrI%3A681932%2D684153&simpleRepeat=pack")
chrI	Y18H1A.11a.2.e5	683227	683472	245	0	0	0	=HYPERLINK("http://wormbase.org/db/get?name=WBGene00021215;class=Gene")	=HYPERLINK("http://genome.ucsc.edu/cgi-bin/hgTracks?db=ce11&position=chrI%3A682227%2D684472&simpleRepeat=pack")
chrI	Y18H1A.11c.1.e1	680479	680552	73	0	0	0	=HYPERLINK("http://wormbase.org/db/get?name=WBGene00021215;class=Gene")	=HYPERLINK("http://genome.ucsc.edu/cgi-bin/hgTracks?db=ce11&position=chrI%3A679479%2D681552&simpleRepeat=pack")
chrI	Y18H1A.11c.1.e2	681288	681291	3	0	0	0	=HYPERLINK("http://wormbase.org/db/get?name=WBGene00021215;class=Gene")	=HYPERLINK("http://genome.ucsc.edu/cgi-bin/hgTracks?db=ce11&position=chrI%3A680288%2D682291&simpleRepeat=pack")
chrI	Y18H1A.11c.1.e3	681313	681430	117	0	0	0	=HYPERLINK("http://wormbase.org/db/get?name=WBGene00021215;class=Gene")	=HYPERLINK("http://genome.ucsc.edu/cgi-bin/hgTracks?db=ce11&position=chrI%3A680313%2D682430&simpleRepeat=pack")
chrI	Y18H1A.11a.1.e3	681490	681641	151	0	0	0	=HYPERLINK("http://wormbase.org/db/get?name=WBGene00021215;class=Gene")	=HYPERLINK("http://genome.ucsc.edu/cgi-bin/hgTracks?db=ce11&position=chrI%3A680490%2D682641&simpleRepeat=pack")
chrI	Y18H1A.11a.1.e4	682932	683153	221	0	0	0	=HYPERLINK("http://wormbase.org/db/get?name=WBGene00021215;class=Gene")	=HYPERLINK("http://genome.ucsc.edu/cgi-bin/hgTracks?db=ce11&position=chrI%3A681932%2D684153&simpleRepeat=pack")
chrI	Y18H1A.11a.1.e5	683227	683469	242	0	0	0	=HYPERLINK("http://wormbase.org/db/get?name=WBGene00021215;class=Gene")	=HYPERLINK("http://genome.ucsc.edu/cgi-bin/hgTracks?db=ce11&position=chrI%3A682227%2D684469&simpleRepeat=pack")
chrI	Y18H1A.11a.1.e6	683523	683528	5	0	0	0	=HYPERLINK("http://wormbase.org/db/get?name=WBGene00021215;class=Gene")	=HYPERLINK("http://genome.ucsc.edu/cgi-bin/hgTracks?db=ce11&position=chrI%3A682523%2D684528&simpleRepeat=pack")
chrI	Y18H1A.11d.e1	681355	681430	75	0	0	0	=HYPERLINK("http://wormbase.org/db/get?name=WBGene00021215;class=Gene")	=HYPERLINK("http://genome.ucsc.edu/cgi-bin/hgTracks?db=ce11&position=chrI%3A680355%2D682430&simpleRepeat=pack")
chrI	Y18H1A.11a.1.e3	681490	681641	151	0	0	0	=HYPERLINK("http://wormbase.org/db/get?name=WBGene00021215;class=Gene")	=HYPERLINK("http://genome.ucsc.edu/cgi-bin/hgTracks?db=ce11&position=chrI%3A680490%2D682641&simpleRepeat=pack")
chrI	Y18H1A.11b.e4	682932	683089	157	0	0	0	=HYPERLINK("http://wormbase.org/db/get?name=WBGene00021215;class=Gene")	=HYPERLINK("http://genome.ucsc.edu/cgi-bin/hgTracks?db=ce11&position=chrI%3A681932%2D684089&simpleRepeat=pack")
chrI	Y18H1A.11b.e5	683227	683257	30	0	0	0	=HYPERLINK("http://wormbase.org/db/get?name=WBGene00021215;class=Gene")	=HYPERLINK("http://genome.ucsc.edu/cgi-bin/hgTracks?db=ce11&position=chrI%3A682227%2D684257&simpleRepeat=pack")
chrI	Y18H1A.10.e5	682876	684064	1188	0	0	0	=HYPERLINK("http://wormbase.org/db/get?name=WBGene00021214;class=Gene")	=HYPERLINK("http://genome.ucsc.edu/cgi-bin/hgTracks?db=ce11&position=chrI%3A681876%2D685064&simpleRepeat=pack")
chrI	Y18H1A.10.e4	684112	684229	117	0	0	0	=HYPERLINK("http://wormbase.org/db/get?name=WBGene00021214;class=Gene")	=HYPERLINK("http://genome.ucsc.edu/cgi-bin/hgTracks?db=ce11&position=chrI%3A683112%2D685229&simpleRepeat=pack")
chrI	Y18H1A.10.e3	685382	685484	102	0	0	0	=HYPERLINK("http://wormbase.org/db/get?name=WBGene00021214;class=Gene")	=HYPERLINK("http://genome.ucsc.edu/cgi-bin/hgTracks?db=ce11&position=chrI%3A684382%2D686484&simpleRepeat=pack")
chrI	Y18H1A.10.e2	685545	686409	864	0	0	0	=HYPERLINK("http://wormbase.org/db/get?name=WBGene00021214;class=Gene")	=HYPERLINK("http://genome.ucsc.edu/cgi-bin/hgTracks?db=ce11&position=chrI%3A684545%2D687409&simpleRepeat=pack")
chrI	Y18H1A.10.e1	686483	686599	116	0	0	0	=HYPERLINK("http://wormbase.org/db/get?name=WBGene00021214;class=Gene")	=HYPERLINK("http://genome.ucsc.edu/cgi-bin/hgTracks?db=ce11&position=chrI%3A685483%2D687599&simpleRepeat=pack")
chrI	Y18H1A.1.e1	688286	688299	13	0	0	0	=HYPERLINK("http://wormbase.org/db/get?name=WBGene00021207;class=Gene")	=HYPERLINK("http://genome.ucsc.edu/cgi-bin/hgTracks?db=ce11&position=chrI%3A687286%2D689299&simpleRepeat=pack")
chrI	Y18H1A.1.e2	688370	688598	228	0	0	0	=HYPERLINK("http://wormbase.org/db/get?name=WBGene00021207;class=Gene")	=HYPERLINK("http://genome.ucsc.edu/cgi-bin/hgTracks?db=ce11&position=chrI%3A687370%2D689598&simpleRepeat=pack")
chrI	Y18H1A.1.e3	689021	689321	300	0	0	0	=HYPERLINK("http://wormbase.org/db/get?name=WBGene00021207;class=Gene")	=HYPERLINK("http://genome.ucsc.edu/cgi-bin/hgTracks?db=ce11&position=chrI%3A688021%2D690321&simpleRepeat=pack")
chrI	Y18H1A.1.e4	690297	691060	763	2	0	0	=HYPERLINK("http://wormbase.org/db/get?name=WBGene00021207;class=Gene")	=HYPERLINK("http://genome.ucsc.edu/cgi-bin/hgTracks?db=ce11&position=chrI%3A689297%2D692060&simpleRepeat=pack")
chrI	Y18H1A.1.e5	691113	691267	154	0	0	0	=HYPERLINK("http://wormbase.org/db/get?name=WBGene00021207;class=Gene")	=HYPERLINK("http://genome.ucsc.edu/cgi-bin/hgTracks?db=ce11&position=chrI%3A690113%2D692267&simpleRepeat=pack")
chrI	Y18H1A.4.1.e4	692028	692370	342	0	0	0	=HYPERLINK("http://wormbase.org/db/get?name=WBGene00021210;class=Gene")	=HYPERLINK("http://genome.ucsc.edu/cgi-bin/hgTracks?db=ce11&position=chrI%3A691028%2D693370&simpleRepeat=pack")
chrI	Y18H1A.4.1.e3	692597	692684	87	0	0	0	=HYPERLINK("http://wormbase.org/db/get?name=WBGene00021210;class=Gene")	=HYPERLINK("http://genome.ucsc.edu/cgi-bin/hgTracks?db=ce11&position=chrI%3A691597%2D693684&simpleRepeat=pack")
chrI	Y18H1A.4.1.e2	693511	693847	336	0	0	0	=HYPERLINK("http://wormbase.org/db/get?name=WBGene00021210;class=Gene")	=HYPERLINK("http://genome.ucsc.edu/cgi-bin/hgTracks?db=ce11&position=chrI%3A692511%2D694847&simpleRepeat=pack")
chrI	Y18H1A.4.1.e1	694581	694650	69	0	0	0	=HYPERLINK("http://wormbase.org/db/get?name=WBGene00021210;class=Gene")	=HYPERLINK("http://genome.ucsc.edu/cgi-bin/hgTracks?db=ce11&position=chrI%3A693581%2D695650&simpleRepeat=pack")
chrI	Y18H1A.4.1.e4	692028	692370	342	0	0	0	=HYPERLINK("http://wormbase.org/db/get?name=WBGene00021210;class=Gene")	=HYPERLINK("http://genome.ucsc.edu/cgi-bin/hgTracks?db=ce11&position=chrI%3A691028%2D693370&simpleRepeat=pack")
chrI	Y18H1A.4.1.e3	692597	692684	87	0	0	0	=HYPERLINK("http://wormbase.org/db/get?name=WBGene00021210;class=Gene")	=HYPERLINK("http://genome.ucsc.edu/cgi-bin/hgTracks?db=ce11&position=chrI%3A691597%2D693684&simpleRepeat=pack")
chrI	Y18H1A.4.1.e2	693511	693847	336	3	0	0	=HYPERLINK("http://wormbase.org/db/get?name=WBGene00021210;class=Gene")	=HYPERLINK("http://genome.ucsc.edu/cgi-bin/hgTracks?db=ce11&position=chrI%3A692511%2D694847&simpleRepeat=pack")
chrI	Y18H1A.4.1.e1	694581	694650	69	0	129	0	=HYPERLINK("http://wormbase.org/db/get?name=WBGene00021210;class=Gene")	=HYPERLINK("http://genome.ucsc.edu/cgi-bin/hgTracks?db=ce11&position=chrI%3A693581%2D695650&simpleRepeat=pack")
chrI	Y18H1A.4.2.e1	694832	694948	116	0	0	5	=HYPERLINK("http://wormbase.org/db/get?name=WBGene00021210;class=Gene")	=HYPERLINK("http://genome.ucsc.edu/cgi-bin/hgTracks?db=ce11&position=chrI%3A693832%2D695948&simpleRepeat=pack")
chrI	Y18H1A.2.e3	694976	695324	348	0	52	2	=HYPERLINK("http://wormbase.org/db/get?name=WBGene00021208;class=Gene")	=HYPERLINK("http://genome.ucsc.edu/cgi-bin/hgTracks?db=ce11&position=chrI%3A693976%2D696324&simpleRepeat=pack")
chrI	Y18H1A.2.e2	696678	697008	330	0	4	0	=HYPERLINK("http://wormbase.org/db/get?name=WBGene00021208;class=Gene")	=HYPERLINK("http://genome.ucsc.edu/cgi-bin/hgTracks?db=ce11&position=chrI%3A695678%2D698008&simpleRepeat=pack")
chrI	Y18H1A.2.e1	698053	698327	274	0	5	9	=HYPERLINK("http://wormbase.org/db/get?name=WBGene00021208;class=Gene")	=HYPERLINK("http://genome.ucsc.edu/cgi-bin/hgTracks?db=ce11&position=chrI%3A697053%2D699327&simpleRepeat=pack")
chrI	Y18H1A.3a.e11	700274	700786	512	0	0	0	=HYPERLINK("http://wormbase.org/db/get?name=WBGene00021209;class=Gene")	=HYPERLINK("http://genome.ucsc.edu/cgi-bin/hgTracks?db=ce11&position=chrI%3A699274%2D701786&simpleRepeat=pack")
chrI	Y18H1A.3a.e10	701756	701863	107	0	0	0	=HYPERLINK("http://wormbase.org/db/get?name=WBGene00021209;class=Gene")	=HYPERLINK("http://genome.ucsc.edu/cgi-bin/hgTracks?db=ce11&position=chrI%3A700756%2D702863&simpleRepeat=pack")
chrI	Y18H1A.3b.e1	702249	703838	1589	6	0	0	=HYPERLINK("http://wormbase.org/db/get?name=WBGene00021209;class=Gene")	=HYPERLINK("http://genome.ucsc.edu/cgi-bin/hgTracks?db=ce11&position=chrI%3A701249%2D704838&simpleRepeat=pack")
chrI	Y18H1A.3a.e11	700274	700786	512	0	0	0	=HYPERLINK("http://wormbase.org/db/get?name=WBGene00021209;class=Gene")	=HYPERLINK("http://genome.ucsc.edu/cgi-bin/hgTracks?db=ce11&position=chrI%3A699274%2D701786&simpleRepeat=pack")
chrI	Y18H1A.3a.e10	701756	701863	107	0	0	0	=HYPERLINK("http://wormbase.org/db/get?name=WBGene00021209;class=Gene")	=HYPERLINK("http://genome.ucsc.edu/cgi-bin/hgTracks?db=ce11&position=chrI%3A700756%2D702863&simpleRepeat=pack")
chrI	Y18H1A.3a.e9	702249	703985	1736	0	0	0	=HYPERLINK("http://wormbase.org/db/get?name=WBGene00021209;class=Gene")	=HYPERLINK("http://genome.ucsc.edu/cgi-bin/hgTracks?db=ce11&position=chrI%3A701249%2D704985&simpleRepeat=pack")
chrI	Y18H1A.3a.e8	704419	704550	131	0	0	0	=HYPERLINK("http://wormbase.org/db/get?name=WBGene00021209;class=Gene")	=HYPERLINK("http://genome.ucsc.edu/cgi-bin/hgTracks?db=ce11&position=chrI%3A703419%2D705550&simpleRepeat=pack")
chrI	Y18H1A.3c.e1	706419	706535	116	0	0	0	=HYPERLINK("http://wormbase.org/db/get?name=WBGene00021209;class=Gene")	=HYPERLINK("http://genome.ucsc.edu/cgi-bin/hgTracks?db=ce11&position=chrI%3A705419%2D707535&simpleRepeat=pack")
chrI	Y18H1A.3a.e11	700274	700786	512	0	0	0	=HYPERLINK("http://wormbase.org/db/get?name=WBGene00021209;class=Gene")	=HYPERLINK("http://genome.ucsc.edu/cgi-bin/hgTracks?db=ce11&position=chrI%3A699274%2D701786&simpleRepeat=pack")
chrI	Y18H1A.3a.e10	701756	701863	107	0	0	0	=HYPERLINK("http://wormbase.org/db/get?name=WBGene00021209;class=Gene")	=HYPERLINK("http://genome.ucsc.edu/cgi-bin/hgTracks?db=ce11&position=chrI%3A700756%2D702863&simpleRepeat=pack")
chrI	Y18H1A.3a.e9	702249	703985	1736	0	0	0	=HYPERLINK("http://wormbase.org/db/get?name=WBGene00021209;class=Gene")	=HYPERLINK("http://genome.ucsc.edu/cgi-bin/hgTracks?db=ce11&position=chrI%3A701249%2D704985&simpleRepeat=pack")
chrI	Y18H1A.3a.e8	704419	704550	131	0	0	0	=HYPERLINK("http://wormbase.org/db/get?name=WBGene00021209;class=Gene")	=HYPERLINK("http://genome.ucsc.edu/cgi-bin/hgTracks?db=ce11&position=chrI%3A703419%2D705550&simpleRepeat=pack")
chrI	Y18H1A.3a.e7	706419	706664	245	0	0	0	=HYPERLINK("http://wormbase.org/db/get?name=WBGene00021209;class=Gene")	=HYPERLINK("http://genome.ucsc.edu/cgi-bin/hgTracks?db=ce11&position=chrI%3A705419%2D707664&simpleRepeat=pack")
chrI	Y18H1A.3a.e6	707946	708270	324	0	0	0	=HYPERLINK("http://wormbase.org/db/get?name=WBGene00021209;class=Gene")	=HYPERLINK("http://genome.ucsc.edu/cgi-bin/hgTracks?db=ce11&position=chrI%3A706946%2D709270&simpleRepeat=pack")
chrI	Y18H1A.3d.e1	710039	710241	202	0	0	0	=HYPERLINK("http://wormbase.org/db/get?name=WBGene00021209;class=Gene")	=HYPERLINK("http://genome.ucsc.edu/cgi-bin/hgTracks?db=ce11&position=chrI%3A709039%2D711241&simpleRepeat=pack")
chrI	Y18H1A.3a.e11	700274	700786	512	0	0	0	=HYPERLINK("http://wormbase.org/db/get?name=WBGene00021209;class=Gene")	=HYPERLINK("http://genome.ucsc.edu/cgi-bin/hgTracks?db=ce11&position=chrI%3A699274%2D701786&simpleRepeat=pack")
chrI	Y18H1A.3a.e10	701756	701863	107	0	0	0	=HYPERLINK("http://wormbase.org/db/get?name=WBGene00021209;class=Gene")	=HYPERLINK("http://genome.ucsc.edu/cgi-bin/hgTracks?db=ce11&position=chrI%3A700756%2D702863&simpleRepeat=pack")
chrI	Y18H1A.3a.e9	702249	703985	1736	0	0	0	=HYPERLINK("http://wormbase.org/db/get?name=WBGene00021209;class=Gene")	=HYPERLINK("http://genome.ucsc.edu/cgi-bin/hgTracks?db=ce11&position=chrI%3A701249%2D704985&simpleRepeat=pack")
chrI	Y18H1A.3a.e8	704419	704550	131	0	0	0	=HYPERLINK("http://wormbase.org/db/get?name=WBGene00021209;class=Gene")	=HYPERLINK("http://genome.ucsc.edu/cgi-bin/hgTracks?db=ce11&position=chrI%3A703419%2D705550&simpleRepeat=pack")
chrI	Y18H1A.3a.e7	706419	706664	245	0	0	0	=HYPERLINK("http://wormbase.org/db/get?name=WBGene00021209;class=Gene")	=HYPERLINK("http://genome.ucsc.edu/cgi-bin/hgTracks?db=ce11&position=chrI%3A705419%2D707664&simpleRepeat=pack")
chrI	Y18H1A.3a.e6	707946	708270	324	0	0	0	=HYPERLINK("http://wormbase.org/db/get?name=WBGene00021209;class=Gene")	=HYPERLINK("http://genome.ucsc.edu/cgi-bin/hgTracks?db=ce11&position=chrI%3A706946%2D709270&simpleRepeat=pack")
chrI	Y18H1A.3a.e5	710039	710265	226	0	0	0	=HYPERLINK("http://wormbase.org/db/get?name=WBGene00021209;class=Gene")	=HYPERLINK("http://genome.ucsc.edu/cgi-bin/hgTracks?db=ce11&position=chrI%3A709039%2D711265&simpleRepeat=pack")
chrI	Y18H1A.3a.e4	711875	711995	120	0	0	0	=HYPERLINK("http://wormbase.org/db/get?name=WBGene00021209;class=Gene")	=HYPERLINK("http://genome.ucsc.edu/cgi-bin/hgTracks?db=ce11&position=chrI%3A710875%2D712995&simpleRepeat=pack")
chrI	Y18H1A.3a.e3	713216	713648	432	0	0	0	=HYPERLINK("http://wormbase.org/db/get?name=WBGene00021209;class=Gene")	=HYPERLINK("http://genome.ucsc.edu/cgi-bin/hgTracks?db=ce11&position=chrI%3A712216%2D714648&simpleRepeat=pack")
chrI	Y18H1A.3a.e2	715474	715642	168	0	0	0	=HYPERLINK("http://wormbase.org/db/get?name=WBGene00021209;class=Gene")	=HYPERLINK("http://genome.ucsc.edu/cgi-bin/hgTracks?db=ce11&position=chrI%3A714474%2D716642&simpleRepeat=pack")
chrI	Y18H1A.3a.e1	715725	715850	125	0	0	0	=HYPERLINK("http://wormbase.org/db/get?name=WBGene00021209;class=Gene")	=HYPERLINK("http://genome.ucsc.edu/cgi-bin/hgTracks?db=ce11&position=chrI%3A714725%2D716850&simpleRepeat=pack")
chrI	Y18H1A.3a.e11	700274	700786	512	0	0	0	=HYPERLINK("http://wormbase.org/db/get?name=WBGene00021209;class=Gene")	=HYPERLINK("http://genome.ucsc.edu/cgi-bin/hgTracks?db=ce11&position=chrI%3A699274%2D701786&simpleRepeat=pack")
chrI	Y18H1A.3a.e10	701756	701863	107	0	0	0	=HYPERLINK("http://wormbase.org/db/get?name=WBGene00021209;class=Gene")	=HYPERLINK("http://genome.ucsc.edu/cgi-bin/hgTracks?db=ce11&position=chrI%3A700756%2D702863&simpleRepeat=pack")
chrI	Y18H1A.3a.e9	702249	703985	1736	0	0	0	=HYPERLINK("http://wormbase.org/db/get?name=WBGene00021209;class=Gene")	=HYPERLINK("http://genome.ucsc.edu/cgi-bin/hgTracks?db=ce11&position=chrI%3A701249%2D704985&simpleRepeat=pack")
chrI	Y18H1A.3a.e8	704419	704550	131	0	0	0	=HYPERLINK("http://wormbase.org/db/get?name=WBGene00021209;class=Gene")	=HYPERLINK("http://genome.ucsc.edu/cgi-bin/hgTracks?db=ce11&position=chrI%3A703419%2D705550&simpleRepeat=pack")
chrI	Y18H1A.3a.e7	706419	706664	245	0	0	0	=HYPERLINK("http://wormbase.org/db/get?name=WBGene00021209;class=Gene")	=HYPERLINK("http://genome.ucsc.edu/cgi-bin/hgTracks?db=ce11&position=chrI%3A705419%2D707664&simpleRepeat=pack")
chrI	Y18H1A.3a.e6	707946	708270	324	0	0	0	=HYPERLINK("http://wormbase.org/db/get?name=WBGene00021209;class=Gene")	=HYPERLINK("http://genome.ucsc.edu/cgi-bin/hgTracks?db=ce11&position=chrI%3A706946%2D709270&simpleRepeat=pack")
chrI	Y18H1A.3a.e5	710039	710265	226	0	0	0	=HYPERLINK("http://wormbase.org/db/get?name=WBGene00021209;class=Gene")	=HYPERLINK("http://genome.ucsc.edu/cgi-bin/hgTracks?db=ce11&position=chrI%3A709039%2D711265&simpleRepeat=pack")
chrI	Y18H1A.3e.e4	711731	711995	264	0	0	0	=HYPERLINK("http://wormbase.org/db/get?name=WBGene00021209;class=Gene")	=HYPERLINK("http://genome.ucsc.edu/cgi-bin/hgTracks?db=ce11&position=chrI%3A710731%2D712995&simpleRepeat=pack")
chrI	Y18H1A.3a.e3	713216	713648	432	0	0	0	=HYPERLINK("http://wormbase.org/db/get?name=WBGene00021209;class=Gene")	=HYPERLINK("http://genome.ucsc.edu/cgi-bin/hgTracks?db=ce11&position=chrI%3A712216%2D714648&simpleRepeat=pack")
chrI	Y18H1A.3a.e2	715474	715642	168	0	0	0	=HYPERLINK("http://wormbase.org/db/get?name=WBGene00021209;class=Gene")	=HYPERLINK("http://genome.ucsc.edu/cgi-bin/hgTracks?db=ce11&position=chrI%3A714474%2D716642&simpleRepeat=pack")
chrI	Y18H1A.3a.e1	715725	715850	125	0	0	0	=HYPERLINK("http://wormbase.org/db/get?name=WBGene00021209;class=Gene")	=HYPERLINK("http://genome.ucsc.edu/cgi-bin/hgTracks?db=ce11&position=chrI%3A714725%2D716850&simpleRepeat=pack")
chrI	Y18H1A.7a.e5	717939	718238	299	0	0	0	=HYPERLINK("http://wormbase.org/db/get?name=WBGene00021211;class=Gene")	=HYPERLINK("http://genome.ucsc.edu/cgi-bin/hgTracks?db=ce11&position=chrI%3A716939%2D719238&simpleRepeat=pack")
chrI	Y18H1A.7a.e4	718288	718364	76	0	0	0	=HYPERLINK("http://wormbase.org/db/get?name=WBGene00021211;class=Gene")	=HYPERLINK("http://genome.ucsc.edu/cgi-bin/hgTracks?db=ce11&position=chrI%3A717288%2D719364&simpleRepeat=pack")
chrI	Y18H1A.7a.e3	718657	719437	780	0	0	0	=HYPERLINK("http://wormbase.org/db/get?name=WBGene00021211;class=Gene")	=HYPERLINK("http://genome.ucsc.edu/cgi-bin/hgTracks?db=ce11&position=chrI%3A717657%2D720437&simpleRepeat=pack")
chrI	Y18H1A.7a.e2	719498	719601	103	0	0	0	=HYPERLINK("http://wormbase.org/db/get?name=WBGene00021211;class=Gene")	=HYPERLINK("http://genome.ucsc.edu/cgi-bin/hgTracks?db=ce11&position=chrI%3A718498%2D720601&simpleRepeat=pack")
chrI	Y18H1A.7a.e1	719651	719727	76	0	0	0	=HYPERLINK("http://wormbase.org/db/get?name=WBGene00021211;class=Gene")	=HYPERLINK("http://genome.ucsc.edu/cgi-bin/hgTracks?db=ce11&position=chrI%3A718651%2D720727&simpleRepeat=pack")
chrI	Y18H1A.7b.e5	718018	718238	220	0	0	0	=HYPERLINK("http://wormbase.org/db/get?name=WBGene00021211;class=Gene")	=HYPERLINK("http://genome.ucsc.edu/cgi-bin/hgTracks?db=ce11&position=chrI%3A717018%2D719238&simpleRepeat=pack")
chrI	Y18H1A.7b.e4	718288	718364	76	0	0	0	=HYPERLINK("http://wormbase.org/db/get?name=WBGene00021211;class=Gene")	=HYPERLINK("http://genome.ucsc.edu/cgi-bin/hgTracks?db=ce11&position=chrI%3A717288%2D719364&simpleRepeat=pack")
chrI	Y18H1A.7b.e3	718657	718728	71	0	0	0	=HYPERLINK("http://wormbase.org/db/get?name=WBGene00021211;class=Gene")	=HYPERLINK("http://genome.ucsc.edu/cgi-bin/hgTracks?db=ce11&position=chrI%3A717657%2D719728&simpleRepeat=pack")
chrI	Y18H1A.7b.e2	718801	718808	7	0	0	0	=HYPERLINK("http://wormbase.org/db/get?name=WBGene00021211;class=Gene")	=HYPERLINK("http://genome.ucsc.edu/cgi-bin/hgTracks?db=ce11&position=chrI%3A717801%2D719808&simpleRepeat=pack")
chrI	Y18H1A.7b.e1	718830	719160	330	0	0	0	=HYPERLINK("http://wormbase.org/db/get?name=WBGene00021211;class=Gene")	=HYPERLINK("http://genome.ucsc.edu/cgi-bin/hgTracks?db=ce11&position=chrI%3A717830%2D720160&simpleRepeat=pack")
chrI	Y18H1A.6a.e1	720011	720253	242	0	0	0	=HYPERLINK("http://wormbase.org/db/get?name=WBGene00004028;class=Gene")	=HYPERLINK("http://genome.ucsc.edu/cgi-bin/hgTracks?db=ce11&position=chrI%3A719011%2D721253&simpleRepeat=pack")
chrI	Y18H1A.6a.e2	720298	720432	134	0	0	0	=HYPERLINK("http://wormbase.org/db/get?name=WBGene00004028;class=Gene")	=HYPERLINK("http://genome.ucsc.edu/cgi-bin/hgTracks?db=ce11&position=chrI%3A719298%2D721432&simpleRepeat=pack")
chrI	Y18H1A.6a.e3	720486	720599	113	0	0	0	=HYPERLINK("http://wormbase.org/db/get?name=WBGene00004028;class=Gene")	=HYPERLINK("http://genome.ucsc.edu/cgi-bin/hgTracks?db=ce11&position=chrI%3A719486%2D721599&simpleRepeat=pack")
chrI	Y18H1A.6a.e4	720644	720784	140	0	0	0	=HYPERLINK("http://wormbase.org/db/get?name=WBGene00004028;class=Gene")	=HYPERLINK("http://genome.ucsc.edu/cgi-bin/hgTracks?db=ce11&position=chrI%3A719644%2D721784&simpleRepeat=pack")
chrI	Y18H1A.6a.e5	720828	720939	111	0	0	0	=HYPERLINK("http://wormbase.org/db/get?name=WBGene00004028;class=Gene")	=HYPERLINK("http://genome.ucsc.edu/cgi-bin/hgTracks?db=ce11&position=chrI%3A719828%2D721939&simpleRepeat=pack")
chrI	Y18H1A.6a.e6	722103	722201	98	0	0	0	=HYPERLINK("http://wormbase.org/db/get?name=WBGene00004028;class=Gene")	=HYPERLINK("http://genome.ucsc.edu/cgi-bin/hgTracks?db=ce11&position=chrI%3A721103%2D723201&simpleRepeat=pack")
chrI	Y18H1A.6a.e7	722244	722355	111	0	0	0	=HYPERLINK("http://wormbase.org/db/get?name=WBGene00004028;class=Gene")	=HYPERLINK("http://genome.ucsc.edu/cgi-bin/hgTracks?db=ce11&position=chrI%3A721244%2D723355&simpleRepeat=pack")
chrI	Y18H1A.6a.e8	724570	724766	196	0	0	0	=HYPERLINK("http://wormbase.org/db/get?name=WBGene00004028;class=Gene")	=HYPERLINK("http://genome.ucsc.edu/cgi-bin/hgTracks?db=ce11&position=chrI%3A723570%2D725766&simpleRepeat=pack")
chrI	Y18H1A.6a.e9	725109	725225	116	0	0	0	=HYPERLINK("http://wormbase.org/db/get?name=WBGene00004028;class=Gene")	=HYPERLINK("http://genome.ucsc.edu/cgi-bin/hgTracks?db=ce11&position=chrI%3A724109%2D726225&simpleRepeat=pack")
chrI	Y18H1A.6a.e10	725286	725392	106	0	0	0	=HYPERLINK("http://wormbase.org/db/get?name=WBGene00004028;class=Gene")	=HYPERLINK("http://genome.ucsc.edu/cgi-bin/hgTracks?db=ce11&position=chrI%3A724286%2D726392&simpleRepeat=pack")
chrI	Y18H1A.6a.e11	726501	726870	369	0	0	0	=HYPERLINK("http://wormbase.org/db/get?name=WBGene00004028;class=Gene")	=HYPERLINK("http://genome.ucsc.edu/cgi-bin/hgTracks?db=ce11&position=chrI%3A725501%2D727870&simpleRepeat=pack")
chrI	Y18H1A.6a.e12	730281	730532	251	0	0	0	=HYPERLINK("http://wormbase.org/db/get?name=WBGene00004028;class=Gene")	=HYPERLINK("http://genome.ucsc.edu/cgi-bin/hgTracks?db=ce11&position=chrI%3A729281%2D731532&simpleRepeat=pack")
chrI	Y18H1A.6a.e13	730836	731082	246	0	0	0	=HYPERLINK("http://wormbase.org/db/get?name=WBGene00004028;class=Gene")	=HYPERLINK("http://genome.ucsc.edu/cgi-bin/hgTracks?db=ce11&position=chrI%3A729836%2D732082&simpleRepeat=pack")
chrI	Y18H1A.6c.e1	720493	720599	106	0	0	0	=HYPERLINK("http://wormbase.org/db/get?name=WBGene00004028;class=Gene")	=HYPERLINK("http://genome.ucsc.edu/cgi-bin/hgTracks?db=ce11&position=chrI%3A719493%2D721599&simpleRepeat=pack")
chrI	Y18H1A.6a.e4	720644	720784	140	0	0	0	=HYPERLINK("http://wormbase.org/db/get?name=WBGene00004028;class=Gene")	=HYPERLINK("http://genome.ucsc.edu/cgi-bin/hgTracks?db=ce11&position=chrI%3A719644%2D721784&simpleRepeat=pack")
chrI	Y18H1A.6a.e5	720828	720939	111	0	0	0	=HYPERLINK("http://wormbase.org/db/get?name=WBGene00004028;class=Gene")	=HYPERLINK("http://genome.ucsc.edu/cgi-bin/hgTracks?db=ce11&position=chrI%3A719828%2D721939&simpleRepeat=pack")
chrI	Y18H1A.6a.e6	722103	722201	98	0	0	0	=HYPERLINK("http://wormbase.org/db/get?name=WBGene00004028;class=Gene")	=HYPERLINK("http://genome.ucsc.edu/cgi-bin/hgTracks?db=ce11&position=chrI%3A721103%2D723201&simpleRepeat=pack")
chrI	Y18H1A.6a.e7	722244	722355	111	0	0	0	=HYPERLINK("http://wormbase.org/db/get?name=WBGene00004028;class=Gene")	=HYPERLINK("http://genome.ucsc.edu/cgi-bin/hgTracks?db=ce11&position=chrI%3A721244%2D723355&simpleRepeat=pack")
chrI	Y18H1A.6a.e8	724570	724766	196	0	0	0	=HYPERLINK("http://wormbase.org/db/get?name=WBGene00004028;class=Gene")	=HYPERLINK("http://genome.ucsc.edu/cgi-bin/hgTracks?db=ce11&position=chrI%3A723570%2D725766&simpleRepeat=pack")
chrI	Y18H1A.6a.e9	725109	725225	116	0	0	0	=HYPERLINK("http://wormbase.org/db/get?name=WBGene00004028;class=Gene")	=HYPERLINK("http://genome.ucsc.edu/cgi-bin/hgTracks?db=ce11&position=chrI%3A724109%2D726225&simpleRepeat=pack")
chrI	Y18H1A.6a.e10	725286	725392	106	0	0	0	=HYPERLINK("http://wormbase.org/db/get?name=WBGene00004028;class=Gene")	=HYPERLINK("http://genome.ucsc.edu/cgi-bin/hgTracks?db=ce11&position=chrI%3A724286%2D726392&simpleRepeat=pack")
chrI	Y18H1A.6a.e11	726501	726870	369	0	0	0	=HYPERLINK("http://wormbase.org/db/get?name=WBGene00004028;class=Gene")	=HYPERLINK("http://genome.ucsc.edu/cgi-bin/hgTracks?db=ce11&position=chrI%3A725501%2D727870&simpleRepeat=pack")
chrI	Y18H1A.6a.e12	730281	730532	251	0	0	0	=HYPERLINK("http://wormbase.org/db/get?name=WBGene00004028;class=Gene")	=HYPERLINK("http://genome.ucsc.edu/cgi-bin/hgTracks?db=ce11&position=chrI%3A729281%2D731532&simpleRepeat=pack")
chrI	Y18H1A.6a.e13	730836	731082	246	0	0	0	=HYPERLINK("http://wormbase.org/db/get?name=WBGene00004028;class=Gene")	=HYPERLINK("http://genome.ucsc.edu/cgi-bin/hgTracks?db=ce11&position=chrI%3A729836%2D732082&simpleRepeat=pack")
chrI	Y18H1A.6b.e1	722316	722355	39	0	0	0	=HYPERLINK("http://wormbase.org/db/get?name=WBGene00004028;class=Gene")	=HYPERLINK("http://genome.ucsc.edu/cgi-bin/hgTracks?db=ce11&position=chrI%3A721316%2D723355&simpleRepeat=pack")
chrI	Y18H1A.6a.e8	724570	724766	196	0	0	0	=HYPERLINK("http://wormbase.org/db/get?name=WBGene00004028;class=Gene")	=HYPERLINK("http://genome.ucsc.edu/cgi-bin/hgTracks?db=ce11&position=chrI%3A723570%2D725766&simpleRepeat=pack")
chrI	Y18H1A.6a.e9	725109	725225	116	0	0	0	=HYPERLINK("http://wormbase.org/db/get?name=WBGene00004028;class=Gene")	=HYPERLINK("http://genome.ucsc.edu/cgi-bin/hgTracks?db=ce11&position=chrI%3A724109%2D726225&simpleRepeat=pack")
chrI	Y18H1A.6a.e10	725286	725392	106	0	0	0	=HYPERLINK("http://wormbase.org/db/get?name=WBGene00004028;class=Gene")	=HYPERLINK("http://genome.ucsc.edu/cgi-bin/hgTracks?db=ce11&position=chrI%3A724286%2D726392&simpleRepeat=pack")
chrI	Y18H1A.6a.e11	726501	726870	369	0	0	0	=HYPERLINK("http://wormbase.org/db/get?name=WBGene00004028;class=Gene")	=HYPERLINK("http://genome.ucsc.edu/cgi-bin/hgTracks?db=ce11&position=chrI%3A725501%2D727870&simpleRepeat=pack")
chrI	Y18H1A.6a.e12	730281	730532	251	0	0	0	=HYPERLINK("http://wormbase.org/db/get?name=WBGene00004028;class=Gene")	=HYPERLINK("http://genome.ucsc.edu/cgi-bin/hgTracks?db=ce11&position=chrI%3A729281%2D731532&simpleRepeat=pack")
chrI	Y18H1A.6a.e13	730836	731082	246	0	0	0	=HYPERLINK("http://wormbase.org/db/get?name=WBGene00004028;class=Gene")	=HYPERLINK("http://genome.ucsc.edu/cgi-bin/hgTracks?db=ce11&position=chrI%3A729836%2D732082&simpleRepeat=pack")
chrI	Y18H1A.6d.e1	730298	730532	234	0	0	0	=HYPERLINK("http://wormbase.org/db/get?name=WBGene00004028;class=Gene")	=HYPERLINK("http://genome.ucsc.edu/cgi-bin/hgTracks?db=ce11&position=chrI%3A729298%2D731532&simpleRepeat=pack")
chrI	Y18H1A.6a.e13	730836	731082	246	0	0	0	=HYPERLINK("http://wormbase.org/db/get?name=WBGene00004028;class=Gene")	=HYPERLINK("http://genome.ucsc.edu/cgi-bin/hgTracks?db=ce11&position=chrI%3A729836%2D732082&simpleRepeat=pack")
chrI	Y18H1A.15.e9	731068	731116	48	0	0	0	=HYPERLINK("http://wormbase.org/db/get?name=WBGene00044434;class=Gene")	=HYPERLINK("http://genome.ucsc.edu/cgi-bin/hgTracks?db=ce11&position=chrI%3A730068%2D732116&simpleRepeat=pack")
chrI	Y18H1A.15.e8	731984	732325	341	0	0	0	=HYPERLINK("http://wormbase.org/db/get?name=WBGene00044434;class=Gene")	=HYPERLINK("http://genome.ucsc.edu/cgi-bin/hgTracks?db=ce11&position=chrI%3A730984%2D733325&simpleRepeat=pack")
chrI	Y18H1A.15.e7	733133	733570	437	0	0	0	=HYPERLINK("http://wormbase.org/db/get?name=WBGene00044434;class=Gene")	=HYPERLINK("http://genome.ucsc.edu/cgi-bin/hgTracks?db=ce11&position=chrI%3A732133%2D734570&simpleRepeat=pack")
chrI	Y18H1A.15.e6	734485	734563	78	0	0	0	=HYPERLINK("http://wormbase.org/db/get?name=WBGene00044434;class=Gene")	=HYPERLINK("http://genome.ucsc.edu/cgi-bin/hgTracks?db=ce11&position=chrI%3A733485%2D735563&simpleRepeat=pack")
chrI	Y18H1A.15.e5	734609	734872	263	0	0	0	=HYPERLINK("http://wormbase.org/db/get?name=WBGene00044434;class=Gene")	=HYPERLINK("http://genome.ucsc.edu/cgi-bin/hgTracks?db=ce11&position=chrI%3A733609%2D735872&simpleRepeat=pack")
chrI	Y18H1A.15.e4	734965	735073	108	0	0	0	=HYPERLINK("http://wormbase.org/db/get?name=WBGene00044434;class=Gene")	=HYPERLINK("http://genome.ucsc.edu/cgi-bin/hgTracks?db=ce11&position=chrI%3A733965%2D736073&simpleRepeat=pack")
chrI	Y18H1A.15.e3	735124	735260	136	0	0	0	=HYPERLINK("http://wormbase.org/db/get?name=WBGene00044434;class=Gene")	=HYPERLINK("http://genome.ucsc.edu/cgi-bin/hgTracks?db=ce11&position=chrI%3A734124%2D736260&simpleRepeat=pack")
chrI	Y18H1A.15.e2	735765	736026	261	0	0	0	=HYPERLINK("http://wormbase.org/db/get?name=WBGene00044434;class=Gene")	=HYPERLINK("http://genome.ucsc.edu/cgi-bin/hgTracks?db=ce11&position=chrI%3A734765%2D737026&simpleRepeat=pack")
chrI	Y18H1A.15.e1	736266	736552	286	0	0	0	=HYPERLINK("http://wormbase.org/db/get?name=WBGene00044434;class=Gene")	=HYPERLINK("http://genome.ucsc.edu/cgi-bin/hgTracks?db=ce11&position=chrI%3A735266%2D737552&simpleRepeat=pack")
chrI	Y18H1A.18.e1	740835	741007	172	0	0	0	=HYPERLINK("http://wormbase.org/db/get?name=Y18H1A.18.e1;class=Gene")	=HYPERLINK("http://genome.ucsc.edu/cgi-bin/hgTracks?db=ce11&position=chrI%3A739835%2D742007&simpleRepeat=pack")
chrI	Y18H1A.18.e2	741726	741878	152	0	0	0	=HYPERLINK("http://wormbase.org/db/get?name=Y18H1A.18.e2;class=Gene")	=HYPERLINK("http://genome.ucsc.edu/cgi-bin/hgTracks?db=ce11&position=chrI%3A740726%2D742878&simpleRepeat=pack")
chrI	Y18H1A.13.e4	741879	742075	196	0	0	0	=HYPERLINK("http://wormbase.org/db/get?name=WBGene00000623;class=Gene")	=HYPERLINK("http://genome.ucsc.edu/cgi-bin/hgTracks?db=ce11&position=chrI%3A740879%2D743075&simpleRepeat=pack")
chrI	Y18H1A.13.e3	742809	743168	359	0	0	0	=HYPERLINK("http://wormbase.org/db/get?name=WBGene00000623;class=Gene")	=HYPERLINK("http://genome.ucsc.edu/cgi-bin/hgTracks?db=ce11&position=chrI%3A741809%2D744168&simpleRepeat=pack")
chrI	Y18H1A.13.e2	743213	743524	311	0	0	0	=HYPERLINK("http://wormbase.org/db/get?name=WBGene00000623;class=Gene")	=HYPERLINK("http://genome.ucsc.edu/cgi-bin/hgTracks?db=ce11&position=chrI%3A742213%2D744524&simpleRepeat=pack")
chrI	Y18H1A.13.e1	745293	745454	161	0	0	0	=HYPERLINK("http://wormbase.org/db/get?name=WBGene00000623;class=Gene")	=HYPERLINK("http://genome.ucsc.edu/cgi-bin/hgTracks?db=ce11&position=chrI%3A744293%2D746454&simpleRepeat=pack")
chrI	Y18H1A.17.e1	742120	742286	166	0	0	0	=HYPERLINK("http://wormbase.org/db/get?name=WBGene00198328;class=Gene")	=HYPERLINK("http://genome.ucsc.edu/cgi-bin/hgTracks?db=ce11&position=chrI%3A741120%2D743286&simpleRepeat=pack")
chrI	Y18H1A.12a.e1	745859	745946	87	0	0	0	=HYPERLINK("http://wormbase.org/db/get?name=WBGene00000624;class=Gene")	=HYPERLINK("http://genome.ucsc.edu/cgi-bin/hgTracks?db=ce11&position=chrI%3A744859%2D746946&simpleRepeat=pack")
chrI	Y18H1A.12a.e2	746746	746909	163	0	0	0	=HYPERLINK("http://wormbase.org/db/get?name=WBGene00000624;class=Gene")	=HYPERLINK("http://genome.ucsc.edu/cgi-bin/hgTracks?db=ce11&position=chrI%3A745746%2D747909&simpleRepeat=pack")
chrI	Y18H1A.12a.e3	746955	747340	385	0	0	0	=HYPERLINK("http://wormbase.org/db/get?name=WBGene00000624;class=Gene")	=HYPERLINK("http://genome.ucsc.edu/cgi-bin/hgTracks?db=ce11&position=chrI%3A745955%2D748340&simpleRepeat=pack")
chrI	Y18H1A.12a.e4	748174	748507	333	0	0	0	=HYPERLINK("http://wormbase.org/db/get?name=WBGene00000624;class=Gene")	=HYPERLINK("http://genome.ucsc.edu/cgi-bin/hgTracks?db=ce11&position=chrI%3A747174%2D749507&simpleRepeat=pack")
chrI	Y18H1A.12b.e1	746873	746909	36	0	0	0	=HYPERLINK("http://wormbase.org/db/get?name=WBGene00000624;class=Gene")	=HYPERLINK("http://genome.ucsc.edu/cgi-bin/hgTracks?db=ce11&position=chrI%3A745873%2D747909&simpleRepeat=pack")
chrI	Y18H1A.12a.e3	746955	747340	385	0	0	0	=HYPERLINK("http://wormbase.org/db/get?name=WBGene00000624;class=Gene")	=HYPERLINK("http://genome.ucsc.edu/cgi-bin/hgTracks?db=ce11&position=chrI%3A745955%2D748340&simpleRepeat=pack")
chrI	Y18H1A.12a.e4	748174	748507	333	0	0	0	=HYPERLINK("http://wormbase.org/db/get?name=WBGene00000624;class=Gene")	=HYPERLINK("http://genome.ucsc.edu/cgi-bin/hgTracks?db=ce11&position=chrI%3A747174%2D749507&simpleRepeat=pack")
chrI	Y18H1A.9.e11	748228	748592	364	0	0	0	=HYPERLINK("http://wormbase.org/db/get?name=WBGene00021213;class=Gene")	=HYPERLINK("http://genome.ucsc.edu/cgi-bin/hgTracks?db=ce11&position=chrI%3A747228%2D749592&simpleRepeat=pack")
chrI	Y18H1A.9.e10	749898	749995	97	0	0	0	=HYPERLINK("http://wormbase.org/db/get?name=WBGene00021213;class=Gene")	=HYPERLINK("http://genome.ucsc.edu/cgi-bin/hgTracks?db=ce11&position=chrI%3A748898%2D750995&simpleRepeat=pack")
chrI	Y18H1A.9.e9	750046	750167	121	0	0	0	=HYPERLINK("http://wormbase.org/db/get?name=WBGene00021213;class=Gene")	=HYPERLINK("http://genome.ucsc.edu/cgi-bin/hgTracks?db=ce11&position=chrI%3A749046%2D751167&simpleRepeat=pack")
chrI	Y18H1A.9.e8	750221	750305	84	0	0	0	=HYPERLINK("http://wormbase.org/db/get?name=WBGene00021213;class=Gene")	=HYPERLINK("http://genome.ucsc.edu/cgi-bin/hgTracks?db=ce11&position=chrI%3A749221%2D751305&simpleRepeat=pack")
chrI	Y18H1A.9.e7	750571	750845	274	0	0	0	=HYPERLINK("http://wormbase.org/db/get?name=WBGene00021213;class=Gene")	=HYPERLINK("http://genome.ucsc.edu/cgi-bin/hgTracks?db=ce11&position=chrI%3A749571%2D751845&simpleRepeat=pack")
chrI	Y18H1A.9.e6	752268	752553	285	0	0	0	=HYPERLINK("http://wormbase.org/db/get?name=WBGene00021213;class=Gene")	=HYPERLINK("http://genome.ucsc.edu/cgi-bin/hgTracks?db=ce11&position=chrI%3A751268%2D753553&simpleRepeat=pack")
chrI	Y18H1A.9.e5	753702	753842	140	1	0	0	=HYPERLINK("http://wormbase.org/db/get?name=WBGene00021213;class=Gene")	=HYPERLINK("http://genome.ucsc.edu/cgi-bin/hgTracks?db=ce11&position=chrI%3A752702%2D754842&simpleRepeat=pack")
chrI	Y18H1A.9.e4	754061	754136	75	0	0	0	=HYPERLINK("http://wormbase.org/db/get?name=WBGene00021213;class=Gene")	=HYPERLINK("http://genome.ucsc.edu/cgi-bin/hgTracks?db=ce11&position=chrI%3A753061%2D755136&simpleRepeat=pack")
chrI	Y18H1A.9.e3	754453	754589	136	0	0	0	=HYPERLINK("http://wormbase.org/db/get?name=WBGene00021213;class=Gene")	=HYPERLINK("http://genome.ucsc.edu/cgi-bin/hgTracks?db=ce11&position=chrI%3A753453%2D755589&simpleRepeat=pack")
chrI	Y18H1A.9.e2	754998	755079	81	0	0	0	=HYPERLINK("http://wormbase.org/db/get?name=WBGene00021213;class=Gene")	=HYPERLINK("http://genome.ucsc.edu/cgi-bin/hgTracks?db=ce11&position=chrI%3A753998%2D756079&simpleRepeat=pack")
chrI	Y18H1A.9.e1	756870	757010	140	0	0	0	=HYPERLINK("http://wormbase.org/db/get?name=WBGene00021213;class=Gene")	=HYPERLINK("http://genome.ucsc.edu/cgi-bin/hgTracks?db=ce11&position=chrI%3A755870%2D758010&simpleRepeat=pack")
chrI	Y18H1A.t1.e1	754680	754763	83	0	0	0	=HYPERLINK("http://wormbase.org/db/get?name=WBGene00023169;class=Gene")	=HYPERLINK("http://genome.ucsc.edu/cgi-bin/hgTracks?db=ce11&position=chrI%3A753680%2D755763&simpleRepeat=pack")
chrI	Y18H1A.16.e1	757536	757618	82	0	0	0	=HYPERLINK("http://wormbase.org/db/get?name=WBGene00197162;class=Gene")	=HYPERLINK("http://genome.ucsc.edu/cgi-bin/hgTracks?db=ce11&position=chrI%3A756536%2D758618&simpleRepeat=pack")
chrI	Y18H1A.8a.e1	758756	758892	136	0	0	0	=HYPERLINK("http://wormbase.org/db/get?name=WBGene00021212;class=Gene")	=HYPERLINK("http://genome.ucsc.edu/cgi-bin/hgTracks?db=ce11&position=chrI%3A757756%2D759892&simpleRepeat=pack")
chrI	Y18H1A.8a.e2	758948	759053	105	0	0	0	=HYPERLINK("http://wormbase.org/db/get?name=WBGene00021212;class=Gene")	=HYPERLINK("http://genome.ucsc.edu/cgi-bin/hgTracks?db=ce11&position=chrI%3A757948%2D760053&simpleRepeat=pack")
chrI	Y18H1A.8a.e3	759697	759797	100	0	0	0	=HYPERLINK("http://wormbase.org/db/get?name=WBGene00021212;class=Gene")	=HYPERLINK("http://genome.ucsc.edu/cgi-bin/hgTracks?db=ce11&position=chrI%3A758697%2D760797&simpleRepeat=pack")
chrI	Y18H1A.8a.e4	760318	760541	223	0	0	0	=HYPERLINK("http://wormbase.org/db/get?name=WBGene00021212;class=Gene")	=HYPERLINK("http://genome.ucsc.edu/cgi-bin/hgTracks?db=ce11&position=chrI%3A759318%2D761541&simpleRepeat=pack")
chrI	Y18H1A.8b.e1	759715	759797	82	0	0	0	=HYPERLINK("http://wormbase.org/db/get?name=WBGene00021212;class=Gene")	=HYPERLINK("http://genome.ucsc.edu/cgi-bin/hgTracks?db=ce11&position=chrI%3A758715%2D760797&simpleRepeat=pack")
chrI	Y18H1A.8b.e2	760318	760429	111	0	0	0	=HYPERLINK("http://wormbase.org/db/get?name=WBGene00021212;class=Gene")	=HYPERLINK("http://genome.ucsc.edu/cgi-bin/hgTracks?db=ce11&position=chrI%3A759318%2D761429&simpleRepeat=pack")
chrI	T06A4.2.e4	760846	760987	141	0	0	0	=HYPERLINK("http://wormbase.org/db/get?name=WBGene00020282;class=Gene")	=HYPERLINK("http://genome.ucsc.edu/cgi-bin/hgTracks?db=ce11&position=chrI%3A759846%2D761987&simpleRepeat=pack")
chrI	T06A4.2.e3	761044	761367	323	0	0	0	=HYPERLINK("http://wormbase.org/db/get?name=WBGene00020282;class=Gene")	=HYPERLINK("http://genome.ucsc.edu/cgi-bin/hgTracks?db=ce11&position=chrI%3A760044%2D762367&simpleRepeat=pack")
chrI	T06A4.2.e2	761620	761717	97	0	0	0	=HYPERLINK("http://wormbase.org/db/get?name=WBGene00020282;class=Gene")	=HYPERLINK("http://genome.ucsc.edu/cgi-bin/hgTracks?db=ce11&position=chrI%3A760620%2D762717&simpleRepeat=pack")
chrI	T06A4.2.e1	761794	761842	48	0	0	0	=HYPERLINK("http://wormbase.org/db/get?name=WBGene00020282;class=Gene")	=HYPERLINK("http://genome.ucsc.edu/cgi-bin/hgTracks?db=ce11&position=chrI%3A760794%2D762842&simpleRepeat=pack")
chrI	T06A4.3a.e1	763625	763824	199	0	0	0	=HYPERLINK("http://wormbase.org/db/get?name=WBGene00020283;class=Gene")	=HYPERLINK("http://genome.ucsc.edu/cgi-bin/hgTracks?db=ce11&position=chrI%3A762625%2D764824&simpleRepeat=pack")
chrI	T06A4.3a.e2	765138	765274	136	0	0	0	=HYPERLINK("http://wormbase.org/db/get?name=WBGene00020283;class=Gene")	=HYPERLINK("http://genome.ucsc.edu/cgi-bin/hgTracks?db=ce11&position=chrI%3A764138%2D766274&simpleRepeat=pack")
chrI	T06A4.3a.e3	765432	765645	213	0	0	0	=HYPERLINK("http://wormbase.org/db/get?name=WBGene00020283;class=Gene")	=HYPERLINK("http://genome.ucsc.edu/cgi-bin/hgTracks?db=ce11&position=chrI%3A764432%2D766645&simpleRepeat=pack")
chrI	T06A4.3a.e4	766048	766149	101	0	0	0	=HYPERLINK("http://wormbase.org/db/get?name=WBGene00020283;class=Gene")	=HYPERLINK("http://genome.ucsc.edu/cgi-bin/hgTracks?db=ce11&position=chrI%3A765048%2D767149&simpleRepeat=pack")
chrI	T06A4.3a.e5	766326	766445	119	0	0	0	=HYPERLINK("http://wormbase.org/db/get?name=WBGene00020283;class=Gene")	=HYPERLINK("http://genome.ucsc.edu/cgi-bin/hgTracks?db=ce11&position=chrI%3A765326%2D767445&simpleRepeat=pack")
chrI	T06A4.3a.e6	766527	766641	114	0	0	0	=HYPERLINK("http://wormbase.org/db/get?name=WBGene00020283;class=Gene")	=HYPERLINK("http://genome.ucsc.edu/cgi-bin/hgTracks?db=ce11&position=chrI%3A765527%2D767641&simpleRepeat=pack")
chrI	T06A4.3a.e7	767583	767734	151	0	0	0	=HYPERLINK("http://wormbase.org/db/get?name=WBGene00020283;class=Gene")	=HYPERLINK("http://genome.ucsc.edu/cgi-bin/hgTracks?db=ce11&position=chrI%3A766583%2D768734&simpleRepeat=pack")
chrI	T06A4.3a.e8	768165	768224	59	0	0	0	=HYPERLINK("http://wormbase.org/db/get?name=WBGene00020283;class=Gene")	=HYPERLINK("http://genome.ucsc.edu/cgi-bin/hgTracks?db=ce11&position=chrI%3A767165%2D769224&simpleRepeat=pack")
chrI	T06A4.3a.e9	768274	768448	174	0	0	0	=HYPERLINK("http://wormbase.org/db/get?name=WBGene00020283;class=Gene")	=HYPERLINK("http://genome.ucsc.edu/cgi-bin/hgTracks?db=ce11&position=chrI%3A767274%2D769448&simpleRepeat=pack")
chrI	T06A4.3a.e10	768500	768628	128	0	0	0	=HYPERLINK("http://wormbase.org/db/get?name=WBGene00020283;class=Gene")	=HYPERLINK("http://genome.ucsc.edu/cgi-bin/hgTracks?db=ce11&position=chrI%3A767500%2D769628&simpleRepeat=pack")
chrI	T06A4.3b.e11	768799	768917	118	0	0	0	=HYPERLINK("http://wormbase.org/db/get?name=WBGene00020283;class=Gene")	=HYPERLINK("http://genome.ucsc.edu/cgi-bin/hgTracks?db=ce11&position=chrI%3A767799%2D769917&simpleRepeat=pack")
chrI	T06A4.3a.e1	763625	763824	199	0	0	0	=HYPERLINK("http://wormbase.org/db/get?name=WBGene00020283;class=Gene")	=HYPERLINK("http://genome.ucsc.edu/cgi-bin/hgTracks?db=ce11&position=chrI%3A762625%2D764824&simpleRepeat=pack")
chrI	T06A4.3a.e2	765138	765274	136	0	0	0	=HYPERLINK("http://wormbase.org/db/get?name=WBGene00020283;class=Gene")	=HYPERLINK("http://genome.ucsc.edu/cgi-bin/hgTracks?db=ce11&position=chrI%3A764138%2D766274&simpleRepeat=pack")
chrI	T06A4.3a.e3	765432	765645	213	0	0	0	=HYPERLINK("http://wormbase.org/db/get?name=WBGene00020283;class=Gene")	=HYPERLINK("http://genome.ucsc.edu/cgi-bin/hgTracks?db=ce11&position=chrI%3A764432%2D766645&simpleRepeat=pack")
chrI	T06A4.3a.e4	766048	766149	101	0	0	0	=HYPERLINK("http://wormbase.org/db/get?name=WBGene00020283;class=Gene")	=HYPERLINK("http://genome.ucsc.edu/cgi-bin/hgTracks?db=ce11&position=chrI%3A765048%2D767149&simpleRepeat=pack")
chrI	T06A4.3a.e5	766326	766445	119	0	0	0	=HYPERLINK("http://wormbase.org/db/get?name=WBGene00020283;class=Gene")	=HYPERLINK("http://genome.ucsc.edu/cgi-bin/hgTracks?db=ce11&position=chrI%3A765326%2D767445&simpleRepeat=pack")
chrI	T06A4.3a.e6	766527	766641	114	0	0	0	=HYPERLINK("http://wormbase.org/db/get?name=WBGene00020283;class=Gene")	=HYPERLINK("http://genome.ucsc.edu/cgi-bin/hgTracks?db=ce11&position=chrI%3A765527%2D767641&simpleRepeat=pack")
chrI	T06A4.3a.e7	767583	767734	151	0	0	0	=HYPERLINK("http://wormbase.org/db/get?name=WBGene00020283;class=Gene")	=HYPERLINK("http://genome.ucsc.edu/cgi-bin/hgTracks?db=ce11&position=chrI%3A766583%2D768734&simpleRepeat=pack")
chrI	T06A4.3a.e8	768165	768224	59	1	0	0	=HYPERLINK("http://wormbase.org/db/get?name=WBGene00020283;class=Gene")	=HYPERLINK("http://genome.ucsc.edu/cgi-bin/hgTracks?db=ce11&position=chrI%3A767165%2D769224&simpleRepeat=pack")
chrI	T06A4.3a.e9	768274	768448	174	1	0	0	=HYPERLINK("http://wormbase.org/db/get?name=WBGene00020283;class=Gene")	=HYPERLINK("http://genome.ucsc.edu/cgi-bin/hgTracks?db=ce11&position=chrI%3A767274%2D769448&simpleRepeat=pack")
chrI	T06A4.3a.e10	768500	768628	128	0	0	0	=HYPERLINK("http://wormbase.org/db/get?name=WBGene00020283;class=Gene")	=HYPERLINK("http://genome.ucsc.edu/cgi-bin/hgTracks?db=ce11&position=chrI%3A767500%2D769628&simpleRepeat=pack")
chrI	T06A4.3a.e11	770462	770720	258	0	0	0	=HYPERLINK("http://wormbase.org/db/get?name=WBGene00020283;class=Gene")	=HYPERLINK("http://genome.ucsc.edu/cgi-bin/hgTracks?db=ce11&position=chrI%3A769462%2D771720&simpleRepeat=pack")
chrI	T06A4.1a.e1	770892	771058	166	0	0	0	=HYPERLINK("http://wormbase.org/db/get?name=WBGene00020281;class=Gene")	=HYPERLINK("http://genome.ucsc.edu/cgi-bin/hgTracks?db=ce11&position=chrI%3A769892%2D772058&simpleRepeat=pack")
chrI	T06A4.1a.e2	771451	771566	115	0	0	0	=HYPERLINK("http://wormbase.org/db/get?name=WBGene00020281;class=Gene")	=HYPERLINK("http://genome.ucsc.edu/cgi-bin/hgTracks?db=ce11&position=chrI%3A770451%2D772566&simpleRepeat=pack")
chrI	T06A4.1a.e3	771806	771911	105	0	0	0	=HYPERLINK("http://wormbase.org/db/get?name=WBGene00020281;class=Gene")	=HYPERLINK("http://genome.ucsc.edu/cgi-bin/hgTracks?db=ce11&position=chrI%3A770806%2D772911&simpleRepeat=pack")
chrI	T06A4.1a.e4	771968	772154	186	0	0	0	=HYPERLINK("http://wormbase.org/db/get?name=WBGene00020281;class=Gene")	=HYPERLINK("http://genome.ucsc.edu/cgi-bin/hgTracks?db=ce11&position=chrI%3A770968%2D773154&simpleRepeat=pack")
chrI	T06A4.1a.e5	773164	773385	221	0	0	0	=HYPERLINK("http://wormbase.org/db/get?name=WBGene00020281;class=Gene")	=HYPERLINK("http://genome.ucsc.edu/cgi-bin/hgTracks?db=ce11&position=chrI%3A772164%2D774385&simpleRepeat=pack")
chrI	T06A4.1a.e6	773435	773546	111	0	0	0	=HYPERLINK("http://wormbase.org/db/get?name=WBGene00020281;class=Gene")	=HYPERLINK("http://genome.ucsc.edu/cgi-bin/hgTracks?db=ce11&position=chrI%3A772435%2D774546&simpleRepeat=pack")
chrI	T06A4.1a.e7	773700	773987	287	0	0	0	=HYPERLINK("http://wormbase.org/db/get?name=WBGene00020281;class=Gene")	=HYPERLINK("http://genome.ucsc.edu/cgi-bin/hgTracks?db=ce11&position=chrI%3A772700%2D774987&simpleRepeat=pack")
chrI	T06A4.1a.e8	774968	775064	96	0	0	0	=HYPERLINK("http://wormbase.org/db/get?name=WBGene00020281;class=Gene")	=HYPERLINK("http://genome.ucsc.edu/cgi-bin/hgTracks?db=ce11&position=chrI%3A773968%2D776064&simpleRepeat=pack")
chrI	T06A4.1a.e9	775110	775387	277	0	0	0	=HYPERLINK("http://wormbase.org/db/get?name=WBGene00020281;class=Gene")	=HYPERLINK("http://genome.ucsc.edu/cgi-bin/hgTracks?db=ce11&position=chrI%3A774110%2D776387&simpleRepeat=pack")
chrI	T06A4.1a.e10	775469	775572	103	0	0	0	=HYPERLINK("http://wormbase.org/db/get?name=WBGene00020281;class=Gene")	=HYPERLINK("http://genome.ucsc.edu/cgi-bin/hgTracks?db=ce11&position=chrI%3A774469%2D776572&simpleRepeat=pack")
chrI	T06A4.1a.e11	776164	776368	204	0	0	0	=HYPERLINK("http://wormbase.org/db/get?name=WBGene00020281;class=Gene")	=HYPERLINK("http://genome.ucsc.edu/cgi-bin/hgTracks?db=ce11&position=chrI%3A775164%2D777368&simpleRepeat=pack")
chrI	T06A4.1a.e1	770892	771058	166	0	0	0	=HYPERLINK("http://wormbase.org/db/get?name=WBGene00020281;class=Gene")	=HYPERLINK("http://genome.ucsc.edu/cgi-bin/hgTracks?db=ce11&position=chrI%3A769892%2D772058&simpleRepeat=pack")
chrI	T06A4.1a.e2	771451	771566	115	0	0	0	=HYPERLINK("http://wormbase.org/db/get?name=WBGene00020281;class=Gene")	=HYPERLINK("http://genome.ucsc.edu/cgi-bin/hgTracks?db=ce11&position=chrI%3A770451%2D772566&simpleRepeat=pack")
chrI	T06A4.1a.e3	771806	771911	105	0	0	0	=HYPERLINK("http://wormbase.org/db/get?name=WBGene00020281;class=Gene")	=HYPERLINK("http://genome.ucsc.edu/cgi-bin/hgTracks?db=ce11&position=chrI%3A770806%2D772911&simpleRepeat=pack")
chrI	T06A4.1a.e4	771968	772154	186	2	0	0	=HYPERLINK("http://wormbase.org/db/get?name=WBGene00020281;class=Gene")	=HYPERLINK("http://genome.ucsc.edu/cgi-bin/hgTracks?db=ce11&position=chrI%3A770968%2D773154&simpleRepeat=pack")
chrI	T06A4.1a.e5	773164	773385	221	0	0	0	=HYPERLINK("http://wormbase.org/db/get?name=WBGene00020281;class=Gene")	=HYPERLINK("http://genome.ucsc.edu/cgi-bin/hgTracks?db=ce11&position=chrI%3A772164%2D774385&simpleRepeat=pack")
chrI	T06A4.1a.e6	773435	773546	111	0	0	0	=HYPERLINK("http://wormbase.org/db/get?name=WBGene00020281;class=Gene")	=HYPERLINK("http://genome.ucsc.edu/cgi-bin/hgTracks?db=ce11&position=chrI%3A772435%2D774546&simpleRepeat=pack")
chrI	T06A4.1a.e7	773700	773987	287	0	0	0	=HYPERLINK("http://wormbase.org/db/get?name=WBGene00020281;class=Gene")	=HYPERLINK("http://genome.ucsc.edu/cgi-bin/hgTracks?db=ce11&position=chrI%3A772700%2D774987&simpleRepeat=pack")
chrI	T06A4.1a.e8	774968	775064	96	0	0	0	=HYPERLINK("http://wormbase.org/db/get?name=WBGene00020281;class=Gene")	=HYPERLINK("http://genome.ucsc.edu/cgi-bin/hgTracks?db=ce11&position=chrI%3A773968%2D776064&simpleRepeat=pack")
chrI	T06A4.1b.e9	775110	775572	462	0	0	0	=HYPERLINK("http://wormbase.org/db/get?name=WBGene00020281;class=Gene")	=HYPERLINK("http://genome.ucsc.edu/cgi-bin/hgTracks?db=ce11&position=chrI%3A774110%2D776572&simpleRepeat=pack")
chrI	T06A4.1a.e11	776164	776368	204	0	0	0	=HYPERLINK("http://wormbase.org/db/get?name=WBGene00020281;class=Gene")	=HYPERLINK("http://genome.ucsc.edu/cgi-bin/hgTracks?db=ce11&position=chrI%3A775164%2D777368&simpleRepeat=pack")
chrI	T06A4.5.e1	774365	774585	220	0	0	3	=HYPERLINK("http://wormbase.org/db/get?name=WBGene00196394;class=Gene")	=HYPERLINK("http://genome.ucsc.edu/cgi-bin/hgTracks?db=ce11&position=chrI%3A773365%2D775585&simpleRepeat=pack")
chrI	T06A4.4.e1	774439	774584	145	0	0	0	=HYPERLINK("http://wormbase.org/db/get?name=WBGene00196011;class=Gene")	=HYPERLINK("http://genome.ucsc.edu/cgi-bin/hgTracks?db=ce11&position=chrI%3A773439%2D775584&simpleRepeat=pack")
chrI	T06A4.6.e1	779157	779241	84	0	0	3	=HYPERLINK("http://wormbase.org/db/get?name=WBGene00201573;class=Gene")	=HYPERLINK("http://genome.ucsc.edu/cgi-bin/hgTracks?db=ce11&position=chrI%3A778157%2D780241&simpleRepeat=pack")
chrI	T06A4.7.e1	788097	788219	122	0	0	0	=HYPERLINK("http://wormbase.org/db/get?name=WBGene00201667;class=Gene")	=HYPERLINK("http://genome.ucsc.edu/cgi-bin/hgTracks?db=ce11&position=chrI%3A787097%2D789219&simpleRepeat=pack")
chrI	Y73A3A.1.e1	796997	797295	298	0	0	0	=HYPERLINK("http://wormbase.org/db/get?name=WBGene00195514;class=Gene")	=HYPERLINK("http://genome.ucsc.edu/cgi-bin/hgTracks?db=ce11&position=chrI%3A795997%2D798295&simpleRepeat=pack")
chrI	Y73A3A.2.e1	801555	801698	143	0	0	0	=HYPERLINK("http://wormbase.org/db/get?name=WBGene00199422;class=Gene")	=HYPERLINK("http://genome.ucsc.edu/cgi-bin/hgTracks?db=ce11&position=chrI%3A800555%2D802698&simpleRepeat=pack")
chrI	ZC123.3a.e1	803368	803474	106	0	0	0	=HYPERLINK("http://wormbase.org/db/get?name=WBGene00022518;class=Gene")	=HYPERLINK("http://genome.ucsc.edu/cgi-bin/hgTracks?db=ce11&position=chrI%3A802368%2D804474&simpleRepeat=pack")
chrI	ZC123.3a.e2	804345	804422	77	0	0	0	=HYPERLINK("http://wormbase.org/db/get?name=WBGene00022518;class=Gene")	=HYPERLINK("http://genome.ucsc.edu/cgi-bin/hgTracks?db=ce11&position=chrI%3A803345%2D805422&simpleRepeat=pack")
chrI	ZC123.3a.e3	804470	804895	425	0	0	0	=HYPERLINK("http://wormbase.org/db/get?name=WBGene00022518;class=Gene")	=HYPERLINK("http://genome.ucsc.edu/cgi-bin/hgTracks?db=ce11&position=chrI%3A803470%2D805895&simpleRepeat=pack")
chrI	ZC123.3a.e4	805600	805880	280	1	0	0	=HYPERLINK("http://wormbase.org/db/get?name=WBGene00022518;class=Gene")	=HYPERLINK("http://genome.ucsc.edu/cgi-bin/hgTracks?db=ce11&position=chrI%3A804600%2D806880&simpleRepeat=pack")
chrI	ZC123.3a.e5	810861	811083	222	1	0	0	=HYPERLINK("http://wormbase.org/db/get?name=WBGene00022518;class=Gene")	=HYPERLINK("http://genome.ucsc.edu/cgi-bin/hgTracks?db=ce11&position=chrI%3A809861%2D812083&simpleRepeat=pack")
chrI	ZC123.3a.e6	812702	812749	47	0	0	0	=HYPERLINK("http://wormbase.org/db/get?name=WBGene00022518;class=Gene")	=HYPERLINK("http://genome.ucsc.edu/cgi-bin/hgTracks?db=ce11&position=chrI%3A811702%2D813749&simpleRepeat=pack")
chrI	ZC123.3a.e7	819366	819422	56	0	0	0	=HYPERLINK("http://wormbase.org/db/get?name=WBGene00022518;class=Gene")	=HYPERLINK("http://genome.ucsc.edu/cgi-bin/hgTracks?db=ce11&position=chrI%3A818366%2D820422&simpleRepeat=pack")
chrI	ZC123.3a.e8	820264	820444	180	0	0	0	=HYPERLINK("http://wormbase.org/db/get?name=WBGene00022518;class=Gene")	=HYPERLINK("http://genome.ucsc.edu/cgi-bin/hgTracks?db=ce11&position=chrI%3A819264%2D821444&simpleRepeat=pack")
chrI	ZC123.3a.e9	823093	823270	177	0	0	0	=HYPERLINK("http://wormbase.org/db/get?name=WBGene00022518;class=Gene")	=HYPERLINK("http://genome.ucsc.edu/cgi-bin/hgTracks?db=ce11&position=chrI%3A822093%2D824270&simpleRepeat=pack")
chrI	ZC123.3a.e10	824610	824762	152	0	0	0	=HYPERLINK("http://wormbase.org/db/get?name=WBGene00022518;class=Gene")	=HYPERLINK("http://genome.ucsc.edu/cgi-bin/hgTracks?db=ce11&position=chrI%3A823610%2D825762&simpleRepeat=pack")
chrI	ZC123.3a.e11	827630	827842	212	0	0	0	=HYPERLINK("http://wormbase.org/db/get?name=WBGene00022518;class=Gene")	=HYPERLINK("http://genome.ucsc.edu/cgi-bin/hgTracks?db=ce11&position=chrI%3A826630%2D828842&simpleRepeat=pack")
chrI	ZC123.3a.e12	828025	828725	700	0	0	0	=HYPERLINK("http://wormbase.org/db/get?name=WBGene00022518;class=Gene")	=HYPERLINK("http://genome.ucsc.edu/cgi-bin/hgTracks?db=ce11&position=chrI%3A827025%2D829725&simpleRepeat=pack")
chrI	ZC123.3a.e13	829812	829926	114	0	0	0	=HYPERLINK("http://wormbase.org/db/get?name=WBGene00022518;class=Gene")	=HYPERLINK("http://genome.ucsc.edu/cgi-bin/hgTracks?db=ce11&position=chrI%3A828812%2D830926&simpleRepeat=pack")
chrI	ZC123.3a.e14	831109	831722	613	0	0	0	=HYPERLINK("http://wormbase.org/db/get?name=WBGene00022518;class=Gene")	=HYPERLINK("http://genome.ucsc.edu/cgi-bin/hgTracks?db=ce11&position=chrI%3A830109%2D832722&simpleRepeat=pack")
chrI	ZC123.3a.e15	831777	832820	1043	0	0	0	=HYPERLINK("http://wormbase.org/db/get?name=WBGene00022518;class=Gene")	=HYPERLINK("http://genome.ucsc.edu/cgi-bin/hgTracks?db=ce11&position=chrI%3A830777%2D833820&simpleRepeat=pack")
chrI	ZC123.3a.e16	832890	833133	243	0	0	0	=HYPERLINK("http://wormbase.org/db/get?name=WBGene00022518;class=Gene")	=HYPERLINK("http://genome.ucsc.edu/cgi-bin/hgTracks?db=ce11&position=chrI%3A831890%2D834133&simpleRepeat=pack")
chrI	ZC123.3a.e17	833183	833272	89	0	0	0	=HYPERLINK("http://wormbase.org/db/get?name=WBGene00022518;class=Gene")	=HYPERLINK("http://genome.ucsc.edu/cgi-bin/hgTracks?db=ce11&position=chrI%3A832183%2D834272&simpleRepeat=pack")
chrI	ZC123.3a.e18	834540	834808	268	0	0	0	=HYPERLINK("http://wormbase.org/db/get?name=WBGene00022518;class=Gene")	=HYPERLINK("http://genome.ucsc.edu/cgi-bin/hgTracks?db=ce11&position=chrI%3A833540%2D835808&simpleRepeat=pack")
chrI	ZC123.3b.e1	812707	812749	42	0	0	0	=HYPERLINK("http://wormbase.org/db/get?name=WBGene00022518;class=Gene")	=HYPERLINK("http://genome.ucsc.edu/cgi-bin/hgTracks?db=ce11&position=chrI%3A811707%2D813749&simpleRepeat=pack")
chrI	ZC123.3a.e7	819366	819422	56	0	0	0	=HYPERLINK("http://wormbase.org/db/get?name=WBGene00022518;class=Gene")	=HYPERLINK("http://genome.ucsc.edu/cgi-bin/hgTracks?db=ce11&position=chrI%3A818366%2D820422&simpleRepeat=pack")
chrI	ZC123.3a.e8	820264	820444	180	0	0	0	=HYPERLINK("http://wormbase.org/db/get?name=WBGene00022518;class=Gene")	=HYPERLINK("http://genome.ucsc.edu/cgi-bin/hgTracks?db=ce11&position=chrI%3A819264%2D821444&simpleRepeat=pack")
chrI	ZC123.3a.e9	823093	823270	177	0	0	0	=HYPERLINK("http://wormbase.org/db/get?name=WBGene00022518;class=Gene")	=HYPERLINK("http://genome.ucsc.edu/cgi-bin/hgTracks?db=ce11&position=chrI%3A822093%2D824270&simpleRepeat=pack")
chrI	ZC123.3a.e10	824610	824762	152	1	0	0	=HYPERLINK("http://wormbase.org/db/get?name=WBGene00022518;class=Gene")	=HYPERLINK("http://genome.ucsc.edu/cgi-bin/hgTracks?db=ce11&position=chrI%3A823610%2D825762&simpleRepeat=pack")
chrI	ZC123.3a.e11	827630	827842	212	0	0	0	=HYPERLINK("http://wormbase.org/db/get?name=WBGene00022518;class=Gene")	=HYPERLINK("http://genome.ucsc.edu/cgi-bin/hgTracks?db=ce11&position=chrI%3A826630%2D828842&simpleRepeat=pack")
chrI	ZC123.3a.e12	828025	828725	700	0	0	0	=HYPERLINK("http://wormbase.org/db/get?name=WBGene00022518;class=Gene")	=HYPERLINK("http://genome.ucsc.edu/cgi-bin/hgTracks?db=ce11&position=chrI%3A827025%2D829725&simpleRepeat=pack")
chrI	ZC123.3a.e13	829812	829926	114	0	0	0	=HYPERLINK("http://wormbase.org/db/get?name=WBGene00022518;class=Gene")	=HYPERLINK("http://genome.ucsc.edu/cgi-bin/hgTracks?db=ce11&position=chrI%3A828812%2D830926&simpleRepeat=pack")
chrI	ZC123.3a.e14	831109	831722	613	0	0	0	=HYPERLINK("http://wormbase.org/db/get?name=WBGene00022518;class=Gene")	=HYPERLINK("http://genome.ucsc.edu/cgi-bin/hgTracks?db=ce11&position=chrI%3A830109%2D832722&simpleRepeat=pack")
chrI	ZC123.3a.e15	831777	832820	1043	0	0	0	=HYPERLINK("http://wormbase.org/db/get?name=WBGene00022518;class=Gene")	=HYPERLINK("http://genome.ucsc.edu/cgi-bin/hgTracks?db=ce11&position=chrI%3A830777%2D833820&simpleRepeat=pack")
chrI	ZC123.3a.e16	832890	833133	243	0	0	0	=HYPERLINK("http://wormbase.org/db/get?name=WBGene00022518;class=Gene")	=HYPERLINK("http://genome.ucsc.edu/cgi-bin/hgTracks?db=ce11&position=chrI%3A831890%2D834133&simpleRepeat=pack")
chrI	ZC123.3a.e17	833183	833272	89	0	0	0	=HYPERLINK("http://wormbase.org/db/get?name=WBGene00022518;class=Gene")	=HYPERLINK("http://genome.ucsc.edu/cgi-bin/hgTracks?db=ce11&position=chrI%3A832183%2D834272&simpleRepeat=pack")
chrI	ZC123.3a.e18	834540	834808	268	0	0	0	=HYPERLINK("http://wormbase.org/db/get?name=WBGene00022518;class=Gene")	=HYPERLINK("http://genome.ucsc.edu/cgi-bin/hgTracks?db=ce11&position=chrI%3A833540%2D835808&simpleRepeat=pack")
chrI	ZC123.3c.e1	819377	819422	45	0	0	0	=HYPERLINK("http://wormbase.org/db/get?name=WBGene00022518;class=Gene")	=HYPERLINK("http://genome.ucsc.edu/cgi-bin/hgTracks?db=ce11&position=chrI%3A818377%2D820422&simpleRepeat=pack")
chrI	ZC123.3a.e8	820264	820444	180	0	0	0	=HYPERLINK("http://wormbase.org/db/get?name=WBGene00022518;class=Gene")	=HYPERLINK("http://genome.ucsc.edu/cgi-bin/hgTracks?db=ce11&position=chrI%3A819264%2D821444&simpleRepeat=pack")
chrI	ZC123.3a.e9	823093	823270	177	0	0	0	=HYPERLINK("http://wormbase.org/db/get?name=WBGene00022518;class=Gene")	=HYPERLINK("http://genome.ucsc.edu/cgi-bin/hgTracks?db=ce11&position=chrI%3A822093%2D824270&simpleRepeat=pack")
chrI	ZC123.3a.e10	824610	824762	152	0	0	0	=HYPERLINK("http://wormbase.org/db/get?name=WBGene00022518;class=Gene")	=HYPERLINK("http://genome.ucsc.edu/cgi-bin/hgTracks?db=ce11&position=chrI%3A823610%2D825762&simpleRepeat=pack")
chrI	ZC123.3a.e11	827630	827842	212	0	0	0	=HYPERLINK("http://wormbase.org/db/get?name=WBGene00022518;class=Gene")	=HYPERLINK("http://genome.ucsc.edu/cgi-bin/hgTracks?db=ce11&position=chrI%3A826630%2D828842&simpleRepeat=pack")
chrI	ZC123.3a.e12	828025	828725	700	0	0	0	=HYPERLINK("http://wormbase.org/db/get?name=WBGene00022518;class=Gene")	=HYPERLINK("http://genome.ucsc.edu/cgi-bin/hgTracks?db=ce11&position=chrI%3A827025%2D829725&simpleRepeat=pack")
chrI	ZC123.3a.e13	829812	829926	114	0	0	0	=HYPERLINK("http://wormbase.org/db/get?name=WBGene00022518;class=Gene")	=HYPERLINK("http://genome.ucsc.edu/cgi-bin/hgTracks?db=ce11&position=chrI%3A828812%2D830926&simpleRepeat=pack")
chrI	ZC123.3a.e14	831109	831722	613	0	0	0	=HYPERLINK("http://wormbase.org/db/get?name=WBGene00022518;class=Gene")	=HYPERLINK("http://genome.ucsc.edu/cgi-bin/hgTracks?db=ce11&position=chrI%3A830109%2D832722&simpleRepeat=pack")
chrI	ZC123.3a.e15	831777	832820	1043	0	0	0	=HYPERLINK("http://wormbase.org/db/get?name=WBGene00022518;class=Gene")	=HYPERLINK("http://genome.ucsc.edu/cgi-bin/hgTracks?db=ce11&position=chrI%3A830777%2D833820&simpleRepeat=pack")
chrI	ZC123.3a.e16	832890	833133	243	0	0	0	=HYPERLINK("http://wormbase.org/db/get?name=WBGene00022518;class=Gene")	=HYPERLINK("http://genome.ucsc.edu/cgi-bin/hgTracks?db=ce11&position=chrI%3A831890%2D834133&simpleRepeat=pack")
chrI	ZC123.3a.e17	833183	833272	89	0	0	0	=HYPERLINK("http://wormbase.org/db/get?name=WBGene00022518;class=Gene")	=HYPERLINK("http://genome.ucsc.edu/cgi-bin/hgTracks?db=ce11&position=chrI%3A832183%2D834272&simpleRepeat=pack")
chrI	ZC123.3a.e18	834540	834808	268	0	0	0	=HYPERLINK("http://wormbase.org/db/get?name=WBGene00022518;class=Gene")	=HYPERLINK("http://genome.ucsc.edu/cgi-bin/hgTracks?db=ce11&position=chrI%3A833540%2D835808&simpleRepeat=pack")
chrI	ZC123.3d.e1	823160	823270	110	0	0	0	=HYPERLINK("http://wormbase.org/db/get?name=WBGene00022518;class=Gene")	=HYPERLINK("http://genome.ucsc.edu/cgi-bin/hgTracks?db=ce11&position=chrI%3A822160%2D824270&simpleRepeat=pack")
chrI	ZC123.3a.e10	824610	824762	152	0	0	0	=HYPERLINK("http://wormbase.org/db/get?name=WBGene00022518;class=Gene")	=HYPERLINK("http://genome.ucsc.edu/cgi-bin/hgTracks?db=ce11&position=chrI%3A823610%2D825762&simpleRepeat=pack")
chrI	ZC123.3a.e11	827630	827842	212	0	0	0	=HYPERLINK("http://wormbase.org/db/get?name=WBGene00022518;class=Gene")	=HYPERLINK("http://genome.ucsc.edu/cgi-bin/hgTracks?db=ce11&position=chrI%3A826630%2D828842&simpleRepeat=pack")
chrI	ZC123.3a.e12	828025	828725	700	0	0	0	=HYPERLINK("http://wormbase.org/db/get?name=WBGene00022518;class=Gene")	=HYPERLINK("http://genome.ucsc.edu/cgi-bin/hgTracks?db=ce11&position=chrI%3A827025%2D829725&simpleRepeat=pack")
chrI	ZC123.3a.e13	829812	829926	114	0	0	0	=HYPERLINK("http://wormbase.org/db/get?name=WBGene00022518;class=Gene")	=HYPERLINK("http://genome.ucsc.edu/cgi-bin/hgTracks?db=ce11&position=chrI%3A828812%2D830926&simpleRepeat=pack")
chrI	ZC123.3a.e14	831109	831722	613	0	0	0	=HYPERLINK("http://wormbase.org/db/get?name=WBGene00022518;class=Gene")	=HYPERLINK("http://genome.ucsc.edu/cgi-bin/hgTracks?db=ce11&position=chrI%3A830109%2D832722&simpleRepeat=pack")
chrI	ZC123.3a.e15	831777	832820	1043	0	0	0	=HYPERLINK("http://wormbase.org/db/get?name=WBGene00022518;class=Gene")	=HYPERLINK("http://genome.ucsc.edu/cgi-bin/hgTracks?db=ce11&position=chrI%3A830777%2D833820&simpleRepeat=pack")
chrI	ZC123.3a.e16	832890	833133	243	0	0	0	=HYPERLINK("http://wormbase.org/db/get?name=WBGene00022518;class=Gene")	=HYPERLINK("http://genome.ucsc.edu/cgi-bin/hgTracks?db=ce11&position=chrI%3A831890%2D834133&simpleRepeat=pack")
chrI	ZC123.3a.e17	833183	833272	89	0	0	0	=HYPERLINK("http://wormbase.org/db/get?name=WBGene00022518;class=Gene")	=HYPERLINK("http://genome.ucsc.edu/cgi-bin/hgTracks?db=ce11&position=chrI%3A832183%2D834272&simpleRepeat=pack")
chrI	ZC123.3a.e18	834540	834808	268	0	0	0	=HYPERLINK("http://wormbase.org/db/get?name=WBGene00022518;class=Gene")	=HYPERLINK("http://genome.ucsc.edu/cgi-bin/hgTracks?db=ce11&position=chrI%3A833540%2D835808&simpleRepeat=pack")
chrI	ZC123.3e.e1	827630	827842	212	0	0	0	=HYPERLINK("http://wormbase.org/db/get?name=WBGene00022518;class=Gene")	=HYPERLINK("http://genome.ucsc.edu/cgi-bin/hgTracks?db=ce11&position=chrI%3A826630%2D828842&simpleRepeat=pack")
chrI	ZC123.3a.e12	828025	828725	700	0	0	0	=HYPERLINK("http://wormbase.org/db/get?name=WBGene00022518;class=Gene")	=HYPERLINK("http://genome.ucsc.edu/cgi-bin/hgTracks?db=ce11&position=chrI%3A827025%2D829725&simpleRepeat=pack")
chrI	ZC123.3a.e13	829812	829926	114	0	0	0	=HYPERLINK("http://wormbase.org/db/get?name=WBGene00022518;class=Gene")	=HYPERLINK("http://genome.ucsc.edu/cgi-bin/hgTracks?db=ce11&position=chrI%3A828812%2D830926&simpleRepeat=pack")
chrI	ZC123.3a.e14	831109	831722	613	0	0	0	=HYPERLINK("http://wormbase.org/db/get?name=WBGene00022518;class=Gene")	=HYPERLINK("http://genome.ucsc.edu/cgi-bin/hgTracks?db=ce11&position=chrI%3A830109%2D832722&simpleRepeat=pack")
chrI	ZC123.3a.e15	831777	832820	1043	0	0	0	=HYPERLINK("http://wormbase.org/db/get?name=WBGene00022518;class=Gene")	=HYPERLINK("http://genome.ucsc.edu/cgi-bin/hgTracks?db=ce11&position=chrI%3A830777%2D833820&simpleRepeat=pack")
chrI	ZC123.3a.e16	832890	833133	243	0	0	0	=HYPERLINK("http://wormbase.org/db/get?name=WBGene00022518;class=Gene")	=HYPERLINK("http://genome.ucsc.edu/cgi-bin/hgTracks?db=ce11&position=chrI%3A831890%2D834133&simpleRepeat=pack")
chrI	ZC123.3a.e17	833183	833272	89	0	0	0	=HYPERLINK("http://wormbase.org/db/get?name=WBGene00022518;class=Gene")	=HYPERLINK("http://genome.ucsc.edu/cgi-bin/hgTracks?db=ce11&position=chrI%3A832183%2D834272&simpleRepeat=pack")
chrI	ZC123.3a.e18	834540	834808	268	0	0	0	=HYPERLINK("http://wormbase.org/db/get?name=WBGene00022518;class=Gene")	=HYPERLINK("http://genome.ucsc.edu/cgi-bin/hgTracks?db=ce11&position=chrI%3A833540%2D835808&simpleRepeat=pack")
chrI	ZC123.3f.e1	829861	829926	65	0	0	0	=HYPERLINK("http://wormbase.org/db/get?name=WBGene00022518;class=Gene")	=HYPERLINK("http://genome.ucsc.edu/cgi-bin/hgTracks?db=ce11&position=chrI%3A828861%2D830926&simpleRepeat=pack")
chrI	ZC123.3a.e14	831109	831722	613	0	0	0	=HYPERLINK("http://wormbase.org/db/get?name=WBGene00022518;class=Gene")	=HYPERLINK("http://genome.ucsc.edu/cgi-bin/hgTracks?db=ce11&position=chrI%3A830109%2D832722&simpleRepeat=pack")
chrI	ZC123.3a.e15	831777	832820	1043	0	0	0	=HYPERLINK("http://wormbase.org/db/get?name=WBGene00022518;class=Gene")	=HYPERLINK("http://genome.ucsc.edu/cgi-bin/hgTracks?db=ce11&position=chrI%3A830777%2D833820&simpleRepeat=pack")
chrI	ZC123.3a.e16	832890	833133	243	0	0	0	=HYPERLINK("http://wormbase.org/db/get?name=WBGene00022518;class=Gene")	=HYPERLINK("http://genome.ucsc.edu/cgi-bin/hgTracks?db=ce11&position=chrI%3A831890%2D834133&simpleRepeat=pack")
chrI	ZC123.3a.e17	833183	833272	89	0	0	0	=HYPERLINK("http://wormbase.org/db/get?name=WBGene00022518;class=Gene")	=HYPERLINK("http://genome.ucsc.edu/cgi-bin/hgTracks?db=ce11&position=chrI%3A832183%2D834272&simpleRepeat=pack")
chrI	ZC123.3f.e6	834540	835277	737	0	0	0	=HYPERLINK("http://wormbase.org/db/get?name=WBGene00022518;class=Gene")	=HYPERLINK("http://genome.ucsc.edu/cgi-bin/hgTracks?db=ce11&position=chrI%3A833540%2D836277&simpleRepeat=pack")
chrI	ZC123.t1.e1	803800	803872	72	0	0	0	=HYPERLINK("http://wormbase.org/db/get?name=WBGene00023398;class=Gene")	=HYPERLINK("http://genome.ucsc.edu/cgi-bin/hgTracks?db=ce11&position=chrI%3A802800%2D804872&simpleRepeat=pack")
chrI	ZC123.8.e1	806419	806659	240	0	0	0	=HYPERLINK("http://wormbase.org/db/get?name=WBGene00200408;class=Gene")	=HYPERLINK("http://genome.ucsc.edu/cgi-bin/hgTracks?db=ce11&position=chrI%3A805419%2D807659&simpleRepeat=pack")
chrI	ZC123.10.e1	806510	806659	149	0	0	0	=HYPERLINK("http://wormbase.org/db/get?name=WBGene00201436;class=Gene")	=HYPERLINK("http://genome.ucsc.edu/cgi-bin/hgTracks?db=ce11&position=chrI%3A805510%2D807659&simpleRepeat=pack")
chrI	ZC123.11.e1	809294	809476	182	0	0	0	=HYPERLINK("http://wormbase.org/db/get?name=WBGene00202093;class=Gene")	=HYPERLINK("http://genome.ucsc.edu/cgi-bin/hgTracks?db=ce11&position=chrI%3A808294%2D810476&simpleRepeat=pack")
chrI	ZC123.7.e1	812295	812442	147	0	0	0	=HYPERLINK("http://wormbase.org/db/get?name=WBGene00197978;class=Gene")	=HYPERLINK("http://genome.ucsc.edu/cgi-bin/hgTracks?db=ce11&position=chrI%3A811295%2D813442&simpleRepeat=pack")
chrI	ZC123.5.e1	815976	816026	50	0	0	0	=HYPERLINK("http://wormbase.org/db/get?name=WBGene00195610;class=Gene")	=HYPERLINK("http://genome.ucsc.edu/cgi-bin/hgTracks?db=ce11&position=chrI%3A814976%2D817026&simpleRepeat=pack")
chrI	ZC123.9.e1	816036	816306	270	0	0	0	=HYPERLINK("http://wormbase.org/db/get?name=WBGene00200506;class=Gene")	=HYPERLINK("http://genome.ucsc.edu/cgi-bin/hgTracks?db=ce11&position=chrI%3A815036%2D817306&simpleRepeat=pack")
chrI	ZC123.6.e1	834416	834465	49	1	0	0	=HYPERLINK("http://wormbase.org/db/get?name=WBGene00197264;class=Gene")	=HYPERLINK("http://genome.ucsc.edu/cgi-bin/hgTracks?db=ce11&position=chrI%3A833416%2D835465&simpleRepeat=pack")
chrI	ZC123.1.e1	837996	838108	112	1	0	0	=HYPERLINK("http://wormbase.org/db/get?name=WBGene00022517;class=Gene")	=HYPERLINK("http://genome.ucsc.edu/cgi-bin/hgTracks?db=ce11&position=chrI%3A836996%2D839108&simpleRepeat=pack")
chrI	ZC123.1.e2	838155	838322	167	0	0	0	=HYPERLINK("http://wormbase.org/db/get?name=WBGene00022517;class=Gene")	=HYPERLINK("http://genome.ucsc.edu/cgi-bin/hgTracks?db=ce11&position=chrI%3A837155%2D839322&simpleRepeat=pack")
chrI	ZC123.1.e3	838543	839127	584	0	0	0	=HYPERLINK("http://wormbase.org/db/get?name=WBGene00022517;class=Gene")	=HYPERLINK("http://genome.ucsc.edu/cgi-bin/hgTracks?db=ce11&position=chrI%3A837543%2D840127&simpleRepeat=pack")
chrI	ZC123.1.e4	839677	840092	415	0	0	0	=HYPERLINK("http://wormbase.org/db/get?name=WBGene00022517;class=Gene")	=HYPERLINK("http://genome.ucsc.edu/cgi-bin/hgTracks?db=ce11&position=chrI%3A838677%2D841092&simpleRepeat=pack")
chrI	ZC123.1.e5	840140	840760	620	0	0	0	=HYPERLINK("http://wormbase.org/db/get?name=WBGene00022517;class=Gene")	=HYPERLINK("http://genome.ucsc.edu/cgi-bin/hgTracks?db=ce11&position=chrI%3A839140%2D841760&simpleRepeat=pack")
chrI	ZC123.1.e6	841218	841580	362	6	0	0	=HYPERLINK("http://wormbase.org/db/get?name=WBGene00022517;class=Gene")	=HYPERLINK("http://genome.ucsc.edu/cgi-bin/hgTracks?db=ce11&position=chrI%3A840218%2D842580&simpleRepeat=pack")
chrI	ZC123.1.e7	841624	841747	123	0	0	0	=HYPERLINK("http://wormbase.org/db/get?name=WBGene00022517;class=Gene")	=HYPERLINK("http://genome.ucsc.edu/cgi-bin/hgTracks?db=ce11&position=chrI%3A840624%2D842747&simpleRepeat=pack")
chrI	ZC123.4a.e10	841746	841976	230	0	0	0	=HYPERLINK("http://wormbase.org/db/get?name=WBGene00022519;class=Gene")	=HYPERLINK("http://genome.ucsc.edu/cgi-bin/hgTracks?db=ce11&position=chrI%3A840746%2D842976&simpleRepeat=pack")
chrI	ZC123.4a.e9	842546	842674	128	0	0	0	=HYPERLINK("http://wormbase.org/db/get?name=WBGene00022519;class=Gene")	=HYPERLINK("http://genome.ucsc.edu/cgi-bin/hgTracks?db=ce11&position=chrI%3A841546%2D843674&simpleRepeat=pack")
chrI	ZC123.4a.e8	842717	842861	144	0	0	0	=HYPERLINK("http://wormbase.org/db/get?name=WBGene00022519;class=Gene")	=HYPERLINK("http://genome.ucsc.edu/cgi-bin/hgTracks?db=ce11&position=chrI%3A841717%2D843861&simpleRepeat=pack")
chrI	ZC123.4a.e7	842915	843097	182	0	0	0	=HYPERLINK("http://wormbase.org/db/get?name=WBGene00022519;class=Gene")	=HYPERLINK("http://genome.ucsc.edu/cgi-bin/hgTracks?db=ce11&position=chrI%3A841915%2D844097&simpleRepeat=pack")
chrI	ZC123.4c.e1	843713	844310	597	0	0	0	=HYPERLINK("http://wormbase.org/db/get?name=WBGene00022519;class=Gene")	=HYPERLINK("http://genome.ucsc.edu/cgi-bin/hgTracks?db=ce11&position=chrI%3A842713%2D845310&simpleRepeat=pack")
chrI	ZC123.4a.e10	841746	841976	230	0	0	0	=HYPERLINK("http://wormbase.org/db/get?name=WBGene00022519;class=Gene")	=HYPERLINK("http://genome.ucsc.edu/cgi-bin/hgTracks?db=ce11&position=chrI%3A840746%2D842976&simpleRepeat=pack")
chrI	ZC123.4a.e9	842546	842674	128	0	0	0	=HYPERLINK("http://wormbase.org/db/get?name=WBGene00022519;class=Gene")	=HYPERLINK("http://genome.ucsc.edu/cgi-bin/hgTracks?db=ce11&position=chrI%3A841546%2D843674&simpleRepeat=pack")
chrI	ZC123.4a.e8	842717	842861	144	0	0	0	=HYPERLINK("http://wormbase.org/db/get?name=WBGene00022519;class=Gene")	=HYPERLINK("http://genome.ucsc.edu/cgi-bin/hgTracks?db=ce11&position=chrI%3A841717%2D843861&simpleRepeat=pack")
chrI	ZC123.4a.e7	842915	843097	182	0	0	0	=HYPERLINK("http://wormbase.org/db/get?name=WBGene00022519;class=Gene")	=HYPERLINK("http://genome.ucsc.edu/cgi-bin/hgTracks?db=ce11&position=chrI%3A841915%2D844097&simpleRepeat=pack")
chrI	ZC123.4a.e6	843713	844012	299	0	0	0	=HYPERLINK("http://wormbase.org/db/get?name=WBGene00022519;class=Gene")	=HYPERLINK("http://genome.ucsc.edu/cgi-bin/hgTracks?db=ce11&position=chrI%3A842713%2D845012&simpleRepeat=pack")
chrI	ZC123.4a.e5	844061	844339	278	0	0	0	=HYPERLINK("http://wormbase.org/db/get?name=WBGene00022519;class=Gene")	=HYPERLINK("http://genome.ucsc.edu/cgi-bin/hgTracks?db=ce11&position=chrI%3A843061%2D845339&simpleRepeat=pack")
chrI	ZC123.4a.e4	845614	845761	147	0	0	0	=HYPERLINK("http://wormbase.org/db/get?name=WBGene00022519;class=Gene")	=HYPERLINK("http://genome.ucsc.edu/cgi-bin/hgTracks?db=ce11&position=chrI%3A844614%2D846761&simpleRepeat=pack")
chrI	ZC123.4a.e3	845930	845999	69	0	0	0	=HYPERLINK("http://wormbase.org/db/get?name=WBGene00022519;class=Gene")	=HYPERLINK("http://genome.ucsc.edu/cgi-bin/hgTracks?db=ce11&position=chrI%3A844930%2D846999&simpleRepeat=pack")
chrI	ZC123.4a.e2	846083	846142	59	0	0	0	=HYPERLINK("http://wormbase.org/db/get?name=WBGene00022519;class=Gene")	=HYPERLINK("http://genome.ucsc.edu/cgi-bin/hgTracks?db=ce11&position=chrI%3A845083%2D847142&simpleRepeat=pack")
chrI	ZC123.4a.e1	846596	846763	167	0	0	0	=HYPERLINK("http://wormbase.org/db/get?name=WBGene00022519;class=Gene")	=HYPERLINK("http://genome.ucsc.edu/cgi-bin/hgTracks?db=ce11&position=chrI%3A845596%2D847763&simpleRepeat=pack")
chrI	ZC123.4b.e8	842447	842674	227	0	0	0	=HYPERLINK("http://wormbase.org/db/get?name=WBGene00022519;class=Gene")	=HYPERLINK("http://genome.ucsc.edu/cgi-bin/hgTracks?db=ce11&position=chrI%3A841447%2D843674&simpleRepeat=pack")
chrI	ZC123.4a.e8	842717	842861	144	0	0	0	=HYPERLINK("http://wormbase.org/db/get?name=WBGene00022519;class=Gene")	=HYPERLINK("http://genome.ucsc.edu/cgi-bin/hgTracks?db=ce11&position=chrI%3A841717%2D843861&simpleRepeat=pack")
chrI	ZC123.4a.e7	842915	843097	182	0	0	0	=HYPERLINK("http://wormbase.org/db/get?name=WBGene00022519;class=Gene")	=HYPERLINK("http://genome.ucsc.edu/cgi-bin/hgTracks?db=ce11&position=chrI%3A841915%2D844097&simpleRepeat=pack")
chrI	ZC123.4b.e5	843713	844339	626	0	0	0	=HYPERLINK("http://wormbase.org/db/get?name=WBGene00022519;class=Gene")	=HYPERLINK("http://genome.ucsc.edu/cgi-bin/hgTracks?db=ce11&position=chrI%3A842713%2D845339&simpleRepeat=pack")
chrI	ZC123.4a.e4	845614	845761	147	0	0	0	=HYPERLINK("http://wormbase.org/db/get?name=WBGene00022519;class=Gene")	=HYPERLINK("http://genome.ucsc.edu/cgi-bin/hgTracks?db=ce11&position=chrI%3A844614%2D846761&simpleRepeat=pack")
chrI	ZC123.4a.e3	845930	845999	69	0	0	0	=HYPERLINK("http://wormbase.org/db/get?name=WBGene00022519;class=Gene")	=HYPERLINK("http://genome.ucsc.edu/cgi-bin/hgTracks?db=ce11&position=chrI%3A844930%2D846999&simpleRepeat=pack")
chrI	ZC123.4a.e2	846083	846142	59	0	0	0	=HYPERLINK("http://wormbase.org/db/get?name=WBGene00022519;class=Gene")	=HYPERLINK("http://genome.ucsc.edu/cgi-bin/hgTracks?db=ce11&position=chrI%3A845083%2D847142&simpleRepeat=pack")
chrI	ZC123.4a.e1	846596	846763	167	0	0	0	=HYPERLINK("http://wormbase.org/db/get?name=WBGene00022519;class=Gene")	=HYPERLINK("http://genome.ucsc.edu/cgi-bin/hgTracks?db=ce11&position=chrI%3A845596%2D847763&simpleRepeat=pack")
chrI	Y95B8A.17.e1	846171	846491	320	0	0	0	=HYPERLINK("http://wormbase.org/db/get?name=WBGene00202359;class=Gene")	=HYPERLINK("http://genome.ucsc.edu/cgi-bin/hgTracks?db=ce11&position=chrI%3A845171%2D847491&simpleRepeat=pack")
chrI	Y95B8A.8.e1	853451	853487	36	0	0	0	=HYPERLINK("http://wormbase.org/db/get?name=WBGene00022388;class=Gene")	=HYPERLINK("http://genome.ucsc.edu/cgi-bin/hgTracks?db=ce11&position=chrI%3A852451%2D854487&simpleRepeat=pack")
chrI	Y95B8A.8.e2	853561	853626	65	0	0	0	=HYPERLINK("http://wormbase.org/db/get?name=WBGene00022388;class=Gene")	=HYPERLINK("http://genome.ucsc.edu/cgi-bin/hgTracks?db=ce11&position=chrI%3A852561%2D854626&simpleRepeat=pack")
chrI	Y95B8A.8.e3	853697	853769	72	2	0	0	=HYPERLINK("http://wormbase.org/db/get?name=WBGene00022388;class=Gene")	=HYPERLINK("http://genome.ucsc.edu/cgi-bin/hgTracks?db=ce11&position=chrI%3A852697%2D854769&simpleRepeat=pack")
chrI	Y95B8A.8.e4	853828	853930	102	0	0	0	=HYPERLINK("http://wormbase.org/db/get?name=WBGene00022388;class=Gene")	=HYPERLINK("http://genome.ucsc.edu/cgi-bin/hgTracks?db=ce11&position=chrI%3A852828%2D854930&simpleRepeat=pack")
chrI	Y95B8A.8.e5	853986	854104	118	0	0	0	=HYPERLINK("http://wormbase.org/db/get?name=WBGene00022388;class=Gene")	=HYPERLINK("http://genome.ucsc.edu/cgi-bin/hgTracks?db=ce11&position=chrI%3A852986%2D855104&simpleRepeat=pack")
chrI	Y95B8A.8.e6	858489	858835	346	0	0	4	=HYPERLINK("http://wormbase.org/db/get?name=WBGene00022388;class=Gene")	=HYPERLINK("http://genome.ucsc.edu/cgi-bin/hgTracks?db=ce11&position=chrI%3A857489%2D859835&simpleRepeat=pack")
chrI	Y95B8A.8.e7	861486	861919	433	1	0	0	=HYPERLINK("http://wormbase.org/db/get?name=WBGene00022388;class=Gene")	=HYPERLINK("http://genome.ucsc.edu/cgi-bin/hgTracks?db=ce11&position=chrI%3A860486%2D862919&simpleRepeat=pack")
chrI	Y95B8A.8.e8	864404	864819	415	0	0	0	=HYPERLINK("http://wormbase.org/db/get?name=WBGene00022388;class=Gene")	=HYPERLINK("http://genome.ucsc.edu/cgi-bin/hgTracks?db=ce11&position=chrI%3A863404%2D865819&simpleRepeat=pack")
chrI	Y95B8A.8.e9	865731	865934	203	0	0	0	=HYPERLINK("http://wormbase.org/db/get?name=WBGene00022388;class=Gene")	=HYPERLINK("http://genome.ucsc.edu/cgi-bin/hgTracks?db=ce11&position=chrI%3A864731%2D866934&simpleRepeat=pack")
chrI	Y95B8A.8.e10	866763	866858	95	0	0	0	=HYPERLINK("http://wormbase.org/db/get?name=WBGene00022388;class=Gene")	=HYPERLINK("http://genome.ucsc.edu/cgi-bin/hgTracks?db=ce11&position=chrI%3A865763%2D867858&simpleRepeat=pack")
chrI	Y95B8A.8.e11	868610	868721	111	0	0	0	=HYPERLINK("http://wormbase.org/db/get?name=WBGene00022388;class=Gene")	=HYPERLINK("http://genome.ucsc.edu/cgi-bin/hgTracks?db=ce11&position=chrI%3A867610%2D869721&simpleRepeat=pack")
chrI	Y95B8A.8.e12	870194	870324	130	0	0	0	=HYPERLINK("http://wormbase.org/db/get?name=WBGene00022388;class=Gene")	=HYPERLINK("http://genome.ucsc.edu/cgi-bin/hgTracks?db=ce11&position=chrI%3A869194%2D871324&simpleRepeat=pack")
chrI	Y95B8A.8.e13	871654	871947	293	0	0	0	=HYPERLINK("http://wormbase.org/db/get?name=WBGene00022388;class=Gene")	=HYPERLINK("http://genome.ucsc.edu/cgi-bin/hgTracks?db=ce11&position=chrI%3A870654%2D872947&simpleRepeat=pack")
chrI	Y95B8A.10a.e10	872768	873626	858	0	0	0	=HYPERLINK("http://wormbase.org/db/get?name=WBGene00022389;class=Gene")	=HYPERLINK("http://genome.ucsc.edu/cgi-bin/hgTracks?db=ce11&position=chrI%3A871768%2D874626&simpleRepeat=pack")
chrI	Y95B8A.10a.e9	874649	874742	93	0	0	0	=HYPERLINK("http://wormbase.org/db/get?name=WBGene00022389;class=Gene")	=HYPERLINK("http://genome.ucsc.edu/cgi-bin/hgTracks?db=ce11&position=chrI%3A873649%2D875742&simpleRepeat=pack")
chrI	Y95B8A.10a.e8	875521	876649	1128	2	0	0	=HYPERLINK("http://wormbase.org/db/get?name=WBGene00022389;class=Gene")	=HYPERLINK("http://genome.ucsc.edu/cgi-bin/hgTracks?db=ce11&position=chrI%3A874521%2D877649&simpleRepeat=pack")
chrI	Y95B8A.10a.e7	877706	877914	208	0	0	0	=HYPERLINK("http://wormbase.org/db/get?name=WBGene00022389;class=Gene")	=HYPERLINK("http://genome.ucsc.edu/cgi-bin/hgTracks?db=ce11&position=chrI%3A876706%2D878914&simpleRepeat=pack")
chrI	Y95B8A.10a.e6	878217	878318	101	0	0	0	=HYPERLINK("http://wormbase.org/db/get?name=WBGene00022389;class=Gene")	=HYPERLINK("http://genome.ucsc.edu/cgi-bin/hgTracks?db=ce11&position=chrI%3A877217%2D879318&simpleRepeat=pack")
chrI	Y95B8A.10a.e5	878406	878457	51	0	0	0	=HYPERLINK("http://wormbase.org/db/get?name=WBGene00022389;class=Gene")	=HYPERLINK("http://genome.ucsc.edu/cgi-bin/hgTracks?db=ce11&position=chrI%3A877406%2D879457&simpleRepeat=pack")
chrI	Y95B8A.10a.e4	879483	879536	53	0	0	0	=HYPERLINK("http://wormbase.org/db/get?name=WBGene00022389;class=Gene")	=HYPERLINK("http://genome.ucsc.edu/cgi-bin/hgTracks?db=ce11&position=chrI%3A878483%2D880536&simpleRepeat=pack")
chrI	Y95B8A.10a.e3	879592	879671	79	0	0	0	=HYPERLINK("http://wormbase.org/db/get?name=WBGene00022389;class=Gene")	=HYPERLINK("http://genome.ucsc.edu/cgi-bin/hgTracks?db=ce11&position=chrI%3A878592%2D880671&simpleRepeat=pack")
chrI	Y95B8A.10a.e2	881109	881201	92	0	0	0	=HYPERLINK("http://wormbase.org/db/get?name=WBGene00022389;class=Gene")	=HYPERLINK("http://genome.ucsc.edu/cgi-bin/hgTracks?db=ce11&position=chrI%3A880109%2D882201&simpleRepeat=pack")
chrI	Y95B8A.10a.e1	882390	882713	323	0	0	0	=HYPERLINK("http://wormbase.org/db/get?name=WBGene00022389;class=Gene")	=HYPERLINK("http://genome.ucsc.edu/cgi-bin/hgTracks?db=ce11&position=chrI%3A881390%2D883713&simpleRepeat=pack")
chrI	Y95B8A.10c.e4	873481	873626	145	0	0	0	=HYPERLINK("http://wormbase.org/db/get?name=WBGene00022389;class=Gene")	=HYPERLINK("http://genome.ucsc.edu/cgi-bin/hgTracks?db=ce11&position=chrI%3A872481%2D874626&simpleRepeat=pack")
chrI	Y95B8A.10a.e9	874649	874742	93	0	0	0	=HYPERLINK("http://wormbase.org/db/get?name=WBGene00022389;class=Gene")	=HYPERLINK("http://genome.ucsc.edu/cgi-bin/hgTracks?db=ce11&position=chrI%3A873649%2D875742&simpleRepeat=pack")
chrI	Y95B8A.10a.e8	875521	876649	1128	0	0	0	=HYPERLINK("http://wormbase.org/db/get?name=WBGene00022389;class=Gene")	=HYPERLINK("http://genome.ucsc.edu/cgi-bin/hgTracks?db=ce11&position=chrI%3A874521%2D877649&simpleRepeat=pack")
chrI	Y95B8A.10c.e1	877706	877797	91	0	0	0	=HYPERLINK("http://wormbase.org/db/get?name=WBGene00022389;class=Gene")	=HYPERLINK("http://genome.ucsc.edu/cgi-bin/hgTracks?db=ce11&position=chrI%3A876706%2D878797&simpleRepeat=pack")
chrI	Y95B8A.10b.e8	875071	876649	1578	0	0	0	=HYPERLINK("http://wormbase.org/db/get?name=WBGene00022389;class=Gene")	=HYPERLINK("http://genome.ucsc.edu/cgi-bin/hgTracks?db=ce11&position=chrI%3A874071%2D877649&simpleRepeat=pack")
chrI	Y95B8A.10a.e7	877706	877914	208	0	0	0	=HYPERLINK("http://wormbase.org/db/get?name=WBGene00022389;class=Gene")	=HYPERLINK("http://genome.ucsc.edu/cgi-bin/hgTracks?db=ce11&position=chrI%3A876706%2D878914&simpleRepeat=pack")
chrI	Y95B8A.10a.e6	878217	878318	101	0	0	0	=HYPERLINK("http://wormbase.org/db/get?name=WBGene00022389;class=Gene")	=HYPERLINK("http://genome.ucsc.edu/cgi-bin/hgTracks?db=ce11&position=chrI%3A877217%2D879318&simpleRepeat=pack")
chrI	Y95B8A.10a.e5	878406	878457	51	0	0	0	=HYPERLINK("http://wormbase.org/db/get?name=WBGene00022389;class=Gene")	=HYPERLINK("http://genome.ucsc.edu/cgi-bin/hgTracks?db=ce11&position=chrI%3A877406%2D879457&simpleRepeat=pack")
chrI	Y95B8A.10a.e4	879483	879536	53	0	0	0	=HYPERLINK("http://wormbase.org/db/get?name=WBGene00022389;class=Gene")	=HYPERLINK("http://genome.ucsc.edu/cgi-bin/hgTracks?db=ce11&position=chrI%3A878483%2D880536&simpleRepeat=pack")
chrI	Y95B8A.10a.e3	879592	879671	79	0	0	0	=HYPERLINK("http://wormbase.org/db/get?name=WBGene00022389;class=Gene")	=HYPERLINK("http://genome.ucsc.edu/cgi-bin/hgTracks?db=ce11&position=chrI%3A878592%2D880671&simpleRepeat=pack")
chrI	Y95B8A.10a.e2	881109	881201	92	0	0	0	=HYPERLINK("http://wormbase.org/db/get?name=WBGene00022389;class=Gene")	=HYPERLINK("http://genome.ucsc.edu/cgi-bin/hgTracks?db=ce11&position=chrI%3A880109%2D882201&simpleRepeat=pack")
chrI	Y95B8A.10a.e1	882390	882713	323	0	0	0	=HYPERLINK("http://wormbase.org/db/get?name=WBGene00022389;class=Gene")	=HYPERLINK("http://genome.ucsc.edu/cgi-bin/hgTracks?db=ce11&position=chrI%3A881390%2D883713&simpleRepeat=pack")
chrI	Y95B8A.6c.e1	882918	883164	246	0	0	0	=HYPERLINK("http://wormbase.org/db/get?name=WBGene00022386;class=Gene")	=HYPERLINK("http://genome.ucsc.edu/cgi-bin/hgTracks?db=ce11&position=chrI%3A881918%2D884164&simpleRepeat=pack")
chrI	Y95B8A.6c.e2	884904	885040	136	0	0	0	=HYPERLINK("http://wormbase.org/db/get?name=WBGene00022386;class=Gene")	=HYPERLINK("http://genome.ucsc.edu/cgi-bin/hgTracks?db=ce11&position=chrI%3A883904%2D886040&simpleRepeat=pack")
chrI	Y95B8A.6c.e3	886507	886707	200	0	0	0	=HYPERLINK("http://wormbase.org/db/get?name=WBGene00022386;class=Gene")	=HYPERLINK("http://genome.ucsc.edu/cgi-bin/hgTracks?db=ce11&position=chrI%3A885507%2D887707&simpleRepeat=pack")
chrI	Y95B8A.6d.e4	887880	888066	186	0	0	0	=HYPERLINK("http://wormbase.org/db/get?name=WBGene00022386;class=Gene")	=HYPERLINK("http://genome.ucsc.edu/cgi-bin/hgTracks?db=ce11&position=chrI%3A886880%2D889066&simpleRepeat=pack")
chrI	Y95B8A.6c.e1	882918	883164	246	0	0	0	=HYPERLINK("http://wormbase.org/db/get?name=WBGene00022386;class=Gene")	=HYPERLINK("http://genome.ucsc.edu/cgi-bin/hgTracks?db=ce11&position=chrI%3A881918%2D884164&simpleRepeat=pack")
chrI	Y95B8A.6c.e2	884904	885040	136	0	0	0	=HYPERLINK("http://wormbase.org/db/get?name=WBGene00022386;class=Gene")	=HYPERLINK("http://genome.ucsc.edu/cgi-bin/hgTracks?db=ce11&position=chrI%3A883904%2D886040&simpleRepeat=pack")
chrI	Y95B8A.6c.e3	886507	886707	200	0	0	0	=HYPERLINK("http://wormbase.org/db/get?name=WBGene00022386;class=Gene")	=HYPERLINK("http://genome.ucsc.edu/cgi-bin/hgTracks?db=ce11&position=chrI%3A885507%2D887707&simpleRepeat=pack")
chrI	Y95B8A.6a.1.e3	887880	888058	178	0	0	0	=HYPERLINK("http://wormbase.org/db/get?name=WBGene00022386;class=Gene")	=HYPERLINK("http://genome.ucsc.edu/cgi-bin/hgTracks?db=ce11&position=chrI%3A886880%2D889058&simpleRepeat=pack")
chrI	Y95B8A.6a.1.e4	888150	888346	196	0	0	0	=HYPERLINK("http://wormbase.org/db/get?name=WBGene00022386;class=Gene")	=HYPERLINK("http://genome.ucsc.edu/cgi-bin/hgTracks?db=ce11&position=chrI%3A887150%2D889346&simpleRepeat=pack")
chrI	Y95B8A.6a.1.e5	889674	890194	520	0	0	0	=HYPERLINK("http://wormbase.org/db/get?name=WBGene00022386;class=Gene")	=HYPERLINK("http://genome.ucsc.edu/cgi-bin/hgTracks?db=ce11&position=chrI%3A888674%2D891194&simpleRepeat=pack")
chrI	Y95B8A.6a.1.e1	884899	885040	141	0	0	0	=HYPERLINK("http://wormbase.org/db/get?name=WBGene00022386;class=Gene")	=HYPERLINK("http://genome.ucsc.edu/cgi-bin/hgTracks?db=ce11&position=chrI%3A883899%2D886040&simpleRepeat=pack")
chrI	Y95B8A.6a.1.e2	886507	886707	200	0	0	0	=HYPERLINK("http://wormbase.org/db/get?name=WBGene00022386;class=Gene")	=HYPERLINK("http://genome.ucsc.edu/cgi-bin/hgTracks?db=ce11&position=chrI%3A885507%2D887707&simpleRepeat=pack")
chrI	Y95B8A.6a.1.e3	887880	888058	178	0	0	0	=HYPERLINK("http://wormbase.org/db/get?name=WBGene00022386;class=Gene")	=HYPERLINK("http://genome.ucsc.edu/cgi-bin/hgTracks?db=ce11&position=chrI%3A886880%2D889058&simpleRepeat=pack")
chrI	Y95B8A.6a.1.e4	888150	888346	196	0	0	0	=HYPERLINK("http://wormbase.org/db/get?name=WBGene00022386;class=Gene")	=HYPERLINK("http://genome.ucsc.edu/cgi-bin/hgTracks?db=ce11&position=chrI%3A887150%2D889346&simpleRepeat=pack")
chrI	Y95B8A.6a.1.e5	889674	890194	520	0	0	0	=HYPERLINK("http://wormbase.org/db/get?name=WBGene00022386;class=Gene")	=HYPERLINK("http://genome.ucsc.edu/cgi-bin/hgTracks?db=ce11&position=chrI%3A888674%2D891194&simpleRepeat=pack")
chrI	Y95B8A.6a.1.e1	884899	885040	141	0	0	0	=HYPERLINK("http://wormbase.org/db/get?name=WBGene00022386;class=Gene")	=HYPERLINK("http://genome.ucsc.edu/cgi-bin/hgTracks?db=ce11&position=chrI%3A883899%2D886040&simpleRepeat=pack")
chrI	Y95B8A.6b.2.e2	886507	886707	200	0	0	0	=HYPERLINK("http://wormbase.org/db/get?name=WBGene00022386;class=Gene")	=HYPERLINK("http://genome.ucsc.edu/cgi-bin/hgTracks?db=ce11&position=chrI%3A885507%2D887707&simpleRepeat=pack")
chrI	Y95B8A.6b.2.e3	887880	888058	178	0	0	0	=HYPERLINK("http://wormbase.org/db/get?name=WBGene00022386;class=Gene")	=HYPERLINK("http://genome.ucsc.edu/cgi-bin/hgTracks?db=ce11&position=chrI%3A886880%2D889058&simpleRepeat=pack")
chrI	Y95B8A.6b.2.e4	888150	888346	196	0	0	0	=HYPERLINK("http://wormbase.org/db/get?name=WBGene00022386;class=Gene")	=HYPERLINK("http://genome.ucsc.edu/cgi-bin/hgTracks?db=ce11&position=chrI%3A887150%2D889346&simpleRepeat=pack")
chrI	Y95B8A.6a.1.e5	889674	890194	520	0	0	0	=HYPERLINK("http://wormbase.org/db/get?name=WBGene00022386;class=Gene")	=HYPERLINK("http://genome.ucsc.edu/cgi-bin/hgTracks?db=ce11&position=chrI%3A888674%2D891194&simpleRepeat=pack")
chrI	Y95B8A.6a.2.e1	886211	886707	496	0	0	0	=HYPERLINK("http://wormbase.org/db/get?name=WBGene00022386;class=Gene")	=HYPERLINK("http://genome.ucsc.edu/cgi-bin/hgTracks?db=ce11&position=chrI%3A885211%2D887707&simpleRepeat=pack")
chrI	Y95B8A.6a.1.e3	887880	888058	178	0	0	0	=HYPERLINK("http://wormbase.org/db/get?name=WBGene00022386;class=Gene")	=HYPERLINK("http://genome.ucsc.edu/cgi-bin/hgTracks?db=ce11&position=chrI%3A886880%2D889058&simpleRepeat=pack")
chrI	Y95B8A.6a.1.e4	888150	888346	196	0	0	0	=HYPERLINK("http://wormbase.org/db/get?name=WBGene00022386;class=Gene")	=HYPERLINK("http://genome.ucsc.edu/cgi-bin/hgTracks?db=ce11&position=chrI%3A887150%2D889346&simpleRepeat=pack")
chrI	Y95B8A.6a.1.e5	889674	890194	520	0	0	0	=HYPERLINK("http://wormbase.org/db/get?name=WBGene00022386;class=Gene")	=HYPERLINK("http://genome.ucsc.edu/cgi-bin/hgTracks?db=ce11&position=chrI%3A888674%2D891194&simpleRepeat=pack")
chrI	Y95B8A.6b.1.e1	887839	888346	507	0	0	0	=HYPERLINK("http://wormbase.org/db/get?name=WBGene00022386;class=Gene")	=HYPERLINK("http://genome.ucsc.edu/cgi-bin/hgTracks?db=ce11&position=chrI%3A886839%2D889346&simpleRepeat=pack")
chrI	Y95B8A.6a.1.e5	889674	890194	520	0	0	0	=HYPERLINK("http://wormbase.org/db/get?name=WBGene00022386;class=Gene")	=HYPERLINK("http://genome.ucsc.edu/cgi-bin/hgTracks?db=ce11&position=chrI%3A888674%2D891194&simpleRepeat=pack")
chrI	Y95B8A.11a.e11	889932	890006	74	0	0	0	=HYPERLINK("http://wormbase.org/db/get?name=WBGene00022390;class=Gene")	=HYPERLINK("http://genome.ucsc.edu/cgi-bin/hgTracks?db=ce11&position=chrI%3A888932%2D891006&simpleRepeat=pack")
chrI	Y95B8A.11a.e10	890110	890179	69	0	0	0	=HYPERLINK("http://wormbase.org/db/get?name=WBGene00022390;class=Gene")	=HYPERLINK("http://genome.ucsc.edu/cgi-bin/hgTracks?db=ce11&position=chrI%3A889110%2D891179&simpleRepeat=pack")
chrI	Y95B8A.11a.e9	890437	890511	74	0	0	0	=HYPERLINK("http://wormbase.org/db/get?name=WBGene00022390;class=Gene")	=HYPERLINK("http://genome.ucsc.edu/cgi-bin/hgTracks?db=ce11&position=chrI%3A889437%2D891511&simpleRepeat=pack")
chrI	Y95B8A.11a.e8	891322	891401	79	0	0	55	=HYPERLINK("http://wormbase.org/db/get?name=WBGene00022390;class=Gene")	=HYPERLINK("http://genome.ucsc.edu/cgi-bin/hgTracks?db=ce11&position=chrI%3A890322%2D892401&simpleRepeat=pack")
chrI	Y95B8A.11c.e1	891604	891627	23	0	0	0	=HYPERLINK("http://wormbase.org/db/get?name=WBGene00022390;class=Gene")	=HYPERLINK("http://genome.ucsc.edu/cgi-bin/hgTracks?db=ce11&position=chrI%3A890604%2D892627&simpleRepeat=pack")
chrI	Y95B8A.11a.e11	889932	890006	74	0	0	0	=HYPERLINK("http://wormbase.org/db/get?name=WBGene00022390;class=Gene")	=HYPERLINK("http://genome.ucsc.edu/cgi-bin/hgTracks?db=ce11&position=chrI%3A888932%2D891006&simpleRepeat=pack")
chrI	Y95B8A.11a.e10	890110	890179	69	0	0	0	=HYPERLINK("http://wormbase.org/db/get?name=WBGene00022390;class=Gene")	=HYPERLINK("http://genome.ucsc.edu/cgi-bin/hgTracks?db=ce11&position=chrI%3A889110%2D891179&simpleRepeat=pack")
chrI	Y95B8A.11a.e9	890437	890511	74	0	0	0	=HYPERLINK("http://wormbase.org/db/get?name=WBGene00022390;class=Gene")	=HYPERLINK("http://genome.ucsc.edu/cgi-bin/hgTracks?db=ce11&position=chrI%3A889437%2D891511&simpleRepeat=pack")
chrI	Y95B8A.11a.e8	891322	891401	79	0	0	0	=HYPERLINK("http://wormbase.org/db/get?name=WBGene00022390;class=Gene")	=HYPERLINK("http://genome.ucsc.edu/cgi-bin/hgTracks?db=ce11&position=chrI%3A890322%2D892401&simpleRepeat=pack")
chrI	Y95B8A.11a.e7	891604	891702	98	0	0	0	=HYPERLINK("http://wormbase.org/db/get?name=WBGene00022390;class=Gene")	=HYPERLINK("http://genome.ucsc.edu/cgi-bin/hgTracks?db=ce11&position=chrI%3A890604%2D892702&simpleRepeat=pack")
chrI	Y95B8A.11a.e6	892181	892274	93	0	0	0	=HYPERLINK("http://wormbase.org/db/get?name=WBGene00022390;class=Gene")	=HYPERLINK("http://genome.ucsc.edu/cgi-bin/hgTracks?db=ce11&position=chrI%3A891181%2D893274&simpleRepeat=pack")
chrI	Y95B8A.11a.e5	892427	892506	79	0	0	0	=HYPERLINK("http://wormbase.org/db/get?name=WBGene00022390;class=Gene")	=HYPERLINK("http://genome.ucsc.edu/cgi-bin/hgTracks?db=ce11&position=chrI%3A891427%2D893506&simpleRepeat=pack")
chrI	Y95B8A.11a.e4	892564	892746	182	0	0	0	=HYPERLINK("http://wormbase.org/db/get?name=WBGene00022390;class=Gene")	=HYPERLINK("http://genome.ucsc.edu/cgi-bin/hgTracks?db=ce11&position=chrI%3A891564%2D893746&simpleRepeat=pack")
chrI	Y95B8A.11a.e3	894502	894629	127	0	0	0	=HYPERLINK("http://wormbase.org/db/get?name=WBGene00022390;class=Gene")	=HYPERLINK("http://genome.ucsc.edu/cgi-bin/hgTracks?db=ce11&position=chrI%3A893502%2D895629&simpleRepeat=pack")
chrI	Y95B8A.11a.e2	894682	894863	181	0	0	0	=HYPERLINK("http://wormbase.org/db/get?name=WBGene00022390;class=Gene")	=HYPERLINK("http://genome.ucsc.edu/cgi-bin/hgTracks?db=ce11&position=chrI%3A893682%2D895863&simpleRepeat=pack")
chrI	Y95B8A.11a.e1	894924	895099	175	0	0	0	=HYPERLINK("http://wormbase.org/db/get?name=WBGene00022390;class=Gene")	=HYPERLINK("http://genome.ucsc.edu/cgi-bin/hgTracks?db=ce11&position=chrI%3A893924%2D896099&simpleRepeat=pack")
chrI	Y95B8A.11a.e11	889932	890006	74	0	0	0	=HYPERLINK("http://wormbase.org/db/get?name=WBGene00022390;class=Gene")	=HYPERLINK("http://genome.ucsc.edu/cgi-bin/hgTracks?db=ce11&position=chrI%3A888932%2D891006&simpleRepeat=pack")
chrI	Y95B8A.11a.e10	890110	890179	69	0	0	0	=HYPERLINK("http://wormbase.org/db/get?name=WBGene00022390;class=Gene")	=HYPERLINK("http://genome.ucsc.edu/cgi-bin/hgTracks?db=ce11&position=chrI%3A889110%2D891179&simpleRepeat=pack")
chrI	Y95B8A.11a.e9	890437	890511	74	0	0	0	=HYPERLINK("http://wormbase.org/db/get?name=WBGene00022390;class=Gene")	=HYPERLINK("http://genome.ucsc.edu/cgi-bin/hgTracks?db=ce11&position=chrI%3A889437%2D891511&simpleRepeat=pack")
chrI	Y95B8A.11a.e8	891322	891401	79	0	0	0	=HYPERLINK("http://wormbase.org/db/get?name=WBGene00022390;class=Gene")	=HYPERLINK("http://genome.ucsc.edu/cgi-bin/hgTracks?db=ce11&position=chrI%3A890322%2D892401&simpleRepeat=pack")
chrI	Y95B8A.11a.e7	891604	891702	98	0	0	0	=HYPERLINK("http://wormbase.org/db/get?name=WBGene00022390;class=Gene")	=HYPERLINK("http://genome.ucsc.edu/cgi-bin/hgTracks?db=ce11&position=chrI%3A890604%2D892702&simpleRepeat=pack")
chrI	Y95B8A.11a.e6	892181	892274	93	0	0	0	=HYPERLINK("http://wormbase.org/db/get?name=WBGene00022390;class=Gene")	=HYPERLINK("http://genome.ucsc.edu/cgi-bin/hgTracks?db=ce11&position=chrI%3A891181%2D893274&simpleRepeat=pack")
chrI	Y95B8A.11a.e5	892427	892506	79	0	0	0	=HYPERLINK("http://wormbase.org/db/get?name=WBGene00022390;class=Gene")	=HYPERLINK("http://genome.ucsc.edu/cgi-bin/hgTracks?db=ce11&position=chrI%3A891427%2D893506&simpleRepeat=pack")
chrI	Y95B8A.11a.e4	892564	892746	182	0	0	0	=HYPERLINK("http://wormbase.org/db/get?name=WBGene00022390;class=Gene")	=HYPERLINK("http://genome.ucsc.edu/cgi-bin/hgTracks?db=ce11&position=chrI%3A891564%2D893746&simpleRepeat=pack")
chrI	Y95B8A.11a.e3	894502	894629	127	0	0	0	=HYPERLINK("http://wormbase.org/db/get?name=WBGene00022390;class=Gene")	=HYPERLINK("http://genome.ucsc.edu/cgi-bin/hgTracks?db=ce11&position=chrI%3A893502%2D895629&simpleRepeat=pack")
chrI	Y95B8A.11b.e2	894682	894854	172	0	0	0	=HYPERLINK("http://wormbase.org/db/get?name=WBGene00022390;class=Gene")	=HYPERLINK("http://genome.ucsc.edu/cgi-bin/hgTracks?db=ce11&position=chrI%3A893682%2D895854&simpleRepeat=pack")
chrI	Y95B8A.11a.e1	894924	895099	175	0	0	0	=HYPERLINK("http://wormbase.org/db/get?name=WBGene00022390;class=Gene")	=HYPERLINK("http://genome.ucsc.edu/cgi-bin/hgTracks?db=ce11&position=chrI%3A893924%2D896099&simpleRepeat=pack")
chrI	Y95B8A.5a.e1	897286	897355	69	0	0	0	=HYPERLINK("http://wormbase.org/db/get?name=WBGene00001678;class=Gene")	=HYPERLINK("http://genome.ucsc.edu/cgi-bin/hgTracks?db=ce11&position=chrI%3A896286%2D898355&simpleRepeat=pack")
chrI	Y95B8A.5a.e2	898179	898349	170	0	0	0	=HYPERLINK("http://wormbase.org/db/get?name=WBGene00001678;class=Gene")	=HYPERLINK("http://genome.ucsc.edu/cgi-bin/hgTracks?db=ce11&position=chrI%3A897179%2D899349&simpleRepeat=pack")
chrI	Y95B8A.5a.e3	900613	900800	187	0	0	0	=HYPERLINK("http://wormbase.org/db/get?name=WBGene00001678;class=Gene")	=HYPERLINK("http://genome.ucsc.edu/cgi-bin/hgTracks?db=ce11&position=chrI%3A899613%2D901800&simpleRepeat=pack")
chrI	Y95B8A.5a.e4	903103	903190	87	0	0	0	=HYPERLINK("http://wormbase.org/db/get?name=WBGene00001678;class=Gene")	=HYPERLINK("http://genome.ucsc.edu/cgi-bin/hgTracks?db=ce11&position=chrI%3A902103%2D904190&simpleRepeat=pack")
chrI	Y95B8A.5a.e5	903253	903329	76	0	0	0	=HYPERLINK("http://wormbase.org/db/get?name=WBGene00001678;class=Gene")	=HYPERLINK("http://genome.ucsc.edu/cgi-bin/hgTracks?db=ce11&position=chrI%3A902253%2D904329&simpleRepeat=pack")
chrI	Y95B8A.5a.e6	903382	903511	129	0	0	0	=HYPERLINK("http://wormbase.org/db/get?name=WBGene00001678;class=Gene")	=HYPERLINK("http://genome.ucsc.edu/cgi-bin/hgTracks?db=ce11&position=chrI%3A902382%2D904511&simpleRepeat=pack")
chrI	Y95B8A.5a.e7	904611	904844	233	2	0	0	=HYPERLINK("http://wormbase.org/db/get?name=WBGene00001678;class=Gene")	=HYPERLINK("http://genome.ucsc.edu/cgi-bin/hgTracks?db=ce11&position=chrI%3A903611%2D905844&simpleRepeat=pack")
chrI	Y95B8A.5a.e8	905734	906004	270	0	0	0	=HYPERLINK("http://wormbase.org/db/get?name=WBGene00001678;class=Gene")	=HYPERLINK("http://genome.ucsc.edu/cgi-bin/hgTracks?db=ce11&position=chrI%3A904734%2D907004&simpleRepeat=pack")
chrI	Y95B8A.5b.e1	903485	903511	26	0	0	0	=HYPERLINK("http://wormbase.org/db/get?name=WBGene00001678;class=Gene")	=HYPERLINK("http://genome.ucsc.edu/cgi-bin/hgTracks?db=ce11&position=chrI%3A902485%2D904511&simpleRepeat=pack")
chrI	Y95B8A.5a.e7	904611	904844	233	0	0	0	=HYPERLINK("http://wormbase.org/db/get?name=WBGene00001678;class=Gene")	=HYPERLINK("http://genome.ucsc.edu/cgi-bin/hgTracks?db=ce11&position=chrI%3A903611%2D905844&simpleRepeat=pack")
chrI	Y95B8A.5a.e8	905734	906004	270	0	0	0	=HYPERLINK("http://wormbase.org/db/get?name=WBGene00001678;class=Gene")	=HYPERLINK("http://genome.ucsc.edu/cgi-bin/hgTracks?db=ce11&position=chrI%3A904734%2D907004&simpleRepeat=pack")
chrI	Y95B8A.5c.e1	904617	904844	227	0	0	0	=HYPERLINK("http://wormbase.org/db/get?name=WBGene00001678;class=Gene")	=HYPERLINK("http://genome.ucsc.edu/cgi-bin/hgTracks?db=ce11&position=chrI%3A903617%2D905844&simpleRepeat=pack")
chrI	Y95B8A.5a.e8	905734	906004	270	0	0	0	=HYPERLINK("http://wormbase.org/db/get?name=WBGene00001678;class=Gene")	=HYPERLINK("http://genome.ucsc.edu/cgi-bin/hgTracks?db=ce11&position=chrI%3A904734%2D907004&simpleRepeat=pack")
chrI	Y95B8A.18.e1	906339	906481	142	0	0	0	=HYPERLINK("http://wormbase.org/db/get?name=WBGene00220217;class=Gene")	=HYPERLINK("http://genome.ucsc.edu/cgi-bin/hgTracks?db=ce11&position=chrI%3A905339%2D907481&simpleRepeat=pack")
chrI	Y95B8A.4.e1	907465	907559	94	1	0	0	=HYPERLINK("http://wormbase.org/db/get?name=WBGene00022385;class=Gene")	=HYPERLINK("http://genome.ucsc.edu/cgi-bin/hgTracks?db=ce11&position=chrI%3A906465%2D908559&simpleRepeat=pack")
chrI	Y95B8A.4.e2	909242	909420	178	0	0	0	=HYPERLINK("http://wormbase.org/db/get?name=WBGene00022385;class=Gene")	=HYPERLINK("http://genome.ucsc.edu/cgi-bin/hgTracks?db=ce11&position=chrI%3A908242%2D910420&simpleRepeat=pack")
chrI	Y95B8A.4.e3	909680	909840	160	4	0	0	=HYPERLINK("http://wormbase.org/db/get?name=WBGene00022385;class=Gene")	=HYPERLINK("http://genome.ucsc.edu/cgi-bin/hgTracks?db=ce11&position=chrI%3A908680%2D910840&simpleRepeat=pack")
chrI	Y95B8A.4.e4	909891	910133	242	0	0	0	=HYPERLINK("http://wormbase.org/db/get?name=WBGene00022385;class=Gene")	=HYPERLINK("http://genome.ucsc.edu/cgi-bin/hgTracks?db=ce11&position=chrI%3A908891%2D911133&simpleRepeat=pack")
chrI	Y95B8A.4.e5	910941	911189	248	0	0	0	=HYPERLINK("http://wormbase.org/db/get?name=WBGene00022385;class=Gene")	=HYPERLINK("http://genome.ucsc.edu/cgi-bin/hgTracks?db=ce11&position=chrI%3A909941%2D912189&simpleRepeat=pack")
chrI	Y95B8A.12a.e11	912415	912573	158	0	0	0	=HYPERLINK("http://wormbase.org/db/get?name=WBGene00022391;class=Gene")	=HYPERLINK("http://genome.ucsc.edu/cgi-bin/hgTracks?db=ce11&position=chrI%3A911415%2D913573&simpleRepeat=pack")
chrI	Y95B8A.12a.e10	912625	912826	201	0	0	0	=HYPERLINK("http://wormbase.org/db/get?name=WBGene00022391;class=Gene")	=HYPERLINK("http://genome.ucsc.edu/cgi-bin/hgTracks?db=ce11&position=chrI%3A911625%2D913826&simpleRepeat=pack")
chrI	Y95B8A.12a.e9	914002	914110	108	0	0	0	=HYPERLINK("http://wormbase.org/db/get?name=WBGene00022391;class=Gene")	=HYPERLINK("http://genome.ucsc.edu/cgi-bin/hgTracks?db=ce11&position=chrI%3A913002%2D915110&simpleRepeat=pack")
chrI	Y95B8A.12a.e8	914164	914349	185	0	0	0	=HYPERLINK("http://wormbase.org/db/get?name=WBGene00022391;class=Gene")	=HYPERLINK("http://genome.ucsc.edu/cgi-bin/hgTracks?db=ce11&position=chrI%3A913164%2D915349&simpleRepeat=pack")
chrI	Y95B8A.12a.e7	914408	914818	410	0	0	0	=HYPERLINK("http://wormbase.org/db/get?name=WBGene00022391;class=Gene")	=HYPERLINK("http://genome.ucsc.edu/cgi-bin/hgTracks?db=ce11&position=chrI%3A913408%2D915818&simpleRepeat=pack")
chrI	Y95B8A.12a.e6	915980	916079	99	0	0	0	=HYPERLINK("http://wormbase.org/db/get?name=WBGene00022391;class=Gene")	=HYPERLINK("http://genome.ucsc.edu/cgi-bin/hgTracks?db=ce11&position=chrI%3A914980%2D917079&simpleRepeat=pack")
chrI	Y95B8A.12a.e5	916171	916406	235	0	0	0	=HYPERLINK("http://wormbase.org/db/get?name=WBGene00022391;class=Gene")	=HYPERLINK("http://genome.ucsc.edu/cgi-bin/hgTracks?db=ce11&position=chrI%3A915171%2D917406&simpleRepeat=pack")
chrI	Y95B8A.12a.e4	917211	917413	202	0	0	0	=HYPERLINK("http://wormbase.org/db/get?name=WBGene00022391;class=Gene")	=HYPERLINK("http://genome.ucsc.edu/cgi-bin/hgTracks?db=ce11&position=chrI%3A916211%2D918413&simpleRepeat=pack")
chrI	Y95B8A.12a.e2	918779	918995	216	0	0	0	=HYPERLINK("http://wormbase.org/db/get?name=WBGene00022391;class=Gene")	=HYPERLINK("http://genome.ucsc.edu/cgi-bin/hgTracks?db=ce11&position=chrI%3A917779%2D919995&simpleRepeat=pack")
chrI	Y95B8A.12b.e1	919093	919137	44	0	0	0	=HYPERLINK("http://wormbase.org/db/get?name=WBGene00022391;class=Gene")	=HYPERLINK("http://genome.ucsc.edu/cgi-bin/hgTracks?db=ce11&position=chrI%3A918093%2D920137&simpleRepeat=pack")
chrI	Y95B8A.12a.e11	912415	912573	158	0	0	0	=HYPERLINK("http://wormbase.org/db/get?name=WBGene00022391;class=Gene")	=HYPERLINK("http://genome.ucsc.edu/cgi-bin/hgTracks?db=ce11&position=chrI%3A911415%2D913573&simpleRepeat=pack")
chrI	Y95B8A.12a.e10	912625	912826	201	0	0	0	=HYPERLINK("http://wormbase.org/db/get?name=WBGene00022391;class=Gene")	=HYPERLINK("http://genome.ucsc.edu/cgi-bin/hgTracks?db=ce11&position=chrI%3A911625%2D913826&simpleRepeat=pack")
chrI	Y95B8A.12a.e9	914002	914110	108	0	0	0	=HYPERLINK("http://wormbase.org/db/get?name=WBGene00022391;class=Gene")	=HYPERLINK("http://genome.ucsc.edu/cgi-bin/hgTracks?db=ce11&position=chrI%3A913002%2D915110&simpleRepeat=pack")
chrI	Y95B8A.12a.e8	914164	914349	185	0	0	0	=HYPERLINK("http://wormbase.org/db/get?name=WBGene00022391;class=Gene")	=HYPERLINK("http://genome.ucsc.edu/cgi-bin/hgTracks?db=ce11&position=chrI%3A913164%2D915349&simpleRepeat=pack")
chrI	Y95B8A.12a.e7	914408	914818	410	2	0	0	=HYPERLINK("http://wormbase.org/db/get?name=WBGene00022391;class=Gene")	=HYPERLINK("http://genome.ucsc.edu/cgi-bin/hgTracks?db=ce11&position=chrI%3A913408%2D915818&simpleRepeat=pack")
chrI	Y95B8A.12a.e6	915980	916079	99	0	0	0	=HYPERLINK("http://wormbase.org/db/get?name=WBGene00022391;class=Gene")	=HYPERLINK("http://genome.ucsc.edu/cgi-bin/hgTracks?db=ce11&position=chrI%3A914980%2D917079&simpleRepeat=pack")
chrI	Y95B8A.12a.e5	916171	916406	235	0	0	0	=HYPERLINK("http://wormbase.org/db/get?name=WBGene00022391;class=Gene")	=HYPERLINK("http://genome.ucsc.edu/cgi-bin/hgTracks?db=ce11&position=chrI%3A915171%2D917406&simpleRepeat=pack")
chrI	Y95B8A.12a.e4	917211	917413	202	0	0	0	=HYPERLINK("http://wormbase.org/db/get?name=WBGene00022391;class=Gene")	=HYPERLINK("http://genome.ucsc.edu/cgi-bin/hgTracks?db=ce11&position=chrI%3A916211%2D918413&simpleRepeat=pack")
chrI	Y95B8A.12a.e3	917914	917937	23	0	0	0	=HYPERLINK("http://wormbase.org/db/get?name=WBGene00022391;class=Gene")	=HYPERLINK("http://genome.ucsc.edu/cgi-bin/hgTracks?db=ce11&position=chrI%3A916914%2D918937&simpleRepeat=pack")
chrI	Y95B8A.12a.e2	918779	918995	216	0	0	0	=HYPERLINK("http://wormbase.org/db/get?name=WBGene00022391;class=Gene")	=HYPERLINK("http://genome.ucsc.edu/cgi-bin/hgTracks?db=ce11&position=chrI%3A917779%2D919995&simpleRepeat=pack")
chrI	Y95B8A.12a.e1	919093	919147	54	0	0	0	=HYPERLINK("http://wormbase.org/db/get?name=WBGene00022391;class=Gene")	=HYPERLINK("http://genome.ucsc.edu/cgi-bin/hgTracks?db=ce11&position=chrI%3A918093%2D920147&simpleRepeat=pack")
chrI	Y95B8A.12a.e11	912415	912573	158	0	0	0	=HYPERLINK("http://wormbase.org/db/get?name=WBGene00022391;class=Gene")	=HYPERLINK("http://genome.ucsc.edu/cgi-bin/hgTracks?db=ce11&position=chrI%3A911415%2D913573&simpleRepeat=pack")
chrI	Y95B8A.12a.e10	912625	912826	201	0	0	0	=HYPERLINK("http://wormbase.org/db/get?name=WBGene00022391;class=Gene")	=HYPERLINK("http://genome.ucsc.edu/cgi-bin/hgTracks?db=ce11&position=chrI%3A911625%2D913826&simpleRepeat=pack")
chrI	Y95B8A.12a.e9	914002	914110	108	0	0	0	=HYPERLINK("http://wormbase.org/db/get?name=WBGene00022391;class=Gene")	=HYPERLINK("http://genome.ucsc.edu/cgi-bin/hgTracks?db=ce11&position=chrI%3A913002%2D915110&simpleRepeat=pack")
chrI	Y95B8A.12a.e8	914164	914349	185	0	0	0	=HYPERLINK("http://wormbase.org/db/get?name=WBGene00022391;class=Gene")	=HYPERLINK("http://genome.ucsc.edu/cgi-bin/hgTracks?db=ce11&position=chrI%3A913164%2D915349&simpleRepeat=pack")
chrI	Y95B8A.12a.e7	914408	914818	410	0	0	0	=HYPERLINK("http://wormbase.org/db/get?name=WBGene00022391;class=Gene")	=HYPERLINK("http://genome.ucsc.edu/cgi-bin/hgTracks?db=ce11&position=chrI%3A913408%2D915818&simpleRepeat=pack")
chrI	Y95B8A.12a.e6	915980	916079	99	0	0	0	=HYPERLINK("http://wormbase.org/db/get?name=WBGene00022391;class=Gene")	=HYPERLINK("http://genome.ucsc.edu/cgi-bin/hgTracks?db=ce11&position=chrI%3A914980%2D917079&simpleRepeat=pack")
chrI	Y95B8A.12a.e5	916171	916406	235	0	0	0	=HYPERLINK("http://wormbase.org/db/get?name=WBGene00022391;class=Gene")	=HYPERLINK("http://genome.ucsc.edu/cgi-bin/hgTracks?db=ce11&position=chrI%3A915171%2D917406&simpleRepeat=pack")
chrI	Y95B8A.12a.e4	917211	917413	202	0	0	0	=HYPERLINK("http://wormbase.org/db/get?name=WBGene00022391;class=Gene")	=HYPERLINK("http://genome.ucsc.edu/cgi-bin/hgTracks?db=ce11&position=chrI%3A916211%2D918413&simpleRepeat=pack")
chrI	Y95B8A.12a.e3	917914	917937	23	0	0	0	=HYPERLINK("http://wormbase.org/db/get?name=WBGene00022391;class=Gene")	=HYPERLINK("http://genome.ucsc.edu/cgi-bin/hgTracks?db=ce11&position=chrI%3A916914%2D918937&simpleRepeat=pack")
chrI	Y95B8A.12a.e2	918779	918995	216	0	0	0	=HYPERLINK("http://wormbase.org/db/get?name=WBGene00022391;class=Gene")	=HYPERLINK("http://genome.ucsc.edu/cgi-bin/hgTracks?db=ce11&position=chrI%3A917779%2D919995&simpleRepeat=pack")
chrI	Y95B8A.12d.e1	926515	926562	47	0	0	0	=HYPERLINK("http://wormbase.org/db/get?name=WBGene00022391;class=Gene")	=HYPERLINK("http://genome.ucsc.edu/cgi-bin/hgTracks?db=ce11&position=chrI%3A925515%2D927562&simpleRepeat=pack")
chrI	Y95B8A.12a.e11	912415	912573	158	0	0	0	=HYPERLINK("http://wormbase.org/db/get?name=WBGene00022391;class=Gene")	=HYPERLINK("http://genome.ucsc.edu/cgi-bin/hgTracks?db=ce11&position=chrI%3A911415%2D913573&simpleRepeat=pack")
chrI	Y95B8A.12a.e10	912625	912826	201	0	0	0	=HYPERLINK("http://wormbase.org/db/get?name=WBGene00022391;class=Gene")	=HYPERLINK("http://genome.ucsc.edu/cgi-bin/hgTracks?db=ce11&position=chrI%3A911625%2D913826&simpleRepeat=pack")
chrI	Y95B8A.12a.e9	914002	914110	108	0	0	0	=HYPERLINK("http://wormbase.org/db/get?name=WBGene00022391;class=Gene")	=HYPERLINK("http://genome.ucsc.edu/cgi-bin/hgTracks?db=ce11&position=chrI%3A913002%2D915110&simpleRepeat=pack")
chrI	Y95B8A.12a.e8	914164	914349	185	0	0	0	=HYPERLINK("http://wormbase.org/db/get?name=WBGene00022391;class=Gene")	=HYPERLINK("http://genome.ucsc.edu/cgi-bin/hgTracks?db=ce11&position=chrI%3A913164%2D915349&simpleRepeat=pack")
chrI	Y95B8A.12a.e7	914408	914818	410	0	0	0	=HYPERLINK("http://wormbase.org/db/get?name=WBGene00022391;class=Gene")	=HYPERLINK("http://genome.ucsc.edu/cgi-bin/hgTracks?db=ce11&position=chrI%3A913408%2D915818&simpleRepeat=pack")
chrI	Y95B8A.12a.e6	915980	916079	99	0	0	0	=HYPERLINK("http://wormbase.org/db/get?name=WBGene00022391;class=Gene")	=HYPERLINK("http://genome.ucsc.edu/cgi-bin/hgTracks?db=ce11&position=chrI%3A914980%2D917079&simpleRepeat=pack")
chrI	Y95B8A.12a.e5	916171	916406	235	0	0	0	=HYPERLINK("http://wormbase.org/db/get?name=WBGene00022391;class=Gene")	=HYPERLINK("http://genome.ucsc.edu/cgi-bin/hgTracks?db=ce11&position=chrI%3A915171%2D917406&simpleRepeat=pack")
chrI	Y95B8A.12a.e4	917211	917413	202	0	0	0	=HYPERLINK("http://wormbase.org/db/get?name=WBGene00022391;class=Gene")	=HYPERLINK("http://genome.ucsc.edu/cgi-bin/hgTracks?db=ce11&position=chrI%3A916211%2D918413&simpleRepeat=pack")
chrI	Y95B8A.12a.e2	918779	918995	216	0	0	0	=HYPERLINK("http://wormbase.org/db/get?name=WBGene00022391;class=Gene")	=HYPERLINK("http://genome.ucsc.edu/cgi-bin/hgTracks?db=ce11&position=chrI%3A917779%2D919995&simpleRepeat=pack")
chrI	Y95B8A.12d.e1	926515	926562	47	0	0	0	=HYPERLINK("http://wormbase.org/db/get?name=WBGene00022391;class=Gene")	=HYPERLINK("http://genome.ucsc.edu/cgi-bin/hgTracks?db=ce11&position=chrI%3A925515%2D927562&simpleRepeat=pack")
chrI	Y95B8A.12a.e11	912415	912573	158	0	0	0	=HYPERLINK("http://wormbase.org/db/get?name=WBGene00022391;class=Gene")	=HYPERLINK("http://genome.ucsc.edu/cgi-bin/hgTracks?db=ce11&position=chrI%3A911415%2D913573&simpleRepeat=pack")
chrI	Y95B8A.12a.e10	912625	912826	201	0	0	0	=HYPERLINK("http://wormbase.org/db/get?name=WBGene00022391;class=Gene")	=HYPERLINK("http://genome.ucsc.edu/cgi-bin/hgTracks?db=ce11&position=chrI%3A911625%2D913826&simpleRepeat=pack")
chrI	Y95B8A.12a.e9	914002	914110	108	0	0	0	=HYPERLINK("http://wormbase.org/db/get?name=WBGene00022391;class=Gene")	=HYPERLINK("http://genome.ucsc.edu/cgi-bin/hgTracks?db=ce11&position=chrI%3A913002%2D915110&simpleRepeat=pack")
chrI	Y95B8A.12a.e8	914164	914349	185	0	0	0	=HYPERLINK("http://wormbase.org/db/get?name=WBGene00022391;class=Gene")	=HYPERLINK("http://genome.ucsc.edu/cgi-bin/hgTracks?db=ce11&position=chrI%3A913164%2D915349&simpleRepeat=pack")
chrI	Y95B8A.12a.e7	914408	914818	410	0	0	0	=HYPERLINK("http://wormbase.org/db/get?name=WBGene00022391;class=Gene")	=HYPERLINK("http://genome.ucsc.edu/cgi-bin/hgTracks?db=ce11&position=chrI%3A913408%2D915818&simpleRepeat=pack")
chrI	Y95B8A.12a.e6	915980	916079	99	0	0	0	=HYPERLINK("http://wormbase.org/db/get?name=WBGene00022391;class=Gene")	=HYPERLINK("http://genome.ucsc.edu/cgi-bin/hgTracks?db=ce11&position=chrI%3A914980%2D917079&simpleRepeat=pack")
[truncated: 57,945,848 more chars]
