# Supplementary material for: Intricate and Cell Type-Specific Populations of Endogenous Circular DNA (eccDNA) in Caenorhabditis elegans and Homo sapiens
Source: G3 (Bethesda). 2017 Aug 11;7(10):3295–303. doi: 10.1534/g3.117.300141 (PMC5633380; doi:10.1534/g3.117.300141)
Supplement: Supplementary file 6 [file 3295FileS1.zip › DFAM_RepeatSummary_REVA_glp-1-EXOII_ws220OP50PhiX_07_17_17__19_03_56.tdv]

Repeat_Name	Hit_Count	PercentTotalReads	RPKM	Repeat_Length	Aligned_Bases	Identified_Instances	FeatureID	Repeat_Description	DFAMLink
LSU-rRNA_Hsa	325	0.0020	5.67	5035	3522	5	DF0000772	LSU rRNA gene / pseudogene	=HYPERLINK("http://dfam.org/entry/DF0000772")
SSU-rRNA_Hsa	1312	0.0081	21.62	1869	3732	2	DF0001066	SSU rRNA gene /pseudogene	=HYPERLINK("http://dfam.org/entry/DF0001066")
Vingi-2_CE	15	0.0001	0.04	1460	22554	44	DF0001347	A family of Vingi non-LTR retrotransposons	=HYPERLINK("http://dfam.org/entry/DF0001347")
CELE12A	67	0.0004	0.02	368	165731	1004	DF0001348	CELE12A nonautonomous Tc2-related DNA transposon.	=HYPERLINK("http://dfam.org/entry/DF0001348")
CELE12B	25	0.0002	0.02	171	95384	913	DF0001349	CELE12B nonautonomous Tc2-related DNA transposon.	=HYPERLINK("http://dfam.org/entry/DF0001349")
CELE14A	182	0.0011	0.01	177	823983	5173	DF0001350	CELE14A nonautonomous DNA transposon	=HYPERLINK("http://dfam.org/entry/DF0001350")
CELE14B	468	0.0029	0.03	187	849479	5025	DF0001351	CELE14B nonautonomous DNA transposon	=HYPERLINK("http://dfam.org/entry/DF0001351")
CELE2	579	0.0036	0.03	325	1059080	5006	DF0001352	CELE2 nonautonomous DNA transposon	=HYPERLINK("http://dfam.org/entry/DF0001352")
CELE45	99	0.0006	0.08	266	80319	445	DF0001353	CELE45 is a putative SINE-like retroelement related to RTE1	=HYPERLINK("http://dfam.org/entry/DF0001353")
CELE46A	530	0.0033	0.02	438	1343348	5878	DF0001354	CELE46A is a putative nonautonomous DNA transposon.	=HYPERLINK("http://dfam.org/entry/DF0001354")
CELE46B	290	0.0018	0.02	705	1096114	4868	DF0001355	CELE46B nonautonomous DNA transposon.	=HYPERLINK("http://dfam.org/entry/DF0001355")
CELE4	61	0.0004	0.01	470	267814	1351	DF0001356	CELE4 nonautonomous DNA transposon	=HYPERLINK("http://dfam.org/entry/DF0001356")
CELE7	95	0.0006	0.01	363	430988	1840	DF0001357	CELE7 nonautonomous DNA transposon	=HYPERLINK("http://dfam.org/entry/DF0001357")
CELETC2	187	0.0011	0.07	446	171062	596	DF0001358	CELETC2 nonautonomous Tc2-related DNA transposon.	=HYPERLINK("http://dfam.org/entry/DF0001358")
CEMUDR1	128	0.0008	0.01	7227	572296	2040	DF0001359	CEMUDR1 is an autonomous DNA transposon	=HYPERLINK("http://dfam.org/entry/DF0001359")
CEMUDR2	1698	0.0104	0.96	5505	109121	413	DF0001360	CEMUDR2 is an autonomous DNA transposon	=HYPERLINK("http://dfam.org/entry/DF0001360")
CER10-I_CE	27	0.0002	0.03	11155	58497	48	DF0001361	CER10-I_CE is an internal portion of the CER10_CE LTR retrotransposon.	=HYPERLINK("http://dfam.org/entry/DF0001361")
CER11-I_CE	12	0.0001	0.01	7438	67811	54	DF0001362	CER11-I_CE is an internal portion of the CER11_CE LTR retrotransposon.	=HYPERLINK("http://dfam.org/entry/DF0001362")
CER12-I_CE	18	0.0001	0.01	10993	74353	59	DF0001363	CER12-I_CE is an internal portion of the CER12_CE LTR retrotransposon.	=HYPERLINK("http://dfam.org/entry/DF0001363")
CER15-1-I_CE	62	0.0004	0.01	6211	674123	1505	DF0001364	CER15-1-I_CE is an internal portion of the CER15-1_CE LTR retrotransposon.	=HYPERLINK("http://dfam.org/entry/DF0001364")
CER15-I_CE	16	0.0001	0.02	10798	45006	40	DF0001365	CER15-I_CE is an internal portion of the CER15_CE LTR retrotransposon.	=HYPERLINK("http://dfam.org/entry/DF0001365")
CER16-2-I_CE	27	0.0002	0.04	8234	37197	51	DF0001366	CER16-2-I_CE is an internal portion of the CER16-2_CE LTR retrotransposon.	=HYPERLINK("http://dfam.org/entry/DF0001366")
CER16-I_CE	6	0.0000	0.01	6499	34909	64	DF0001367	CER16-I_CE is an internal portion of the CER16_CE LTR retrotransposon.	=HYPERLINK("http://dfam.org/entry/DF0001367")
CER17-I_CE	12	0.0001	0.06	3820	11631	13	DF0001368	CER17-I_CE is an internal portion of the CER17_CE LTR retrotransposon.	=HYPERLINK("http://dfam.org/entry/DF0001368")
CER1	764	0.0047	2.89	7881	16249	28	DF0001369	Internal part of retrotransposon CER1; gypsy/Ty3 group.	=HYPERLINK("http://dfam.org/entry/DF0001369")
CER2-I_CE	12	0.0001	0.03	8558	23715	17	DF0001370	CER2-I_CE is an internal portion of the CER2_CE LTR retrotransposon.	=HYPERLINK("http://dfam.org/entry/DF0001370")
CER2-LTR_CE	3	0.0000	0.03	643	6188	16	DF0001371	CER2-LTR_CE is a long terminal repeat of the CER2_CE LTR retrotransposon.	=HYPERLINK("http://dfam.org/entry/DF0001371")
CER3-I_CE	12	0.0001	0.04	7872	18042	11	DF0001372	CER3-I_CE is an internal portion of the CER3_CE LTR retrotransposon.	=HYPERLINK("http://dfam.org/entry/DF0001372")
CER3-LTR_CE	0	0.0000	0.00	424	6735	21	DF0001373	CER3-LTR_CE is a long terminal repeat of the CER3_CE LTR retrotransposon.	=HYPERLINK("http://dfam.org/entry/DF0001373")
CER4-I_CE	17	0.0001	0.03	4754	30657	29	DF0001374	CER4-I_CE is an internal portion of the CER4_CE LTR retrotransposon.	=HYPERLINK("http://dfam.org/entry/DF0001374")
CER5-I_CE	20	0.0001	0.04	4660	30946	34	DF0001375	CER5-I_CE is an internal portion of the CER5_CE LTR retrotransposon.	=HYPERLINK("http://dfam.org/entry/DF0001375")
CER5-LTR_CE	20	0.0001	0.36	211	3423	18	DF0001376	CER5-LTR_CE is a long terminal repeat of the CER5_CE LTR retrotransposon.	=HYPERLINK("http://dfam.org/entry/DF0001376")
CER6-I_CE	65	0.0004	0.13	4675	31937	21	DF0001377	CER6-I_CE is an internal portion of the CER6_CE LTR retrotransposon.	=HYPERLINK("http://dfam.org/entry/DF0001377")
CER6-LTR_CE	5	0.0000	0.15	218	2076	10	DF0001378	CER6-LTR_CE is a long terminal repeat of the CER6_CE LTR retrotransposon.	=HYPERLINK("http://dfam.org/entry/DF0001378")
CER7-I_CE	20	0.0001	0.07	9400	18034	59	DF0001379	CER7-I_CE is an internal portion of the CER7_CE LTR retrotransposon.	=HYPERLINK("http://dfam.org/entry/DF0001379")
CER7-LTR_CE	2	0.0000	0.05	327	2707	12	DF0001380	CER7-LTR_CE is a long terminal repeat of the CER7_CE LTR retrotransposon.	=HYPERLINK("http://dfam.org/entry/DF0001380")
CER8-I_CE	66	0.0004	0.02	17003	163545	311	DF0001381	CER8-I_CE is an internal portion of the CER8_CE LTR retrotransposon.	=HYPERLINK("http://dfam.org/entry/DF0001381")
CER8-LTR_CE	3	0.0000	0.02	559	10352	46	DF0001382	CER8-LTR_CE is a long terminal repeat of the CER8_CE LTR retrotransposon.	=HYPERLINK("http://dfam.org/entry/DF0001382")
CER9-I_CE	5108	0.0314	2.65	12554	118590	141	DF0001383	CER9-I_CE is an internal portion of the CER9_CE LTR retrotransposon.	=HYPERLINK("http://dfam.org/entry/DF0001383")
CeRep1A	19	0.0001	0.04	3401	33112	68	DF0001384	Nematode CeRep1.1 repeat DNA	=HYPERLINK("http://dfam.org/entry/DF0001384")
CeRep3	311	0.0019	0.13	302	144148	764	DF0001385	CEREP3 dispersed repetitive element	=HYPERLINK("http://dfam.org/entry/DF0001385")
CeRep4	38	0.0002	0.01	190	156652	947	DF0001386	CEREP4 dispersed repetitive element	=HYPERLINK("http://dfam.org/entry/DF0001386")
CeRep52	276	0.0017	0.32	112	53635	528	DF0001387	C. elegans repeat 52.	=HYPERLINK("http://dfam.org/entry/DF0001387")
CeRep53	84359	0.5187	227.52	158	22798	166	DF0001388	C. elegans repeat 53.	=HYPERLINK("http://dfam.org/entry/DF0001388")
CeRep54	565	0.0035	52.40	112	663	6	DF0001389	C. elegans repeat 54.	=HYPERLINK("http://dfam.org/entry/DF0001389")
CeRep55	5183471	31.8712	1965.39	100	162162	1668	DF0001390	C. elegans repeat 55.	=HYPERLINK("http://dfam.org/entry/DF0001390")
CeRep56	254283	1.5635	703.45	100	22226	228	DF0001391	C. elegans repeat 56.	=HYPERLINK("http://dfam.org/entry/DF0001391")
CeRep57	0	0.0000	0.00	120	15915	137	DF0001392	C. elegans repeat 57.	=HYPERLINK("http://dfam.org/entry/DF0001392")
CeRep58	31629	0.1945	135.31	96	14373	159	DF0001393	C. elegans repeat 58.	=HYPERLINK("http://dfam.org/entry/DF0001393")
CeRep59	124487	0.7654	113.44	188	67472	384	DF0001394	C. elegans repeat 59.	=HYPERLINK("http://dfam.org/entry/DF0001394")
CeRep5	250	0.0015	0.03	303	496556	2111	DF0001395	CEREP5 dispersed repetitive element	=HYPERLINK("http://dfam.org/entry/DF0001395")
CERP16	171	0.0011	0.01	233	1044071	11315	DF0001396	C.elegans CeRep16 repetitive element.	=HYPERLINK("http://dfam.org/entry/DF0001396")
CERP3	7199	0.0443	0.20	1074	2248506	7392	DF0001397	C.elegans CeRep3 repeat DNA.	=HYPERLINK("http://dfam.org/entry/DF0001397")
CERP4	128	0.0008	0.03	911	294232	695	DF0001398	C. elegans repetitive DNA (a consensus).	=HYPERLINK("http://dfam.org/entry/DF0001398")
Chapaev-1_CE	15	0.0001	0.02	4753	42485	64	DF0001399	Autonomous DNA transposon	=HYPERLINK("http://dfam.org/entry/DF0001399")
DNA-3-1_CE	122	0.0008	0.03	711	262858	864	DF0001400	Non-autonomous DNA transposon: consensus.	=HYPERLINK("http://dfam.org/entry/DF0001400")
HAT1_CE	114	0.0007	0.02	495	324158	985	DF0001401	HAT1_CE nonautonomous DNA transposon	=HYPERLINK("http://dfam.org/entry/DF0001401")
HAT2_CE	33	0.0002	0.02	564	99397	325	DF0001402	HAT2_CE nonautonomous DNA transposon	=HYPERLINK("http://dfam.org/entry/DF0001402")
HAT3_CE	27	0.0002	0.02	391	71102	532	DF0001403	HAT3_CE nonautonomous DNA transposon	=HYPERLINK("http://dfam.org/entry/DF0001403")
HAT4_CE	7	0.0000	0.02	592	25074	125	DF0001404	HAT4_CE is a nonautonomous DNA transposon	=HYPERLINK("http://dfam.org/entry/DF0001404")
HATN1_CE	14	0.0001	0.04	265	19536	95	DF0001405	HATN1_CE nonautonomous DNA transposon	=HYPERLINK("http://dfam.org/entry/DF0001405")
Helitron1_CE	1545	0.0095	0.03	8484	3302188	5856	DF0001406	HELITRON1_CE is a Helitron DNA transposon, a consensus sequence.	=HYPERLINK("http://dfam.org/entry/DF0001406")
Helitron2_CE	219365	1.3488	63.17	5514	213520	302	DF0001407	HELITRON2_CE is a Helitron DNA transposon.	=HYPERLINK("http://dfam.org/entry/DF0001407")
HelitronY1A_CE	123919	0.7619	1.34	3084	5700245	7669	DF0001408	HELITRONY1A_CE is a family of non-autonomous Helitron DNA transposons	=HYPERLINK("http://dfam.org/entry/DF0001408")
HelitronY1_CE	5038	0.0310	0.15	2593	2101096	2680	DF0001409	HELITRONY1_CE is a nonautonomous DNA transposon	=HYPERLINK("http://dfam.org/entry/DF0001409")
HelitronY2_CE	748	0.0046	0.20	247	232388	1649	DF0001410	HELITRONY2_CE is a family of non-autonomous Helitron DNA transposons	=HYPERLINK("http://dfam.org/entry/DF0001410")
HelitronY3_CE	17	0.0001	0.06	193	18169	145	DF0001411	HELITRONY3_CE is a family of non-autonomous Helitron DNA transposons	=HYPERLINK("http://dfam.org/entry/DF0001411")
HelitronY4_CE	37350	0.2297	3.81	1855	602166	1363	DF0001412	HELITRONY4_CE is a family of non-autonomous Helitron DNA transposons	=HYPERLINK("http://dfam.org/entry/DF0001412")
IR1_CE	47	0.0003	0.13	379	22889	135	DF0001413	Putative nonautonomous DNA transposon, consensus sequence.	=HYPERLINK("http://dfam.org/entry/DF0001413")
IR3_CE	104	0.0006	0.01	578	1155786	4147	DF0001414	Putative nonautonomous DNA transposon, consensus sequence.	=HYPERLINK("http://dfam.org/entry/DF0001414")
IR4	43	0.0003	0.06	227	42431	227	DF0001415	Caenorhabditis elegans IR-4 repetitive element, consensus sequence.	=HYPERLINK("http://dfam.org/entry/DF0001415")
LINE2A_CE	86	0.0005	0.04	4082	145450	181	DF0001416	LINE2A_CE is a non-LTR retrotransposon	=HYPERLINK("http://dfam.org/entry/DF0001416")
LINE2B_CE	177	0.0011	0.08	3259	135581	176	DF0001417	LINE2B_CE is a non-LTR retrotransposon	=HYPERLINK("http://dfam.org/entry/DF0001417")
LINE2C_CE	283	0.0017	0.14	3328	123269	162	DF0001418	LINE2C_CE is a non-LTR retrotransposon	=HYPERLINK("http://dfam.org/entry/DF0001418")
LINE2D_CE	31	0.0002	0.02	2651	120950	158	DF0001419	LINE2D_CE is a non-LTR retrotransposon	=HYPERLINK("http://dfam.org/entry/DF0001419")
LINE2E_CE	43	0.0003	0.02	3933	138956	163	DF0001420	LINE2E_CE is a non-LTR retrotransposon.	=HYPERLINK("http://dfam.org/entry/DF0001420")
LINE2G_CE	108	0.0007	0.07	2835	91716	128	DF0001421	CR1-type non-LTR retrotransposon from C. elegans.	=HYPERLINK("http://dfam.org/entry/DF0001421")
LINE2H_CE	22	0.0001	0.01	2978	105244	120	DF0001422	CR1-class LINE element from C. elegans	=HYPERLINK("http://dfam.org/entry/DF0001422")
LmeSINE1c	0	0.0000	0.00	121	93	1	DF0001423	Coelacanth DeuSINE element	=HYPERLINK("http://dfam.org/entry/DF0001423")
LONGPAL1	58	0.0004	0.02	2591	144301	195	DF0001424	LONGPAL1 nonautonomous DNA transposon	=HYPERLINK("http://dfam.org/entry/DF0001424")
LONGPAL2	218	0.0013	0.08	3232	175338	554	DF0001425	LONGPAL2 is a nonautonomous DNA transposon	=HYPERLINK("http://dfam.org/entry/DF0001425")
LONGPAL3	16754	0.1030	2.71	1299	380687	1355	DF0001426	LONGPAL3 is a nonautonomous DNA transposon	=HYPERLINK("http://dfam.org/entry/DF0001426")
LR9A	43	0.0003	0.00	205	773983	9367	DF0001427	C. elegans LR9A repeats (a consensus).	=HYPERLINK("http://dfam.org/entry/DF0001427")
LSU-rRNA_Cel	1514	0.0093	35.57	2432	2617	2	DF0001428	from Metazoa.	=HYPERLINK("http://dfam.org/entry/DF0001428")
LSU-rRNA_Dme	536	0.0033	9.66	3900	3412	4	DF0001429	from Metazoa.	=HYPERLINK("http://dfam.org/entry/DF0001429")
LTR1_CE	8	0.0000	0.06	499	7830	23	DF0001430	LTR1_CE is a putative long terminal repeat from an unknown retrovirus	=HYPERLINK("http://dfam.org/entry/DF0001430")
LTR2_CE	3	0.0000	0.03	434	6767	22	DF0001431	LTR2_CE is a putative long terminal repeat from an unknown retrovirus	=HYPERLINK("http://dfam.org/entry/DF0001431")
LTRCER1	33	0.0002	0.25	492	8214	30	DF0001432	LTR of retrotransposon CER1, gypsy/Ty3 group.	=HYPERLINK("http://dfam.org/entry/DF0001432")
MAR_CE	38	0.0002	0.01	1239	167488	211	DF0001433	Mariner DNA transposon from C. elegans	=HYPERLINK("http://dfam.org/entry/DF0001433")
MARINCE1	87	0.0005	0.09	1286	58446	131	DF0001434	Mariner-type DNA transposon from C. elegans	=HYPERLINK("http://dfam.org/entry/DF0001434")
Mariner3_CE	68	0.0004	0.03	1253	133733	168	DF0001435	Autonomous DNA transposon from C. elegans	=HYPERLINK("http://dfam.org/entry/DF0001435")
Mariner4_CE	5	0.0000	0.00	1250	97050	118	DF0001436	Autonomous DNA transposon from C. elegans	=HYPERLINK("http://dfam.org/entry/DF0001436")
Mariner5_CE	69	0.0004	0.03	1247	157093	216	DF0001437	Autonomous DNA transposon from C. elegans	=HYPERLINK("http://dfam.org/entry/DF0001437")
Merlin1m_CE	0	0.0000	0.00	388	1911	18	DF0001438	Nonautonomous DNA transposon Merlin1m_CE.	=HYPERLINK("http://dfam.org/entry/DF0001438")
MIRAGE1	54	0.0003	0.05	5625	61519	125	DF0001439	MIRAGE1 autonomous DNA transposon	=HYPERLINK("http://dfam.org/entry/DF0001439")
MSAT1_CE	31756	0.1953	15.34	226	127319	668	DF0001440	MSAT1_CE repetitive element	=HYPERLINK("http://dfam.org/entry/DF0001440")
NDNAX1_CE	94	0.0006	0.07	2085	77743	221	DF0001441	NDNAX1_CE is a family of non-autonomous Helitron DNA transposons	=HYPERLINK("http://dfam.org/entry/DF0001441")
NDNAX2_CE	1216	0.0075	0.62	2844	120990	311	DF0001442	NDNAX2_CE is a family of non-autonomous Helitron DNA transposons	=HYPERLINK("http://dfam.org/entry/DF0001442")
NDNAX3_CE	83	0.0005	0.04	1591	120307	154	DF0001443	NDNAX3_CE is a family of non-autonomous Helitron DNA transposons	=HYPERLINK("http://dfam.org/entry/DF0001443")
NeSL-1	126	0.0008	0.29	7028	26771	36	DF0001444	NeSL-1 is a non-LTR retrotransposon, complete sequence.	=HYPERLINK("http://dfam.org/entry/DF0001444")
NPAL0A_CE	16	0.0001	0.08	286	12318	64	DF0001445	NPAL0A_CE is a putative non-autonomous DNA transposon	=HYPERLINK("http://dfam.org/entry/DF0001445")
NPAL5A_CE	36	0.0002	0.07	237	32982	167	DF0001446	NPAL5A_CE is a putative non-autonomous DNA transposon	=HYPERLINK("http://dfam.org/entry/DF0001446")
NPALTA1_CE	54	0.0003	0.05	177	67302	529	DF0001447	NPALTA1_CE is a putative non-autonomous DNA transposon	=HYPERLINK("http://dfam.org/entry/DF0001447")
NTC2A	95	0.0006	0.04	470	157838	666	DF0001448	NTC2A is a nonautonomous Tc2-related DNA transposon	=HYPERLINK("http://dfam.org/entry/DF0001448")
PAL3A_CE	70	0.0004	0.05	150	84212	688	DF0001449	PAL3A_CE is a nonautonomous DNA transposon	=HYPERLINK("http://dfam.org/entry/DF0001449")
PAL5A_CE	1000	0.0061	0.14	792	440534	697	DF0001450	PAL5A_CE non-autonomous DNA transposon	=HYPERLINK("http://dfam.org/entry/DF0001450")
PAL8A_CE	33	0.0002	0.09	389	21576	62	DF0001451	PAL8A_CE is a putative nonautonomous DNA transposon	=HYPERLINK("http://dfam.org/entry/DF0001451")
PAL8B_CE	2	0.0000	0.01	386	24505	79	DF0001452	PAL8B_CE is a putative non-autonomous DNA transposon	=HYPERLINK("http://dfam.org/entry/DF0001452")
PAL8C_1	26	0.0002	0.02	212	92059	505	DF0001453	PAL8C_1 is a nonautonomous DNA transposon	=HYPERLINK("http://dfam.org/entry/DF0001453")
PAL8C_2	3	0.0000	0.00	213	37662	213	DF0001454	PAL8C_2 is a nonautonomous DNA transposon	=HYPERLINK("http://dfam.org/entry/DF0001454")
PAL8C_3	12	0.0001	0.01	211	54360	334	DF0001455	PAL8C_3 is a nonautonomous DNA transposon	=HYPERLINK("http://dfam.org/entry/DF0001455")
PAL8C_4	2	0.0000	0.00	201	46964	349	DF0001456	PAL8C_4 is a nonautonomous DNA transposon	=HYPERLINK("http://dfam.org/entry/DF0001456")
PAL8C_5	4	0.0000	0.01	201	26505	144	DF0001457	PAL8C_5 is a nonautonomous DNA transposon	=HYPERLINK("http://dfam.org/entry/DF0001457")
PAL9A_CE	129	0.0008	0.06	1947	129197	498	DF0001458	PAL9A_CE is a putative nonautonomous DNA transposon	=HYPERLINK("http://dfam.org/entry/DF0001458")
PALNN1_CE	14	0.0001	0.05	210	17763	113	DF0001459	nonautonomous DNA transposon, consensus sequence.	=HYPERLINK("http://dfam.org/entry/DF0001459")
PALTA1_CE	71	0.0004	0.02	1466	190507	432	DF0001460	PALTA1_CE is a putative nonautonomous DNA transposon	=HYPERLINK("http://dfam.org/entry/DF0001460")
PALTA2_CE	22	0.0001	0.01	1534	119519	267	DF0001461	PALTA2_CE is a putative nonautonomous DNA transposon	=HYPERLINK("http://dfam.org/entry/DF0001461")
PALTA3_CE	217	0.0013	0.09	360	144040	610	DF0001462	PALTA3_CE is a putative nonautonomous DNA transposon	=HYPERLINK("http://dfam.org/entry/DF0001462")
PALTA5_CE	323	0.0020	0.03	352	603226	3578	DF0001463	PALTA5_CE is a putative nonautonomous DNA transposon	=HYPERLINK("http://dfam.org/entry/DF0001463")
PALTTAA1_CE	377	0.0023	0.02	596	1130179	3914	DF0001464	PALTTAA1_CE is a putative nonautonomous DNA transposon	=HYPERLINK("http://dfam.org/entry/DF0001464")
PALTTTAAA1	105	0.0006	0.01	593	653930	2180	DF0001465	PALTTTAAA1 is a putative nonautonomous DNA transposon	=HYPERLINK("http://dfam.org/entry/DF0001465")
PALTTTAAA2	148	0.0009	0.01	680	998876	3001	DF0001466	PALTTTAAA2 is a putative nonautonomous DNA transposon	=HYPERLINK("http://dfam.org/entry/DF0001466")
RC123	9651	0.0593	2.47	369	240249	854	DF0001467	C.elegans satellite-like repetitive DNA.	=HYPERLINK("http://dfam.org/entry/DF0001467")
RC35	8	0.0000	0.00	216	901538	5124	DF0001468	C.elegans satellite-like repetitive DNA (a consensus).	=HYPERLINK("http://dfam.org/entry/DF0001468")
RC35S	2	0.0000	0.00	210	580577	3387	DF0001469	C.elegans satellite-like repetitive DNA (a consensus).	=HYPERLINK("http://dfam.org/entry/DF0001469")
RCA1	5555	0.0342	12.22	176	27958	345	DF0001470	C.elegans satellite-like repetitive DNA (a consensus).	=HYPERLINK("http://dfam.org/entry/DF0001470")
RCC9	1	0.0000	0.00	240	282552	1343	DF0001471	C.elegans satellite-like repetitive DNA (a consensus).	=HYPERLINK("http://dfam.org/entry/DF0001471")
RCD1	26	0.0002	0.02	151	76652	586	DF0001472	C.elegans satellite-like repetitive DNA (a consensus).	=HYPERLINK("http://dfam.org/entry/DF0001472")
RCS5	181	0.0011	0.11	1428	103592	231	DF0001473	C.elegans repetitive DNA sequence	=HYPERLINK("http://dfam.org/entry/DF0001473")
SSU-rRNA_Cel	0	0.0000	0.00	777	1548	2	DF0001474	from Metazoa.	=HYPERLINK("http://dfam.org/entry/DF0001474")
SSU-rRNA_Dme	0	0.0000	0.00	428	854	2	DF0001475	from Metazoa.	=HYPERLINK("http://dfam.org/entry/DF0001475")
Tc1A	316	0.0019	0.08	855	241952	836	DF0001476	C. elegans TC1A nonautonomous DNA transposon.	=HYPERLINK("http://dfam.org/entry/DF0001476")
Tc1	277	0.0017	0.30	1610	56611	101	DF0001477	C.elegans transposable element TC1.	=HYPERLINK("http://dfam.org/entry/DF0001477")
TC2	55	0.0003	0.05	2074	67181	347	DF0001478	C.elegans Tc2 transposon DNA.	=HYPERLINK("http://dfam.org/entry/DF0001478")
TC4	256	0.0016	0.04	3483	436638	995	DF0001479	Transposable element Tc4.	=HYPERLINK("http://dfam.org/entry/DF0001479")
TC5A	47	0.0003	0.02	1608	157565	326	DF0001480	TC5B nonautonomous DNA transposon	=HYPERLINK("http://dfam.org/entry/DF0001480")
TC5B	57	0.0004	0.03	641	112473	483	DF0001481	TC5B nonautonomous DNA transposon	=HYPERLINK("http://dfam.org/entry/DF0001481")
TIR21T5A_CE	11	0.0001	0.05	166	14926	105	DF0001482	TIR21T5A_CE is a putative non-autonomous DNA transposon	=HYPERLINK("http://dfam.org/entry/DF0001482")
TIR23T5A_CE	59	0.0004	0.06	1658	58425	79	DF0001483	TIR23T5A_CE is a putative non-autonomous DNA transposon	=HYPERLINK("http://dfam.org/entry/DF0001483")
TIR43YW1_CE	26	0.0002	0.11	1740	14138	64	DF0001484	TIR43YW1_CE is a putative non-autonomous DNA transposon	=HYPERLINK("http://dfam.org/entry/DF0001484")
TIR54TA1_CE	18	0.0001	0.04	196	27782	225	DF0001485	TIR54TA1_CE is a putative nonautonomous DNA transposon	=HYPERLINK("http://dfam.org/entry/DF0001485")
TIR9TA1A_CE	16	0.0001	0.01	337	93438	571	DF0001486	TIR8TA1A_CE is a putative nonautonomous DNA transposon	=HYPERLINK("http://dfam.org/entry/DF0001486")
TIR9TA1B_CE	51	0.0003	0.02	274	132032	910	DF0001487	TIR8TA1B_CE is a putative nonautonomous DNA transposon	=HYPERLINK("http://dfam.org/entry/DF0001487")
TIR9TA1C_CE	53	0.0003	0.03	255	107585	689	DF0001488	TIR8TA1C_CE is a putative nonautonomous DNA transposon	=HYPERLINK("http://dfam.org/entry/DF0001488")
TIR9TA1_CE	63	0.0004	0.04	322	95888	599	DF0001489	TIR8TA1_CE is a putative nonautonomous DNA transposon	=HYPERLINK("http://dfam.org/entry/DF0001489")
TR5	2	0.0000	0.03	1654	4002	9	DF0001490	Caenorhabditis elegans TR-5 repetitive element, consensus sequence.	=HYPERLINK("http://dfam.org/entry/DF0001490")
Turmoil1	11	0.0001	0.04	5024	15832	26	DF0001491	DNA transposon TURMOIL1.	=HYPERLINK("http://dfam.org/entry/DF0001491")
Turmoil2	6	0.0000	0.03	6999	11655	7	DF0001492	DNA transposon TURMOIL2.	=HYPERLINK("http://dfam.org/entry/DF0001492")
CELE11	190	0.0012	0.03	218	402684	2418	DF0001493	CELE11 nonautonomous Tc2-related DNA transposon.	=HYPERLINK("http://dfam.org/entry/DF0001493")
CELE42	234	0.0014	0.08	238	180244	921	DF0001494	CELE42 nonautonomous DNA transposon	=HYPERLINK("http://dfam.org/entry/DF0001494")
CELE6	21	0.0001	0.04	158	32887	231	DF0001495	CELE6 nonautonomous DNA transposon.	=HYPERLINK("http://dfam.org/entry/DF0001495")
CER10-LTR_CE	3	0.0000	0.04	648	5199	16	DF0001496	CER10-LTR_CE is a long terminal repeat of the CER10_CE retrotransposon.	=HYPERLINK("http://dfam.org/entry/DF0001496")
CER11-LTR_CE	1	0.0000	0.07	559	859	6	DF0001497	CER11-LTR_CE is a long terminal repeat of the CER11_CE retrotransposon.	=HYPERLINK("http://dfam.org/entry/DF0001497")
CER12-1-LTR_CE	3	0.0000	0.01	529	16257	45	DF0001498	CER12-1-LTR_CE is a long terminal repeat of the CER12-1_CE retrotransposon.	=HYPERLINK("http://dfam.org/entry/DF0001498")
CER12-LTR_CE	5	0.0000	0.02	537	18703	42	DF0001499	CER12-LTR_CE is a long terminal repeat of the CER12_CE retrotransposon.	=HYPERLINK("http://dfam.org/entry/DF0001499")
CER13-I_CE	21	0.0001	0.04	8008	32833	24	DF0001500	CER13-I_CE is an internal portion of the CER13_CE LTR retrotransposon.	=HYPERLINK("http://dfam.org/entry/DF0001500")
CER13-LTR_CE	0	0.0000	0.00	243	968	4	DF0001501	CER13-LTR_CE is a long terminal repeat of the CER13_CE retrotransposon.	=HYPERLINK("http://dfam.org/entry/DF0001501")
CER15-1-LTR_CE	8	0.0000	0.11	453	4332	14	DF0001502	A long terminal repeat of the CER15-1_CE retrotransposon.	=HYPERLINK("http://dfam.org/entry/DF0001502")
CER15-LTR_CE	2	0.0000	0.03	447	4423	14	DF0001503	CER15-LTR_CE is a long terminal repeat of the CER15_CE retrotransposon.	=HYPERLINK("http://dfam.org/entry/DF0001503")
CER16-1-LTR_CE	9	0.0001	0.03	562	18978	47	DF0001504	A long terminal repeat of the CER16-1_CE retrotransposon.	=HYPERLINK("http://dfam.org/entry/DF0001504")
CER16-2-LTR_CE	7	0.0000	0.03	492	15648	42	DF0001505	A long terminal repeat of the CER16-2_CE retrotransposon.	=HYPERLINK("http://dfam.org/entry/DF0001505")
CER16-LTR_CE	3	0.0000	0.01	544	17529	46	DF0001506	CER16-LTR_CE is a long terminal repeat of the CER16_CE retrotransposon.	=HYPERLINK("http://dfam.org/entry/DF0001506")
CER17-LTR_CE	0	0.0000	0.00	294	584	2	DF0001507	CER17-LTR_CE is a long terminal repeat of the CER17_CE retrotransposon.	=HYPERLINK("http://dfam.org/entry/DF0001507")
CER2-1-LTR_CE	3	0.0000	0.03	620	5821	16	DF0001508	CER2-1-LTR_CE is a long terminal repeat of the CER2-1_CE retrotransposon.	=HYPERLINK("http://dfam.org/entry/DF0001508")
CER3-1-LTR_CE	9	0.0001	0.08	432	6975	20	DF0001509	CER3-1-LTR_CE is a long terminal repeat of the CER3-1_CE retrotransposon.	=HYPERLINK("http://dfam.org/entry/DF0001509")
CER4-LTR_CE	1	0.0000	0.19	162	322	2	DF0001510	CER4-LTR_CE is a long terminal repeat of the CER4_CE LTR retrotransposon.	=HYPERLINK("http://dfam.org/entry/DF0001510")
CER9-LTR_CE	12	0.0001	0.06	517	13109	41	DF0001511	CER9-LTR_CE is a long terminal repeat of the CER9_CE LTR retrotransposon.	=HYPERLINK("http://dfam.org/entry/DF0001511")
CERP1	341	0.0021	0.10	222	218128	1626	DF0001512	C.elegans repetitive DNA.	=HYPERLINK("http://dfam.org/entry/DF0001512")
CERP2	21	0.0001	0.01	328	134676	704	DF0001513	Caenorhabditis elegans cosmid F40F12.	=HYPERLINK("http://dfam.org/entry/DF0001513")
Chapaev-2_CE	111	0.0007	0.14	5022	49268	98	DF0001514	Autonomous DNA transposon	=HYPERLINK("http://dfam.org/entry/DF0001514")
LINE2F_CE	38	0.0002	0.05	957	48466	96	DF0001515	LINE2F_CE is a non-LTR retrotransposon	=HYPERLINK("http://dfam.org/entry/DF0001515")
Mariner2_CE	222	0.0014	0.09	1242	145384	169	DF0001516	Autonomous DNA transposon from C. elegans	=HYPERLINK("http://dfam.org/entry/DF0001516")
MINISAT1_CE	397	0.0024	0.02	238	1609629	7696	DF0001517	MINISAT1_CE repetitive element	=HYPERLINK("http://dfam.org/entry/DF0001517")
PALTA4_CE	152	0.0009	0.02	198	406040	3476	DF0001518	PALTA4_CE is a putative nonautonomous DNA transposon.	=HYPERLINK("http://dfam.org/entry/DF0001518")
PALTTAA2_CE	186	0.0011	0.04	182	323826	2379	DF0001519	PALTTAA2_CE is a putative nonautonomous DNA transposon.	=HYPERLINK("http://dfam.org/entry/DF0001519")
RC14	0	0.0000	0.00	169	11320	88	DF0001520	Caenorhabditis Rc14 repetitive element.	=HYPERLINK("http://dfam.org/entry/DF0001520")
RTE1	141	0.0009	0.09	3291	94907	92	DF0001521	RTE1 is a non-LTR retrotransposon	=HYPERLINK("http://dfam.org/entry/DF0001521")
SINE1_CE	8	0.0000	0.05	261	10556	60	DF0001522	SINE1_CE is a putative SINE-like retroposon	=HYPERLINK("http://dfam.org/entry/DF0001522")
TC5	14	0.0001	0.01	3171	89037	349	DF0001523	mut-2 transposon Tc5 putative transposase gene, complete cds.	=HYPERLINK("http://dfam.org/entry/DF0001523")
Vingi-1_CE	12	0.0001	0.03	2860	22438	39	DF0001524	A family of Vingi non-LTR retrotransposons	=HYPERLINK("http://dfam.org/entry/DF0001524")
CELE1	767	0.0047	0.07	329	648049	3123	DF0004107	CELE1 nonautonomous DNA transposon	=HYPERLINK("http://dfam.org/entry/DF0004107")
Tc6	69	0.0004	0.05	1603	81332	100	DF0004108	C.elegans transposable element Tc6.1.	=HYPERLINK("http://dfam.org/entry/DF0004108")
PALTTTAAA3	50	0.0003	0.01	1503	382463	1490	DF0004131	PALTTTAAA2 is a non-autonomous DNA transposon - a consensus.	=HYPERLINK("http://dfam.org/entry/DF0004131")
PALTTAA3_CE	1031	0.0063	0.04	602	1429693	5098	DF0004133	PALTTAA3_CE is a non-autonomous DNA transposon - a consensus.	=HYPERLINK("http://dfam.org/entry/DF0004133")
PAL8D_CE	57	0.0004	0.08	410	45808	126	DF0004134	PAL8D_CE is a non-autonomous DNA transposon - a consensus.	=HYPERLINK("http://dfam.org/entry/DF0004134")
LINE2C1_CE	32	0.0002	0.02	3207	105723	114	DF0004135	CR1-type non-LTR retrotransposon from C. elegans.	=HYPERLINK("http://dfam.org/entry/DF0004135")
Tc3	156	0.0010	0.04	2337	217588	575	DF0004136	An active DNA transposon - a consensus.	=HYPERLINK("http://dfam.org/entry/DF0004136")
