# Supplementary material for: Intricate and Cell Type-Specific Populations of Endogenous Circular DNA (eccDNA) in Caenorhabditis elegans and Homo sapiens
Source: G3 (Bethesda). 2017 Aug 11;7(10):3295–303. doi: 10.1534/g3.117.300141 (PMC5633380; doi:10.1534/g3.117.300141)
Supplement: Supplementary file 7 [file 3295FileS2.zip]

Archive with 3 entries (3 files):
- FeatureByFeatureSummary_REVA_1000DCAT_allHuman38_unOrdered_random_EBV_NsReplacedWithA_01_07_17__14_05_39.tdv
- DFAM_RepeatSummary_REVA_1000DCAT_allHuman38_unOrdered_random_EBV_NsReplacedWithA_01_07_17__14_05_39.tdv
- PositionalSummary_REVA_1000DCAT_allHuman38_unOrdered_random_EBV_NsReplacedWithA_01_07_17__14_05_39.tdv
