# Supplementary material for: Intricate and Cell Type-Specific Populations of Endogenous Circular DNA (eccDNA) in Caenorhabditis elegans and Homo sapiens
Source: G3 (Bethesda). 2017 Aug 11;7(10):3295–303. doi: 10.1534/g3.117.300141 (PMC5633380; doi:10.1534/g3.117.300141)
Supplement: Supplementary file 7 [file 3295FileS2.zip › DFAM_RepeatSummary_REVA_1000DCAT_allHuman38_unOrdered_random_EBV_NsReplacedWithA_01_07_17__14_05_39.tdv]

Repeat_Name	Hit_Count	PercentTotalReads	RPKM	Repeat_Length	Aligned_Bases	Identified_Instances	FeatureID	Repeat_Description	DFAMLink
MIR	52471	0.0303	0.01	262	46224192	236407	DF0000001	MIR (Mammalian-wide Interspersed Repeat)	=HYPERLINK("http://dfam.org/entry/DF0000001")
AluY	75596	0.0436	0.00	311	308738245	1169554	DF0000002	AluY subfamily	=HYPERLINK("http://dfam.org/entry/DF0000002")
AluSc	34886	0.0201	0.00	309	307076780	1170175	DF0000003	AluSc subfamily	=HYPERLINK("http://dfam.org/entry/DF0000003")
Tigger3a	5208	0.0030	0.01	348	2914403	12377	DF0000004	TcMar-Tigger DNA transposon, Tigger3a subfamily	=HYPERLINK("http://dfam.org/entry/DF0000004")
THE1A	1471	0.0008	0.00	355	23325311	71445	DF0000005	Long terminal repeat (THE1A subfamily)	=HYPERLINK("http://dfam.org/entry/DF0000005")
Helitron1Na_Mam	62	0.0000	0.00	1062	175792	493	DF0000006	Helitron DNA transposon, Helitron1Na_Mam subfamily	=HYPERLINK("http://dfam.org/entry/DF0000006")
AluJb	125029	0.0722	0.00	312	311265532	1180856	DF0000007	AluJb subfamily	=HYPERLINK("http://dfam.org/entry/DF0000007")
L1M5_orf2	57555	0.0332	0.00	3294	209740668	265170	DF0000008	ORF2 from L1 retrotransposon, L1M5_orf2 subfamily	=HYPERLINK("http://dfam.org/entry/DF0000008")
L1MC4_3end	11982	0.0069	0.00	2789	135522359	284417	DF0000010	3' end of L1 retrotransposon, L1MC4_3end subfamily	=HYPERLINK("http://dfam.org/entry/DF0000010")
7SK	203	0.0001	0.01	331	137612	671	DF0000011	7SK ncRNA gene / pseudogene	=HYPERLINK("http://dfam.org/entry/DF0000011")
5S	7439	0.0043	0.63	121	67830	720	DF0000012	5S rRNA gene / pseudogene	=HYPERLINK("http://dfam.org/entry/DF0000012")
ACRO1	16447	0.0095	2.32	147	40858	293	DF0000013	Human acromeric satellite 1	=HYPERLINK("http://dfam.org/entry/DF0000013")
ALRa	590577	0.3410	0.31	172	11052400	66406	DF0000014	Human alpha satellite DNA variant a	=HYPERLINK("http://dfam.org/entry/DF0000014")
ALRb	3393242	1.9592	1.78	169	11019695	72000	DF0000015	Human alpha satellite DNA variant b	=HYPERLINK("http://dfam.org/entry/DF0000015")
7SLRNA	986	0.0006	0.00	320	158625879	1882552	DF0000016	7SL ncRNA gene / pseudogene	=HYPERLINK("http://dfam.org/entry/DF0000016")
Harlequin	1277	0.0007	0.00	6896	2687234	4991	DF0000017	Internal region of ERV1 endogenous retrovirus, Harlequin subfamily	=HYPERLINK("http://dfam.org/entry/DF0000017")
Charlie1	910	0.0005	0.00	2781	3438890	10205	DF0000018	hAT-Charlie DNA transposon, Charlie1 subfamily (autonomous)	=HYPERLINK("http://dfam.org/entry/DF0000018")
Charlie2a	664	0.0004	0.00	2861	1582559	4059	DF0000019	hAT-Charlie DNA transposon, Charlie2a subfamily	=HYPERLINK("http://dfam.org/entry/DF0000019")
Charlie2b	861	0.0005	0.00	2782	1418801	3762	DF0000020	hAT-Charlie DNA transposon, Charlie2b	=HYPERLINK("http://dfam.org/entry/DF0000020")
Charlie1a	1764	0.0010	0.00	1455	3263990	8781	DF0000021	hAT-Charlie DNA transposon, Charlie1a subfamily	=HYPERLINK("http://dfam.org/entry/DF0000021")
Charlie1b	681	0.0004	0.00	523	1630237	6894	DF0000022	hAT-Charlie DNA transposon, Charlie1b subfamily (non-autonomous)	=HYPERLINK("http://dfam.org/entry/DF0000022")
Charlie3	449	0.0003	0.00	2706	3794390	17999	DF0000023	hAT-Charlie DNA transposon, Charlie3 subfamily	=HYPERLINK("http://dfam.org/entry/DF0000023")
Charlie4	125	0.0001	0.00	3378	908009	3730	DF0000024	hAT-Charlie DNA transposon, Charlie4 subfamily (autonomous)	=HYPERLINK("http://dfam.org/entry/DF0000024")
Charlie4a	1164	0.0007	0.01	508	853389	2860	DF0000025	hAT-Charlie DNA transposon, Charlie4a subfamily (non-autonomous)	=HYPERLINK("http://dfam.org/entry/DF0000025")
Charlie4z	988	0.0006	0.01	167	575603	4087	DF0000026	hAT-Charlie DNA transposon, Charlie4z subfamily	=HYPERLINK("http://dfam.org/entry/DF0000026")
Charlie5	1077	0.0006	0.00	2624	2821394	16922	DF0000027	hAT-Charlie DNA transposon, Charlie5 subfamily	=HYPERLINK("http://dfam.org/entry/DF0000027")
Tigger16a	481	0.0003	0.01	957	505194	1738	DF0000028	TcMar-Tigger DNA transpopson, Tigger16a subfamily	=HYPERLINK("http://dfam.org/entry/DF0000028")
ALR	8280754	4.7811	4.37	171	10952730	66156	DF0000029	Human alpha satellite DNA	=HYPERLINK("http://dfam.org/entry/DF0000029")
AluJo	42959	0.0248	0.00	312	311379831	1177416	DF0000034	AluJo subfamily	=HYPERLINK("http://dfam.org/entry/DF0000034")
AluJr	105110	0.0607	0.00	312	311340867	1179285	DF0000035	AluJr subfamily	=HYPERLINK("http://dfam.org/entry/DF0000035")
AluJr4	44621	0.0258	0.00	312	311239676	1176555	DF0000036	AluJr4 subfamily	=HYPERLINK("http://dfam.org/entry/DF0000036")
AluSc5	4707	0.0027	0.00	309	306958017	1169764	DF0000037	AluSc5 subfamily	=HYPERLINK("http://dfam.org/entry/DF0000037")
AluSc8	20826	0.0120	0.00	311	309632811	1172450	DF0000038	AluSc8 subfamily	=HYPERLINK("http://dfam.org/entry/DF0000038")
AluSg	41010	0.0237	0.00	310	308745749	1174849	DF0000039	AluSg subfamily	=HYPERLINK("http://dfam.org/entry/DF0000039")
AluSg4	27843	0.0161	0.00	310	308512460	1172623	DF0000040	AluSg4 subfamily	=HYPERLINK("http://dfam.org/entry/DF0000040")
AluSg7	11033	0.0064	0.00	309	306913960	1172276	DF0000041	AluSg7 subfamily	=HYPERLINK("http://dfam.org/entry/DF0000041")
AluSp	91523	0.0528	0.00	313	311127609	1171342	DF0000042	AluSp subfamily	=HYPERLINK("http://dfam.org/entry/DF0000042")
AluSq	23640	0.0136	0.00	313	311223459	1174297	DF0000043	AluSq subfamily	=HYPERLINK("http://dfam.org/entry/DF0000043")
AluSq10	2281	0.0013	0.00	313	310558355	1170120	DF0000044	AluSq10 subfamily	=HYPERLINK("http://dfam.org/entry/DF0000044")
AluSq2	67134	0.0388	0.00	313	311300070	1174377	DF0000045	AluSq2 subfamily	=HYPERLINK("http://dfam.org/entry/DF0000045")
AluSq4	4526	0.0026	0.00	311	308752923	1170548	DF0000046	AluSq4 subfamily	=HYPERLINK("http://dfam.org/entry/DF0000046")
AluSx	107728	0.0622	0.00	312	310762622	1177856	DF0000047	AluSx subfamily	=HYPERLINK("http://dfam.org/entry/DF0000047")
AluSx1	120430	0.0695	0.00	312	310588781	1177885	DF0000048	AluSx1 subfamily	=HYPERLINK("http://dfam.org/entry/DF0000048")
AluSx3	25249	0.0146	0.00	311	309773578	1175536	DF0000049	AluSx3 subfamily	=HYPERLINK("http://dfam.org/entry/DF0000049")
AluSx4	26462	0.0153	0.00	310	308419151	1174762	DF0000050	AluSx4 subfamily	=HYPERLINK("http://dfam.org/entry/DF0000050")
AluSz	147745	0.0853	0.00	312	310826706	1178546	DF0000051	AluSz subfamily	=HYPERLINK("http://dfam.org/entry/DF0000051")
AluSz6	66835	0.0386	0.00	312	310917752	1179281	DF0000052	AluSz6 subfamily	=HYPERLINK("http://dfam.org/entry/DF0000052")
AluYa5	1313	0.0008	0.00	311	307225198	1160161	DF0000053	AluYa5 subfamily	=HYPERLINK("http://dfam.org/entry/DF0000053")
AluYa8	227	0.0001	0.00	310	306890702	1163975	DF0000054	AluYa8 subfamily	=HYPERLINK("http://dfam.org/entry/DF0000054")
AluYb8	1736	0.0010	0.00	318	313627497	1153727	DF0000055	AluYb8 subfamily	=HYPERLINK("http://dfam.org/entry/DF0000055")
AluYb9	133	0.0001	0.00	318	313473508	1153765	DF0000056	AluYb9 subfamily	=HYPERLINK("http://dfam.org/entry/DF0000056")
AluYc	2650	0.0015	0.00	299	295637255	1162557	DF0000057	AluYc subfamily	=HYPERLINK("http://dfam.org/entry/DF0000057")
AluYc3	611	0.0004	0.00	300	295327215	1158109	DF0000058	AluYc3 subfamily	=HYPERLINK("http://dfam.org/entry/DF0000058")
AluYd8	180	0.0001	0.00	299	292958981	1147998	DF0000060	AluYd8 subfamily	=HYPERLINK("http://dfam.org/entry/DF0000060")
AluYh9	970	0.0006	0.00	311	308191274	1168485	DF0000063	AluYh9 subfamily	=HYPERLINK("http://dfam.org/entry/DF0000063")
AluYk11	4132	0.0024	0.00	311	306182543	1154400	DF0000064	AluYk11 subfamily	=HYPERLINK("http://dfam.org/entry/DF0000064")
AluYk12	51	0.0000	0.00	311	306566608	1156177	DF0000065	AluYk12 subfamily	=HYPERLINK("http://dfam.org/entry/DF0000065")
AluYk4	3276	0.0019	0.00	311	308167050	1163754	DF0000066	AluYk4 subfamily	=HYPERLINK("http://dfam.org/entry/DF0000066")
AmnSINE1	113	0.0001	0.00	575	163292	991	DF0000067	Amniota SINE1	=HYPERLINK("http://dfam.org/entry/DF0000067")
AmnSINE2	26	0.0000	0.01	358	25021	115	DF0000068	Aminiota SINE2	=HYPERLINK("http://dfam.org/entry/DF0000068")
Arthur1	641	0.0004	0.00	3947	1432889	4169	DF0000069	hAT-Tip100 DNA transposon, Arthur1 subfamily	=HYPERLINK("http://dfam.org/entry/DF0000069")
Arthur1A	370	0.0002	0.01	177	266057	2026	DF0000070	hAT-Tip100 DNA transposon, Arthur1A subfamily	=HYPERLINK("http://dfam.org/entry/DF0000070")
Arthur1B	896	0.0005	0.00	1225	1204406	3907	DF0000071	hAT-Tip100 DNA transposon, Arthur1B subfamily	=HYPERLINK("http://dfam.org/entry/DF0000071")
Arthur1C	103	0.0001	0.00	363	222705	1519	DF0000072	hAT-Tip100 DNA transposon, Arthur1C subfamily	=HYPERLINK("http://dfam.org/entry/DF0000072")
BC200	377	0.0002	0.00	145	264126021	1988756	DF0000073	Alu-related SINE/putative ncRNA gene	=HYPERLINK("http://dfam.org/entry/DF0000073")
BLACKJACK	501	0.0003	0.00	2969	871312	1573	DF0000074	hAT DNA transposon, BLACKJACK superfamily	=HYPERLINK("http://dfam.org/entry/DF0000074")
BSR	400827	0.2314	6.52	136	354724	2885	DF0000075	Beta Satellite Repeat (68bp monomer)	=HYPERLINK("http://dfam.org/entry/DF0000075")
BSRa	1199	0.0007	0.01	142	1115075	8701	DF0000076	Beta Satellite Repeat a (71bp monomer)	=HYPERLINK("http://dfam.org/entry/DF0000076")
BSRb	381	0.0002	0.00	152	1069711	7894	DF0000077	Beta Satellite Repeat b (76bp monomer)	=HYPERLINK("http://dfam.org/entry/DF0000077")
BSRd	114	0.0001	0.00	152	423148	3164	DF0000078	Beta Satellite Repeat d (76bp monomer)	=HYPERLINK("http://dfam.org/entry/DF0000078")
BSRf	337	0.0002	0.00	379	534486	2202	DF0000079	Beta Satellite Repeat f (379bp monomer)	=HYPERLINK("http://dfam.org/entry/DF0000079")
Chap1_Mam	322	0.0002	0.01	342	329641	1407	DF0000080	hAT-Charlie DNA transposon, Chap1_Mam subfamily	=HYPERLINK("http://dfam.org/entry/DF0000080")
Charlie10	233	0.0001	0.00	2822	704088	2732	DF0000081	hAT-Charlie DNA transposon, Charlie10 subfamily (autonomous)	=HYPERLINK("http://dfam.org/entry/DF0000081")
Charlie10a	101	0.0001	0.00	280	155390	813	DF0000082	hAT-Charlie DNA transposon, Charlie10a subfamily (non-autonomous)	=HYPERLINK("http://dfam.org/entry/DF0000082")
Charlie10b	65	0.0000	0.00	242	115469	626	DF0000083	hAT-Charlie DNA transposon, Charlie10b subfamily (non-autonomous)	=HYPERLINK("http://dfam.org/entry/DF0000083")
Charlie11	28	0.0000	0.00	2196	50326	84	DF0000084	hAT-Charlie DNA transposon, Charlie11 subfamily	=HYPERLINK("http://dfam.org/entry/DF0000084")
Charlie12	18	0.0000	0.00	2870	775421	7017	DF0000085	hAT-Charlie DNA transposon, Charlie12 subfamily (autonomous)	=HYPERLINK("http://dfam.org/entry/DF0000085")
Charlie13a	142	0.0001	0.00	1514	214853	434	DF0000086	hAT-Charlie DNA transposon, Charlie13a subfamily	=HYPERLINK("http://dfam.org/entry/DF0000086")
Charlie13b	180	0.0001	0.01	512	107750	358	DF0000087	hAT-Charlie DNA transposon, Charlie13b subfamily (non-autonomous)	=HYPERLINK("http://dfam.org/entry/DF0000087")
Charlie14a	102	0.0001	0.01	1166	99165	318	DF0000088	hAT-Charlie DNA transposon, Charlie14a subfamily	=HYPERLINK("http://dfam.org/entry/DF0000088")
Charlie15a	956	0.0006	0.01	224	617984	3340	DF0000089	hAT-Charlie DNA transposon, Charlie15a subfamily (non-autonomous)	=HYPERLINK("http://dfam.org/entry/DF0000089")
Charlie15b	429	0.0002	0.01	1061	475472	1529	DF0000090	hAT-Charlie DNA transposon, Charlie15b subfamily (non-autonomous)	=HYPERLINK("http://dfam.org/entry/DF0000090")
Charlie16a	800	0.0005	0.01	342	503470	2039	DF0000091	hAT-Charlie DNA transposon, Charlie16a subfamily (non-autonomous)	=HYPERLINK("http://dfam.org/entry/DF0000091")
Charlie17	78	0.0000	0.00	2916	309106	620	DF0000092	hAT-Charlie DNA transposon, Charlie17 subfamily	=HYPERLINK("http://dfam.org/entry/DF0000092")
Charlie17a	338	0.0002	0.01	217	246537	1341	DF0000093	hAT-Charlie DNA transposon, Charlie17a subfamily (non-autonomous)	=HYPERLINK("http://dfam.org/entry/DF0000093")
Charlie17b	254	0.0001	0.01	1204	235623	690	DF0000094	hAT-Charlie DNA transposon, Charlie17b subfamily	=HYPERLINK("http://dfam.org/entry/DF0000094")
Charlie18a	490	0.0003	0.01	342	510205	2067	DF0000095	hAT-Charlie DNA transposon, Charlie18a subfamily (non-autonomous)	=HYPERLINK("http://dfam.org/entry/DF0000095")
Charlie19a	532	0.0003	0.01	386	349626	1314	DF0000096	hAT-Charlie DNA transposon, Charlie19a subfamily (non-autonomous)	=HYPERLINK("http://dfam.org/entry/DF0000096")
Charlie20a	310	0.0002	0.01	807	228533	604	DF0000097	hAT-Charlie DNA transposon, Charlie20a subfamily (non-autonomous)	=HYPERLINK("http://dfam.org/entry/DF0000097")
Charlie21a	169	0.0001	0.00	1213	250323	540	DF0000098	hAT-Charlie DNA transposon, Charlie21a subfamily (non-autonomous)	=HYPERLINK("http://dfam.org/entry/DF0000098")
Charlie22a	247	0.0001	0.01	491	236617	824	DF0000099	hAT-Charlie DNA transposon, Charlie22a subfamily (non-autonomous)	=HYPERLINK("http://dfam.org/entry/DF0000099")
Charlie23a	549	0.0003	0.01	339	306374	1233	DF0000100	hAT-Charlie DNA transposon, Charlie23a subfamily (non-autonomous)	=HYPERLINK("http://dfam.org/entry/DF0000100")
Charlie24	306	0.0002	0.00	2449	361336	1213	DF0000101	hAT-Charlie DNA transposon, Charlie24 subfamily	=HYPERLINK("http://dfam.org/entry/DF0000101")
Charlie25	441	0.0003	0.00	2524	655736	1065	DF0000102	hAT-Charlie DNA transposon, Charlie25 subfamily (autonomous)	=HYPERLINK("http://dfam.org/entry/DF0000102")
Charlie26a	36	0.0000	0.00	325	87417	386	DF0000103	hAT-Charlie DNA transposon, Charlie26a subfamily (non-autonomous)	=HYPERLINK("http://dfam.org/entry/DF0000103")
Charlie29a	432	0.0002	0.00	748	582513	1679	DF0000104	hAT-Charlie DNA transposon, Charlie29a subfamily (non-autonomous)	=HYPERLINK("http://dfam.org/entry/DF0000104")
Charlie6	34	0.0000	0.00	3519	202525	279	DF0000105	hAT-Charlie DNA transposon, Charlie6 subfamily (autonomous)	=HYPERLINK("http://dfam.org/entry/DF0000105")
Charlie7a	246	0.0001	0.00	272	324719	1593	DF0000106	hAT-Charlie DNA transposon, Charlie7a subfamily (non-autonomous)	=HYPERLINK("http://dfam.org/entry/DF0000106")
Charlie8	1428	0.0008	0.00	2457	2207974	8664	DF0000107	hAT-Charlie DNA transposon, Charlie8 subfamily (autonomous)	=HYPERLINK("http://dfam.org/entry/DF0000107")
Charlie9	38	0.0000	0.00	2787	275300	1728	DF0000108	hAT-Charlie DNA transposon, Charlie9 subfamily (autonomous)	=HYPERLINK("http://dfam.org/entry/DF0000108")
Cheshire	385	0.0002	0.00	2420	2799095	18892	DF0000109	hAT-Charlie DNA transposon, Chesire subfamily (autonomous)	=HYPERLINK("http://dfam.org/entry/DF0000109")
CR1_Mam	497	0.0003	0.00	2204	583745	1457	DF0000110	Mammalian CR1 (Chicken Repeat 1) LINE	=HYPERLINK("http://dfam.org/entry/DF0000110")
D20S16	10935	0.0063	0.57	98	111404	1197	DF0000111	Human centromeric satellite D20S16	=HYPERLINK("http://dfam.org/entry/DF0000111")
DNA1_Mam	23	0.0000	0.00	407	56567	248	DF0000113	TcMar DNA transposon, DNA1_Mam subfamily (non-autonomous)	=HYPERLINK("http://dfam.org/entry/DF0000113")
ERV24B_Prim	554	0.0003	0.00	7613	5660573	7024	DF0000114	ERV1 retrotransposon, ERV24B_Prim subfamily	=HYPERLINK("http://dfam.org/entry/DF0000114")
ERV24_Prim	492	0.0003	0.00	7575	5017595	6424	DF0000115	ERV1 retrotransposon, ERV24_Prim subfamily	=HYPERLINK("http://dfam.org/entry/DF0000115")
ERV3-16A3_I	7366	0.0043	0.00	5226	15310188	17663	DF0000116	Internal region of an ERVL endogenous retrovirus, ERV3-16A3_I subfamily	=HYPERLINK("http://dfam.org/entry/DF0000116")
ERV3-16A3_LTR	540	0.0003	0.00	422	2417434	7948	DF0000117	Long terminal repeat, ERV3-16A3_LTR subfamily	=HYPERLINK("http://dfam.org/entry/DF0000117")
ERVL	2790	0.0016	0.00	5757	16469780	19490	DF0000118	Endogenous retrovirus,  ERVL subfamily (internal region)	=HYPERLINK("http://dfam.org/entry/DF0000118")
ERVL47	141	0.0001	0.00	5246	1145776	1478	DF0000119	ERVL endogenous retrovirus, ERVL47 subfamily	=HYPERLINK("http://dfam.org/entry/DF0000119")
ERVL-E	10118	0.0058	0.00	5667	17755923	21125	DF0000120	ERVL endogenous retrovirus, ERVL-E subfamily	=HYPERLINK("http://dfam.org/entry/DF0000120")
Eulor1	29	0.0000	0.01	357	22760	104	DF0000121	Eulor1 (Euteleostomi-conserved low frequency repeat 1)	=HYPERLINK("http://dfam.org/entry/DF0000121")
Eulor10	0	0.0000	0.00	317	7639	41	DF0000122	Eulor10 (Euteleostomi-conserved low frequency repeat 10)	=HYPERLINK("http://dfam.org/entry/DF0000122")
Eulor11	22	0.0000	0.01	552	20838	83	DF0000123	Eulor11 (Euteleostomi-conserved low frequency repeat 11)	=HYPERLINK("http://dfam.org/entry/DF0000123")
Eulor12	1	0.0000	0.00	184	8713	61	DF0000124	Eulor12 (Euteleostomi-conserved low frequency repeat 12)	=HYPERLINK("http://dfam.org/entry/DF0000124")
Eulor2A	2	0.0000	0.00	306	17685	88	DF0000125	Eulor2A (Euteleostomi-conserved low frequency repeat 2A)	=HYPERLINK("http://dfam.org/entry/DF0000125")
Eulor2B	0	0.0000	0.00	273	16274	90	DF0000126	Eulor2B (Euteleostomi-conserved low frequency repeat 2B)	=HYPERLINK("http://dfam.org/entry/DF0000126")
Eulor2C	0	0.0000	0.00	168	4294	31	DF0000127	Eulor2C (Euteleostomi-conserved low frequency repeat 2C)	=HYPERLINK("http://dfam.org/entry/DF0000127")
Eulor3	29	0.0000	0.02	304	9722	52	DF0000128	Eulor3 (Euteleostomi-conserved low frequency repeat 3)	=HYPERLINK("http://dfam.org/entry/DF0000128")
Eulor4	3	0.0000	0.00	416	7837	36	DF0000129	Eulor4 (Euteleostomi-conserved low frequency repeat 4)	=HYPERLINK("http://dfam.org/entry/DF0000129")
Eulor5A	5	0.0000	0.00	316	23588	129	DF0000130	Eulor5A (Euteleostomi-conserved low frequency repeat 5A)	=HYPERLINK("http://dfam.org/entry/DF0000130")
Eulor5B	7	0.0000	0.01	192	6030	41	DF0000131	Eulor5B (Euteleostomi-conserved low frequency repeat 5B)	=HYPERLINK("http://dfam.org/entry/DF0000131")
Eulor6A	0	0.0000	0.00	248	4747	28	DF0000132	Eulor6A (Euteleostomi-conserved low frequency repeat 6A)	=HYPERLINK("http://dfam.org/entry/DF0000132")
Eulor6B	16	0.0000	0.01	338	12913	64	DF0000133	Eulor6B (Euteleostomi-conserved low frequency repeat 6B)	=HYPERLINK("http://dfam.org/entry/DF0000133")
Eulor6C	0	0.0000	0.00	208	5179	34	DF0000134	Eulor6C (Euteleostomi-conserved low frequency repeat 6C)	=HYPERLINK("http://dfam.org/entry/DF0000134")
Eulor6D	16	0.0000	0.01	302	17989	90	DF0000135	Eulor6D (Euteleostomi-conserved low frequency repeat 6D)	=HYPERLINK("http://dfam.org/entry/DF0000135")
Eulor6E	0	0.0000	0.00	292	8588	49	DF0000136	Eulor6E (Euteleostomi-conserved low frequency repeat 6E)	=HYPERLINK("http://dfam.org/entry/DF0000136")
Eulor7	0	0.0000	0.00	193	1523	10	DF0000137	Eulor7 (Euteleostomi-conserved low frequency repeat 7)	=HYPERLINK("http://dfam.org/entry/DF0000137")
Eulor8	3	0.0000	0.00	562	59342	219	DF0000138	Eulor8 (Euteleostomi-conserved low frequency repeat 8)	=HYPERLINK("http://dfam.org/entry/DF0000138")
Eulor9A	19	0.0000	0.00	301	30122	158	DF0000139	Eulor9A (Euteleostomi-conserved low frequency repeat 9A)	=HYPERLINK("http://dfam.org/entry/DF0000139")
Eulor9B	0	0.0000	0.00	240	12668	74	DF0000140	Eulor9B (Euteleostomi-conserved low frequency repeat 9B)	=HYPERLINK("http://dfam.org/entry/DF0000140")
Eulor9C	9	0.0000	0.00	270	11443	72	DF0000141	Eulor9C (Euteleostomi-conserved low frequency repeat 9C)	=HYPERLINK("http://dfam.org/entry/DF0000141")
FAM	4465	0.0026	0.00	185	320334379	2010473	DF0000142	FAM (Fossil Alu monomer)	=HYPERLINK("http://dfam.org/entry/DF0000142")
FLAM_A	5989	0.0035	0.00	142	266319171	2054358	DF0000143	FLAM_A (Free left Alu monomer A)	=HYPERLINK("http://dfam.org/entry/DF0000143")
FLAM_C	17529	0.0101	0.00	143	264660730	2035618	DF0000144	FLAM_C (Free left Alu monomer C)	=HYPERLINK("http://dfam.org/entry/DF0000144")
FordPrefect	6451	0.0037	0.10	1683	381461	716	DF0000145	hAT-Tip100 DNA transposon, FordPrefect subfamily (non-autonomous)	=HYPERLINK("http://dfam.org/entry/DF0000145")
FordPrefect_a	238	0.0001	0.01	508	137966	484	DF0000146	hAT-Tip100 DNA transposon, FordPrefect_a subfamily (non-autonomous)	=HYPERLINK("http://dfam.org/entry/DF0000146")
FRAM	18068	0.0104	0.00	176	327153269	2050457	DF0000147	FRAM (Free right Alu monomer)	=HYPERLINK("http://dfam.org/entry/DF0000147")
GSAT	3638	0.0021	0.09	217	243540	1180	DF0000148	GSAT (gamma satellite DNA)	=HYPERLINK("http://dfam.org/entry/DF0000148")
GSATII	6180	0.0036	0.12	216	305055	1574	DF0000150	GSATII (gamma satellite DNA II)	=HYPERLINK("http://dfam.org/entry/DF0000150")
GSATX	944	0.0005	0.02	218	266409	1383	DF0000152	GSATX (gamma satellite DNA X)	=HYPERLINK("http://dfam.org/entry/DF0000152")
HAL1	12427	0.0072	0.00	2507	29533220	59085	DF0000154	L1 retrotransposon, HAL1 subfamily	=HYPERLINK("http://dfam.org/entry/DF0000154")
HAL1b	1618	0.0009	0.00	2421	20108020	40752	DF0000155	L1 retrotransposon, HAL1b subfamily	=HYPERLINK("http://dfam.org/entry/DF0000155")
HAL1M8	1362	0.0008	0.00	2991	19846191	43635	DF0000156	L1 retrotransposon, HAL1M8 subfamily	=HYPERLINK("http://dfam.org/entry/DF0000156")
HAL1ME	2193	0.0013	0.00	2465	30866006	63169	DF0000157	L1 retrotransposon, HAL1ME subfamily	=HYPERLINK("http://dfam.org/entry/DF0000157")
Helitron1Nb_Mam	165	0.0001	0.01	1116	159506	471	DF0000158	Helitron DNA transposon, Helitron1Nb_Mam subfamily	=HYPERLINK("http://dfam.org/entry/DF0000158")
Helitron2Na_Mam	27	0.0000	0.00	324	75874	335	DF0000159	Helitron DNA transposon, Helitron2Na_Mam subfamily	=HYPERLINK("http://dfam.org/entry/DF0000159")
Helitron3Na_Mam	302	0.0002	0.01	486	264182	899	DF0000160	Helitron DNA transposon, Helitron3Na_Mam subfamily	=HYPERLINK("http://dfam.org/entry/DF0000160")
HERV15	337	0.0002	0.00	8751	3442970	3295	DF0000161	ERV1 endogenous retrovirus, HERV15 subfamily	=HYPERLINK("http://dfam.org/entry/DF0000161")
HERV16	3392	0.0020	0.00	4996	13113844	18612	DF0000162	ERVL endogenous retrovirus, HERV16 subfamily (internal)	=HYPERLINK("http://dfam.org/entry/DF0000162")
HERV1_I	249	0.0001	0.00	8801	4343323	5291	DF0000163	Internal region of an ERV1 endogenous retrovirus, HERV1_I subfamily	=HYPERLINK("http://dfam.org/entry/DF0000163")
HERV1_LTRa	62	0.0000	0.00	521	149038	400	DF0000164	LTRa (Long Terminal Repeat) of endogenous retrovirus HERV1	=HYPERLINK("http://dfam.org/entry/DF0000164")
HERV1_LTRb	36	0.0000	0.00	511	160296	434	DF0000165	LTRb (Long Terminal Repeat) of endogenous retrovirus HERV1	=HYPERLINK("http://dfam.org/entry/DF0000165")
HERV1_LTRc	78	0.0000	0.00	491	161981	481	DF0000166	LTRc (Long Terminal Repeat) of endogenous retrovirus HERV1	=HYPERLINK("http://dfam.org/entry/DF0000166")
HERV1_LTRd	0	0.0000	0.00	535	224686	711	DF0000167	LTRd (Long Terminal Repeat) of endogenous retrovirus HERV1	=HYPERLINK("http://dfam.org/entry/DF0000167")
HERV1_LTRe	0	0.0000	0.00	537	279849	808	DF0000168	LTRe (Long Terminal Repeat) of endogenous retrovirus HERV1	=HYPERLINK("http://dfam.org/entry/DF0000168")
HERV3	764	0.0004	0.00	8426	4344286	4885	DF0000169	Internal region of an ERV1 endogenous retrovirus, HERV3 subfamily	=HYPERLINK("http://dfam.org/entry/DF0000169")
HERV30	260	0.0002	0.00	8257	5625645	6403	DF0000170	Internal region of ERV1 endogenous retrovirus, HERV30 subfamily	=HYPERLINK("http://dfam.org/entry/DF0000170")
HERV35I	426	0.0002	0.00	6918	6791340	14074	DF0000171	Internal region of an ERV1 endogenous retrovirus, HERV35I subfamily	=HYPERLINK("http://dfam.org/entry/DF0000171")
HERV4_I	289	0.0002	0.00	6539	6117193	7752	DF0000172	Internal region of an ERV1 endogenous retrovirus, HERV4 subfamily	=HYPERLINK("http://dfam.org/entry/DF0000172")
HERV9	805	0.0005	0.00	8436	5957830	6504	DF0000173	Internal region of an ERV1 endogenous retrovirus, HERV9 subfamily	=HYPERLINK("http://dfam.org/entry/DF0000173")
HERVE	2176	0.0013	0.00	7813	3460629	3277	DF0000174	Internal region of an ERV1 endogenous retrovirus, HERVE subfamily	=HYPERLINK("http://dfam.org/entry/DF0000174")
HERVE_a	694	0.0004	0.00	7847	4138134	3976	DF0000175	ERV1 endogenous retrovirus, HERVE_a subfamily	=HYPERLINK("http://dfam.org/entry/DF0000175")
HERV-Fc1	51	0.0000	0.00	4629	753236	1918	DF0000176	ERV1 endogenous retrovirus, HERV-Fc1 subfamily	=HYPERLINK("http://dfam.org/entry/DF0000176")
HERV-Fc1_LTR1	139	0.0001	0.09	346	9240	36	DF0000177	LTR1 (Long Terminal Repeat) for endgenous retrovirus HERV-Fc1	=HYPERLINK("http://dfam.org/entry/DF0000177")
HERV-Fc1_LTR3	4	0.0000	0.00	476	9665	32	DF0000178	LTR3 (Long Terminal Repeat) for endgenous retrovirus HERV-Fc1	=HYPERLINK("http://dfam.org/entry/DF0000178")
HERV-Fc2	1149	0.0007	0.00	7250	8469553	8805	DF0000179	ERV1 endogenous retrovirus, HERV-Fc2 subfamily	=HYPERLINK("http://dfam.org/entry/DF0000179")
HERV-Fc2_LTR	0	0.0000	0.00	374	2327	16	DF0000180	LTR (Long Terminal Repeat) for endogenous retrovirus HERV-Fc2	=HYPERLINK("http://dfam.org/entry/DF0000180")
HERVFH19	336	0.0002	0.00	7719	5633325	5986	DF0000181	Internal region of ERV1 endogenous retrovirus, HERVFH19 subfamily	=HYPERLINK("http://dfam.org/entry/DF0000181")
HERVFH21	2828	0.0016	0.00	6529	7626910	9363	DF0000182	Internal region of ERV1 endogenous retrovirus, HERVFH21 subfamily	=HYPERLINK("http://dfam.org/entry/DF0000182")
HERVH	10932	0.0063	0.01	7713	7526524	8452	DF0000183	Internal region of ERV1 endogenous retrovirus, HERVH subfamily	=HYPERLINK("http://dfam.org/entry/DF0000183")
HERVH48	427	0.0002	0.00	6654	7685558	9354	DF0000184	Internal region of ERV1 endogenous retrovirus, HERVH48 subfamily	=HYPERLINK("http://dfam.org/entry/DF0000184")
HERVI	294	0.0002	0.00	7784	3378444	4374	DF0000185	Internal region of ERV1 endogenous retrovirus, HERVI subfamily	=HYPERLINK("http://dfam.org/entry/DF0000185")
HERVIP10F	430	0.0002	0.00	7737	3805796	4752	DF0000186	Internal region of ERV1 endogenous retrovirus, HERVIP10F subfamily	=HYPERLINK("http://dfam.org/entry/DF0000186")
HERVIP10FH	22750	0.0131	0.06	5102	2041903	3995	DF0000187	Internal region of ERV1 endogenous retrovirus, HERVIP10FH subfamily	=HYPERLINK("http://dfam.org/entry/DF0000187")
HERVK	1892	0.0011	0.00	7536	2545248	2394	DF0000188	Internal region of ERVK endogenous retrovirus, HERVK subfamily	=HYPERLINK("http://dfam.org/entry/DF0000188")
HERVK11	253	0.0001	0.00	7953	2183661	1843	DF0000189	Internal region of ERVK endogenous retrovirus, HERVK11 subfamily	=HYPERLINK("http://dfam.org/entry/DF0000189")
HERVK11D	25	0.0000	0.00	7752	2112763	1605	DF0000190	Internal region of ERVK endogenous retrovirus, HERVK11D subfamily	=HYPERLINK("http://dfam.org/entry/DF0000190")
HERVK13	411	0.0002	0.00	8116	2323695	1867	DF0000191	Internal region of ERVK endogenous retrovirus, HERVK13 subfamily	=HYPERLINK("http://dfam.org/entry/DF0000191")
HERVK14	391	0.0002	0.00	6096	2084476	1980	DF0000192	Internal region of ERVK endogenous retrovirus, HERVK14 subfamily	=HYPERLINK("http://dfam.org/entry/DF0000192")
HERVK14C	946	0.0005	0.00	7434	2712406	2119	DF0000193	Internal region of ERVK endogenous retrovirus, HERVK14C subfamily	=HYPERLINK("http://dfam.org/entry/DF0000193")
HERVK22	467	0.0003	0.00	6837	1825012	1507	DF0000194	Internal region of ERVK endogenous retrovirus, HERVK22 subfamily	=HYPERLINK("http://dfam.org/entry/DF0000194")
HERVK3	346	0.0002	0.00	7202	1974601	1349	DF0000195	Internal region of HERVK endogenous retrovirus, HERVK3 subfamily	=HYPERLINK("http://dfam.org/entry/DF0000195")
HERVK9	935	0.0005	0.00	6021	2174576	1567	DF0000196	Internal region of ERVK endogenous retrovirus, HERVK9 subfamily	=HYPERLINK("http://dfam.org/entry/DF0000196")
HERVKC4	122	0.0001	0.00	5262	1594154	2680	DF0000197	Internal region of ERVK endogenous retrovirus, HERVKC4 subfamily	=HYPERLINK("http://dfam.org/entry/DF0000197")
HERVL	1820	0.0011	0.00	5654	14112324	15392	DF0000198	Internal region of ERVL endogenous retrovirus, HERVL subfamily	=HYPERLINK("http://dfam.org/entry/DF0000198")
HERVL18	599	0.0003	0.00	6047	1098725	1600	DF0000199	Internal region of ERVL Endogenous retrovirus, HERV18 subfamily	=HYPERLINK("http://dfam.org/entry/DF0000199")
HERVL32	98	0.0001	0.00	3418	720279	963	DF0000200	Internal region of ERVL endogenous retrovirus, HERVL32 subfamily	=HYPERLINK("http://dfam.org/entry/DF0000200")
HERVL40	951	0.0005	0.00	5530	2686527	3465	DF0000201	Internal region of ERVL endogenous retrovirus, HERVL40 subfamily	=HYPERLINK("http://dfam.org/entry/DF0000201")
HERVL66	55	0.0000	0.00	4329	1121182	1351	DF0000202	Internal region of ERVL endogenous retrovirus, HERVL66 subfamily	=HYPERLINK("http://dfam.org/entry/DF0000202")
HERVL74	301	0.0002	0.00	5685	946617	1600	DF0000203	Internal region of ERVL endogenous retrovirus, HERVL74 subfamily	=HYPERLINK("http://dfam.org/entry/DF0000203")
HERVP71A	296	0.0002	0.00	7590	2994117	3721	DF0000204	Internal region of ERV1 endogenous retrovirus, HERVP71A subfamily	=HYPERLINK("http://dfam.org/entry/DF0000204")
HERVS71	324	0.0002	0.00	8978	2991884	3905	DF0000205	Internal region of ERV1 endogenous retrovirus, HERVS71 subfamily	=HYPERLINK("http://dfam.org/entry/DF0000205")
HSAT4	975	0.0006	0.02	105	353028	3524	DF0000206	HSAT4 Human centromeric satellite 4	=HYPERLINK("http://dfam.org/entry/DF0000206")
HSAT5	268	0.0002	0.05	86	28368	349	DF0000207	HSAT5 Human centromeric satellite 5	=HYPERLINK("http://dfam.org/entry/DF0000207")
HSAT6	0	0.0000	0.00	126	6120	54	DF0000209	HSAT6 Human centromeric satellite 6	=HYPERLINK("http://dfam.org/entry/DF0000209")
HSATI	192	0.0001	0.05	568	23452	47	DF0000210	HSATI Human satellite I	=HYPERLINK("http://dfam.org/entry/DF0000210")
HSATII	14144051	8.1664	49.84	170	1638594	10401	DF0000211	HSATII Human satellite II	=HYPERLINK("http://dfam.org/entry/DF0000211")
HSMAR1	414	0.0002	0.01	1287	468193	591	DF0000212	TcMar-Mariner DNA transposon, HSMAR1 subfamily	=HYPERLINK("http://dfam.org/entry/DF0000212")
HSMAR2	1451	0.0008	0.01	1302	1104117	1617	DF0000213	TcMar-Mariner DNA transposon, HSMAR2 subfamily	=HYPERLINK("http://dfam.org/entry/DF0000213")
HUERS-P1	408	0.0002	0.00	6263	5741847	11641	DF0000214	Internal region of ERV1 endogenous retrovirus, HUERS-P1 subfamily	=HYPERLINK("http://dfam.org/entry/DF0000214")
HUERS-P2	293	0.0002	0.00	3088	1602763	3205	DF0000215	Internal region of ERV1 endogenous retrovirus, HUERS-P2 subfamily	=HYPERLINK("http://dfam.org/entry/DF0000215")
HUERS-P3	961	0.0006	0.00	8919	7241059	8521	DF0000216	Internal region of ERV1 endogenous retrovirus, HUERS-P3 subfamily	=HYPERLINK("http://dfam.org/entry/DF0000216")
HUERS-P3b	241	0.0001	0.00	7418	6762615	13695	DF0000217	Internal region of ERV1 endogenous retrovirus, HUERS-P3b subfamily	=HYPERLINK("http://dfam.org/entry/DF0000217")
Kanga1	45	0.0000	0.00	1745	761021	2987	DF0000218	TcMar-Tc2 DNA transposon, Kanga1 subfamily	=HYPERLINK("http://dfam.org/entry/DF0000218")
Kanga11a	146	0.0001	0.00	970	299157	946	DF0000219	TcMar-Tc2 DNA transposon, Kanga11a subfamily	=HYPERLINK("http://dfam.org/entry/DF0000219")
Kanga1a	217	0.0001	0.00	754	571988	2580	DF0000220	TcMar-Tc2 DNA transposon, Kanga1a subfamily	=HYPERLINK("http://dfam.org/entry/DF0000220")
Kanga1b	136	0.0001	0.00	779	517477	2564	DF0000221	TcMar-Tc2 DNA transposon, Kanga1b subfamily	=HYPERLINK("http://dfam.org/entry/DF0000221")
Kanga1c	268	0.0002	0.00	729	373038	2065	DF0000222	TcMar-Tc2 DNA transposon, Kanga1c subfamily	=HYPERLINK("http://dfam.org/entry/DF0000222")
Kanga1d	187	0.0001	0.00	609	538141	2389	DF0000223	TcMar-Tc2 DNA transposon, Kanga1d subfamily	=HYPERLINK("http://dfam.org/entry/DF0000223")
Kanga2_a	352	0.0002	0.00	887	458752	1132	DF0000224	TcMar-Tc2 DNA transposon, Kanga2_a subfamily	=HYPERLINK("http://dfam.org/entry/DF0000224")
L1HS_3end	13852	0.0080	0.00	902	95563707	191882	DF0000225	3' end of L1 retrotransposon, L1HS_3end subfamily	=HYPERLINK("http://dfam.org/entry/DF0000225")
L1HS_5end	8925	0.0052	0.00	2136	34947014	46575	DF0000226	5' end of L1 retrotransposon, L1HS_5end subfamily	=HYPERLINK("http://dfam.org/entry/DF0000226")
L1M1_5end	9440	0.0055	0.00	3675	40936934	74404	DF0000227	5' end of L1 retrotransposon, L1M1_5end subfamily	=HYPERLINK("http://dfam.org/entry/DF0000227")
L1M1_orf2	16396	0.0095	0.00	3294	186206584	210718	DF0000228	ORF2 from L1 retrotransposon, L1M1_orf2 subfamily	=HYPERLINK("http://dfam.org/entry/DF0000228")
L1M2_5end	7029	0.0041	0.00	2904	42865150	80166	DF0000229	5' end of L1 retrotransposon, L1M2_5end subfamily	=HYPERLINK("http://dfam.org/entry/DF0000229")
L1M2a1_5end	213	0.0001	0.00	1842	1398673	3285	DF0000230	5' end of L1 retrotransposon, L1M2a1_5end subfamily	=HYPERLINK("http://dfam.org/entry/DF0000230")
PABL_A	768	0.0004	0.01	660	387864	848	DF0000231	Long Terminal Repeat for PABL_A endogenous retrovirus	=HYPERLINK("http://dfam.org/entry/DF0000231")
L1M2a_5end	863	0.0005	0.00	2233	4480803	13012	DF0000232	5' end of L1 retrotransposon, L1M2a_5end subfamily	=HYPERLINK("http://dfam.org/entry/DF0000232")
L1M2b_5end	809	0.0005	0.00	2030	2906655	5906	DF0000233	5' end of L1 retrotransposon, L1M2b_5end subfamily	=HYPERLINK("http://dfam.org/entry/DF0000233")
L1M2c_5end	679	0.0004	0.00	2334	23900044	44512	DF0000234	5' end of L1 retrotransposon, L1M2c_5end subfamily	=HYPERLINK("http://dfam.org/entry/DF0000234")
PABL_A-int	235	0.0001	0.00	5015	4897226	10132	DF0000235	Internal region of ERV1 endogenous retrovirus, PABL_A-int subfamily	=HYPERLINK("http://dfam.org/entry/DF0000235")
L1M2_orf2	9388	0.0054	0.00	3291	193132022	229087	DF0000236	ORF2 from L1 retrotransposon, L1M2_orf2 subfamily	=HYPERLINK("http://dfam.org/entry/DF0000236")
L1M3a_5end	439	0.0003	0.00	1175	4476403	13540	DF0000237	5' end of L1 retrotransposon, L1M3a_5end subfamily	=HYPERLINK("http://dfam.org/entry/DF0000237")
L1M3b_5end	355	0.0002	0.00	1765	16876489	42277	DF0000238	5' end of L1 retrotransposon, L1M3b_5end subfamily	=HYPERLINK("http://dfam.org/entry/DF0000238")
L1M3c_5end	289	0.0002	0.00	1625	17248135	43431	DF0000239	5' end of L1 retrotransposon, L1M3c_5end subfamily	=HYPERLINK("http://dfam.org/entry/DF0000239")
L1M3d_5end	415	0.0002	0.00	1375	17737924	43135	DF0000240	5' end of L1 retrotransposon, L1M3d_5end subfamily	=HYPERLINK("http://dfam.org/entry/DF0000240")
L1M3de_5end	265	0.0002	0.00	2137	16005385	39772	DF0000241	5' end of L1 retrotransposon, L1M3de_5end subfamily	=HYPERLINK("http://dfam.org/entry/DF0000241")
L1M3e_5end	4875	0.0028	0.01	2113	4686720	16293	DF0000242	5' end of L1 retrotransposon, L1M3e_5end subfamily	=HYPERLINK("http://dfam.org/entry/DF0000242")
L1M3f_5end	459	0.0003	0.00	1263	5037674	13425	DF0000243	5' end of L1 retrotransposon, L1M3f_5end subfamily	=HYPERLINK("http://dfam.org/entry/DF0000243")
L1M3_orf2	8811	0.0051	0.00	3288	196966685	238056	DF0000244	ORF2 from L1 retrotransposon, L1M3_orf2 subfamily	=HYPERLINK("http://dfam.org/entry/DF0000244")
L1M4_5end	3614	0.0021	0.00	2686	51825547	97189	DF0000245	5' end of L1 retrotransposon, L1M4_5end subfamily	=HYPERLINK("http://dfam.org/entry/DF0000245")
L1M4a1_5end	1518	0.0009	0.00	2579	55998042	108126	DF0000246	5' end of L1 retrotransposon, L1M4a1_5end subfamily	=HYPERLINK("http://dfam.org/entry/DF0000246")
L1M4a2_5end	1250	0.0007	0.00	2656	55054846	105375	DF0000247	5' end of L1 retrotransposon, L1M4a2_5end subfamily	=HYPERLINK("http://dfam.org/entry/DF0000247")
L1M4b_5end	2490	0.0014	0.00	3237	47818159	101011	DF0000248	5' end of L1 retrotransposon, L1M4b_5end subfamily	=HYPERLINK("http://dfam.org/entry/DF0000248")
L1M4c_5end	2464	0.0014	0.00	2500	50806300	93383	DF0000249	5' end of L1 retrotransposon, L1M4c_5end subfamily	=HYPERLINK("http://dfam.org/entry/DF0000249")
L1M4_orf2	17512	0.0101	0.00	3294	202706283	251073	DF0000250	ORF2 from L1 retrotransposon, L1M4_orf2 subfamily	=HYPERLINK("http://dfam.org/entry/DF0000250")
L1M6_5end	2012	0.0012	0.00	2515	30658829	67864	DF0000251	5' end of L1 retrotransposon, L1M6_5end subfamily	=HYPERLINK("http://dfam.org/entry/DF0000251")
L1M6B_5end	53	0.0000	0.00	362	139579	663	DF0000252	5' end of L1 retrotransposon, L1M6B_5end subfamily	=HYPERLINK("http://dfam.org/entry/DF0000252")
L1M7_5end	797	0.0005	0.00	2237	24189180	56920	DF0000253	5' end of L1 retrotransposon, L1M7_5end subfamily	=HYPERLINK("http://dfam.org/entry/DF0000253")
L1M8_5end	516	0.0003	0.00	2355	18668245	45231	DF0000254	5' end of L1 retrotransposon, L1M8_5end subfamily	=HYPERLINK("http://dfam.org/entry/DF0000254")
L1MA10_3end	2252	0.0013	0.00	1081	118144118	255920	DF0000255	3' end of L1 retrotransposon, L1MA10_3end subfamily	=HYPERLINK("http://dfam.org/entry/DF0000255")
L1MA1_3end	1596	0.0009	0.00	1049	106479851	220160	DF0000256	3' end of L1 retrotransposon, L1MA1_3end subfamily	=HYPERLINK("http://dfam.org/entry/DF0000256")
L1MA2_3end	2574	0.0015	0.00	1051	108927201	225815	DF0000257	3' end of L1 retrotransposon, L1MA2_3end subfamily	=HYPERLINK("http://dfam.org/entry/DF0000257")
L1MA3_3end	2618	0.0015	0.00	1052	110214242	229240	DF0000258	3' end of L1 retrotransposon, L1MA3_3end subfamily	=HYPERLINK("http://dfam.org/entry/DF0000258")
L1MA4_3end	3416	0.0020	0.00	1047	113153896	240371	DF0000259	3' end of L1 retrotransposon, L1MA4_3end subfamily	=HYPERLINK("http://dfam.org/entry/DF0000259")
L1MA4A_3end	5137	0.0030	0.00	1050	112315411	238873	DF0000260	3' end of L1 retrotransposon, L1MA4A_3end subfamily	=HYPERLINK("http://dfam.org/entry/DF0000260")
L1MA5_3end	1296	0.0007	0.00	1047	112901450	239660	DF0000261	3' end of L1 retrotransposon, L1MA5_3end subfamily	=HYPERLINK("http://dfam.org/entry/DF0000261")
L1MA5A_3end	1523	0.0009	0.00	1044	109107307	229217	DF0000262	3' end of L1 retrotransposon, L1MA5A_3end subfamily	=HYPERLINK("http://dfam.org/entry/DF0000262")
L1MA6_3end	1672	0.0010	0.00	1047	116128312	246958	DF0000263	3' end of L1 retrotransposon, L1MA6_3end subfamily	=HYPERLINK("http://dfam.org/entry/DF0000263")
L1MA7_3end	2834	0.0016	0.00	1038	115615879	248752	DF0000264	3' end of L1 retrotransposon, L1MA7_3end subfamily	=HYPERLINK("http://dfam.org/entry/DF0000264")
L1MA8_3end	4070	0.0023	0.00	1038	114285616	244323	DF0000265	3' end of L1 retrotransposon, L1MA8_3end subfamily	=HYPERLINK("http://dfam.org/entry/DF0000265")
L1MA9_3end	6219	0.0036	0.00	1059	116439181	250414	DF0000266	3' end of L1 retrotransposon, L1MA9_3end subfamily	=HYPERLINK("http://dfam.org/entry/DF0000266")
L1MB1_3end	1611	0.0009	0.00	915	110437096	236418	DF0000267	3' end of L1 retrotransposon, L1MB1_3end subfamily	=HYPERLINK("http://dfam.org/entry/DF0000267")
L1MB2_3end	5568	0.0032	0.00	918	112331662	239901	DF0000268	3' end of L1 retrotransposon, L1MB2_3end subfamily	=HYPERLINK("http://dfam.org/entry/DF0000268")
L1MB3_3end	15330	0.0089	0.00	930	113327337	240266	DF0000269	3' end of L1 retrotransposon, L1MB3_3end subfamily	=HYPERLINK("http://dfam.org/entry/DF0000269")
L1MB4_3end	4293	0.0025	0.00	927	116137832	246126	DF0000270	3' end of L1 retrotransposon, L1MB4_3end subfamily	=HYPERLINK("http://dfam.org/entry/DF0000270")
L1MB4_5end	609	0.0004	0.00	1795	15735942	33812	DF0000271	5' end of L1 retrotransposon, L1MB4_5end subfamily	=HYPERLINK("http://dfam.org/entry/DF0000271")
L1MB5_3end	11175	0.0065	0.00	921	117361125	248017	DF0000272	3' end of L1 retrotransposon, L1MB5_3end subfamily	=HYPERLINK("http://dfam.org/entry/DF0000272")
L1MB7_3end	13048	0.0075	0.00	931	118395736	250453	DF0000273	3' end of L1 retrotransposon, L1MB7_3end subfamily	=HYPERLINK("http://dfam.org/entry/DF0000273")
L1MB8_3end	11187	0.0065	0.00	925	117159794	248290	DF0000274	3' end of L1 retrotransposon, L1MB8_3end subfamily	=HYPERLINK("http://dfam.org/entry/DF0000274")
L1MC1_3end	7958	0.0046	0.00	1080	97995399	207748	DF0000275	3' end of L1 retrotransposon, L1MC1_3end subfamily	=HYPERLINK("http://dfam.org/entry/DF0000275")
L1MC2_3end	3822	0.0022	0.00	1091	101678010	216061	DF0000276	3' end of L1 retrotransposon, L1MC2_3end subfamily	=HYPERLINK("http://dfam.org/entry/DF0000276")
L1MC3_3end	18356	0.0106	0.00	2532	116810530	248541	DF0000277	3' end of L1 retrotransposon, L1MC3_3end subfamily	=HYPERLINK("http://dfam.org/entry/DF0000277")
L1MC4_5end	1522	0.0009	0.00	2555	33117676	74035	DF0000278	5' end of L1 retrotransposon, L1MC4_5end subfamily	=HYPERLINK("http://dfam.org/entry/DF0000278")
L1MC4a_3end	5326	0.0031	0.00	2629	107487961	240765	DF0000279	3' end of L1 retrotransposon, L1MC4a_3end subfamily	=HYPERLINK("http://dfam.org/entry/DF0000279")
L1MC5_3end	5272	0.0030	0.00	2694	99962135	221726	DF0000280	3' end of L1 retrotransposon, L1MC5_3end subfamily	=HYPERLINK("http://dfam.org/entry/DF0000280")
L1MC5a_3end	6997	0.0040	0.00	2777	113691636	254362	DF0000281	3' end of L1 retrotransposon, L1MC5a_3end subfamily	=HYPERLINK("http://dfam.org/entry/DF0000281")
L1MCa_5end	3123	0.0018	0.00	2434	44645009	86824	DF0000282	5' end of L1 retrotransposon, L1MCa_5end subfamily	=HYPERLINK("http://dfam.org/entry/DF0000282")
L1MCb_5end	1147	0.0007	0.00	1197	3675255	8730	DF0000283	5' end of L1 retrotransposon, L1MCb_5end subfamily	=HYPERLINK("http://dfam.org/entry/DF0000283")
L1MCc_5end	1549	0.0009	0.00	1536	4236435	11839	DF0000284	5' end of L1 retrotransposon, L1MCc_5end subfamily	=HYPERLINK("http://dfam.org/entry/DF0000284")
L1MC_orf2	7977	0.0046	0.00	3294	198729965	238901	DF0000285	ORF2 from L1 retrotransposon, L1MC_orf2 subfamily	=HYPERLINK("http://dfam.org/entry/DF0000285")
L1MD1_3end	4323	0.0025	0.00	989	104215622	227836	DF0000286	3' end of L1 retrotransposon, L1MD1_3end subfamily	=HYPERLINK("http://dfam.org/entry/DF0000286")
L1MD2_3end	5594	0.0032	0.00	1106	110723867	236836	DF0000287	3' end of L1 retrotransposon, L1MD2_3end subfamily	=HYPERLINK("http://dfam.org/entry/DF0000287")
L1MD2_5end	1050	0.0006	0.00	1069	1238551	3326	DF0000288	5' end of L1 retrotransposon, L1MD2_5end subfamily	=HYPERLINK("http://dfam.org/entry/DF0000288")
L1MD3_3end	5132	0.0030	0.00	2742	131051094	286433	DF0000289	3' end of L1 retrotransposon, L1MD3_3end subfamily	=HYPERLINK("http://dfam.org/entry/DF0000289")
L1MDa_5end	5287	0.0031	0.00	2650	46974009	92238	DF0000290	5' end of L1 retrotransposon, L1MDa_5end subfamily	=HYPERLINK("http://dfam.org/entry/DF0000290")
L1MDb_5end	1260	0.0007	0.00	1422	7811568	22985	DF0000291	5' end of L1 retrotransposon, L1MDb_5end subfamily	=HYPERLINK("http://dfam.org/entry/DF0000291")
L1MD_orf2	15541	0.0090	0.00	3294	202617002	246077	DF0000292	ORF2 from L1 retrotransposon, L1MD_orf2 subfamily	=HYPERLINK("http://dfam.org/entry/DF0000292")
L1ME1_3end	13143	0.0076	0.00	926	119915051	259030	DF0000293	3' end of L1 retrotransposon, L1ME1_3end subfamily	=HYPERLINK("http://dfam.org/entry/DF0000293")
L1ME2_3end	5237	0.0030	0.00	911	119437259	257836	DF0000294	3' end of L1 retrotransposon, L1ME2_3end subfamily	=HYPERLINK("http://dfam.org/entry/DF0000294")
L1ME2z_3end	3087	0.0018	0.00	1191	117504978	251311	DF0000295	3' end of L1 retrotransposon, L1ME2z_3end subfamily	=HYPERLINK("http://dfam.org/entry/DF0000295")
L1ME3_3end	4802	0.0028	0.00	909	118236260	253493	DF0000296	3' end of L1 retrotransposon, L1ME3_3end subfamily	=HYPERLINK("http://dfam.org/entry/DF0000296")
L1ME3A_3end	6500	0.0038	0.00	920	112169670	243368	DF0000297	3' end of L1 retrotransposon, L1ME3A_3end subfamily	=HYPERLINK("http://dfam.org/entry/DF0000297")
L1ME3B_3end	3085	0.0018	0.00	989	109309910	244640	DF0000298	3' end of L1 retrotransposon, L1ME3B_3end subfamily	=HYPERLINK("http://dfam.org/entry/DF0000298")
L1ME3C_3end	18299	0.0106	0.00	870	102680725	237273	DF0000299	3' end of L1 retrotransposon, L1ME3C_3end subfamily	=HYPERLINK("http://dfam.org/entry/DF0000299")
L1ME3E_3end	1657	0.0010	0.00	989	105987876	239074	DF0000300	3' end of L1 retrotransposon, L1ME3E_3end subfamily	=HYPERLINK("http://dfam.org/entry/DF0000300")
L1ME3F_3end	1665	0.0010	0.00	990	103103438	233789	DF0000301	3' end of L1 retrotransposon, L1ME3F_3end subfamily	=HYPERLINK("http://dfam.org/entry/DF0000301")
L1ME3G_3end	6913	0.0040	0.00	924	105284982	242969	DF0000302	3' end of L1 retrotransposon, L1ME3G_3end subfamily	=HYPERLINK("http://dfam.org/entry/DF0000302")
L1ME4a_3end	10748	0.0062	0.00	871	102831476	240531	DF0000303	3' end of L1 retrotransposon, L1ME4a_3end subfamily	=HYPERLINK("http://dfam.org/entry/DF0000303")
L1ME4b_3end	13509	0.0078	0.00	892	99497956	227886	DF0000304	3' end of L1 retrotransposon, L1ME4b_3end subfamily	=HYPERLINK("http://dfam.org/entry/DF0000304")
L1ME4c_3end	2734	0.0016	0.00	830	95954683	218649	DF0000305	3' end of L1 retrotransposon, L1ME4c_3end subfamily	=HYPERLINK("http://dfam.org/entry/DF0000305")
L1ME5_3end	2271	0.0013	0.00	941	91307085	200720	DF0000306	3' end of L1 retrotransposon, L1ME5_3end subfamily	=HYPERLINK("http://dfam.org/entry/DF0000306")
L1MEa_5end	199	0.0001	0.00	1089	11488856	28761	DF0000307	5' end of L1 retrotransposon, L1MEa_5end subfamily	=HYPERLINK("http://dfam.org/entry/DF0000307")
L1MEf_5end	6745	0.0039	0.00	2217	54676295	108213	DF0000308	5' end of L1 retrotransposon, L1MEf_5end subfamily	=HYPERLINK("http://dfam.org/entry/DF0000308")
L1MEg1_5end	383	0.0002	0.00	783	2228788	5895	DF0000309	5' end of L1 retrotransposon, L1MEg1_5end subfamily	=HYPERLINK("http://dfam.org/entry/DF0000309")
L1MEg2_5end	349	0.0002	0.00	1000	1214108	3726	DF0000310	5' end of L1 retrotransposon, L1MEg2_5end subfamily	=HYPERLINK("http://dfam.org/entry/DF0000310")
L1MEg_5end	5110	0.0030	0.00	2101	55934356	109846	DF0000311	5' end of L1 retrotransposon, L1MEg_5end subfamily	=HYPERLINK("http://dfam.org/entry/DF0000311")
L1MEh_5end	1303	0.0008	0.00	2235	45773390	93121	DF0000312	5' end of L1 retrotransposon, L1MEh_5end subfamily	=HYPERLINK("http://dfam.org/entry/DF0000312")
L1MEi_5end	1946	0.0011	0.00	2212	46722156	93340	DF0000313	5' end of L1 retrotransposon, L1MEi_5end subfamily	=HYPERLINK("http://dfam.org/entry/DF0000313")
L1MEj_5end	814	0.0005	0.00	2160	26856566	72658	DF0000314	5' end of L1 retrotransposon, L1MEj_5end subfamily	=HYPERLINK("http://dfam.org/entry/DF0000314")
L1P1_5end	6542	0.0038	0.00	2259	37305567	42324	DF0000315	5' end of L1 retrotransposon, L1P1_5end subfamily	=HYPERLINK("http://dfam.org/entry/DF0000315")
L1P1_orf2	12256	0.0071	0.00	3294	168578696	173208	DF0000316	ORF2 from L1 retrotransposon, L1P1_orf2 subfamily	=HYPERLINK("http://dfam.org/entry/DF0000316")
L1P2_5end	3718	0.0021	0.00	2275	39616643	44435	DF0000317	5' end of L1 retrotransposon, L1P2_5end subfamily	=HYPERLINK("http://dfam.org/entry/DF0000317")
L1P3_5end	2183	0.0013	0.00	1727	19226669	37521	DF0000318	5' end of L1 retrotransposon, L1P3_5end subfamily	=HYPERLINK("http://dfam.org/entry/DF0000318")
L1P3b_5end	371	0.0002	0.00	1141	6745702	17132	DF0000319	5' end of L1 retrotransposon, L1P3b_5end subfamily	=HYPERLINK("http://dfam.org/entry/DF0000319")
L1P3_orf2	6477	0.0037	0.00	3294	173503479	184631	DF0000320	ORF2 from L1 retrotransposon, L1P3_orf2 subfamily	=HYPERLINK("http://dfam.org/entry/DF0000320")
L1P4a_5end	726	0.0004	0.00	2596	35805024	52089	DF0000321	5' end of L1 retrotransposon, L1P4a_5end subfamily	=HYPERLINK("http://dfam.org/entry/DF0000321")
L1P4b_5end	365	0.0002	0.00	1783	4819303	10696	DF0000322	5' end of L1 retrotransposon, L1P4b_5end subfamily	=HYPERLINK("http://dfam.org/entry/DF0000322")
L1P4c_5end	391	0.0002	0.00	1583	2203489	7231	DF0000323	5' end of L1 retrotransposon, L1P4c_5end subfamily	=HYPERLINK("http://dfam.org/entry/DF0000323")
L1P4d_5end	231	0.0001	0.00	2035	6213117	18828	DF0000324	5' end of L1 retrotransposon, L1P4d_5end subfamily	=HYPERLINK("http://dfam.org/entry/DF0000324")
L1P4e_5end	451	0.0003	0.00	1391	6005773	19659	DF0000325	5' end of L1 retrotransposon, L1P4e_5end subfamily	=HYPERLINK("http://dfam.org/entry/DF0000325")
L1P4_orf2	6106	0.0035	0.00	3294	184992434	210905	DF0000326	ORF2 from L1 retrotransposon, L1P4_orf2 subfamily	=HYPERLINK("http://dfam.org/entry/DF0000326")
L1PA10_3end	9442	0.0055	0.00	915	104435911	214957	DF0000327	3' end of L1 retrotransposon, L1PA10_3end subfamily	=HYPERLINK("http://dfam.org/entry/DF0000327")
L1PA10_5end	3639	0.0021	0.00	2444	42860139	55433	DF0000328	5' end of L1 retrotransposon, L1PA10_5end subfamily	=HYPERLINK("http://dfam.org/entry/DF0000328")
L1PA11_3end	1678	0.0010	0.00	921	104331208	215623	DF0000329	3' end of L1 retrotransposon, L1PA11_3end subfamily	=HYPERLINK("http://dfam.org/entry/DF0000329")
L1PA12_3end	506	0.0003	0.00	915	105837272	217229	DF0000330	3' end of L1 retrotransposon, L1PA12_3end subfamily	=HYPERLINK("http://dfam.org/entry/DF0000330")
L1PA13_3end	3004	0.0017	0.00	910	106243080	217061	DF0000331	3' end of L1 retrotransposon, L1PA13_3end subfamily	=HYPERLINK("http://dfam.org/entry/DF0000331")
L1PA13_5end	1822	0.0011	0.00	2881	34837727	47181	DF0000332	5' end of L1 retrotransposon, L1PA13_5end subfamily	=HYPERLINK("http://dfam.org/entry/DF0000332")
L1PA14_3end	1462	0.0008	0.00	908	105179935	214209	DF0000333	3' end of L1 retrotransposon, L1PA14_3end subfamily	=HYPERLINK("http://dfam.org/entry/DF0000333")
L1PA15-16_5end	1435	0.0008	0.00	2962	38709489	56755	DF0000334	5' end of L1 retrotransposon, L1PA15-16_5end subfamily	=HYPERLINK("http://dfam.org/entry/DF0000334")
L1PA15_3end	3400	0.0020	0.00	912	108296678	222352	DF0000335	3' end of L1 retrotransposon, L1PA15_3end subfamily	=HYPERLINK("http://dfam.org/entry/DF0000335")
L1PA16_3end	5547	0.0032	0.00	913	108073888	220717	DF0000336	3' end of L1 retrotransposon, L1PA16_3end subfamily	=HYPERLINK("http://dfam.org/entry/DF0000336")
L1PA17_3end	1703	0.0010	0.00	913	108825363	222710	DF0000337	3' end of L1 retrotransposon, L1PA17_3end subfamily	=HYPERLINK("http://dfam.org/entry/DF0000337")
L1PA17_5end	408	0.0002	0.00	1734	2331396	7594	DF0000338	5' end of L1 retrotransposon, L1PA17_5end subfamily	=HYPERLINK("http://dfam.org/entry/DF0000338")
L1PA2_3end	30120	0.0174	0.00	902	96094729	195201	DF0000339	3' end of L1 retrotransposon, L1PA2_3end subfamily	=HYPERLINK("http://dfam.org/entry/DF0000339")
L1PA3_3end	7926	0.0046	0.00	902	96759947	196524	DF0000340	3' end of L1 retrotransposon, L1PA3_3end subfamily	=HYPERLINK("http://dfam.org/entry/DF0000340")
L1PA4_3end	4867	0.0028	0.00	902	97823788	198511	DF0000341	3' end of L1 retrotransposon, L1PA4_3end subfamily	=HYPERLINK("http://dfam.org/entry/DF0000341")
L1PA5_3end	5324	0.0031	0.00	901	98083625	200552	DF0000342	3' end of L1 retrotransposon, L1PA5_3end subfamily	=HYPERLINK("http://dfam.org/entry/DF0000342")
L1PA6_3end	52885	0.0305	0.00	901	99296936	204370	DF0000343	3' end of L1 retrotransposon, L1PA6_3end subfamily	=HYPERLINK("http://dfam.org/entry/DF0000343")
L1PA7_3end	17495	0.0101	0.00	901	99779823	205171	DF0000344	3' end of L1 retrotransposon, L1PA7_3end subfamily	=HYPERLINK("http://dfam.org/entry/DF0000344")
L1PA8_3end	16287	0.0094	0.00	919	102943010	209854	DF0000345	3' end of L1 retrotransposon, L1PA8_3end subfamily	=HYPERLINK("http://dfam.org/entry/DF0000345")
L1PA8A_3end	1336	0.0008	0.00	878	99401532	209914	DF0000346	3' end of L1 retrotransposon, L1PA8A_3end subfamily	=HYPERLINK("http://dfam.org/entry/DF0000346")
L1PB1_3end	4395	0.0025	0.00	898	99567470	207328	DF0000347	3' end of L1 retrotransposon, L1PB1_3end subfamily	=HYPERLINK("http://dfam.org/entry/DF0000347")
L1PB2_3end	1662	0.0010	0.00	898	99981435	209901	DF0000348	3' end of L1 retrotransposon, L1PB2_3end subfamily	=HYPERLINK("http://dfam.org/entry/DF0000348")
L1PB3_3end	1888	0.0011	0.00	901	101491263	213193	DF0000349	3' end of L1 retrotransposon, L1PB3_3end subfamily	=HYPERLINK("http://dfam.org/entry/DF0000349")
L1PB4_3end	2848	0.0016	0.00	903	112461696	229458	DF0000350	3' end of L1 retrotransposon, L1PB4_3end subfamily	=HYPERLINK("http://dfam.org/entry/DF0000350")
L1PBa1_5end	1570	0.0009	0.00	1592	3416260	5646	DF0000351	5' end of L1 retrotransposon, L1PBa1_5end subfamily	=HYPERLINK("http://dfam.org/entry/DF0000351")
L1PBa_5end	3143	0.0018	0.00	2971	35299328	43219	DF0000352	5' end of L1 retrotransposon, L1PBa_5end subfamily	=HYPERLINK("http://dfam.org/entry/DF0000352")
L1PBb_5end	178	0.0001	0.00	1058	805107	3232	DF0000353	5' end of L1 retrotransposon, L1PBb_5end subfamily	=HYPERLINK("http://dfam.org/entry/DF0000353")
L1PB_orf2	13761	0.0079	0.00	3294	178694128	196405	DF0000354	ORF2 from L1 retrotransposon, L1PB_orf2 subfamily	=HYPERLINK("http://dfam.org/entry/DF0000354")
L1PREC2_3end	20222	0.0117	0.00	907	106001361	218178	DF0000355	3' end of L1 retrotransposon, L1PREC2_3end subfamily	=HYPERLINK("http://dfam.org/entry/DF0000355")
L1PREC2_5end	1885	0.0011	0.00	4254	41115259	60888	DF0000356	5' end of L1 retrotransposon, L1PREC2_5end subfamily	=HYPERLINK("http://dfam.org/entry/DF0000356")
L1PREC2_orf2	4841	0.0028	0.00	3294	179239964	197262	DF0000357	ORF2 from L1 retrotransposon, L1PREC2_orf2 subfamily	=HYPERLINK("http://dfam.org/entry/DF0000357")
L2	87566	0.0506	0.01	3082	48142107	99878	DF0000358	L2 (LINE2) retrotransposon	=HYPERLINK("http://dfam.org/entry/DF0000358")
L2a_3end	38691	0.0223	0.01	517	30184592	99769	DF0000359	3' end of L2 (LINE2) retrotransposon, L2a_3end subfamily	=HYPERLINK("http://dfam.org/entry/DF0000359")
L2b_3end	37879	0.0219	0.01	466	33984527	120577	DF0000360	3' end of L2 (LINE2) retrotransposon, L2b_3end subfamily	=HYPERLINK("http://dfam.org/entry/DF0000360")
L2c_3end	21013	0.0121	0.00	478	34900189	112380	DF0000361	3' end of L2 (LINE2) retrotransposon, L2c_3end subfamily	=HYPERLINK("http://dfam.org/entry/DF0000361")
L3	9493	0.0055	0.01	4099	8155762	19112	DF0000362	CR1 (Chicken Repeat 1) retrotransposon, L3 subfamily	=HYPERLINK("http://dfam.org/entry/DF0000362")
L3b_3end	1100	0.0006	0.00	1206	2586510	6655	DF0000363	CR1 (Chicken Repeat 1) retrotransposon, L3b_3end subfamily	=HYPERLINK("http://dfam.org/entry/DF0000363")
L4_A_Mam	2125	0.0012	0.00	4990	3270366	7155	DF0000364	RTE-X retrotransposon, L4_A_Mam subfamily	=HYPERLINK("http://dfam.org/entry/DF0000364")
L4_B_Mam	1009	0.0006	0.00	4939	3305780	7199	DF0000365	RTE-X retrotransposon, L4_B_Mam subfamily	=HYPERLINK("http://dfam.org/entry/DF0000365")
L4_C_Mam	1671	0.0010	0.00	5138	3215333	6893	DF0000366	RTE-X retrotransposon, L4_B_Mam subfamily	=HYPERLINK("http://dfam.org/entry/DF0000366")
L5	232	0.0001	0.01	2263	209411	550	DF0000367	RTE-X retrotransposon, L5 subfamily	=HYPERLINK("http://dfam.org/entry/DF0000367")
LFSINE_Vert	73	0.0000	0.00	459	106562	431	DF0000368	LFSINE_Vert (Lobe-finned Fishes SINE), tRNA-derived	=HYPERLINK("http://dfam.org/entry/DF0000368")
Looper	105	0.0001	0.00	1557	183369	429	DF0000369	PiggyBac DNA transposon, Looper subfamily	=HYPERLINK("http://dfam.org/entry/DF0000369")
LOR1a	351	0.0002	0.00	497	721336	1960	DF0000370	LOR1a - LTR (Long Terminal Repeat) of ERV1 endogenous retrovirus	=HYPERLINK("http://dfam.org/entry/DF0000370")
LOR1b	395	0.0002	0.00	461	679004	1879	DF0000371	LOR1b - LTR (Long Terminal Repeat) of ERV1 endogenous retrovirus	=HYPERLINK("http://dfam.org/entry/DF0000371")
LOR1-int	865	0.0005	0.00	8120	5372723	10740	DF0000372	Internal region of ERV1 endogenous retrovirus, LOR1-int subfamily	=HYPERLINK("http://dfam.org/entry/DF0000372")
LSAU	15541	0.0090	3.61	498	24860	97	DF0000373	LSAU (Long Sau3a) satellite DNA, associated with beta satellite	=HYPERLINK("http://dfam.org/entry/DF0000373")
LTR06	4	0.0000	0.00	476	31407	87	DF0000374	LTR06 (Long Terminal Repeat) for an ERV1-type endogenous retrovirus	=HYPERLINK("http://dfam.org/entry/DF0000374")
LTR1	150	0.0001	0.00	783	2297954	4217	DF0000375	LTR1 (Long Terminal Repeat) for human endogenous retrovirus HUERS-P2	=HYPERLINK("http://dfam.org/entry/DF0000375")
LTR101_Mam	305	0.0002	0.00	829	507232	1133	DF0000376	LTR101_Mam (Long Terminal Repeat) for ERVL endogenous retrovirus	=HYPERLINK("http://dfam.org/entry/DF0000376")
LTR102_Mam	295	0.0002	0.01	851	192765	442	DF0000377	LTR102_Mam (Long Terminal Repeat) for ERVL endogenous retrovirus	=HYPERLINK("http://dfam.org/entry/DF0000377")
LTR103b_Mam	314	0.0002	0.01	548	318054	959	DF0000378	LTR103b_Mam (Long Terminal Repeat) likely for ERV1 endogenous retrovirus	=HYPERLINK("http://dfam.org/entry/DF0000378")
LTR103_Mam	1540	0.0009	0.03	475	318303	1046	DF0000379	LTR103_Mam (Long Terminal Repeat) likely for ERV1 endogenous retrovirus	=HYPERLINK("http://dfam.org/entry/DF0000379")
LTR104_Mam	789	0.0005	0.01	1509	808940	1898	DF0000380	LTR104_Mam (Long Terminal Repeat) for a Gypsy-type retrotransposon	=HYPERLINK("http://dfam.org/entry/DF0000380")
LTR105_Mam	221	0.0001	0.01	600	235785	613	DF0000381	LTR105_Mam (Long Terminal Repeat) for ERVL endogenous retrovirus	=HYPERLINK("http://dfam.org/entry/DF0000381")
LTR106_Mam	170	0.0001	0.00	708	211940	493	DF0000382	LTR106_Mam (Long Terminal Repeat) for an undefined retrotransposon	=HYPERLINK("http://dfam.org/entry/DF0000382")
LTR107_Mam	104	0.0001	0.01	570	107192	346	DF0000383	LTR107_Mam (Long Terminal Repeat) for an undefined retrotranspson	=HYPERLINK("http://dfam.org/entry/DF0000383")
LTR108a_Mam	20	0.0000	0.00	511	107223	307	DF0000384	LTR108a_Mam (Long Terminal Repeat) for ERVL endogenous retrovirus	=HYPERLINK("http://dfam.org/entry/DF0000384")
LTR108b_Mam	47	0.0000	0.00	497	91078	264	DF0000385	LTR108b_Mam (Long Terminal Repeat) for ERVL endogenous retrovirus	=HYPERLINK("http://dfam.org/entry/DF0000385")
LTR108c_Mam	0	0.0000	0.00	519	110893	299	DF0000386	LTR108c_Mam (Long Terminal Repeat) for ERVL endogenous retrovirus	=HYPERLINK("http://dfam.org/entry/DF0000386")
LTR108d_Mam	44	0.0000	0.00	544	128237	332	DF0000387	LTR108d_Mam (Long Terminal Repeat) for ERVL endogenous retrovirus	=HYPERLINK("http://dfam.org/entry/DF0000387")
LTR108e_Mam	93	0.0001	0.00	548	175387	442	DF0000388	LTR108e_Mam (Long Terminal Repeat) for ERVL endogenous retrovirus	=HYPERLINK("http://dfam.org/entry/DF0000388")
LTR109A2	1	0.0000	0.00	419	84245	348	DF0000389	LTR109A2_Mam (Long Terminal Repeat) for ERV1 endogenous retrovirus	=HYPERLINK("http://dfam.org/entry/DF0000389")
LTR10A	2681	0.0015	0.02	609	652607	2009	DF0000390	LTR10A (Long Terminal Repeat) for an ERV1-type endogenous retrovirus	=HYPERLINK("http://dfam.org/entry/DF0000390")
LTR10B	22	0.0000	0.00	505	651198	1858	DF0000391	LTR10B (Long Terminal Repeat) for HERVI endogenous retrovirus	=HYPERLINK("http://dfam.org/entry/DF0000391")
LTR10B1	764	0.0004	0.01	547	734801	1862	DF0000392	LTR10B1 (Long Terminal Repeat) for HERVI endogenous retrovirus	=HYPERLINK("http://dfam.org/entry/DF0000392")
LTR10B2	68	0.0000	0.00	503	653204	1832	DF0000393	LTR10B2 (Long Terminal Repeat) for ERV1 endogenous retrovirus	=HYPERLINK("http://dfam.org/entry/DF0000393")
LTR10C	561	0.0003	0.01	591	597791	1738	DF0000394	LTR10C (Long Terminal Repeat) for HERVI endogenous retrovirus	=HYPERLINK("http://dfam.org/entry/DF0000394")
LTR10D	147	0.0001	0.00	513	505066	1718	DF0000395	LTR10D (Long Terminal Repeat) for HERVI endogenous retrovirus	=HYPERLINK("http://dfam.org/entry/DF0000395")
LTR10E	661	0.0004	0.01	633	663311	1866	DF0000396	LTR10E (Long Terminal Repeat) for HERVI endogenous retrovirus	=HYPERLINK("http://dfam.org/entry/DF0000396")
LTR10F	1326	0.0008	0.01	511	590278	1881	DF0000397	LTR10F (Long Terminal Repeat) for HERVIP10F endogenous retrovirus	=HYPERLINK("http://dfam.org/entry/DF0000397")
LTR10G	160	0.0001	0.00	523	632252	1879	DF0000398	LTR10G (Long Terminal Repeat) for ERV1 endogenous retrovirus	=HYPERLINK("http://dfam.org/entry/DF0000398")
LTR12	767	0.0004	0.00	826	4176585	15179	DF0000399	LTR12 (Long Terminal Repeat) for HERV9 endogenous retrovirus	=HYPERLINK("http://dfam.org/entry/DF0000399")
LTR12_v	421	0.0002	0.00	688	4053636	15874	DF0000400	Variant LTR12 (Long Terminal Repeat) for HERV9 endogenous retrovirus	=HYPERLINK("http://dfam.org/entry/DF0000400")
LTR12B	177	0.0001	0.00	667	4096468	17008	DF0000401	LTR12B (Long Terminal Repeat) for HERV9 endogenous retrovirus	=HYPERLINK("http://dfam.org/entry/DF0000401")
LTR12C	5738	0.0033	0.01	1579	5830805	14101	DF0000402	LTR12C (Long Terminal Repeat) for HERV9 endogenous retrovirus	=HYPERLINK("http://dfam.org/entry/DF0000402")
LTR12D	2348	0.0014	0.00	1254	5331305	15453	DF0000403	LTR12D (Long Terminal Repeat) for HERV9-like endogenous retrovirus	=HYPERLINK("http://dfam.org/entry/DF0000403")
LTR12E	5845	0.0034	0.01	1322	5730269	15654	DF0000404	LTR12E (Long Terminal Repeat) for HERV9-like endogenous retrovirus	=HYPERLINK("http://dfam.org/entry/DF0000404")
LTR12F	314	0.0002	0.00	519	3647953	24458	DF0000405	LTR12F (Long Terminal Repeat) for an ERV1-type endogenous retrovirus	=HYPERLINK("http://dfam.org/entry/DF0000405")
LTR13	5200	0.0030	0.05	1007	601205	912	DF0000406	LTR13 (Long Terminal Repeat) for HERVK13 endogenous retrovirus	=HYPERLINK("http://dfam.org/entry/DF0000406")
LTR13_v	1432	0.0008	0.01	954	600665	1180	DF0000407	LTR13_v (Long Terminal Repeat) variant for HERVK13 endogenous retrovirus	=HYPERLINK("http://dfam.org/entry/DF0000407")
LTR13A	2094	0.0012	0.02	966	584197	1045	DF0000408	LTR13A (Long Terminal Repeat) for HERVK13-like endogenous retrovirus	=HYPERLINK("http://dfam.org/entry/DF0000408")
LTR14	259	0.0001	0.01	548	248371	637	DF0000409	LTR14 (Long Terminal Repeat) for HERVKC4 endogenous retrovirus	=HYPERLINK("http://dfam.org/entry/DF0000409")
LTR14A	47	0.0000	0.00	344	173512	689	DF0000410	LTR14A (Long Terminal Repeat) for ERVK endogenous retrovirus	=HYPERLINK("http://dfam.org/entry/DF0000410")
LTR14B	381	0.0002	0.01	608	267797	769	DF0000411	LTR14B (Long Terminal Repeat) for ERVK endogenous retrovirus	=HYPERLINK("http://dfam.org/entry/DF0000411")
LTR14C	40	0.0000	0.00	587	152666	415	DF0000412	LTR14C (Long Terminal Repeat) for HERVK14C endogenous retrovirus	=HYPERLINK("http://dfam.org/entry/DF0000412")
LTR15	225	0.0001	0.01	493	216128	645	DF0000413	LTR15 (Long Terminal Repeat) for ERV1 endogenous retrovirus	=HYPERLINK("http://dfam.org/entry/DF0000413")
LTR16	1426	0.0008	0.00	438	3067785	8985	DF0000414	LTR16 (Long Terminal Repeat) for ERVL endogenous retrovirus	=HYPERLINK("http://dfam.org/entry/DF0000414")
LTR16A	2046	0.0012	0.00	451	3432304	9943	DF0000415	LTR16A (Long Terminal Repeat) for ERVL endogenous retrovirus	=HYPERLINK("http://dfam.org/entry/DF0000415")
LTR16A1	1806	0.0010	0.00	456	3643413	10351	DF0000416	LTR16A1 (Long Terminal Repeat) for ERVL endogenous retrovirus	=HYPERLINK("http://dfam.org/entry/DF0000416")
LTR16A2	930	0.0005	0.00	495	3772693	10922	DF0000417	LTR16A2 (Long Terminal Repeat) for ERVL endogenous retrovirus	=HYPERLINK("http://dfam.org/entry/DF0000417")
LTR16B	412	0.0002	0.00	463	1303744	3895	DF0000418	LTR16B (Long Terminal Repeat) for ERVL endogenous retrovirus	=HYPERLINK("http://dfam.org/entry/DF0000418")
LTR16B1	554	0.0003	0.00	480	1639502	4958	DF0000419	LTR16B1 (Long Terminal Repeat) for ERVL endogenous retrovirus	=HYPERLINK("http://dfam.org/entry/DF0000419")
LTR16B2	758	0.0004	0.00	462	1188058	3427	DF0000420	LTR16B2 (Long Terminal Repeat) for ERVL endogenous retrovirus	=HYPERLINK("http://dfam.org/entry/DF0000420")
LTR16C	4165	0.0024	0.01	489	3803994	10790	DF0000421	LTR16C (Long Terminal Repeat) for ERVL endogenous retrovirus	=HYPERLINK("http://dfam.org/entry/DF0000421")
LTR16D	438	0.0003	0.00	651	1343249	3664	DF0000422	LTR16D (Long Terminal Repeat) for ERVL endogenous retrovirus	=HYPERLINK("http://dfam.org/entry/DF0000422")
LTR16D1	106	0.0001	0.00	675	779624	2196	DF0000423	LTR16D1 (Long Terminal Repeat) for ERVL endogenous retrovirus	=HYPERLINK("http://dfam.org/entry/DF0000423")
LTR16D2	83	0.0000	0.00	572	708749	2070	DF0000424	LTR16D2 (Long Terminal Repeat) for ERVL endogenous retrovirus	=HYPERLINK("http://dfam.org/entry/DF0000424")
LTR16E1	1545	0.0009	0.00	538	3562960	10277	DF0000425	LTR16E1 (Long Terminal Repeat) for ERVL endogenous retrovirus	=HYPERLINK("http://dfam.org/entry/DF0000425")
LTR16E2	1020	0.0006	0.00	568	3136609	9240	DF0000426	LTR16E2 (Long Terminal Repeat) for ERVL endogenous retrovirus	=HYPERLINK("http://dfam.org/entry/DF0000426")
LTR17	620	0.0004	0.00	780	805201	3000	DF0000427	LTR17 (Long Terminal Repeat) for HERV17 endogenous retrovirus	=HYPERLINK("http://dfam.org/entry/DF0000427")
LTR18A	48	0.0000	0.00	357	170435	706	DF0000428	LTR18A (Long Terminal Repeat) for HERV18 endogenous retrovirus	=HYPERLINK("http://dfam.org/entry/DF0000428")
LTR18B	377	0.0002	0.01	614	243614	781	DF0000429	LTR18B (Long Terminal Repeat) for HERV18 endogenous retrovirus	=HYPERLINK("http://dfam.org/entry/DF0000429")
LTR18C	15	0.0000	0.00	345	173327	820	DF0000430	LTR18C (Long Terminal Repeat) for ERVL endogenous retrovirus	=HYPERLINK("http://dfam.org/entry/DF0000430")
LTR19A	261	0.0002	0.01	486	204818	710	DF0000431	Putative long terminal repeat of endogenous retrovirus	=HYPERLINK("http://dfam.org/entry/DF0000431")
LTR19B	189	0.0001	0.01	580	216070	735	DF0000432	LTR19B (Long Terminal Repeat) for ERV1 endogenous retrovirus	=HYPERLINK("http://dfam.org/entry/DF0000432")
LTR19C	150	0.0001	0.00	779	1371818	4766	DF0000433	LTR19C (Long Terminal Repeat) for ERV1 endogenous retrovirus	=HYPERLINK("http://dfam.org/entry/DF0000433")
LTR19-int	352	0.0002	0.00	5586	5271280	11429	DF0000434	Internal region of ERV1 endogenous retrovirus, LTR19-int subfamily	=HYPERLINK("http://dfam.org/entry/DF0000434")
LTR1A1	252	0.0001	0.00	799	2380511	4257	DF0000435	LTR1A1 (Long Terminal Repeat) for ERV1 endogenous retrovirus	=HYPERLINK("http://dfam.org/entry/DF0000435")
LTR1A2	1244	0.0007	0.00	837	2297850	4108	DF0000436	LTR1A2 (Long Terminal Repeat) for ERV1 endogenous retrovirus	=HYPERLINK("http://dfam.org/entry/DF0000436")
LTR1B	323	0.0002	0.00	824	2588310	4230	DF0000437	LTR1B (Long Terminal Repeat) for ERV1 endogenous retrovirus	=HYPERLINK("http://dfam.org/entry/DF0000437")
LTR1B0	108	0.0001	0.00	742	2280091	4700	DF0000438	LTR1B0 (Long Terminal Repeat) for ERV1 endogenous retrovirus	=HYPERLINK("http://dfam.org/entry/DF0000438")
LTR1B1	175	0.0001	0.00	818	2470491	4124	DF0000439	LTR1B1 (Long Terminal Repeat) for ERV1 endogenous retrovirus	=HYPERLINK("http://dfam.org/entry/DF0000439")
LTR1C	67	0.0000	0.00	747	2141761	4093	DF0000440	LTR1C (Long Terminal Repeat) for ERV1 endogenous retrovirus	=HYPERLINK("http://dfam.org/entry/DF0000440")
LTR1C1	32	0.0000	0.00	648	1370159	4004	DF0000441	LTR1C1 (Long Terminal Repeat) for ERV1 endogenous retrovirus	=HYPERLINK("http://dfam.org/entry/DF0000441")
LTR1C3	8	0.0000	0.00	638	1603409	3750	DF0000442	LTR1C3 (Long Terminal Repeat) for ERV1 endogenous retrovirus	=HYPERLINK("http://dfam.org/entry/DF0000442")
LTR1D	308	0.0002	0.00	975	2999976	7267	DF0000443	LTR1D (Long Terminal Repeat) for ERV1 endogenous retrovirus	=HYPERLINK("http://dfam.org/entry/DF0000443")
LTR1D1	288	0.0002	0.00	899	3039652	6010	DF0000444	LTR1D1 (Long Terminal Repeat) for ERV1 endogenous retrovirus	=HYPERLINK("http://dfam.org/entry/DF0000444")
LTR1E	345	0.0002	0.00	804	3037001	6170	DF0000445	LTR1E (Long Terminal Repeat) for ERV1 endogenous retrovirus	=HYPERLINK("http://dfam.org/entry/DF0000445")
LTR1F	112	0.0001	0.00	772	2500530	4566	DF0000446	LTR1F (Long Terminal Repeat) for ERV1 endogenous retrovirus	=HYPERLINK("http://dfam.org/entry/DF0000446")
LTR1F1	211	0.0001	0.00	729	2263215	4483	DF0000447	LTR1F1 (Long Terminal Repeat) for ERV1 endogenous retrovirus	=HYPERLINK("http://dfam.org/entry/DF0000447")
LTR1F2	100	0.0001	0.00	739	2751110	5692	DF0000448	LTR1F2 (Long Terminal Repeat) for ERV1 endogenous retrovirus	=HYPERLINK("http://dfam.org/entry/DF0000448")
LTR2	969	0.0006	0.01	463	579442	1407	DF0000449	LTR2 (Long Terminal Repeat) for Harlequin endogenous retrovirus	=HYPERLINK("http://dfam.org/entry/DF0000449")
LTR21A	66	0.0000	0.01	481	47820	145	DF0000450	LTR21A (Long Terminal Repeat) for ERV1 endogenous retrovirus	=HYPERLINK("http://dfam.org/entry/DF0000450")
LTR21B	33	0.0000	0.01	437	32888	152	DF0000451	Long terminal repeat of endogenous retrovirus HERVH22	=HYPERLINK("http://dfam.org/entry/DF0000451")
LTR21C	25	0.0000	0.00	511	29149	116	DF0000452	LTR21C (Long Terminal Repeat) for ERVL endogenous retrovirus	=HYPERLINK("http://dfam.org/entry/DF0000452")
LTR22	53	0.0000	0.00	571	271846	999	DF0000453	LTR22 (Long Terminal Repeat) for ERVK endogenous retrovirus	=HYPERLINK("http://dfam.org/entry/DF0000453")
LTR22A	161	0.0001	0.00	458	351144	854	DF0000454	LTR22A (Long Terminal Repeat) for HERVK22 endogenous retrovirus	=HYPERLINK("http://dfam.org/entry/DF0000454")
LTR22B	92	0.0001	0.00	492	391436	932	DF0000455	LTR22B (Long Terminal Repeat) for ERVK endogenous retrovirus	=HYPERLINK("http://dfam.org/entry/DF0000455")
LTR22B1	100	0.0001	0.00	526	423006	967	DF0000456	LTR22B1 (Long Terminal Repeat) for ERVK endogenous retrovirus	=HYPERLINK("http://dfam.org/entry/DF0000456")
LTR22B2	55	0.0000	0.00	600	394128	1034	DF0000457	LTR22B2 (Long Terminal Repeat) for ERVK endogenous retrovirus	=HYPERLINK("http://dfam.org/entry/DF0000457")
LTR22C	23	0.0000	0.00	509	412831	968	DF0000458	LTR22C (Long Terminal Repeat) for ERVK endogenous retrovirus	=HYPERLINK("http://dfam.org/entry/DF0000458")
LTR22C0	14	0.0000	0.00	502	405246	946	DF0000459	LTR22C0 (Long Terminal Repeat) for ERVK endogenous retrovirus	=HYPERLINK("http://dfam.org/entry/DF0000459")
LTR22C2	35	0.0000	0.00	496	400545	957	DF0000460	LTR22C2 (Long Terminal Repeat) for ERVK endogenous retrovirus	=HYPERLINK("http://dfam.org/entry/DF0000460")
LTR22E	47	0.0000	0.00	507	409114	949	DF0000461	LTR22E (Long Terminal Repeat) for ERVK endogenous retrovirus	=HYPERLINK("http://dfam.org/entry/DF0000461")
LTR23	372	0.0002	0.01	437	357986	1353	DF0000462	LTR23 (Long Terminal Repeat) for ERV1 endogenous retrovirus	=HYPERLINK("http://dfam.org/entry/DF0000462")
LTR23-int	125	0.0001	0.00	4850	5529330	11974	DF0000463	Internal region of ERV1 endogenous retrovirus, LTR23-int subfamily	=HYPERLINK("http://dfam.org/entry/DF0000463")
LTR24	210	0.0001	0.00	467	260750	957	DF0000464	LTR24 (Long Terminal Repeat) for ERV1 endogenous retrovirus	=HYPERLINK("http://dfam.org/entry/DF0000464")
LTR24B	181	0.0001	0.00	576	295170	979	DF0000465	LTR24B (Long Terminal Repeat) for ERV1 endogenous retrovirus	=HYPERLINK("http://dfam.org/entry/DF0000465")
LTR24C	200	0.0001	0.00	635	308475	967	DF0000466	LTR24C (Long Terminal Repeat) for ERV1 endogenous retrovirus	=HYPERLINK("http://dfam.org/entry/DF0000466")
LTR25	399	0.0002	0.00	844	656921	3152	DF0000467	LTR25 (Long Terminal Repeat) for ERV1 endogenous retrovirus	=HYPERLINK("http://dfam.org/entry/DF0000467")
LTR25-int	138	0.0001	0.00	7188	6829405	12697	DF0000468	Internal region of ERV1 endogenous retrovirus, LTR25-int subfamily	=HYPERLINK("http://dfam.org/entry/DF0000468")
LTR26	941	0.0005	0.00	603	1743851	4594	DF0000469	LTR26 (Long Terminal Repeat) for ERV1 endogenous retrovirus	=HYPERLINK("http://dfam.org/entry/DF0000469")
LTR26B	53	0.0000	0.00	531	1335193	3943	DF0000470	LTR26B (Long Terminal Repeat) for ERV1 endogenous retrovirus	=HYPERLINK("http://dfam.org/entry/DF0000470")
LTR26C	116	0.0001	0.00	539	1370891	4011	DF0000471	LTR26C (Long Terminal Repeat) for ERV1 endogenous retrovirus	=HYPERLINK("http://dfam.org/entry/DF0000471")
LTR26D	135	0.0001	0.00	604	962100	2944	DF0000472	LTR26D (Long Terminal Repeat) for ERV1 endogenous retrovirus	=HYPERLINK("http://dfam.org/entry/DF0000472")
LTR26E	148	0.0001	0.00	622	1655369	4655	DF0000473	LTR26E (Long Terminal Repeat) for ERV1 endogenous retrovirus	=HYPERLINK("http://dfam.org/entry/DF0000473")
LTR27	275	0.0002	0.00	640	1393754	6403	DF0000474	LTR27 (Long Terminal Repeat) for ERV1 endogenous retrovirus	=HYPERLINK("http://dfam.org/entry/DF0000474")
LTR2752	298	0.0002	0.00	1263	2947752	8912	DF0000475	LTR2752 (Long Terminal Repeat) for ERV1 endogenous retrovirus	=HYPERLINK("http://dfam.org/entry/DF0000475")
LTR27B	70	0.0000	0.00	594	1594704	6558	DF0000476	LTR27B (Long Terminal Repeat) for ERV1 endogenous retrovirus	=HYPERLINK("http://dfam.org/entry/DF0000476")
LTR27C	129	0.0001	0.00	767	1658344	7256	DF0000477	LTR27C (Long Terminal Repeat) for ERV1 endogenous retrovirus	=HYPERLINK("http://dfam.org/entry/DF0000477")
LTR27D	47	0.0000	0.00	615	1650768	6339	DF0000478	LTR27D (Long Terminal Repeat) for ERV1 endogenous retrovirus	=HYPERLINK("http://dfam.org/entry/DF0000478")
LTR27E	174	0.0001	0.00	1077	2705030	8207	DF0000479	LTR27E (Long Terminal Repeat) for ERV1 endogenous retrovirus	=HYPERLINK("http://dfam.org/entry/DF0000479")
LTR28	101	0.0001	0.00	1020	3432488	8727	DF0000480	LTR28 (Long Terminal Repeat) for ERV1 endogenous retrovirus	=HYPERLINK("http://dfam.org/entry/DF0000480")
LTR28B	139	0.0001	0.00	974	3778648	8569	DF0000481	LTR26B (Long Terminal Repeat) for ERV1 endogenous retrovirus	=HYPERLINK("http://dfam.org/entry/DF0000481")
LTR28C	374	0.0002	0.00	1129	2819290	8522	DF0000482	LTR28C (Long Terminal Repeat) for ERV1 endogenous retrovirus	=HYPERLINK("http://dfam.org/entry/DF0000482")
LTR29	253	0.0001	0.00	622	1179877	3970	DF0000483	LTR29 (Long Terminal Repeat) for ERV1 endogenous retrovirus	=HYPERLINK("http://dfam.org/entry/DF0000483")
LTR2B	169	0.0001	0.00	483	584890	1372	DF0000484	LTR2B (Long Terminal Repeat) for Harlequin endogenous retrovirus	=HYPERLINK("http://dfam.org/entry/DF0000484")
LTR2C	693	0.0004	0.01	501	572476	1375	DF0000485	LTR2C (Long Terminal Repeat) for Harlequin endogenous retrovirus	=HYPERLINK("http://dfam.org/entry/DF0000485")
LTR30	50	0.0000	0.00	722	685207	3919	DF0000486	LTR30 (Long Terminal Repeat) for ERV1 endogenous retrovirus	=HYPERLINK("http://dfam.org/entry/DF0000486")
LTR31	102	0.0001	0.00	619	533717	2719	DF0000487	LTR31 (Long Terminal Repeat) for ERV1 endogenous retrovirus	=HYPERLINK("http://dfam.org/entry/DF0000487")
LTR32	699	0.0004	0.01	457	364992	1269	DF0000488	LTR32 (Long Terminal Repeat) for ERVL endogenous retrovirus	=HYPERLINK("http://dfam.org/entry/DF0000488")
LTR33	5273	0.0030	0.01	515	3758538	10077	DF0000489	LTR33 (Long Terminal Repeat) for ERVL endogenous retrovirus	=HYPERLINK("http://dfam.org/entry/DF0000489")
LTR33A	1260	0.0007	0.00	520	3329520	9177	DF0000490	LTR33A (Long Terminal Repeat) for ERVL endogenous retrovirus	=HYPERLINK("http://dfam.org/entry/DF0000490")
LTR33A_v	636	0.0004	0.00	531	3138070	8614	DF0000491	Variant LTR33 (Long Terminal Repeat) for ERVL endogenous retrovirus	=HYPERLINK("http://dfam.org/entry/DF0000491")
LTR33B	455	0.0003	0.00	503	1475666	4470	DF0000492	LTR33B (Long Terminal Repeat) for ERVL endogenous retrovirus	=HYPERLINK("http://dfam.org/entry/DF0000492")
LTR33C	261	0.0002	0.00	629	581105	2388	DF0000493	LTR33C (Long Terminal Repeat) for ERVL endogenous retrovirus	=HYPERLINK("http://dfam.org/entry/DF0000493")
LTR34	139	0.0001	0.00	699	676774	1957	DF0000494	LTR34 (Long Terminal Repeat) for ERV1 endogenous retrovirus	=HYPERLINK("http://dfam.org/entry/DF0000494")
LTR35	63	0.0000	0.00	608	80760	279	DF0000495	LTR35 (Long Terminal Repeat) for ERV1 endogenous retrovirus	=HYPERLINK("http://dfam.org/entry/DF0000495")
LTR35A	44	0.0000	0.00	547	80155	278	DF0000496	LTR35A (Long Terminal Repeat) for ERV1 endogenous retrovirus	=HYPERLINK("http://dfam.org/entry/DF0000496")
LTR35B	162	0.0001	0.00	605	214392	865	DF0000497	LTR35B (Long Terminal Repeat) for ERV1 endogenous retrovirus	=HYPERLINK("http://dfam.org/entry/DF0000497")
LTR36	319	0.0002	0.01	611	314434	761	DF0000498	LTR36 (Long Terminal Repeat) for ERV1 endogenous retrovirus	=HYPERLINK("http://dfam.org/entry/DF0000498")
LTR37A	578	0.0003	0.00	426	692990	2538	DF0000499	LTR37A (Long Terminal Repeat) for ERV1 endogenous retrovirus	=HYPERLINK("http://dfam.org/entry/DF0000499")
LTR37B	555	0.0003	0.00	468	748101	2622	DF0000500	LTR37B (Long Terminal Repeat) for ERV1 endogenous retrovirus	=HYPERLINK("http://dfam.org/entry/DF0000500")
LTR37-int	499	0.0003	0.00	4060	3847768	5337	DF0000501	Non-autonomous internal region of ERV1, LTR37-int subfamily	=HYPERLINK("http://dfam.org/entry/DF0000501")
LTR38	218	0.0001	0.00	556	385758	1004	DF0000502	LTR38 (Long Terminal Repeat) for ERV1 endogenous retrovirus	=HYPERLINK("http://dfam.org/entry/DF0000502")
LTR38A1	48	0.0000	0.00	543	260337	781	DF0000503	LTR38A1 (Long Terminal Repeat) for ERV1 endogenous retrovirus	=HYPERLINK("http://dfam.org/entry/DF0000503")
LTR38B	138	0.0001	0.00	610	341897	893	DF0000504	LTR38B (Long Terminal Repeat) for ERV1 endogenous retrovirus	=HYPERLINK("http://dfam.org/entry/DF0000504")
LTR38C	123	0.0001	0.00	711	237876	554	DF0000505	LTR38C (Long Terminal Repeat) for ERV1 endogenous retrovirus	=HYPERLINK("http://dfam.org/entry/DF0000505")
LTR38-int	78	0.0000	0.00	1786	670789	2148	DF0000506	Internal fragment of ERV1 endogenous retrovirus, LTR38-int subfamily	=HYPERLINK("http://dfam.org/entry/DF0000506")
LTR39	755	0.0004	0.00	783	1164902	5418	DF0000507	LTR39 (Long Terminal Repeat) for ERV1 endogenous retrovirus	=HYPERLINK("http://dfam.org/entry/DF0000507")
LTR39-int	198	0.0001	0.00	9043	5511430	10462	DF0000508	Internal region of ERV1 endogenous retrovirus, LTR39-int subfamily	=HYPERLINK("http://dfam.org/entry/DF0000508")
LTR3A	216	0.0001	0.01	484	198185	497	DF0000509	LTR3A (Long Terminal Repeat) for HERVK3 endogenous retrovirus	=HYPERLINK("http://dfam.org/entry/DF0000509")
LTR3B	64	0.0000	0.00	437	194614	516	DF0000510	LTR3B (Long Terminal Repeat) for HERVK3 endogenous retrovirus	=HYPERLINK("http://dfam.org/entry/DF0000510")
LTR3B_v	225	0.0001	0.01	499	210036	567	DF0000511	3' end extension variant of LTR3B	=HYPERLINK("http://dfam.org/entry/DF0000511")
LTR4	59	0.0000	0.00	596	276203	822	DF0000512	LTR4 (Long Terminal Repeat) for HERV3 endogenous retrovirus	=HYPERLINK("http://dfam.org/entry/DF0000512")
LTR40a	855	0.0005	0.00	519	1245010	4031	DF0000513	LTR40a (Long Terminal Repeat) for HERVL40 endogenous retrovirus	=HYPERLINK("http://dfam.org/entry/DF0000513")
LTR40A1	223	0.0001	0.00	584	958785	3172	DF0000514	LTR40A1 (Long Terminal Repeat) for ERVL endogenous retrovirus	=HYPERLINK("http://dfam.org/entry/DF0000514")
LTR40b	527	0.0003	0.00	462	1211556	4341	DF0000515	LTR40b (Long Terminal Repeat) for HERVL40 endogenous retrovirus	=HYPERLINK("http://dfam.org/entry/DF0000515")
LTR40c	418	0.0002	0.00	465	1024260	3296	DF0000516	LTR40b (Long Terminal Repeat) for HERVL40 endogenous retrovirus	=HYPERLINK("http://dfam.org/entry/DF0000516")
LTR41	781	0.0005	0.00	768	954809	2834	DF0000517	LTR41 (Long Terminal Repeat) for ERVL endogenous retrovirus	=HYPERLINK("http://dfam.org/entry/DF0000517")
LTR41B	606	0.0003	0.00	758	757316	2486	DF0000518	LTR41B (Long Terminal Repeat) for ERVL endogenous retrovirus	=HYPERLINK("http://dfam.org/entry/DF0000518")
LTR41C	830	0.0005	0.00	701	1286704	3348	DF0000519	LTR41C (Long Terminal Repeat) for ERVL endogenous retrovirus	=HYPERLINK("http://dfam.org/entry/DF0000519")
LTR42	408	0.0002	0.02	495	105746	279	DF0000520	LTR42 (Long Terminal Repeat) for ERVL endogenous retrovirus	=HYPERLINK("http://dfam.org/entry/DF0000520")
LTR43	239	0.0001	0.01	602	214952	602	DF0000521	LTR43 (Long Terminal Repeat) for ERV1 endogenous retrovirus	=HYPERLINK("http://dfam.org/entry/DF0000521")
LTR43B	155	0.0001	0.00	572	192244	638	DF0000522	LTR43B (Long Terminal Repeat) for ERV1 endogenous retrovirus	=HYPERLINK("http://dfam.org/entry/DF0000522")
LTR43-int	49	0.0000	0.00	4798	604134	1147	DF0000523	Internal region of ERV1 endogenous retrovirus, LTR43-int subfamily	=HYPERLINK("http://dfam.org/entry/DF0000523")
LTR44	94	0.0001	0.01	519	67009	185	DF0000524	LTR44 (Long Terminal Repeat) for ERV1 endogenous retrovirus	=HYPERLINK("http://dfam.org/entry/DF0000524")
LTR45	126	0.0001	0.00	525	161329	781	DF0000525	LTR45 (Long Terminal Repeat) for ERV1 endogenous retrovirus	=HYPERLINK("http://dfam.org/entry/DF0000525")
LTR45B	167	0.0001	0.00	489	202870	761	DF0000526	LTR45B (Long Terminal Repeat) for ERV1 endogenous retrovirus	=HYPERLINK("http://dfam.org/entry/DF0000526")
LTR45C	245	0.0001	0.01	539	210132	779	DF0000527	LTR45C (Long Terminal Repeat) for ERV1 endogenous retrovirus	=HYPERLINK("http://dfam.org/entry/DF0000527")
LTR46	263	0.0002	0.02	460	81676	240	DF0000528	LTR46 (Long Terminal Repeat) for ERV1 endogenous retrovirus	=HYPERLINK("http://dfam.org/entry/DF0000528")
LTR46-int	172	0.0001	0.00	6985	3784059	4287	DF0000529	Internal region of ERV1 endogenous retrovirus, LTR46-int subfamily	=HYPERLINK("http://dfam.org/entry/DF0000529")
LTR47A	561	0.0003	0.01	452	375678	1153	DF0000530	LTR47A (Long Terminal Repeat) for ERVL47 endogenous retrovirus	=HYPERLINK("http://dfam.org/entry/DF0000530")
LTR47A2	99	0.0001	0.00	432	195366	997	DF0000531	LTR47A2 (Long Terminal Repeat) for ERVL endogenous retrovirus	=HYPERLINK("http://dfam.org/entry/DF0000531")
LTR47B	33	0.0000	0.00	443	338565	1041	DF0000532	LTR47B (Long Terminal Repeat) for ERVL47 endogenous retrovirus	=HYPERLINK("http://dfam.org/entry/DF0000532")
LTR47B2	77	0.0000	0.00	434	332884	1125	DF0000533	LTR47B2 (Long Terminal Repeat) for ERVL47 endogenous retrovirus	=HYPERLINK("http://dfam.org/entry/DF0000533")
LTR47B3	143	0.0001	0.00	464	344829	1296	DF0000534	LTR47B3 (Long Terminal Repeat) for ERVL47 endogenous retrovirus	=HYPERLINK("http://dfam.org/entry/DF0000534")
LTR47B4	68	0.0000	0.00	434	323837	1013	DF0000535	LTR47A (Long Terminal Repeat) for ERVL47 endogenous retrovirus	=HYPERLINK("http://dfam.org/entry/DF0000535")
LTR48	455	0.0003	0.00	787	1633089	6663	DF0000536	LTR48 (Long Terminal Repeat) for ERV1 endogenous retrovirus	=HYPERLINK("http://dfam.org/entry/DF0000536")
LTR48B	372	0.0002	0.00	644	1786663	5747	DF0000537	LTR48B (Long Terminal Repeat) for ERV1 endogenous retrovirus	=HYPERLINK("http://dfam.org/entry/DF0000537")
LTR49	490	0.0003	0.00	595	1900372	7210	DF0000538	LTR49 (Long Terminal Repeat) for ERV1 endogenous retrovirus	=HYPERLINK("http://dfam.org/entry/DF0000538")
LTR49-int	985	0.0006	0.00	6331	6813453	13362	DF0000539	Internal sequence of primate retrovirus-like HERV49I	=HYPERLINK("http://dfam.org/entry/DF0000539")
LTR5	1452	0.0008	0.00	969	2221828	6461	DF0000540	LTR5 (Long Terminal Repeat) for ERVK endogenous retrovirus	=HYPERLINK("http://dfam.org/entry/DF0000540")
LTR50	905	0.0005	0.00	795	1638539	4561	DF0000541	LTR50 (Long Terminal Repeat) for ERVL endogenous retrovirus	=HYPERLINK("http://dfam.org/entry/DF0000541")
LTR51	256	0.0001	0.00	671	502545	1310	DF0000542	LTR51 (Long Terminal Repeat) for ERV1 endogenous retrovirus	=HYPERLINK("http://dfam.org/entry/DF0000542")
LTR52	301	0.0002	0.01	421	307313	956	DF0000543	LTR52 (Long Terminal Repeat) for ERVL endogenous retrovirus	=HYPERLINK("http://dfam.org/entry/DF0000543")
LTR52-int	121	0.0001	0.00	3556	619535	1471	DF0000544	Non-autonomous Internal region of HERV52, LTR52-int subfamily	=HYPERLINK("http://dfam.org/entry/DF0000544")
LTR53	378	0.0002	0.01	519	264601	661	DF0000545	LTR53 (Long Terminal Repeat) for ERVL endogenous retrovirus	=HYPERLINK("http://dfam.org/entry/DF0000545")
LTR53B	348	0.0002	0.01	533	261277	622	DF0000546	LTR53B (Long Terminal Repeat) for ERVL endogenous retrovirus	=HYPERLINK("http://dfam.org/entry/DF0000546")
LTR53-int	154	0.0001	0.00	3329	1470892	1836	DF0000547	Internal region of ERVL endogenous retrovirus, LTR53-int subfamily	=HYPERLINK("http://dfam.org/entry/DF0000547")
LTR54	227	0.0001	0.00	510	618958	2059	DF0000548	LTR54 (Long Terminal Repeat) for ERV1 endogenous retrovirus	=HYPERLINK("http://dfam.org/entry/DF0000548")
LTR54B	6447	0.0037	0.06	498	662933	2104	DF0000549	LTR54B (Long Terminal Repeat) for ERV1 endogenous retrovirus	=HYPERLINK("http://dfam.org/entry/DF0000549")
LTR55	266	0.0002	0.01	548	153633	390	DF0000550	LTR55 (Long Terminal Repeat) likely for ERVL endogenous retrovirus	=HYPERLINK("http://dfam.org/entry/DF0000550")
LTR56	544	0.0003	0.01	445	435324	1488	DF0000551	LTR56 (Long Terminal Repeat) for ERV1 endogenous retrovirus	=HYPERLINK("http://dfam.org/entry/DF0000551")
LTR57	158	0.0001	0.01	411	89175	295	DF0000552	LTR57 (Long Terminal Repeat) for ERVL endogenous retrovirus	=HYPERLINK("http://dfam.org/entry/DF0000552")
LTR57-int	53	0.0000	0.00	5343	1660816	3513	DF0000553	Internal region of HERV57 endogenous retrovirus, LTR57-int subfamily	=HYPERLINK("http://dfam.org/entry/DF0000553")
LTR58	7	0.0000	0.00	679	70402	268	DF0000554	LTR58 (Long Terminal Repeat) for ERV1 endogenous retrovirus	=HYPERLINK("http://dfam.org/entry/DF0000554")
LTR59	5	0.0000	0.00	597	827394	4658	DF0000555	LTR59 (Long Terminal Repeat) for ERV1 endogenous retrovirus	=HYPERLINK("http://dfam.org/entry/DF0000555")
LTR5A	1906	0.0011	0.01	1033	2082424	3886	DF0000556	LTR5A (Long Terminal Repeat) for ERVK endogenous retrovirus	=HYPERLINK("http://dfam.org/entry/DF0000556")
LTR5B	1978	0.0011	0.01	1002	2258674	6475	DF0000557	LTR5B (Long Terminal Repeat) for ERVK endogenous retrovirus	=HYPERLINK("http://dfam.org/entry/DF0000557")
LTR5_Hs	555	0.0003	0.00	968	2213858	6466	DF0000558	LTR5_Hs (Long Terminal Repeat) for ERVK endogenous retrovirus	=HYPERLINK("http://dfam.org/entry/DF0000558")
LTR60	72	0.0000	0.01	586	80518	242	DF0000559	LTR60 (Long Terminal Repeat) for ERV1 endogenous retrovirus	=HYPERLINK("http://dfam.org/entry/DF0000559")
LTR60B	690	0.0004	0.03	765	127881	369	DF0000560	LTR60B (Long Terminal Repeat) for ERV1 endogenous retrovirus	=HYPERLINK("http://dfam.org/entry/DF0000560")
LTR61	178	0.0001	0.01	559	186454	609	DF0000561	LTR61 (Long Terminal Repeat) for ERV1 endogenous retrovirus	=HYPERLINK("http://dfam.org/entry/DF0000561")
LTR62	598	0.0003	0.03	709	136274	298	DF0000562	LTR62 (Long Terminal Repeat) for ERVL endogenous retrovirus	=HYPERLINK("http://dfam.org/entry/DF0000562")
LTR64	363	0.0002	0.02	528	110783	331	DF0000563	LTR64 (Long Terminal Repeat) for ERV1 endogenous retrovirus	=HYPERLINK("http://dfam.org/entry/DF0000563")
LTR65	246	0.0001	0.01	669	178552	709	DF0000564	LTR65 (Long Terminal Repeat) for ERV1 endogenous retrovirus	=HYPERLINK("http://dfam.org/entry/DF0000564")
LTR66	176	0.0001	0.01	610	105821	307	DF0000565	LTR66 (Long Terminal Repeat) for HERVL66 endogenous retrovirus	=HYPERLINK("http://dfam.org/entry/DF0000565")
LTR67B	1044	0.0006	0.00	620	1226010	4091	DF0000566	LTR67B (Long Terminal Repeat) for ERVL endogenous retrovirus	=HYPERLINK("http://dfam.org/entry/DF0000566")
LTR68	74	0.0000	0.00	740	267341	767	DF0000567	LTR68 (Long Terminal Repeat) for ERV1 endogenous retrovirus	=HYPERLINK("http://dfam.org/entry/DF0000567")
LTR69	112	0.0001	0.01	588	57307	141	DF0000568	LTR69 (Long Terminal Repeat) for ERVL endogenous retrovirus	=HYPERLINK("http://dfam.org/entry/DF0000568")
LTR6A	311	0.0002	0.01	564	205420	436	DF0000569	LTR6A (Long Terminal Repeat) for HERVS71 endogenous retrovirus	=HYPERLINK("http://dfam.org/entry/DF0000569")
LTR6B	583	0.0003	0.02	558	196473	454	DF0000570	LTR6B (Long Terminal Repeat) for HERVS71 endogenous retrovirus	=HYPERLINK("http://dfam.org/entry/DF0000570")
LTR7	1082	0.0006	0.00	450	1506040	3867	DF0000571	LTR7 (Long Terminal Repeat) for ERV1 endogenous retrovirus	=HYPERLINK("http://dfam.org/entry/DF0000571")
LTR70	92	0.0001	0.00	1286	644617	2197	DF0000572	LTR38 (Long Terminal Repeat) for a mosaic ERV1 endogenous retrovirus	=HYPERLINK("http://dfam.org/entry/DF0000572")
LTR71A	139	0.0001	0.01	459	98283	339	DF0000573	LTR71A (Long Terminal Repeat) for HERVP71A endogenous retrovirus	=HYPERLINK("http://dfam.org/entry/DF0000573")
LTR71B	554	0.0003	0.03	610	124788	359	DF0000574	LTR71B (Long Terminal Repeat) for HERVP71A endogenous retrovirus	=HYPERLINK("http://dfam.org/entry/DF0000574")
LTR72	140	0.0001	0.01	519	92781	278	DF0000575	LTR72 (Long Terminal Repeat) for ERV1 endogenous retrovirus	=HYPERLINK("http://dfam.org/entry/DF0000575")
LTR72B	60	0.0000	0.00	500	98943	349	DF0000576	LTR72B (Long Terminal Repeat) for ERV1 endogenous retrovirus	=HYPERLINK("http://dfam.org/entry/DF0000576")
LTR73	87	0.0001	0.00	572	609258	2805	DF0000577	LTR73 (Long Terminal Repeat) for ERV1 endogenous retrovirus	=HYPERLINK("http://dfam.org/entry/DF0000577")
LTR75	216	0.0001	0.01	562	143732	381	DF0000578	LTR75 (Long Terminal Repeat) for ERVL endogenous retrovirus	=HYPERLINK("http://dfam.org/entry/DF0000578")
LTR75_1	65	0.0000	0.01	546	48564	141	DF0000579	LTR75_1 (Long Terminal Repeat) for ERV1 endogenous retrovirus	=HYPERLINK("http://dfam.org/entry/DF0000579")
LTR75B	149	0.0001	0.01	608	157293	446	DF0000580	LTR75B (Long Terminal Repeat) for ERVL endogenous retrovirus	=HYPERLINK("http://dfam.org/entry/DF0000580")
LTR76	182	0.0001	0.01	675	177787	532	DF0000581	LTR76 (Long Terminal Repeat) for ERV1 endogenous retrovirus	=HYPERLINK("http://dfam.org/entry/DF0000581")
LTR77	61	0.0000	0.00	622	539173	3101	DF0000582	LTR77 (Long Terminal Repeat) for ERV1 endogenous retrovirus	=HYPERLINK("http://dfam.org/entry/DF0000582")
LTR78	2307	0.0013	0.00	1304	2692979	4849	DF0000583	LTR78 (Long Terminal Repeat) for ERV1 endogenous retrovirus	=HYPERLINK("http://dfam.org/entry/DF0000583")
LTR78B	1769	0.0010	0.01	1296	2026376	4244	DF0000584	LTR78B (Long Terminal Repeat) for ERV1 endogenous retrovirus	=HYPERLINK("http://dfam.org/entry/DF0000584")
LTR79	1382	0.0008	0.01	527	1348881	3845	DF0000585	LTR79 (Long Terminal Repeat) for ERVL endogenous retrovirus	=HYPERLINK("http://dfam.org/entry/DF0000585")
LTR7B	931	0.0005	0.00	464	1404880	5518	DF0000587	LTR7B (Long Terminal Repeat) for ERV1 endogenous retrovirus	=HYPERLINK("http://dfam.org/entry/DF0000587")
LTR7C	578	0.0003	0.00	471	1583904	3888	DF0000588	LTR7C (Long Terminal Repeat) for ERV1 endogenous retrovirus	=HYPERLINK("http://dfam.org/entry/DF0000588")
LTR7Y	218	0.0001	0.00	472	1601484	3970	DF0000589	LTR7Y (Long Terminal Repeat) for ERV1 endogenous retrovirus	=HYPERLINK("http://dfam.org/entry/DF0000589")
LTR8	4083	0.0024	0.01	691	2934288	6854	DF0000590	LTR8 (Long Terminal Repeat) for HUERS-P3 endogenous retrovirus	=HYPERLINK("http://dfam.org/entry/DF0000590")
LTR80A	64	0.0000	0.00	583	289050	713	DF0000591	LTR80A (Long Terminal Repeat) for ERVL endogenous retrovirus	=HYPERLINK("http://dfam.org/entry/DF0000591")
LTR80B	107	0.0001	0.00	584	315167	776	DF0000592	LTR80B (Long Terminal Repeat) for ERVL endogenous retrovirus	=HYPERLINK("http://dfam.org/entry/DF0000592")
LTR81	119	0.0001	0.00	1189	764753	1678	DF0000593	LTR81 (Long Terminal Repeat) for Gypsy retrotransposon	=HYPERLINK("http://dfam.org/entry/DF0000593")
LTR81A	487	0.0003	0.00	1350	1192728	2514	DF0000594	LTR81A (Long Terminal Repeat) for Gypsy retrotransposon	=HYPERLINK("http://dfam.org/entry/DF0000594")
LTR81AB	608	0.0004	0.04	278	84925	390	DF0000595	LTR81AB (Long Terminal Repeat) for Gypsy retrotransposon	=HYPERLINK("http://dfam.org/entry/DF0000595")
LTR81B	398	0.0002	0.00	1393	980262	2218	DF0000596	LTR81B (Long Terminal Repeat) for Gypsy retrotransposon	=HYPERLINK("http://dfam.org/entry/DF0000596")
LTR81C	457	0.0003	0.00	1153	912435	1911	DF0000597	LTR81C (Long Terminal Repeat) for Gypsy retrotransposon	=HYPERLINK("http://dfam.org/entry/DF0000597")
LTR82A	405	0.0002	0.00	872	660415	1528	DF0000598	LTR82A (Long Terminal Repeat) for ERVL endogenous retrovirus	=HYPERLINK("http://dfam.org/entry/DF0000598")
LTR82B	422	0.0002	0.00	830	723588	1719	DF0000599	LTR82B (Long Terminal Repeat) for ERVL endogenous retrovirus	=HYPERLINK("http://dfam.org/entry/DF0000599")
LTR83	282	0.0002	0.01	780	268370	656	DF0000600	LTR83 (Long Terminal Repeat) for ERVL endogenous retrovirus	=HYPERLINK("http://dfam.org/entry/DF0000600")
LTR84a	200	0.0001	0.00	757	567747	1350	DF0000601	LTR84a (Long Terminal Repeat) for ERVL endogenous retrovirus	=HYPERLINK("http://dfam.org/entry/DF0000601")
LTR84b	470	0.0003	0.00	761	639729	1572	DF0000602	LTR84b (Long Terminal Repeat) for ERVL endogenous retrovirus	=HYPERLINK("http://dfam.org/entry/DF0000602")
LTR85a	826	0.0005	0.00	702	1064473	2763	DF0000603	LTR85a (Long Terminal Repeat) with unclear association (possibly Gypsy)	=HYPERLINK("http://dfam.org/entry/DF0000603")
LTR85b	376	0.0002	0.00	784	1115407	2763	DF0000604	LTR85b (Long Terminal Repeat) with unclear association (possibly Gypsy)	=HYPERLINK("http://dfam.org/entry/DF0000604")
LTR85c	408	0.0002	0.00	823	886097	2118	DF0000605	LTR85c (Long Terminal Repeat) with unclear association (possibly Gypsy)	=HYPERLINK("http://dfam.org/entry/DF0000605")
LTR86A1	79	0.0000	0.00	513	238392	680	DF0000606	LTR86A1 (Long Terminal Repeat) for ERVL endogenous retrovirus	=HYPERLINK("http://dfam.org/entry/DF0000606")
LTR86A2	108	0.0001	0.00	508	229320	656	DF0000607	LTR86A2 (Long Terminal Repeat) for ERVL endogenous retrovirus	=HYPERLINK("http://dfam.org/entry/DF0000607")
LTR86B1	107	0.0001	0.00	493	141022	421	DF0000608	LTR86B1 (Long Terminal Repeat) for ERVL endogenous retrovirus	=HYPERLINK("http://dfam.org/entry/DF0000608")
LTR86B2	71	0.0000	0.00	487	148825	443	DF0000609	LTR86B2 (Long Terminal Repeat) for ERVL endogenous retrovirus	=HYPERLINK("http://dfam.org/entry/DF0000609")
LTR86C	115	0.0001	0.01	621	96045	251	DF0000610	LTR86C (Long Terminal Repeat) for ERVL endogenous retrovirus	=HYPERLINK("http://dfam.org/entry/DF0000610")
LTR87	446	0.0003	0.01	624	221467	555	DF0000611	LTR87 (Long Terminal Repeat) likely for ERVL endogenous retrovirus	=HYPERLINK("http://dfam.org/entry/DF0000611")
LTR88a	605	0.0003	0.01	816	616023	1635	DF0000612	LTR88a (Long Terminal Repeat) with unclear association (possibly Gypsy)	=HYPERLINK("http://dfam.org/entry/DF0000612")
LTR88b	517	0.0003	0.00	837	752023	2122	DF0000613	LTR88b (Long Terminal Repeat) with unclear association (possibly Gypsy)	=HYPERLINK("http://dfam.org/entry/DF0000613")
LTR88c	242	0.0001	0.00	862	393031	1465	DF0000614	LTR88c (Long Terminal Repeat) with unclear association (possibly Gypsy)	=HYPERLINK("http://dfam.org/entry/DF0000614")
LTR89	386	0.0002	0.00	879	447084	1110	DF0000615	LTR89 (Long Terminal Repeat) likely for ERVL endogenous retrovirus	=HYPERLINK("http://dfam.org/entry/DF0000615")
LTR8A	1051	0.0006	0.00	727	3114430	6631	DF0000616	LTR8A (Long Terminal Repeat) for ERV1 endogenous retrovirus	=HYPERLINK("http://dfam.org/entry/DF0000616")
LTR8B	5507	0.0032	0.01	820	3548086	8083	DF0000617	LTR8B (Long Terminal Repeat) for ERV1 endogenous retrovirus	=HYPERLINK("http://dfam.org/entry/DF0000617")
LTR9	525	0.0003	0.00	612	1283451	2924	DF0000618	LTR9 (Long Terminal Repeat) for HUERS-P3 endogenous retrovirus	=HYPERLINK("http://dfam.org/entry/DF0000618")
LTR90A	44	0.0000	0.00	976	94427	340	DF0000619	LTR90A (Long Terminal Repeat) with unclear association	=HYPERLINK("http://dfam.org/entry/DF0000619")
LTR90B	148	0.0001	0.01	796	128942	425	DF0000620	LTR90B (Long Terminal Repeat) with unclear association	=HYPERLINK("http://dfam.org/entry/DF0000620")
LTR91	338	0.0002	0.00	874	1015205	2502	DF0000621	LTR91 (Long Terminal Repeat) for ERVL endogenous retrovirus	=HYPERLINK("http://dfam.org/entry/DF0000621")
LTR9A1	387	0.0002	0.00	728	1555934	3312	DF0000622	LTR9A1 (Long Terminal Repeat) for ERV1 endogenous retrovirus	=HYPERLINK("http://dfam.org/entry/DF0000622")
LTR9B	314	0.0002	0.00	644	1139988	2394	DF0000623	LTR9B (Long Terminal Repeat) for ERV1 endogenous retrovirus	=HYPERLINK("http://dfam.org/entry/DF0000623")
LTR9C	56	0.0000	0.00	666	1352142	2944	DF0000624	LTR9C (Long Terminal Repeat) for ERV1 endogenous retrovirus	=HYPERLINK("http://dfam.org/entry/DF0000624")
LTR9D	235	0.0001	0.00	645	1393016	3184	DF0000625	LTR9D (Long Terminal Repeat) for ERV1 endogenous retrovirus	=HYPERLINK("http://dfam.org/entry/DF0000625")
CER	4546	0.0026	0.05	96	483865	5179	DF0000626	D22Z3 satellite DNA, CEntromeric Repeat (48bp monomer)	=HYPERLINK("http://dfam.org/entry/DF0000626")
Charlie7	918	0.0005	0.00	2615	1338567	3298	DF0000627	hAT-Charlie DNA transposon, Charlie7 subfamily	=HYPERLINK("http://dfam.org/entry/DF0000627")
HERV17	1272	0.0007	0.00	8626	5810620	6632	DF0000628	Internal region of ERV1 endogenous retrovirus, HERV17 subfamily	=HYPERLINK("http://dfam.org/entry/DF0000628")
MADE1	162	0.0001	0.00	80	636398	8561	DF0000629	MADE1 (MAriner Derived Element 1), a TcMar-Mariner DNA transposon	=HYPERLINK("http://dfam.org/entry/DF0000629")
HY1	66	0.0000	0.01	119	52816	475	DF0000630	hY1 Y scRNA gene / pseudogene	=HYPERLINK("http://dfam.org/entry/DF0000630")
HY3	95	0.0001	0.01	101	45613	489	DF0000631	hY3 Y scRNA gene / pseudogene	=HYPERLINK("http://dfam.org/entry/DF0000631")
HY4	13	0.0000	0.01	93	12501	148	DF0000632	hY4 Y scRNA gene / pseudogene	=HYPERLINK("http://dfam.org/entry/DF0000632")
HY5	0	0.0000	0.00	84	1218	17	DF0000633	hY5 Y scRNA gene / pseudogene	=HYPERLINK("http://dfam.org/entry/DF0000633")
AluYg6	1604	0.0009	0.00	311	307519962	1161221	DF0000634	AluYg6 subfamily	=HYPERLINK("http://dfam.org/entry/DF0000634")
L1ME3Cz_3end	3098	0.0018	0.00	997	103845470	238377	DF0000635	3' end of L1 retrotransposon, L1ME3Cz_3end subfamily	=HYPERLINK("http://dfam.org/entry/DF0000635")
tRNA-Ala-GCA	0	0.0000	0.00	72	1844	26	DF0000636	tRNA-Ala (decoding GCA) gene / pseudogene	=HYPERLINK("http://dfam.org/entry/DF0000636")
tRNA-Ala-GCG	1	0.0000	0.00	72	1771	25	DF0000637	tRNA-Ala (decoding GCG) gene / pseudogene	=HYPERLINK("http://dfam.org/entry/DF0000637")
tRNA-Ala-GCY_v	2	0.0000	0.00	75	2978	42	DF0000638	Variant tRNA-Ala (decoding GCY) gene / pseudogene	=HYPERLINK("http://dfam.org/entry/DF0000638")
tRNA-Arg-AGA	0	0.0000	0.00	74	577	9	DF0000639	tRNA-Arg (decoding AGA) gene / pseudogene	=HYPERLINK("http://dfam.org/entry/DF0000639")
tRNA-Arg-AGG	10	0.0000	0.11	76	533	8	DF0000640	tRNA-Arg (decoding AGG) gene / pseudogene	=HYPERLINK("http://dfam.org/entry/DF0000640")
tRNA-Arg-CGA	0	0.0000	0.00	73	1419	22	DF0000641	tRNA-Arg (decoding CGA) gene / pseudogene	=HYPERLINK("http://dfam.org/entry/DF0000641")
tRNA-Arg-CGY	7	0.0000	0.02	76	2212	40	DF0000643	Variant tRNA-Arg (decoding CGY) gene / pseudogene	=HYPERLINK("http://dfam.org/entry/DF0000643")
tRNA-Cys-TGY	9	0.0000	0.01	75	3558	53	DF0000644	tRNA-Cys (decoding TCY) gene / pseudogene	=HYPERLINK("http://dfam.org/entry/DF0000644")
tRNA-Gln-CAA_v	214696	0.1240	566.55	72	2188	31	DF0000645	Variant tRNA-Gln (decoding CAA) gene / pseudogene	=HYPERLINK("http://dfam.org/entry/DF0000645")
tRNA-Glu-GAA	22	0.0000	0.01	75	9598	137	DF0000646	tRNA-Glu (decoding GAA) gene / pseudogene	=HYPERLINK("http://dfam.org/entry/DF0000646")
tRNA-Glu-GAG	0	0.0000	0.00	75	3356	48	DF0000647	tRNA-Glu (decoding GAG) gene / pseudogene	=HYPERLINK("http://dfam.org/entry/DF0000647")
tRNA-Gly-GGG	3	0.0000	0.00	74	3679	52	DF0000648	tRNA-Gly (decoding GGG) gene / pseudogene	=HYPERLINK("http://dfam.org/entry/DF0000648")
tRNA-Gly-GGY	280	0.0002	0.67	74	2423	34	DF0000649	tRNA-Gly (decoding GGY) gene / pseudogene	=HYPERLINK("http://dfam.org/entry/DF0000649")
tRNA-His-CAY	12	0.0000	0.05	72	1390	21	DF0000650	tRNA-His (decoding CAY) gene / pseudogene	=HYPERLINK("http://dfam.org/entry/DF0000650")
tRNA-Ile-ATC	5	0.0000	0.01	75	2139	30	DF0000651	tRNA-Ile (decoding ATC) gene / pseudogene	=HYPERLINK("http://dfam.org/entry/DF0000651")
tRNA-Leu-CTA	0	0.0000	0.00	83	1282	16	DF0000652	tRNA-Leu (decoding CTA) gene / pseudogene	=HYPERLINK("http://dfam.org/entry/DF0000652")
tRNA-Leu-CTY	23	0.0000	0.06	82	2059	26	DF0000653	tRNA-Leu (decoding CTY) gene / pseudogene	=HYPERLINK("http://dfam.org/entry/DF0000653")
tRNA-Leu-TTA	10	0.0000	0.07	86	818	11	DF0000654	tRNA-Leu (decoding TTA) gene / pseudogene	=HYPERLINK("http://dfam.org/entry/DF0000654")
tRNA-Leu-TTG	0	0.0000	0.00	84	2210	28	DF0000655	tRNA-Leu (decoding TTG) gene / pseudogene	=HYPERLINK("http://dfam.org/entry/DF0000655")
tRNA-Met	0	0.0000	0.00	76	2582	41	DF0000656	tRNA-Met gene / pseudogene	=HYPERLINK("http://dfam.org/entry/DF0000656")
tRNA-Met_v	0	0.0000	0.00	74	2164	34	DF0000657	Variant tRNA-Met gene / pseudogene	=HYPERLINK("http://dfam.org/entry/DF0000657")
tRNA-Pro-CCG	0	0.0000	0.00	74	1844	26	DF0000658	tRNA-Pro (decoding CCG) gene / pseudogene	=HYPERLINK("http://dfam.org/entry/DF0000658")
tRNA-Ser-AGY	0	0.0000	0.00	83	1837	26	DF0000659	tRNA-Ser (decoding AGY) gene / pseudogene	=HYPERLINK("http://dfam.org/entry/DF0000659")
tRNA-Ser-TCG	0	0.0000	0.00	85	2187	30	DF0000661	tRNA-Ser (decoding TCG) gene / pseudogene	=HYPERLINK("http://dfam.org/entry/DF0000661")
tRNA-Thr-ACA	0	0.0000	0.00	75	512	8	DF0000662	tRNA-Thr (decoding ACA) gene / pseudogene	=HYPERLINK("http://dfam.org/entry/DF0000662")
tRNA-Thr-ACG	0	0.0000	0.00	72	142	2	DF0000663	tRNA-Thr (decoding ACG) gene / pseudogene	=HYPERLINK("http://dfam.org/entry/DF0000663")
tRNA-Trp-TGG	0	0.0000	0.00	75	857	12	DF0000665	tRNA-Trp (decoding TGG) gene / pseudogene	=HYPERLINK("http://dfam.org/entry/DF0000665")
tRNA-Tyr-TAC	0	0.0000	0.00	74	1135	16	DF0000666	tRNA-Tyr (decoding TAC) gene / pseudogene	=HYPERLINK("http://dfam.org/entry/DF0000666")
tRNA-Tyr-TAT	0	0.0000	0.00	73	1112	16	DF0000667	tRNA-Tyr (decoding TAT) gene / pseudogene	=HYPERLINK("http://dfam.org/entry/DF0000667")
tRNA-Val-GTG	4	0.0000	0.01	75	3347	48	DF0000668	tRNA-Val (decoding GTG) gene / pseudogene	=HYPERLINK("http://dfam.org/entry/DF0000668")
tRNA-Ala-GCY	0	0.0000	0.00	74	2387	34	DF0000669	tRNA-Ala (decoding GCY) gene / pseudogene	=HYPERLINK("http://dfam.org/entry/DF0000669")
tRNA-Asn-AAC	1	0.0000	0.00	77	3472	48	DF0000670	tRNA-Asn (decoding AAC) gene / pseudogene	=HYPERLINK("http://dfam.org/entry/DF0000670")
tRNA-Asp-GAY	329	0.0002	1.13	75	1677	23	DF0000671	tRNA-Asp (decoding GAY) gene / pseudogene	=HYPERLINK("http://dfam.org/entry/DF0000671")
tRNA-Gln-CAA	0	0.0000	0.00	75	2837	45	DF0000672	tRNA-Gln (decoding CAA) gene / pseudogene	=HYPERLINK("http://dfam.org/entry/DF0000672")
tRNA-Gln-CAG	7	0.0000	0.01	75	3259	54	DF0000673	tRNA-Gln (decoding CAG) gene / pseudogene	=HYPERLINK("http://dfam.org/entry/DF0000673")
tRNA-Glu-GAG_v	232	0.0001	0.16	75	8455	121	DF0000674	Variant tRNA-Glu (decoding GAG) gene / pseudogene	=HYPERLINK("http://dfam.org/entry/DF0000674")
tRNA-Gly-GGA	253	0.0001	1.16	75	1263	21	DF0000675	tRNA-Gly (decoding GGA) gene / pseudogene	=HYPERLINK("http://dfam.org/entry/DF0000675")
tRNA-Ile-ATA	0	0.0000	0.00	75	438	6	DF0000676	tRNA-Ile (decoding ATA) gene / pseudogene	=HYPERLINK("http://dfam.org/entry/DF0000676")
tRNA-Ile-ATT	0	0.0000	0.00	75	2401	34	DF0000677	tRNA-Ile (decoding ATT) gene / pseudogene	=HYPERLINK("http://dfam.org/entry/DF0000677")
tRNA-Leu-CTG	632	0.0004	1.59	83	2291	29	DF0000678	tRNA-Leu (decoding CTG) gene / pseudogene	=HYPERLINK("http://dfam.org/entry/DF0000678")
tRNA-Lys-AAA	0	0.0000	0.00	76	2886	41	DF0000679	tRNA-Lys (decoding AAA) gene / pseudogene	=HYPERLINK("http://dfam.org/entry/DF0000679")
tRNA-Lys-AAG	10	0.0000	0.02	76	3310	48	DF0000680	tRNA-Lys (decoding AAG) gene / pseudogene	=HYPERLINK("http://dfam.org/entry/DF0000680")
tRNA-Met-i	1	0.0000	0.00	75	1831	26	DF0000681	Initiator tRNA-Met gene / pseudogene	=HYPERLINK("http://dfam.org/entry/DF0000681")
tRNA-Phe-TTY	0	0.0000	0.00	74	1518	23	DF0000682	tRNA-Phe (decoding TTY) gene / pseudogene	=HYPERLINK("http://dfam.org/entry/DF0000682")
tRNA-Pro-CCA	4	0.0000	0.01	74	1845	26	DF0000683	tRNA-Pro (decoding CCA) gene / pseudogene	=HYPERLINK("http://dfam.org/entry/DF0000683")
tRNA-Pro-CCY	2	0.0000	0.01	75	1855	26	DF0000684	tRNA-Pro (decoding CCY) gene / pseudogene	=HYPERLINK("http://dfam.org/entry/DF0000684")
tRNA-Ser-TCY	1	0.0000	0.00	85	2037	27	DF0000685	tRNA-Ser (decoding TCY) gene / pseudogene	=HYPERLINK("http://dfam.org/entry/DF0000685")
tRNA-Thr-ACY	22	0.0000	0.11	77	1161	16	DF0000686	tRNA-Thr (decoding ACY) gene / pseudogene	=HYPERLINK("http://dfam.org/entry/DF0000686")
tRNA-Val-GTA	6	0.0000	0.02	74	2229	32	DF0000687	tRNA-Val (decoding GTA) gene / pseudogene	=HYPERLINK("http://dfam.org/entry/DF0000687")
tRNA-Val-GTY	0	0.0000	0.00	76	3057	43	DF0000688	tRNA-Val (decoding GTY) gene / pseudogene	=HYPERLINK("http://dfam.org/entry/DF0000688")
LTR3	41	0.0000	0.00	432	191320	503	DF0000689	LTR3 (Long Terminal Repeat) for HERVK3 endogenous retrovirus	=HYPERLINK("http://dfam.org/entry/DF0000689")
MADE2	92	0.0001	0.01	80	80711	1068	DF0000690	MADE2 (MAriner Derived Element 2), a non-autonomous DNA transposon	=HYPERLINK("http://dfam.org/entry/DF0000690")
MamGypLTR1a	449	0.0003	0.00	784	1105071	2591	DF0000691	MamGypLTR1a (Long Terminal Repeat) for Gypsy retrotransposon	=HYPERLINK("http://dfam.org/entry/DF0000691")
MamGypLTR1b	619	0.0004	0.00	782	1105873	2621	DF0000692	MamGypLTR1b (Long Terminal Repeat) for Gypsy retrotransposon	=HYPERLINK("http://dfam.org/entry/DF0000692")
MamGypLTR1c	551	0.0003	0.00	803	1279194	3050	DF0000693	MamGypLTR1c (Long Terminal Repeat) for Gypsy retrotransposon	=HYPERLINK("http://dfam.org/entry/DF0000693")
MamGypLTR1d	1188	0.0007	0.01	813	1202904	2830	DF0000694	MamGypLTR1d (Long Terminal Repeat) for Gypsy retrotransposon	=HYPERLINK("http://dfam.org/entry/DF0000694")
MER101B	37	0.0000	0.00	570	150768	531	DF0000695	MER101B putative Long Terminal Repeat for ERV1 endogenous retrovirus	=HYPERLINK("http://dfam.org/entry/DF0000695")
MER102a	858	0.0005	0.00	330	2238947	9106	DF0000696	hAT-Charlie DNA transposon, MER102a subfamily	=HYPERLINK("http://dfam.org/entry/DF0000696")
MER102b	2216	0.0013	0.01	341	2359904	9444	DF0000697	hAT-Charlie DNA transposon, MER102b subfamily	=HYPERLINK("http://dfam.org/entry/DF0000697")
MER102c	949	0.0005	0.00	331	2142960	8967	DF0000698	hAT-Charlie DNA transposon, MER102c subfamily	=HYPERLINK("http://dfam.org/entry/DF0000698")
MER103C	2337	0.0013	0.01	297	1824972	8136	DF0000699	hAT-Charlie DNA transposon, MER103C subfamily	=HYPERLINK("http://dfam.org/entry/DF0000699")
MER101-int	417	0.0002	0.00	6639	4344487	9444	DF0000700	Internal region of ERV1 endogenous retrovirus, MER101-int subfamily	=HYPERLINK("http://dfam.org/entry/DF0000700")
MER104	362	0.0002	0.01	181	359884	2408	DF0000701	TcMar-Tc2 DNA transposon, MER104 subfamily (non-autonomous)	=HYPERLINK("http://dfam.org/entry/DF0000701")
MER105	181	0.0001	0.01	203	107660	619	DF0000702	hAT-Charlie DNA transposon, MER105 subfamily (non-autonomous)	=HYPERLINK("http://dfam.org/entry/DF0000702")
MER106A	312	0.0002	0.01	236	234440	1194	DF0000703	hAT-Charlie DNA transposon, MER106A subfamily	=HYPERLINK("http://dfam.org/entry/DF0000703")
MER107	101	0.0001	0.01	200	48315	259	DF0000704	hAT-Charlie DNA transposon, MER107 subfamily	=HYPERLINK("http://dfam.org/entry/DF0000704")
MER110	67	0.0000	0.00	491	326032	1086	DF0000705	MER110 Long Terminal Repeat for ERV1 endogenous retrovirus	=HYPERLINK("http://dfam.org/entry/DF0000705")
MER110A	216	0.0001	0.00	468	302052	937	DF0000706	MER110A Long Terminal Repeat for ERV1 endogenous retrovirus	=HYPERLINK("http://dfam.org/entry/DF0000706")
MER110-int	275	0.0002	0.00	4647	1271252	2069	DF0000707	Internal region of ERV1 endogenous retrovirus, MER110-int subfamily	=HYPERLINK("http://dfam.org/entry/DF0000707")
MER106B	108	0.0001	0.00	1059	203448	1283	DF0000708	hAT-Charlie DNA transposon, MER106B subfamily	=HYPERLINK("http://dfam.org/entry/DF0000708")
MER112	3105	0.0018	0.02	261	858247	4091	DF0000709	hAT-Charlie DNA transposon, MER112 subfamily	=HYPERLINK("http://dfam.org/entry/DF0000709")
MER113	1839	0.0011	0.01	521	876878	3050	DF0000710	Putative hAT-Charlie DNA transposon, MER113 subfamily	=HYPERLINK("http://dfam.org/entry/DF0000710")
MER113A	496	0.0003	0.01	314	428634	1883	DF0000711	hAT-Charlie DNA transposon, MER113A subfamily	=HYPERLINK("http://dfam.org/entry/DF0000711")
MER117	1606	0.0009	0.01	197	651244	3930	DF0000713	Putative hAT-Charlie DNA transposon, MER117 subfamily	=HYPERLINK("http://dfam.org/entry/DF0000713")
MER11A	1780	0.0010	0.00	1266	2611553	5456	DF0000714	MER11A Long Terminal Repeat for HERVK11 endogenous retrovirus	=HYPERLINK("http://dfam.org/entry/DF0000714")
MER11B	1694	0.0010	0.00	1236	2633182	3553	DF0000715	MER11B Long Terminal Repeat for HERVK11 endogenous retrovirus	=HYPERLINK("http://dfam.org/entry/DF0000715")
MER119	293	0.0002	0.01	583	326286	1049	DF0000716	hAT-Charlie DNA transposon, MER119 subfamily (non-autonomous)	=HYPERLINK("http://dfam.org/entry/DF0000716")
MER11C	524	0.0003	0.00	1071	2194975	3155	DF0000717	MER11C Long Terminal Repeat for HERVK11 endogenous retrovirus	=HYPERLINK("http://dfam.org/entry/DF0000717")
MER11D	218	0.0001	0.00	897	509110	1318	DF0000718	MER11D Long Terminal Repeat for HERVK11 endogenous retrovirus	=HYPERLINK("http://dfam.org/entry/DF0000718")
MER121	187	0.0001	0.00	401	246732	929	DF0000719	Possible hAT DNA transposon, MER121 subfamily	=HYPERLINK("http://dfam.org/entry/DF0000719")
MER123	0	0.0000	0.00	265	13803	73	DF0000720	Unclassified, palindromic DNA transposon, MER123 subfamily	=HYPERLINK("http://dfam.org/entry/DF0000720")
MER124	173	0.0001	0.00	397	247674	904	DF0000721	Unclassified, largely palindromic DNA transposon, MER124 subfamily	=HYPERLINK("http://dfam.org/entry/DF0000721")
MER125	25	0.0000	0.01	176	16624	118	DF0000722	Unclassified, putative DNA transposon, MER125 subfamily	=HYPERLINK("http://dfam.org/entry/DF0000722")
MER126	77	0.0000	0.01	449	81902	337	DF0000723	Unclassified, palindromic DNA transposon, MER126 subfamily	=HYPERLINK("http://dfam.org/entry/DF0000723")
MER127	43	0.0000	0.01	364	46862	192	DF0000724	Putative TcMar-Tigger DNA transposon, MER127 subfamily	=HYPERLINK("http://dfam.org/entry/DF0000724")
MER129	22	0.0000	0.00	469	28982	114	DF0000725	Unclassified, putative retrotransposon, MER129 subfamily	=HYPERLINK("http://dfam.org/entry/DF0000725")
MER130	26	0.0000	0.00	1586	44796	154	DF0000726	Repetitive element of unknown type, MER130 subfamily	=HYPERLINK("http://dfam.org/entry/DF0000726")
MER131	70	0.0000	0.01	215	56150	367	DF0000727	Putative SINE of unknown origin, MER131	=HYPERLINK("http://dfam.org/entry/DF0000727")
MER132	0	0.0000	0.00	178	3407	24	DF0000728	Putative TcMar-Pogo DNA transposon, MER132 subfamily	=HYPERLINK("http://dfam.org/entry/DF0000728")
MER133A	1	0.0000	0.00	104	3553	40	DF0000729	Unclassified, palindromic DNA transposon, MER133A subfamily	=HYPERLINK("http://dfam.org/entry/DF0000729")
MER133B	7	0.0000	0.02	115	1889	20	DF0000730	Unclassified, palindromic DNA transposon, MER133B subfamily	=HYPERLINK("http://dfam.org/entry/DF0000730")
MER134	1	0.0000	0.00	513	11437	65	DF0000731	Unclassified, palindromic DNA transposon, MER134 subfamily	=HYPERLINK("http://dfam.org/entry/DF0000731")
MER135	20	0.0000	0.00	228	64788	441	DF0000732	Unclassified, palindromic DNA transposon, MER135 subfamily	=HYPERLINK("http://dfam.org/entry/DF0000732")
MER136	2	0.0000	0.00	318	4833	23	DF0000733	Unclassified, putative DNA transposon, MER136 subfamily	=HYPERLINK("http://dfam.org/entry/DF0000733")
MER1A	2841	0.0016	0.01	529	3140660	13090	DF0000734	hAT-Charlie DNA transposon, MER1A subfamily (non-autonomous)	=HYPERLINK("http://dfam.org/entry/DF0000734")
MER1B	3857	0.0022	0.01	339	2480450	11098	DF0000735	hAT-Charlie DNA transposon, MER1B subfamily (non-autonomous)	=HYPERLINK("http://dfam.org/entry/DF0000735")
MER2	3693	0.0021	0.01	345	2494205	10191	DF0000736	TcMar-Tigger DNA transposon, MER2 subfamily (non-autonomous)	=HYPERLINK("http://dfam.org/entry/DF0000736")
MER20	21467	0.0124	0.04	219	3071113	15751	DF0000737	hAT-Charlie DNA transposon, MER20 subfamily (non-autonomous)	=HYPERLINK("http://dfam.org/entry/DF0000737")
MER20B	1776	0.0010	0.00	783	3201754	15837	DF0000738	hAT-Charlie DNA transposon, MER20 subfamily (non-autonomous)	=HYPERLINK("http://dfam.org/entry/DF0000738")
MER21A	1755	0.0010	0.00	931	3677293	10565	DF0000739	MER21A (Long Terminal Repeat) for ERVL endogenous retrovirus	=HYPERLINK("http://dfam.org/entry/DF0000739")
MER21C	5793	0.0033	0.01	938	4701846	10218	DF0000740	MER21C (Long Terminal Repeat) for ERVL endogenous retrovirus	=HYPERLINK("http://dfam.org/entry/DF0000740")
MER21B	4135	0.0024	0.01	868	4395801	9412	DF0000741	MER21B (Long Terminal Repeat) for ERVL endogenous retrovirus	=HYPERLINK("http://dfam.org/entry/DF0000741")
MER2B	558	0.0003	0.00	336	2341239	9919	DF0000742	TcMar-Tigger DNA transposon, MER2B subfamily (non-autonomous)	=HYPERLINK("http://dfam.org/entry/DF0000742")
MER3	4339	0.0025	0.01	209	2048505	13019	DF0000743	hAT-Charlie DNA transposon, MER3 subfamily (non-autonomous)	=HYPERLINK("http://dfam.org/entry/DF0000743")
MER30	1319	0.0008	0.01	230	823636	4192	DF0000744	hAT-Charlie DNA transposon, MER30 subfamily (non-autonomous)	=HYPERLINK("http://dfam.org/entry/DF0000744")
MER30B	37	0.0000	0.00	190	412444	3726	DF0000745	hAT-Charlie DNA transposon, MER30B subfamily	=HYPERLINK("http://dfam.org/entry/DF0000745")
MER31A	980	0.0006	0.01	485	887333	2603	DF0000746	MER31A Long Terminal Repeat for ERV1 endogenous retrovirus	=HYPERLINK("http://dfam.org/entry/DF0000746")
MER31B	907	0.0005	0.01	466	920967	2870	DF0000747	MER31B Long Terminal Repeat for ERV1 endogenous retrovirus	=HYPERLINK("http://dfam.org/entry/DF0000747")
MER33	3005	0.0017	0.01	324	2279897	11437	DF0000748	hAT-Charlie DNA transposon, MER33 subfamily (non-autonomous)	=HYPERLINK("http://dfam.org/entry/DF0000748")
MER34A	487	0.0003	0.00	571	3577965	9071	DF0000749	MER34A Long Terminal Repeat for ERV1 endogenous retrovirus	=HYPERLINK("http://dfam.org/entry/DF0000749")
MER34A1	342	0.0002	0.00	587	2556233	6303	DF0000750	MER34A1 Long Terminal Repeat for ERV1 endogenous retrovirus	=HYPERLINK("http://dfam.org/entry/DF0000750")
MER34B	237	0.0001	0.00	565	1603498	4100	DF0000751	MER34B Long Terminal Repeat for ERV1 endogenous retrovirus	=HYPERLINK("http://dfam.org/entry/DF0000751")
MER34B-int	760	0.0004	0.00	5355	5870968	10168	DF0000752	Internal region of ERV1 endogenous retrovirus, MER34B-int subfamily	=HYPERLINK("http://dfam.org/entry/DF0000752")
MER34C	11	0.0000	0.00	551	1933018	5496	DF0000753	MER34C Long Terminal Repeat for ERV1 endogenous retrovirus	=HYPERLINK("http://dfam.org/entry/DF0000753")
MER34C_v	561	0.0003	0.00	585	1730225	4684	DF0000754	Extension of MER34C Long Terminal Repeat for ERV1 endogenous retrovirus	=HYPERLINK("http://dfam.org/entry/DF0000754")
MER34C2	248	0.0001	0.00	555	1874900	5347	DF0000755	MER34C2 Long Terminal Repeat for ERV1 endogenous retrovirus	=HYPERLINK("http://dfam.org/entry/DF0000755")
MER34D	79	0.0000	0.00	579	1055535	2724	DF0000756	MER34D Long Terminal Repeat for ERV1 endogenous retrovirus	=HYPERLINK("http://dfam.org/entry/DF0000756")
MER34-int	267	0.0002	0.00	8207	1755257	2875	DF0000757	Internal region of ERV1 endogenous retrovirus, MER34-int subfamily	=HYPERLINK("http://dfam.org/entry/DF0000757")
MER39	1735	0.0010	0.00	707	2266736	6903	DF0000758	MER39 Long Terminal Repeat for ERV1 endogenous retrovirus	=HYPERLINK("http://dfam.org/entry/DF0000758")
MER39B	17573	0.0101	0.06	653	1775462	6567	DF0000759	MER39B Long Terminal Repeat for ERV1 endogenous retrovirus	=HYPERLINK("http://dfam.org/entry/DF0000759")
MER41A	2100	0.0012	0.01	554	2352079	7378	DF0000760	MER41A Long Terminal Repeat for ERV1 endogenous retrovirus	=HYPERLINK("http://dfam.org/entry/DF0000760")
MER41B	2531	0.0015	0.01	634	2911178	8150	DF0000761	MER41B Long Terminal Repeat for ERV1 endogenous retrovirus	=HYPERLINK("http://dfam.org/entry/DF0000761")
MER41C	520	0.0003	0.00	521	1160821	7709	DF0000762	MER41C Long Terminal Repeat for ERV1 endogenous retrovirus	=HYPERLINK("http://dfam.org/entry/DF0000762")
MER41E	322	0.0002	0.00	595	1096209	2792	DF0000763	MER41E Long Terminal Repeat for ERV1 endogenous retrovirus	=HYPERLINK("http://dfam.org/entry/DF0000763")
MER41G	187	0.0001	0.00	885	796290	2212	DF0000764	MER41G Long Terminal Repeat for ERV1 endogenous retrovirus	=HYPERLINK("http://dfam.org/entry/DF0000764")
MER41-int	988	0.0006	0.00	5946	6279501	11730	DF0000765	Internal region of ERV1 endogenous retrovirus, MER41-int subfamily	=HYPERLINK("http://dfam.org/entry/DF0000765")
MER31-int	1204	0.0007	0.00	4932	5854186	9531	DF0000766	Internal region of ERV1 endogenous retrovirus, MER31-int subfamily	=HYPERLINK("http://dfam.org/entry/DF0000766")
MER44A	1090	0.0006	0.00	339	1319591	7611	DF0000767	TcMar-Tigger DNA transposon, MER44A subfamily (non-autonomous)	=HYPERLINK("http://dfam.org/entry/DF0000767")
MER101	159	0.0001	0.01	474	141646	469	DF0000768	MER101 Long Terminal Repeat for ERV1 endogenous retrovirus	=HYPERLINK("http://dfam.org/entry/DF0000768")
MER21-int	1062	0.0006	0.00	4191	1351112	2093	DF0000769	Internal region of an ERVL endogenous retrovirus, MER21-int subfamily	=HYPERLINK("http://dfam.org/entry/DF0000769")
MER34	598	0.0003	0.00	542	3404869	9331	DF0000770	MER34 Long Terminal Repeat for ERV1 endogenous retrovirus	=HYPERLINK("http://dfam.org/entry/DF0000770")
L1ME3D_3end	1720	0.0010	0.00	989	106462773	243149	DF0000771	3' end of L1 retrotransposon, L1ME3D_3end subfamily	=HYPERLINK("http://dfam.org/entry/DF0000771")
LSU-rRNA_Hsa	165552	0.0956	11.97	5035	79844	248	DF0000772	LSU rRNA gene / pseudogene	=HYPERLINK("http://dfam.org/entry/DF0000772")
L1PA14_5end	460	0.0003	0.00	2787	33175581	46035	DF0000773	5' end of L1 retrotransposon, L1PA14_5end subfamily	=HYPERLINK("http://dfam.org/entry/DF0000773")
L1MEb_5end	1418	0.0008	0.00	1089	13391790	34458	DF0000774	Partial 5' end of L1 retrotransposon, L1MEb_5end subfamily	=HYPERLINK("http://dfam.org/entry/DF0000774")
ERVL-B4	2847	0.0016	0.00	5714	15817732	17976	DF0000775	ERVL Endogenous retrovirus, ERVL-B4 subfamily	=HYPERLINK("http://dfam.org/entry/DF0000775")
L1MEc_5end	11504	0.0066	0.00	2527	59407038	107059	DF0000776	5' end of L1 retrotransposon, L1MEc_5end subfamily	=HYPERLINK("http://dfam.org/entry/DF0000776")
L1MEd_5end	6722	0.0039	0.00	2224	52155413	102086	DF0000777	5' end of L1 retrotransposon, L1MEd_5end subfamily	=HYPERLINK("http://dfam.org/entry/DF0000777")
L1PA12_5end	1985	0.0011	0.00	3072	23127007	46970	DF0000778	5' end of L1 retrotransposon, L1PA12_5end subfamily	=HYPERLINK("http://dfam.org/entry/DF0000778")
MARNA	552	0.0003	0.00	586	1002854	3556	DF0000779	TcMar-Mariner DNA transposon, MARNA subfamily (non-autonomous)	=HYPERLINK("http://dfam.org/entry/DF0000779")
MER115	2112	0.0012	0.01	693	922054	2569	DF0000780	hAT-Charlie DNA transposon, MER115 subfamily (non-autonomous)	=HYPERLINK("http://dfam.org/entry/DF0000780")
MER41D	510	0.0003	0.00	557	633101	3927	DF0000781	MER41D Long Terminal Repeat for ERV1 endogenous retrovirus	=HYPERLINK("http://dfam.org/entry/DF0000781")
MER44B	889	0.0005	0.00	550	2029502	9336	DF0000782	TcMar-Tigger DNA transposon, MER44B subfamily (non-autonomous)	=HYPERLINK("http://dfam.org/entry/DF0000782")
MER44C	589	0.0003	0.00	733	1788608	8743	DF0000783	TcMar-Tigger DNA transposon, MER44C subfamily (non-autonomous)	=HYPERLINK("http://dfam.org/entry/DF0000783")
MER44D	285	0.0002	0.00	705	1943419	10112	DF0000784	TcMar-Tigger DNA transposon, MER44D subfamily (non-autonomous)	=HYPERLINK("http://dfam.org/entry/DF0000784")
MER45A	1441	0.0008	0.01	178	611031	4394	DF0000785	hAT-Tip100 DNA transposon, MER45A subfamily (non-autonomous)	=HYPERLINK("http://dfam.org/entry/DF0000785")
MER45B	797	0.0005	0.00	1040	944461	5002	DF0000786	hAT-Tip100 DNA transposon, MER45B subfamily (non-autonomous)	=HYPERLINK("http://dfam.org/entry/DF0000786")
MER45C	768	0.0004	0.01	953	845154	5006	DF0000787	hAT-Tip100 DNA transposon, MER45C subfamily (non-autonomous)	=HYPERLINK("http://dfam.org/entry/DF0000787")
MER45R	236	0.0001	0.00	1581	656461	4564	DF0000788	hAT-Tip100 DNA transposon, MER45R subfamily (non-autonomous)	=HYPERLINK("http://dfam.org/entry/DF0000788")
MER46C	1180	0.0007	0.01	338	750828	2840	DF0000789	TcMar-Tigger DNA transposon, MER46C subfamily	=HYPERLINK("http://dfam.org/entry/DF0000789")
MER47A	1123	0.0006	0.01	366	1163041	5524	DF0000790	TcMar-Tigger DNA transposon, MER47A subfamily (non-autonomous)	=HYPERLINK("http://dfam.org/entry/DF0000790")
MER47B	472	0.0003	0.00	418	1070841	6362	DF0000791	TcMar-Tigger DNA transposon, MER47B subfamily (non-autonomous)	=HYPERLINK("http://dfam.org/entry/DF0000791")
MER47C	44	0.0000	0.00	97	162057	2171	DF0000792	TcMar-Tigger DNA transposon, MER47C subfamily (non-autonomous)	=HYPERLINK("http://dfam.org/entry/DF0000792")
MER48	154	0.0001	0.01	407	71773	209	DF0000793	MER48 Long Terminal Repeat for HERVH48 endogenous retrovirus	=HYPERLINK("http://dfam.org/entry/DF0000793")
MER49	1491	0.0009	0.01	923	1510562	5509	DF0000794	MER49 Long Terminal Repeat for ERV1 endogenous retrovirus	=HYPERLINK("http://dfam.org/entry/DF0000794")
MER4A1	1534	0.0009	0.00	472	2164791	8530	DF0000795	MER4A1 Long Terminal Repeat for ERV1 endogenous retrovirus	=HYPERLINK("http://dfam.org/entry/DF0000795")
MER4A1_v	476	0.0003	0.00	600	2462513	10886	DF0000796	Variant MER4A1 Long Terminal Repeat for ERV1 endogenous retrovirus	=HYPERLINK("http://dfam.org/entry/DF0000796")
MER4B	1595	0.0009	0.00	610	2994465	11620	DF0000797	MER4B Long Terminal Repeat for ERV1 endogenous retrovirus	=HYPERLINK("http://dfam.org/entry/DF0000797")
MER4B-int	902	0.0005	0.00	6758	3213348	9541	DF0000798	Internal region of ERV1 endogenous retrovirus, MER4B-int subfamily	=HYPERLINK("http://dfam.org/entry/DF0000798")
MER4C	434	0.0003	0.00	465	1097172	5554	DF0000799	MER4C Long Terminal Repeat for ERV1 endogenous retrovirus	=HYPERLINK("http://dfam.org/entry/DF0000799")
MER4CL34	413	0.0002	0.00	765	1680726	6459	DF0000800	MER4CL34 Long Terminal Repeat for ERV1 endogenous retrovirus	=HYPERLINK("http://dfam.org/entry/DF0000800")
MER4D	1112	0.0006	0.00	903	3863396	12664	DF0000801	MER4D Long Terminal Repeat for ERV1 endogenous retrovirus	=HYPERLINK("http://dfam.org/entry/DF0000801")
MER4D0	316	0.0002	0.00	872	3785028	13323	DF0000802	MER4D0 Long Terminal Repeat for ERV1 endogenous retrovirus	=HYPERLINK("http://dfam.org/entry/DF0000802")
MER4D1	1665	0.0010	0.00	900	3799368	12470	DF0000803	MER4D1 Long Terminal Repeat for ERV1 endogenous retrovirus	=HYPERLINK("http://dfam.org/entry/DF0000803")
MER4E	634	0.0004	0.00	766	2940837	9079	DF0000804	MER4E Long Terminal Repeat for ERV1 endogenous retrovirus	=HYPERLINK("http://dfam.org/entry/DF0000804")
MER4E1	549	0.0003	0.00	781	2977691	8946	DF0000805	MER4E1 Long Terminal Repeat for ERV1 endogenous retrovirus	=HYPERLINK("http://dfam.org/entry/DF0000805")
MER4-int	1303	0.0008	0.00	6598	6044616	10790	DF0000806	Internal region of ERV1 endogenous retrovirus, MER4-int subfamily	=HYPERLINK("http://dfam.org/entry/DF0000806")
MER50	1780	0.0010	0.01	734	1472489	3260	DF0000807	MER50 Long Terminal Repeat for ERV1 endogenous retrovirus	=HYPERLINK("http://dfam.org/entry/DF0000807")
MER50C	92	0.0001	0.00	782	1430065	4361	DF0000808	MER50C Long Terminal Repeat for ERV1 endogenous retrovirus	=HYPERLINK("http://dfam.org/entry/DF0000808")
MER51A	456	0.0003	0.00	634	719291	2756	DF0000809	MER51A Long Terminal Repeat for ERV1 endogenous retrovirus	=HYPERLINK("http://dfam.org/entry/DF0000809")
MER51B	451	0.0003	0.01	377	506728	2093	DF0000810	MER51B Long Terminal Repeat for ERV1 endogenous retrovirus	=HYPERLINK("http://dfam.org/entry/DF0000810")
MER51C	455	0.0003	0.00	640	661972	2233	DF0000811	MER51C Long Terminal Repeat for ERV1 endogenous retrovirus	=HYPERLINK("http://dfam.org/entry/DF0000811")
MER51D	238	0.0001	0.01	657	98296	638	DF0000812	MER51D Long Terminal Repeat for ERV1 endogenous retrovirus	=HYPERLINK("http://dfam.org/entry/DF0000812")
MER51E	529	0.0003	0.01	482	485798	1707	DF0000813	MER51E Long Terminal Repeat for ERV1 endogenous retrovirus	=HYPERLINK("http://dfam.org/entry/DF0000813")
MER50B	422	0.0002	0.00	697	1351543	3027	DF0000814	MER50B Long Terminal Repeat for ERV1 endogenous retrovirus	=HYPERLINK("http://dfam.org/entry/DF0000814")
MER50-int	393	0.0002	0.00	7205	5486768	9888	DF0000815	Internal region of ERV1 endogenous retrovirus, MER50-int subfamily	=HYPERLINK("http://dfam.org/entry/DF0000815")
MER51-int	605	0.0003	0.00	7816	4850883	11902	DF0000816	Internal region of ERV1 endogenous retrovirus, MER51-int subfamily	=HYPERLINK("http://dfam.org/entry/DF0000816")
THE1-int	7422	0.0043	0.00	1580	16672941	19074	DF0000817	Internal region of THE1B endogenous retrovirus, THE1-int subfamily	=HYPERLINK("http://dfam.org/entry/DF0000817")
THE1B	10000	0.0058	0.00	364	26487768	80834	DF0000818	THE1B Long Terminal Repeat for ERVL-MaLR endogenous retrovirus	=HYPERLINK("http://dfam.org/entry/DF0000818")
THE1C	3800	0.0022	0.00	375	28081216	83891	DF0000819	THE1C Long Terminal Repeat for ERVL-MaLR endogenous retrovirus	=HYPERLINK("http://dfam.org/entry/DF0000819")
THE1D	5427	0.0031	0.00	381	29245149	86016	DF0000820	THE1D Long Terminal Repeat for ERVL-MaLR endogenous retrovirus	=HYPERLINK("http://dfam.org/entry/DF0000820")
Tigger10	246	0.0001	0.00	2097	728154	1882	DF0000821	TcMar-Tigger DNA transposon, Tigger10 subfamily	=HYPERLINK("http://dfam.org/entry/DF0000821")
Tigger11a	34	0.0000	0.00	735	526908	1617	DF0000822	TcMar-Tigger DNA transposon, Tigger11a subfamily	=HYPERLINK("http://dfam.org/entry/DF0000822")
Tigger12	96	0.0001	0.00	2475	2550877	5626	DF0000823	TcMar-Tigger DNA transposon, Tigger12 subfamily	=HYPERLINK("http://dfam.org/entry/DF0000823")
Tigger12A	95	0.0001	0.00	819	370020	1409	DF0000824	TcMar-Tigger DNA transposon, Tigger12A subfamily	=HYPERLINK("http://dfam.org/entry/DF0000824")
Tigger12c	276	0.0002	0.00	734	413591	1488	DF0000825	TcMar-Tigger DNA transposon, Tigger12c subfamily	=HYPERLINK("http://dfam.org/entry/DF0000825")
Tigger13a	832	0.0005	0.00	771	1042961	2480	DF0000826	TcMar-Tigger DNA transposon, Tigger13a subfamily	=HYPERLINK("http://dfam.org/entry/DF0000826")
Tigger14a	142	0.0001	0.00	324	207822	941	DF0000827	TcMar-Tigger DNA transposon, Tigger14a subfamily	=HYPERLINK("http://dfam.org/entry/DF0000827")
Tigger15a	1474	0.0009	0.01	715	1519339	4292	DF0000828	Putative TcMar-Tigger DNA transposon, Tigger15a subfamily	=HYPERLINK("http://dfam.org/entry/DF0000828")
Tigger16b	203	0.0001	0.00	331	288094	1521	DF0000829	TcMar-Tigger DNA transposon, Tigger16b subfamily	=HYPERLINK("http://dfam.org/entry/DF0000829")
Tigger17	6	0.0000	0.00	2673	1404281	4527	DF0000830	TcMar-Tigger DNA transposon, Tigger17 subfamily	=HYPERLINK("http://dfam.org/entry/DF0000830")
Tigger17a	1946	0.0011	0.01	654	1143899	2987	DF0000831	TcMar-Tigger DNA transposon, Tigger17a subfamily	=HYPERLINK("http://dfam.org/entry/DF0000831")
Tigger17b	33	0.0000	0.00	1073	1078265	4079	DF0000832	TcMar-Tigger DNA transposon, Tigger17b subfamily	=HYPERLINK("http://dfam.org/entry/DF0000832")
Tigger17c	175	0.0001	0.00	1188	1180513	4275	DF0000833	TcMar-Tigger DNA transposon, Tigger17c subfamily	=HYPERLINK("http://dfam.org/entry/DF0000833")
Tigger18a	420	0.0002	0.01	852	422042	1008	DF0000834	TcMar-Tigger DNA transposon, Tigger18a subfamily (non-autonomous)	=HYPERLINK("http://dfam.org/entry/DF0000834")
Tigger19a	387	0.0002	0.01	323	315258	1393	DF0000835	TcMar-Tigger DNA transposon, Tigger19a subfamily (non-autonomous)	=HYPERLINK("http://dfam.org/entry/DF0000835")
Tigger2	1913	0.0011	0.00	2718	5271161	11426	DF0000836	TcMar-Tigger DNA transposon, Tigger2 subfamily (autonomous)	=HYPERLINK("http://dfam.org/entry/DF0000836")
Tigger20a	411	0.0002	0.01	973	447889	1178	DF0000837	TcMar-Tigger DNA transposon, Tigger20a subfamily (non-autonomous)	=HYPERLINK("http://dfam.org/entry/DF0000837")
Tigger2a	1701	0.0010	0.01	434	1777650	6471	DF0000838	TcMar-Tigger DNA transposon, Tigger2a subfamily (non-autonomous)	=HYPERLINK("http://dfam.org/entry/DF0000838")
Tigger2b_Pri	733	0.0004	0.00	1068	1953912	8490	DF0000839	TcMar-Tigger DNA transposon, Tigger2b_Pri subfamily	=HYPERLINK("http://dfam.org/entry/DF0000839")
Tigger3	3567	0.0021	0.00	3029	8707097	22736	DF0000840	TcMar-Tigger DNA transposon, Tigger3 subfamily (autonomous)	=HYPERLINK("http://dfam.org/entry/DF0000840")
Tigger3b	2940	0.0017	0.00	1231	5536717	16273	DF0000841	TcMar-Tigger DNA transposon, Tigger3b subfamily	=HYPERLINK("http://dfam.org/entry/DF0000841")
Tigger3c	948	0.0005	0.00	602	3794205	16579	DF0000842	TcMar-Tigger DNA transposon, Tigger3c subfamily	=HYPERLINK("http://dfam.org/entry/DF0000842")
Tigger3d	121	0.0001	0.00	321	1659003	13429	DF0000843	TcMar-Tigger DNA transposon, Tigger3d subfamily	=HYPERLINK("http://dfam.org/entry/DF0000843")
Tigger4	763	0.0004	0.00	2731	1779013	9222	DF0000844	TcMar-Tigger DNA transposon, Tigger4 subfamily (autonomous)	=HYPERLINK("http://dfam.org/entry/DF0000844")
Tigger4a	626	0.0004	0.00	236	1328392	9118	DF0000845	TcMar-Tigger DNA transposon, Tigger4a subfamily (non-autonomous)	=HYPERLINK("http://dfam.org/entry/DF0000845")
Tigger4b	721	0.0004	0.00	361	1209367	7626	DF0000846	TcMar-Tigger DNA transposon, Tigger4b subfamily (non-autonomous)	=HYPERLINK("http://dfam.org/entry/DF0000846")
Tigger5	76	0.0000	0.00	2406	3844051	10296	DF0000847	TcMar-Tigger DNA transposon, Tigger5 subfamily	=HYPERLINK("http://dfam.org/entry/DF0000847")
Tigger5b	237	0.0001	0.00	472	1194691	7168	DF0000848	TcMar-Tigger DNA transposon, Tigger5b subfamily (non-autonomous)	=HYPERLINK("http://dfam.org/entry/DF0000848")
Tigger6a	788	0.0005	0.01	1081	457738	942	DF0000849	TcMar-Tigger DNA transposon, Tigger6a subfamily (non-autonomous)	=HYPERLINK("http://dfam.org/entry/DF0000849")
Tigger6b	50	0.0000	0.00	1597	439493	1216	DF0000850	TcMar-Tigger DNA transposon, Tigger6b subfamily (non-autonomous)	=HYPERLINK("http://dfam.org/entry/DF0000850")
Tigger7	1477	0.0009	0.00	2492	3991799	12918	DF0000851	TcMar-Tigger DNA transposon, Tigger7 subfamily (autonomous)	=HYPERLINK("http://dfam.org/entry/DF0000851")
Tigger8	293	0.0002	0.01	667	284380	777	DF0000852	TcMar-Tigger DNA transposon, Tigger8 subfamily	=HYPERLINK("http://dfam.org/entry/DF0000852")
Tigger9a	139	0.0001	0.00	732	1082850	4051	DF0000853	TcMar-Tigger DNA transposon, Tigger9a subfamily (non-autonomous)	=HYPERLINK("http://dfam.org/entry/DF0000853")
Tigger9b	282	0.0002	0.01	624	261933	745	DF0000854	TcMar-Tigger DNA transposon, Tigger9b subfamily (non-autonomous)	=HYPERLINK("http://dfam.org/entry/DF0000854")
MER52-int	1014	0.0006	0.00	7091	6225577	8911	DF0000855	Internal region of ERV1 endogenous retrovirus, MER52-int subfamily	=HYPERLINK("http://dfam.org/entry/DF0000855")
MER52A	2918	0.0017	0.00	1755	4057601	8245	DF0000856	MER52A Long Terminal Repeat for ERV1 endogenous retrovirus	=HYPERLINK("http://dfam.org/entry/DF0000856")
MER52C	1446	0.0008	0.00	1278	2280744	8013	DF0000857	MER52C Long Terminal Repeat for ERV1 endogenous retrovirus	=HYPERLINK("http://dfam.org/entry/DF0000857")
MER52D	3050	0.0018	0.00	2123	3769199	8347	DF0000858	MER52D Long Terminal Repeat for ERV1 endogenous retrovirus	=HYPERLINK("http://dfam.org/entry/DF0000858")
MER53	6371	0.0037	0.03	193	1291133	8366	DF0000859	hAT DNA transposon, MER53 subfamily	=HYPERLINK("http://dfam.org/entry/DF0000859")
MER54A	971	0.0006	0.01	901	473939	1257	DF0000860	MER54A Long Terminal Repeat for ERVL endogenous retrovirus	=HYPERLINK("http://dfam.org/entry/DF0000860")
MER54B	673	0.0004	0.01	793	295204	1074	DF0000861	MER54B Long Terminal Repeat for ERVL endogenous retrovirus	=HYPERLINK("http://dfam.org/entry/DF0000861")
MER57A-int	1188	0.0007	0.00	6187	4612160	10019	DF0000862	Internal region of ERV1 endogenous retrovirus, MER57A-int subfamily	=HYPERLINK("http://dfam.org/entry/DF0000862")
MER57A1	345	0.0002	0.00	432	1128803	3494	DF0000863	MER57A1 Long Terminal Repeat for ERV1 endogenous retrovirus	=HYPERLINK("http://dfam.org/entry/DF0000863")
MER57B2	352	0.0002	0.00	403	1190386	3810	DF0000864	MER57B2 Long Terminal Repeat for ERV1 endogenous retrovirus	=HYPERLINK("http://dfam.org/entry/DF0000864")
MER57B1	410	0.0002	0.00	401	1135689	3635	DF0000865	MER57B1 Long Terminal Repeat for ERV1 endogenous retrovirus	=HYPERLINK("http://dfam.org/entry/DF0000865")
MER57C2	229	0.0001	0.00	434	1403388	4028	DF0000866	MER57C2 Long Terminal Repeat for ERV1 endogenous retrovirus	=HYPERLINK("http://dfam.org/entry/DF0000866")
MER57C1	30	0.0000	0.00	385	1260405	4294	DF0000867	MER57C1 Long Terminal Repeat for ERV1 endogenous retrovirus	=HYPERLINK("http://dfam.org/entry/DF0000867")
MER57D	70	0.0000	0.00	411	1378461	4156	DF0000868	MER57D Long Terminal Repeat for ERV1 endogenous retrovirus	=HYPERLINK("http://dfam.org/entry/DF0000868")
MER57E1	153	0.0001	0.00	372	888054	3238	DF0000869	MER57E1 Long Terminal Repeat for ERV1 endogenous retrovirus	=HYPERLINK("http://dfam.org/entry/DF0000869")
MER57E2	23	0.0000	0.00	402	844770	2864	DF0000870	MER57E2 Long Terminal Repeat for ERV1 endogenous retrovirus	=HYPERLINK("http://dfam.org/entry/DF0000870")
MER57E3	68	0.0000	0.00	487	257846	818	DF0000871	MER57E3 (Long Terminal Repeat) for ERV1 endogenous retrovirus	=HYPERLINK("http://dfam.org/entry/DF0000871")
MER58A	4391	0.0025	0.01	224	3485384	19133	DF0000872	hAT-Charlie DNA transposon, MER58A subfamily	=HYPERLINK("http://dfam.org/entry/DF0000872")
MER58B	1994	0.0012	0.00	341	3594232	20319	DF0000873	hAT-Charlie DNA transposon, MER58B subfamily	=HYPERLINK("http://dfam.org/entry/DF0000873")
MER58C	566	0.0003	0.00	215	2529279	15957	DF0000874	hAT-Charlie DNA transposon, MER58C subfamily	=HYPERLINK("http://dfam.org/entry/DF0000874")
MER58D	153	0.0001	0.00	386	682482	6417	DF0000875	hAT-Charlie DNA transposon, MER58D subfamily	=HYPERLINK("http://dfam.org/entry/DF0000875")
MER5A	5224	0.0030	0.01	189	5805610	36301	DF0000876	hAT-Charlie DNA transposon, MER5A subfamily (non-autonomous)	=HYPERLINK("http://dfam.org/entry/DF0000876")
MER5A1	3439	0.0020	0.01	166	3779541	26369	DF0000877	hAT-Charlie DNA transposon, MER5A1 subfamily (non-autonomous)	=HYPERLINK("http://dfam.org/entry/DF0000877")
MER5B	3339	0.0019	0.00	178	5363840	34500	DF0000878	hAT-Charlie DNA transposon, MER5B subfamily (non-autonomous)	=HYPERLINK("http://dfam.org/entry/DF0000878")
MER5C	205	0.0001	0.00	313	389384	1884	DF0000879	hAT-Charlie DNA transposon, MER5C subfamily (non-autonomous)	=HYPERLINK("http://dfam.org/entry/DF0000879")
MER5C1	230	0.0001	0.00	263	380065	1894	DF0000880	hAT-Charlie DNA transposon, MER5C1 subfamily (non-autonomous)	=HYPERLINK("http://dfam.org/entry/DF0000880")
MER6	683	0.0004	0.00	865	798889	2822	DF0000881	TcMar-Tigger DNA transposon, MER6 subfamily (non-autonomous)	=HYPERLINK("http://dfam.org/entry/DF0000881")
MER61-int	782	0.0005	0.00	5217	5338676	10662	DF0000882	Internal region of ERV1 endogenous retrovirus, MER61-int subfamily	=HYPERLINK("http://dfam.org/entry/DF0000882")
MER61A	208	0.0001	0.00	341	519023	1795	DF0000883	MER61A Long Terminal Repeat for ERV1 endogenous retrovirus	=HYPERLINK("http://dfam.org/entry/DF0000883")
MER61B	117	0.0001	0.00	427	690519	2831	DF0000884	MER61B Long Terminal Repeat for ERV1 endogenous retrovirus	=HYPERLINK("http://dfam.org/entry/DF0000884")
MER61C	116	0.0001	0.00	428	628770	2401	DF0000885	MER61C Long Terminal Repeat for ERV1 endogenous retrovirus	=HYPERLINK("http://dfam.org/entry/DF0000885")
MER61D	64	0.0000	0.00	501	905552	3729	DF0000886	MER61D Long Terminal Repeat for ERV1 endogenous retrovirus	=HYPERLINK("http://dfam.org/entry/DF0000886")
MER61E	149	0.0001	0.00	569	1091882	3334	DF0000887	MER61E Long Terminal Repeat for ERV1 endogenous retrovirus	=HYPERLINK("http://dfam.org/entry/DF0000887")
MER61F	120	0.0001	0.00	676	444414	2104	DF0000888	MER61F Long Terminal Repeat for ERV1 endogenous retrovirus	=HYPERLINK("http://dfam.org/entry/DF0000888")
MER57F	225	0.0001	0.00	435	788381	3215	DF0000889	MER57F Long Terminal Repeat for ERV1 endogenous retrovirus	=HYPERLINK("http://dfam.org/entry/DF0000889")
MER57-int	546	0.0003	0.00	7537	5472499	11842	DF0000890	Internal region of ERV1 endogenous retrovirus, MER57-int subfamily	=HYPERLINK("http://dfam.org/entry/DF0000890")
Tigger1	9590	0.0055	0.01	2418	9686622	12569	DF0000891	TcMar-Tigger DNA transposon, Tigger1 subfamily (autonomous)	=HYPERLINK("http://dfam.org/entry/DF0000891")
MER4A	340	0.0002	0.00	664	2447139	10940	DF0000892	MER4A Long Terminal Repeat for ERV1 endogenous retrovirus	=HYPERLINK("http://dfam.org/entry/DF0000892")
MER63A	1685	0.0010	0.01	210	1048721	6085	DF0000893	hAT-Blackjack DNA transposon, MER63A subfamily	=HYPERLINK("http://dfam.org/entry/DF0000893")
MER63B	565	0.0003	0.00	436	1253382	6800	DF0000894	hAT-Blackjack DNA transposon, MER63B subfamily	=HYPERLINK("http://dfam.org/entry/DF0000894")
MER63C	470	0.0003	0.00	930	1247207	6183	DF0000895	hAT-Blackjack DNA transposon, MER63C subfamily	=HYPERLINK("http://dfam.org/entry/DF0000895")
MER63D	818	0.0005	0.00	1061	1267546	6643	DF0000896	hAT-Blackjack DNA transposon, MER63D subfamily	=HYPERLINK("http://dfam.org/entry/DF0000896")
MER65A	688	0.0004	0.01	445	501555	1527	DF0000897	MER65A Long Terminal Repeat for ERV1 endogenous retrovirus	=HYPERLINK("http://dfam.org/entry/DF0000897")
MER65B	72	0.0000	0.00	531	449686	1875	DF0000898	MER65B Long Terminal Repeat for ERV1 endogenous retrovirus	=HYPERLINK("http://dfam.org/entry/DF0000898")
MER65C	394	0.0002	0.01	461	237183	707	DF0000899	MER65C Long Terminal Repeat for ERV1 endogenous retrovirus	=HYPERLINK("http://dfam.org/entry/DF0000899")
MER65D	407	0.0002	0.01	473	414561	1038	DF0000900	MER65D Long Terminal Repeat for ERV1 endogenous retrovirus	=HYPERLINK("http://dfam.org/entry/DF0000900")
MER65-int	717	0.0004	0.00	4870	3985368	8445	DF0000901	Internal region of ERV1 endogenous retrovirus, MER65-int subfamily	=HYPERLINK("http://dfam.org/entry/DF0000901")
MER66A	499	0.0003	0.00	478	1666600	5298	DF0000902	MER66A Long Terminal Repeat for ERV1 endogenous retrovirus	=HYPERLINK("http://dfam.org/entry/DF0000902")
MER66B	1403	0.0008	0.01	486	1416191	4349	DF0000903	MER66B Long Terminal Repeat for ERV1 endogenous retrovirus	=HYPERLINK("http://dfam.org/entry/DF0000903")
MER66C	557	0.0003	0.00	555	2181120	5633	DF0000904	MER66C Long Terminal Repeat for ERV1 endogenous retrovirus	=HYPERLINK("http://dfam.org/entry/DF0000904")
MER66D	163	0.0001	0.00	484	2207576	6288	DF0000905	MER66D Long Terminal Repeat for ERV1 endogenous retrovirus	=HYPERLINK("http://dfam.org/entry/DF0000905")
MER66-int	425	0.0002	0.00	6676	2350877	5133	DF0000906	Internal region of ERV1 endogenous retrovirus, MER66-int subfamily	=HYPERLINK("http://dfam.org/entry/DF0000906")
MER67A	300	0.0002	0.00	543	439729	2180	DF0000907	MER67A Long Terminal Repeat for ERV1 endogenous retrovirus	=HYPERLINK("http://dfam.org/entry/DF0000907")
MER67B	600	0.0003	0.00	661	723686	2642	DF0000908	MER67B Long Terminal Repeat for ERV1 endogenous retrovirus	=HYPERLINK("http://dfam.org/entry/DF0000908")
MER67C	457	0.0003	0.00	711	729578	2408	DF0000909	MER67C Long Terminal Repeat for ERV1 endogenous retrovirus	=HYPERLINK("http://dfam.org/entry/DF0000909")
MER67D	244	0.0001	0.00	514	757542	2605	DF0000910	MER67D Long Terminal Repeat for ERV1 endogenous retrovirus	=HYPERLINK("http://dfam.org/entry/DF0000910")
MER68	1471	0.0008	0.01	563	1575212	4536	DF0000911	MER68 Long Terminal Repeat for ERVL endogenous retrovirus	=HYPERLINK("http://dfam.org/entry/DF0000911")
MER68B	438	0.0003	0.00	564	1317202	3413	DF0000912	MER68B Long Terminal Repeat for ERVL endogenous retrovirus	=HYPERLINK("http://dfam.org/entry/DF0000912")
MER68C	34	0.0000	0.00	419	63939	208	DF0000913	MER68C Long Terminal Repeat for ERVL endogenous retrovirus	=HYPERLINK("http://dfam.org/entry/DF0000913")
MER68-int	279	0.0002	0.00	2990	377653	996	DF0000914	Internal region of ERVL endogenous retrovirus, MER68-int subfamily	=HYPERLINK("http://dfam.org/entry/DF0000914")
MER6A	487	0.0003	0.00	605	704093	2706	DF0000915	TcMar-Tigger DNA transposon, MER6A subfamily (non-autonomous)	=HYPERLINK("http://dfam.org/entry/DF0000915")
MER6B	94	0.0001	0.00	210	388729	3149	DF0000916	TcMar-Tigger DNA transposon, MER6B subfamily (non-autonomous)	=HYPERLINK("http://dfam.org/entry/DF0000916")
MER6C	9	0.0000	0.00	202	394264	2813	DF0000917	TcMar-Tigger DNA transposon, MER6C subfamily (non-autonomous)	=HYPERLINK("http://dfam.org/entry/DF0000917")
MER70A	433	0.0003	0.01	472	343777	979	DF0000918	MER70A Long Terminal Repeat for ERVL endogenous retrovirus	=HYPERLINK("http://dfam.org/entry/DF0000918")
MER70B	235	0.0001	0.00	578	358608	1044	DF0000919	MER70B Long Terminal Repeat for ERVL endogenous retrovirus	=HYPERLINK("http://dfam.org/entry/DF0000919")
MER70C	125	0.0001	0.01	531	108435	284	DF0000920	MER70C Long Terminal Repeat for ERVL endogenous retrovirus	=HYPERLINK("http://dfam.org/entry/DF0000920")
MER70-int	220	0.0001	0.00	5023	1545530	1817	DF0000921	Internal region of ERVL endogenous retrovirus, MER70-int subfamily	=HYPERLINK("http://dfam.org/entry/DF0000921")
MER72	1060	0.0006	0.01	722	1174959	5020	DF0000922	MER72 Long Terminal Repeat for ERV1 endogenous retrovirus	=HYPERLINK("http://dfam.org/entry/DF0000922")
MER72B	71	0.0000	0.00	768	1185041	5174	DF0000923	MER72B Long Terminal Repeat for ERV1 endogenous retrovirus	=HYPERLINK("http://dfam.org/entry/DF0000923")
MER73	166	0.0001	0.00	644	215685	635	DF0000924	MER73 Long Terminal Repeat for ERVL endogenous retrovirus	=HYPERLINK("http://dfam.org/entry/DF0000924")
MER74A	1420	0.0008	0.01	558	935665	2407	DF0000925	MER74A Long Terminal Repeat for ERVL endogenous retrovirus	=HYPERLINK("http://dfam.org/entry/DF0000925")
MER74B	1497	0.0009	0.01	622	966261	2410	DF0000926	MER74B (Long Terminal Repeat) for ERVL endogenous retrovirus	=HYPERLINK("http://dfam.org/entry/DF0000926")
MER74C	126	0.0001	0.00	460	459607	1806	DF0000927	MER74C (Long Terminal Repeat) for ERVL endogenous retrovirus	=HYPERLINK("http://dfam.org/entry/DF0000927")
MER75	162	0.0001	0.00	514	197170	558	DF0000928	PiggyBac DNA transposon, MER75 subfamily (non-autonomous)	=HYPERLINK("http://dfam.org/entry/DF0000928")
MER75A	3	0.0000	0.00	77	10070	162	DF0000929	piggyBac DNA transposon, MER75A subfamily (non-autonomous)	=HYPERLINK("http://dfam.org/entry/DF0000929")
MER75B	12	0.0000	0.00	243	74950	477	DF0000930	PiggyBac DNA transposon, MER75B subfamily (non-autonomous)	=HYPERLINK("http://dfam.org/entry/DF0000930")
MER76	350	0.0002	0.01	691	291397	676	DF0000931	MER76 putative Long Terminal Repeat for ERVL endogenous retrovirus	=HYPERLINK("http://dfam.org/entry/DF0000931")
MER76-int	75	0.0000	0.00	6189	1840748	1782	DF0000932	Internal region of ERVL endogenous retrovirus, MER76-int subfamily	=HYPERLINK("http://dfam.org/entry/DF0000932")
MER77	2363	0.0014	0.00	604	3130073	7736	DF0000933	MER77 Long Terminal Repeat for ERVL endogenous retrovirus	=HYPERLINK("http://dfam.org/entry/DF0000933")
MER77B	1210	0.0007	0.00	700	4110859	9682	DF0000934	MER77B Long Terminal Repeat for ERVL endogenous retrovirus	=HYPERLINK("http://dfam.org/entry/DF0000934")
MER8	660	0.0004	0.00	239	860010	8596	DF0000935	TcMar-Tigger DNA transposon, MER8 subfamily (non-autonomous)	=HYPERLINK("http://dfam.org/entry/DF0000935")
MER81	917	0.0005	0.02	114	322660	3105	DF0000936	hAT-Blackjack DNA transposon, MER81 subfamily (non-autonomous)	=HYPERLINK("http://dfam.org/entry/DF0000936")
MER83	346	0.0002	0.01	448	200021	687	DF0000937	MER83 Long Terminal Repeat for ERV1 endogenous retrovirus	=HYPERLINK("http://dfam.org/entry/DF0000937")
MER83A-int	77	0.0000	0.00	4266	305823	1002	DF0000938	Internal region of ERV1 endogenous retrovirus, MER83A-int subfamily	=HYPERLINK("http://dfam.org/entry/DF0000938")
MER83B	69	0.0000	0.00	378	162477	619	DF0000939	MER83B Long Terminal Repeat for ERV1 endogenous retrovirus	=HYPERLINK("http://dfam.org/entry/DF0000939")
MER83B-int	194	0.0001	0.00	4878	2814664	8249	DF0000940	Internal region of ERV1 endogenous retrovirus, MER83B-int subfamily	=HYPERLINK("http://dfam.org/entry/DF0000940")
MER83C	125	0.0001	0.00	373	162127	626	DF0000941	MER83C Long Terminal Repeat for ERV1 endogenous retrovirus	=HYPERLINK("http://dfam.org/entry/DF0000941")
MER84	197	0.0001	0.01	507	101625	373	DF0000942	MER84 Long Terminal Repeat for ERV1 endogenous retrovirus	=HYPERLINK("http://dfam.org/entry/DF0000942")
MER84-int	150	0.0001	0.00	4954	2570924	3956	DF0000943	Internal region of ERV1 endogenous retrovirus, MER84-int subfamily	=HYPERLINK("http://dfam.org/entry/DF0000943")
MER87	116	0.0001	0.00	541	790815	4150	DF0000944	MER87 Long Terminal Repeat for ERV1 endogenous retrovirus	=HYPERLINK("http://dfam.org/entry/DF0000944")
MER87B	136	0.0001	0.01	509	143761	467	DF0000945	MER87B Long Terminal Repeat for ERV1 endogenous retrovirus	=HYPERLINK("http://dfam.org/entry/DF0000945")
MER88	52	0.0000	0.00	464	112092	515	DF0000946	MER88 Long Terminal Repeat for ERVL endogenous retrovirus	=HYPERLINK("http://dfam.org/entry/DF0000946")
MER89	806	0.0005	0.01	559	429763	1382	DF0000947	MER89 Long Terminal Repeat for ERV1 endogenous retrovirus	=HYPERLINK("http://dfam.org/entry/DF0000947")
MER89-int	573	0.0003	0.00	6801	1665300	2664	DF0000948	Internal region of ERV1 endogenous retrovirus, MER89-int subfamily	=HYPERLINK("http://dfam.org/entry/DF0000948")
MER90	604	0.0003	0.01	575	645820	1830	DF0000949	MER90 Long Terminal Repeat for ERV1 endogenous retrovirus	=HYPERLINK("http://dfam.org/entry/DF0000949")
MER90a	448	0.0003	0.00	614	659180	1804	DF0000950	MER90a Long Terminal Repeat for ERV1 endogenous retrovirus	=HYPERLINK("http://dfam.org/entry/DF0000950")
MER91A	1578	0.0009	0.02	196	395217	2397	DF0000951	hAT-Tip100 DNA transposon, MER91A subfamily (non-autonomous)	=HYPERLINK("http://dfam.org/entry/DF0000951")
MER91B	420	0.0002	0.02	190	125603	913	DF0000952	hAT-Tip100 DNA transposon, MER91B subfamily (non-autonomous)	=HYPERLINK("http://dfam.org/entry/DF0000952")
MER91C	318	0.0002	0.01	140	135673	1227	DF0000953	hAT-Tip100 DNA transposon, MER91C subfamily	=HYPERLINK("http://dfam.org/entry/DF0000953")
MER92A	55	0.0000	0.00	412	167322	545	DF0000954	MER92A Long Terminal Repeat for ERV1 endogenous retrovirus	=HYPERLINK("http://dfam.org/entry/DF0000954")
MER92B	517	0.0003	0.01	636	326309	975	DF0000955	MER92B Long Terminal Repeat for ERV1 endogenous retrovirus	=HYPERLINK("http://dfam.org/entry/DF0000955")
MER92C	33	0.0000	0.00	590	156215	591	DF0000956	MER92C Long Terminal Repeat for ERV1 endogenous retrovirus	=HYPERLINK("http://dfam.org/entry/DF0000956")
MER92D	62	0.0000	0.00	320	98081	524	DF0000957	MER92D Long Terminal Repeat for ERV1 endogenous retrovirus	=HYPERLINK("http://dfam.org/entry/DF0000957")
MER92-int	1051	0.0006	0.00	5218	4541066	7894	DF0000958	Internal region of ERV1 endogenous retrovirus, MER92-int subfamily	=HYPERLINK("http://dfam.org/entry/DF0000958")
MER94	638	0.0004	0.01	134	460603	3833	DF0000959	hAT-Blackjack DNA transposon, MER94 subfamily (non-autonomous)	=HYPERLINK("http://dfam.org/entry/DF0000959")
MER94B	73	0.0000	0.01	133	30737	261	DF0000960	hAT-Blackjack DNA transposon, MER94B subfamily (non-autonomous)	=HYPERLINK("http://dfam.org/entry/DF0000960")
MER95	27	0.0000	0.00	431	45158	142	DF0000961	MER95 Long Terminal Repeat for ERV1 endogenous retrovirus	=HYPERLINK("http://dfam.org/entry/DF0000961")
MER96	369	0.0002	0.01	175	272328	1863	DF0000962	hAT-Tip100 DNA transposon, MER96 subfamily (non-autonomous)	=HYPERLINK("http://dfam.org/entry/DF0000962")
MER96B	688	0.0004	0.01	417	609448	3309	DF0000963	hAT-Tip100 DNA transposon, MER96B subfamily	=HYPERLINK("http://dfam.org/entry/DF0000963")
MER97a	199	0.0001	0.00	890	404805	1367	DF0000964	hAT-Tip100 DNA transposon, MER97a subfamily (non-autonomous)	=HYPERLINK("http://dfam.org/entry/DF0000964")
MER97b	110	0.0001	0.00	1049	415508	1405	DF0000965	hAT-Tip DNA transposon, MER97b subfamily (non-autonomous)	=HYPERLINK("http://dfam.org/entry/DF0000965")
MER97c	126	0.0001	0.00	1129	439245	1437	DF0000966	hAT-Tip100 DNA transposon, MER97c subfamily (non-autonomous)	=HYPERLINK("http://dfam.org/entry/DF0000966")
MER97d	63	0.0000	0.00	1205	455928	1475	DF0000967	hAT-Tip100 DNA transposon, MER97d subfamily (non-autonomous)	=HYPERLINK("http://dfam.org/entry/DF0000967")
MER99	49	0.0000	0.00	831	100255	248	DF0000968	Putative hAT DNA transposon, MER99 subfamily	=HYPERLINK("http://dfam.org/entry/DF0000968")
MER9a1	448	0.0003	0.00	513	576479	1227	DF0000969	MER9a1 Long Terminal Repeat for ERVK endogenous retrovirus	=HYPERLINK("http://dfam.org/entry/DF0000969")
MER9a2	218	0.0001	0.00	513	576857	1228	DF0000970	MER9a2 Long Terminal Repeat for ERVK endogenous retrovirus	=HYPERLINK("http://dfam.org/entry/DF0000970")
MER9a3	290	0.0002	0.00	512	575763	1221	DF0000971	MER9a3 Long Terminal Repeat for ERVK endogenous retrovirus	=HYPERLINK("http://dfam.org/entry/DF0000971")
MER9B	73	0.0000	0.00	499	559087	1214	DF0000972	MER9B Long Terminal Repeat for HERVK9 endogenous retrovirus	=HYPERLINK("http://dfam.org/entry/DF0000972")
MERX	52	0.0000	0.00	756	77312	257	DF0000973	Putative TcMar-Tigger DNA transposon, MERX subfamily	=HYPERLINK("http://dfam.org/entry/DF0000973")
MIR3	8951	0.0052	0.00	208	11382520	87443	DF0000974	MIR3 (Mammalian-wide Interspersed Repeat 3)	=HYPERLINK("http://dfam.org/entry/DF0000974")
MIRb	64282	0.0371	0.01	268	50420841	258433	DF0000975	MIRb (Mammalian-wide Interspersed Repeat - variant b)	=HYPERLINK("http://dfam.org/entry/DF0000975")
MIRc	13720	0.0079	0.00	268	39171707	212779	DF0000976	MIRc (Mammalian-wide Interspersed Repeat - variant c)	=HYPERLINK("http://dfam.org/entry/DF0000976")
MER85	193	0.0001	0.01	139	120270	896	DF0000977	PiggyBac DNA transposon, MER85 subfamily (non-autonomous)	=HYPERLINK("http://dfam.org/entry/DF0000977")
hAT-N1_Mam	92	0.0001	0.01	340	96621	431	DF0000978	Putative hAT-Tip10 DNA transposon, hAT-N1_Mam subfamily	=HYPERLINK("http://dfam.org/entry/DF0000978")
MamGyp-int	413	0.0002	0.01	5102	299958	553	DF0000979	Internal region of a Gypsy retrotransposon, MamGyp-int subfamily	=HYPERLINK("http://dfam.org/entry/DF0000979")
MamGypLTR2b	379	0.0002	0.00	922	552160	1334	DF0000980	MamGypLTR2b (Long Terminal Repeat) for Gypsy retrotransposon	=HYPERLINK("http://dfam.org/entry/DF0000980")
MamGypLTR2c	556	0.0003	0.00	1068	942605	1912	DF0000981	MamGypLTR2c (Long Terminal Repeat) for Gypsy retrotransposon	=HYPERLINK("http://dfam.org/entry/DF0000981")
MamGypLTR3	404	0.0002	0.01	894	349297	967	DF0000982	MamGypLTR3 (Long Terminal Repeat) for Gypsy retrotransposon	=HYPERLINK("http://dfam.org/entry/DF0000982")
MamGypLTR3a	766	0.0004	0.01	981	618251	1486	DF0000983	MamGypLTR3a (Long Terminal Repeat) for Gypsy retrotransposon	=HYPERLINK("http://dfam.org/entry/DF0000983")
Mam_R4	193	0.0001	0.01	3809	167741	408	DF0000984	Mam_R4 -- Dong-R4 retrotransposon (LINE)	=HYPERLINK("http://dfam.org/entry/DF0000984")
MamRep1151	355	0.0002	0.01	709	395266	1037	DF0000985	MamRep1151 putative Long Terminal Repeat from unknown retrotransposon	=HYPERLINK("http://dfam.org/entry/DF0000985")
MamRep137	980	0.0006	0.01	510	598790	1944	DF0000986	TcMar-Tigger DNA transposon, MamRep137 subfamily	=HYPERLINK("http://dfam.org/entry/DF0000986")
MamRep1527	369	0.0002	0.00	969	463870	1076	DF0000987	MamRep1527 -- possible LTR from unknown retrotransposon	=HYPERLINK("http://dfam.org/entry/DF0000987")
MamRep1879	308	0.0002	0.01	216	202201	1172	DF0000988	Putative hAT DNA transposon, MamRep1879 subfamily	=HYPERLINK("http://dfam.org/entry/DF0000988")
MamRep1894	78	0.0000	0.01	123	59808	542	DF0000989	Possible hAT DNA transposon, MamRep1894 subfamily	=HYPERLINK("http://dfam.org/entry/DF0000989")
MamRep38	1002	0.0006	0.01	295	423807	1816	DF0000990	Possible hAT DNA transposon, MamRep38 subfamily	=HYPERLINK("http://dfam.org/entry/DF0000990")
MamRep4096	430	0.0002	0.01	426	214991	876	DF0000991	Putative hAT-Tip100 DNA transposon, MamRep4096 subfamily	=HYPERLINK("http://dfam.org/entry/DF0000991")
MamRep434	593	0.0003	0.01	426	535097	1806	DF0000992	Putative TcMar-Tigger DNA transposon, MamRep434 subfamily	=HYPERLINK("http://dfam.org/entry/DF0000992")
MamRep488	147	0.0001	0.01	219	115225	659	DF0000993	Putative hAT DNA transposon, MamRep488 subfamily	=HYPERLINK("http://dfam.org/entry/DF0000993")
MamRep564	208	0.0001	0.01	354	143566	712	DF0000994	MamRep564 -- unclassified interspersed repeat	=HYPERLINK("http://dfam.org/entry/DF0000994")
MamRep605	1098	0.0006	0.00	849	1419086	3797	DF0000995	MamRep605 -- putative LTR of an unclassified retrotransposon	=HYPERLINK("http://dfam.org/entry/DF0000995")
MamSINE1	481	0.0003	0.01	290	375450	1737	DF0000996	MamSINE1 (Mammalian Short INterspersed Element 1), tRNA-derived	=HYPERLINK("http://dfam.org/entry/DF0000996")
MamTip1	209	0.0001	0.01	267	169113	778	DF0000997	Putative hAT-Tip100 DNA transposon, MamTip1 subfamily	=HYPERLINK("http://dfam.org/entry/DF0000997")
MamTip2	244	0.0001	0.00	305	301528	1417	DF0000998	Probable hAT-Tip100 DNA transposon, MamTip2 subfamily	=HYPERLINK("http://dfam.org/entry/DF0000998")
MamTip3	330	0.0002	0.01	500	274811	979	DF0000999	hAT-Tip100 DNA transposon (with LTR insert), MamTip3 subfamily	=HYPERLINK("http://dfam.org/entry/DF0000999")
Merlin1_HS	18	0.0000	0.01	1175	17075	48	DF0001000	Merlin1_HS -- Merlin DNA transposon	=HYPERLINK("http://dfam.org/entry/DF0001000")
MLT1A0	10822	0.0062	0.00	365	30375650	105810	DF0001001	MLT1A0 Long Terminal Repeat for ERVL-MaLR retrotransposon	=HYPERLINK("http://dfam.org/entry/DF0001001")
MLT1A1	3650	0.0021	0.00	408	38969722	117479	DF0001002	MLT1A1 Long Terminal Repeat for ERVL-MaLR retrotransposon	=HYPERLINK("http://dfam.org/entry/DF0001002")
MLT1C	6537	0.0038	0.00	467	23002450	85601	DF0001003	MLT1C Long Terminal Repeat for ERVL-MaLR retrotransposon	=HYPERLINK("http://dfam.org/entry/DF0001003")
MLT1D	13743	0.0079	0.00	505	20036618	64062	DF0001004	MLT1D Long Terminal Repeat for ERVL-MaLR retrotransposon	=HYPERLINK("http://dfam.org/entry/DF0001004")
MLT1E	695	0.0004	0.00	653	13617331	41952	DF0001005	MLT1E Long Terminal Repeat for ERVL-MaLR retrotransposon	=HYPERLINK("http://dfam.org/entry/DF0001005")
MLT1E1	577	0.0003	0.00	654	15003660	44249	DF0001006	MLT1E1 Long Terminal Repeat for ERVL-MaLR retrotransposon	=HYPERLINK("http://dfam.org/entry/DF0001006")
MLT1E2	3751	0.0022	0.00	627	16616174	68039	DF0001007	MLT1E2 Long Terminal Repeat for ERVL-MaLR retrotransposon	=HYPERLINK("http://dfam.org/entry/DF0001007")
MLT1F	3971	0.0023	0.00	548	11156288	31801	DF0001008	MLT1F Long Terminal Repeat for ERVL-MaLR retrotransposon	=HYPERLINK("http://dfam.org/entry/DF0001008")
MLT1F1	2510	0.0014	0.00	569	12250569	35936	DF0001009	MLT1F1 Long Terminal Repeat for ERVL-MaLR retrotransposon	=HYPERLINK("http://dfam.org/entry/DF0001009")
MLT1F2	4936	0.0028	0.00	560	11798843	36681	DF0001010	MLT1F2 Long Terminal Repeat for ERVL-MaLR retrotransposon	=HYPERLINK("http://dfam.org/entry/DF0001010")
MLT1F-int	1047	0.0006	0.00	1489	11495319	28849	DF0001011	Internal region of ERVL-MaLR retrotransposon, MLT1F-int subfamily	=HYPERLINK("http://dfam.org/entry/DF0001011")
MLT1G1	2659	0.0015	0.00	579	10776008	27770	DF0001012	MLT1G1 Long Terminal Repeat for ERVL-MaLR retrotransposon	=HYPERLINK("http://dfam.org/entry/DF0001012")
MLT1G3	2151	0.0012	0.00	595	10447823	26973	DF0001013	MLT1G3 Long Terminal Repeat for ERVL-MaLR retrotransposon	=HYPERLINK("http://dfam.org/entry/DF0001013")
MLT1H	15619	0.0090	0.01	549	11745842	31972	DF0001014	MLT1H Long Terminal Repeat for ERVL-MaLR retrotransposon	=HYPERLINK("http://dfam.org/entry/DF0001014")
MLT1H1	3040	0.0018	0.00	555	11193466	30078	DF0001015	MLT1H1 Long Terminal Repeat for ERVL-MaLR retrotransposon	=HYPERLINK("http://dfam.org/entry/DF0001015")
MLT1H-int	971	0.0006	0.00	1409	9195837	24902	DF0001016	Internal region of ERVL-MaLR retrotransposon, MLT1H-int subfamily	=HYPERLINK("http://dfam.org/entry/DF0001016")
MLT1I	5246	0.0030	0.00	411	6196061	20221	DF0001017	MLT1I Long Terminal Repeat for ERVL-MaLR retrotransposon	=HYPERLINK("http://dfam.org/entry/DF0001017")
MLT1J	8486	0.0049	0.01	512	8505485	23880	DF0001018	MLT1J Long Terminal Repeat for ERVL-MaLR retrotransposon	=HYPERLINK("http://dfam.org/entry/DF0001018")
MLT1J1	1482	0.0009	0.00	444	6971651	20925	DF0001019	MLT1J1 Long Terminal Repeat for ERVL-MaLR retrotransposon	=HYPERLINK("http://dfam.org/entry/DF0001019")
MLT1J2	15650	0.0090	0.01	448	7265870	21667	DF0001020	MLT1J2 Long Terminal Repeat for ERVL-MaLR retrotransposon	=HYPERLINK("http://dfam.org/entry/DF0001020")
MLT1J-int	2089	0.0012	0.00	1387	3901517	8515	DF0001021	Internal region of ERVL-MaLR retrotransposon, MLT1J-int subfamily	=HYPERLINK("http://dfam.org/entry/DF0001021")
MLT1K	13814	0.0080	0.01	595	7666276	20025	DF0001022	MLT1K Long Terminal Repeat for ERVL-MaLR retrotransposon	=HYPERLINK("http://dfam.org/entry/DF0001022")
MLT1L	5359	0.0031	0.00	610	7901449	20619	DF0001023	MLT1L Long Terminal Repeat for ERVL-MaLR retrotransposon	=HYPERLINK("http://dfam.org/entry/DF0001023")
MLT1M	1044	0.0006	0.01	672	1201588	3273	DF0001024	MLT1M Long Terminal Repeat for ERVL-MaLR retrotransposon	=HYPERLINK("http://dfam.org/entry/DF0001024")
MLT1N2	2447	0.0014	0.01	562	1961003	5681	DF0001025	MLT1N2 Long Terminal Repeat for ERVL-MaLR retrotransposon	=HYPERLINK("http://dfam.org/entry/DF0001025")
MLT1O	2676	0.0015	0.01	542	3046556	8405	DF0001026	MLT1O Long Terminal Repeat for ERVL-MaLR retrotransposon	=HYPERLINK("http://dfam.org/entry/DF0001026")
MLT2A1	1377	0.0008	0.00	444	5802277	19235	DF0001027	MLT2A1 Long Terminal Repeat for ERVL endogenous retrovirus	=HYPERLINK("http://dfam.org/entry/DF0001027")
MLT2A2	887	0.0005	0.00	453	6335102	19404	DF0001028	MLT2A2 Long Terminal Repeat for ERVL endogenous retrovirus	=HYPERLINK("http://dfam.org/entry/DF0001028")
MLT2B1	2883	0.0017	0.00	520	8902653	27257	DF0001029	MLT2B1 Long Terminal Repeat for ERVL endogenous retrovirus	=HYPERLINK("http://dfam.org/entry/DF0001029")
MLT2B2	1811	0.0010	0.00	515	8514245	25315	DF0001030	MLT2B2 Long Terminal Repeat for ERVL endogenous retrovirus	=HYPERLINK("http://dfam.org/entry/DF0001030")
MLT2B3	2772	0.0016	0.00	554	7976351	27780	DF0001031	MLT2B3 Long Terminal Repeat for ERVL endogenous retrovirus	=HYPERLINK("http://dfam.org/entry/DF0001031")
MLT2B4	2315	0.0013	0.00	556	9507323	25899	DF0001032	MLT2B4 Long Terminal Repeat for ERVL endogenous retrovirus	=HYPERLINK("http://dfam.org/entry/DF0001032")
MLT2B5	1436	0.0008	0.00	717	7517870	28566	DF0001033	MLT2B5 Long Terminal Repeat for ERVL endogenous retrovirus	=HYPERLINK("http://dfam.org/entry/DF0001033")
MLT2C1	1190	0.0007	0.00	397	5954336	22453	DF0001034	MLT2C1 Long Terminal Repeat for ERVL endogenous retrovirus	=HYPERLINK("http://dfam.org/entry/DF0001034")
MLT2C2	827	0.0005	0.00	464	8074942	23416	DF0001035	MLT2C2 Long Terminal Repeat for ERVL endogenous retrovirus	=HYPERLINK("http://dfam.org/entry/DF0001035")
MLT2D	2499	0.0014	0.00	414	7618206	26074	DF0001036	MLT2D Long Terminal Repeat for ERVL endogenous retrovirus	=HYPERLINK("http://dfam.org/entry/DF0001036")
MLT2E	151	0.0001	0.00	628	571787	2297	DF0001037	MLT2E Long Terminal Repeat for ERVL endogenous retrovirus	=HYPERLINK("http://dfam.org/entry/DF0001037")
MLT2F	942	0.0005	0.01	663	892874	3044	DF0001038	MLT2F Long Terminal Repeat for ERVL endogenous retrovirus	=HYPERLINK("http://dfam.org/entry/DF0001038")
MLT-int	2567	0.0015	0.00	1735	18745830	23036	DF0001039	Internal region of ERVL-MaLR retrotransposon, MLT-int subfamily	=HYPERLINK("http://dfam.org/entry/DF0001039")
MSR1	5395	0.0031	0.29	111	108279	1058	DF0001040	MSR1 - Minisatellite Repeat 1	=HYPERLINK("http://dfam.org/entry/DF0001040")
MSTA	11485	0.0066	0.00	428	33544497	91406	DF0001041	MSTA Long Terminal Repeat for ERVL-MaLR retrotransposon	=HYPERLINK("http://dfam.org/entry/DF0001041")
MSTB	5523	0.0032	0.00	426	34951190	99083	DF0001042	MSTB Long Terminal Repeat for ERVL-MaLR retrotransposon	=HYPERLINK("http://dfam.org/entry/DF0001042")
MSTB1	2386	0.0014	0.00	432	35904715	105582	DF0001043	MSTB1 Long Terminal Repeat for ERVL-MaLR retrotransposon	=HYPERLINK("http://dfam.org/entry/DF0001043")
MSTC	1842	0.0011	0.00	428	30027669	100162	DF0001044	MSTC Long Terminal Repeat for ERVL-MaLR retrotransposon	=HYPERLINK("http://dfam.org/entry/DF0001044")
MSTD	4666	0.0027	0.00	396	39776473	126615	DF0001045	MSTD Long Terminal Repeat for ERVL-MaLR retrotransposon	=HYPERLINK("http://dfam.org/entry/DF0001045")
MST-int	10268	0.0059	0.00	1651	17582289	22026	DF0001046	Internal region of ERVL-MaLR retrotransposon, MST-int subfamily	=HYPERLINK("http://dfam.org/entry/DF0001046")
ORSL	597	0.0003	0.02	275	209025	995	DF0001047	ORSL (Ori-enriched Sequence L), putative hAT DNA transposon	=HYPERLINK("http://dfam.org/entry/DF0001047")
ORSL-2a	165	0.0001	0.01	342	153143	716	DF0001048	ORSL-2a (Ori-enriched Sequence L-2a), putative hAT DNA transposon	=HYPERLINK("http://dfam.org/entry/DF0001048")
ORSL-2b	274	0.0002	0.01	508	202696	789	DF0001049	ORSL-2b (Ori-enriched Sequence L-2b), putative hAT DNA transposon	=HYPERLINK("http://dfam.org/entry/DF0001049")
PABL_B	164	0.0001	0.00	667	405036	908	DF0001050	PABL_B Long Terminal Repeat for ERV1 endogenous retrovirus	=HYPERLINK("http://dfam.org/entry/DF0001050")
PABL_B-int	390	0.0002	0.00	7122	5831661	7174	DF0001051	Internal region of ERV1 endogenous retrovirus, PABL_B-int subfamily	=HYPERLINK("http://dfam.org/entry/DF0001051")
PRIMA41-int	985	0.0006	0.00	7756	8317375	8757	DF0001052	Internal region of PRIMA41 endogenous retrovirus, PRIMA41-int subfamily	=HYPERLINK("http://dfam.org/entry/DF0001052")
PRIMA4-int	263	0.0002	0.00	8270	2634728	4440	DF0001053	Internal region of PRIMA4 endogenous retrovirus, PRIMA4-int subfamily	=HYPERLINK("http://dfam.org/entry/DF0001053")
PRIMA4_LTR	158	0.0001	0.00	594	1020294	4662	DF0001054	PRIMA4_LTR (Long Terminal Repeat) for PRIMA4 endogenous retrovirus	=HYPERLINK("http://dfam.org/entry/DF0001054")
PRIMAX-int	17	0.0000	0.00	4102	3406772	4302	DF0001055	Internal region of PRIMAX endogenous retrovirus, PRIMAX-int subfamily	=HYPERLINK("http://dfam.org/entry/DF0001055")
PrimLTR79	40	0.0000	0.01	503	38182	125	DF0001056	PrimLTR79 (Long Terminal Repeat) for ERV1 endogenous retrovirus	=HYPERLINK("http://dfam.org/entry/DF0001056")
REP522	2841	0.0016	0.06	1817	272677	713	DF0001057	REP522 -- largely palindromic, unclassified interspersed repeat	=HYPERLINK("http://dfam.org/entry/DF0001057")
Ricksha	183	0.0001	0.00	3246	8426389	23070	DF0001058	MULE-MuDR DNA transposon, Ricksha subfamily (non-autonomous)	=HYPERLINK("http://dfam.org/entry/DF0001058")
Ricksha_0	558	0.0003	0.01	1733	473177	1621	DF0001059	MULE-MuDR DNA transposon, Ricksha_0 subfamily (non-autonomous)	=HYPERLINK("http://dfam.org/entry/DF0001059")
Ricksha_b	71	0.0000	0.00	1255	3669837	15545	DF0001060	MULE-MuDR DNA transposon, Ricksha_b subfamily	=HYPERLINK("http://dfam.org/entry/DF0001060")
Ricksha_c	1060	0.0006	0.00	2048	8184005	24961	DF0001061	MULE-MuDR DNA transposon, Ricksha_c subfamily	=HYPERLINK("http://dfam.org/entry/DF0001061")
SAR	67057	0.0387	17.04	84	22719	280	DF0001062	SAR - minisatellite from Human Satellite I locus	=HYPERLINK("http://dfam.org/entry/DF0001062")
SATR1	5812	0.0034	0.01	423	3835324	10126	DF0001063	SATR1 - Satellite-like Repeat 1	=HYPERLINK("http://dfam.org/entry/DF0001063")
SATR2	2027	0.0012	0.00	319	3225577	12010	DF0001064	SATR2 - Satellite-like Repeat 2	=HYPERLINK("http://dfam.org/entry/DF0001064")
SST1	71719	0.0414	0.55	1563	755468	753	DF0001065	SST1 - large human satellite identified with SstI enzyme	=HYPERLINK("http://dfam.org/entry/DF0001065")
SSU-rRNA_Hsa	75603	0.0437	13.79	1869	31663	51	DF0001066	SSU rRNA gene /pseudogene	=HYPERLINK("http://dfam.org/entry/DF0001066")
SVA_A	23663	0.0137	0.00	1387	278804958	1142950	DF0001067	Composite retroelement: (SINE-R + VNTR + Alu), SVA_A subfamily	=HYPERLINK("http://dfam.org/entry/DF0001067")
SVA_B	9271	0.0054	0.00	1383	259202596	1180632	DF0001068	Composite retroelement: (SINE-R + VNTR + Alu), SVA_B subfamily	=HYPERLINK("http://dfam.org/entry/DF0001068")
SVA_C	4423	0.0026	0.00	1384	233281801	1249147	DF0001069	Composite retroelement: (SINE-R + VNTR + Alu), SVA_C subfamily	=HYPERLINK("http://dfam.org/entry/DF0001069")
SVA_D	6112	0.0035	0.00	1386	234513401	1243334	DF0001070	Composite retroelement: (SINE-R + VNTR + Alu), SVA_D subfamily	=HYPERLINK("http://dfam.org/entry/DF0001070")
SVA_E	10092	0.0058	0.00	1382	252568294	1148334	DF0001071	Composite retroelement: (SINE-R + VNTR + Alu), SVA_E subfamily	=HYPERLINK("http://dfam.org/entry/DF0001071")
SVA_F	17925	0.0103	0.00	1375	229980874	1211651	DF0001072	Composite retroelement: (SINE-R + VNTR + Alu), SVA_F subfamily	=HYPERLINK("http://dfam.org/entry/DF0001072")
U1	21	0.0000	0.01	165	23837	158	DF0001073	U1 snRNA (spliceosomal RNA) gene / pseudogene	=HYPERLINK("http://dfam.org/entry/DF0001073")
U13	153	0.0001	0.02	108	47170	464	DF0001074	U13 C/D box snoRNA gene / pseudogene	=HYPERLINK("http://dfam.org/entry/DF0001074")
U14	0	0.0000	0.00	86	505	6	DF0001075	U14 C/D box snoRNA gene / pseudogene	=HYPERLINK("http://dfam.org/entry/DF0001075")
U2	331	0.0002	0.12	188	15497	135	DF0001076	U2 snRNA (spliceosomal RNA) gene / pseudogene	=HYPERLINK("http://dfam.org/entry/DF0001076")
U3	64	0.0000	0.02	217	22637	181	DF0001077	U3 snoRNA (small nucleolar RNA) gene / pseudogene	=HYPERLINK("http://dfam.org/entry/DF0001077")
U4	52	0.0000	0.02	145	13559	133	DF0001078	U4 snRNA (spliceosomal RNA) gene / pseudogene	=HYPERLINK("http://dfam.org/entry/DF0001078")
U5	7	0.0000	0.01	116	4990	59	DF0001079	U5 snRNA (spliceosomal RNA) gene / pseudogene	=HYPERLINK("http://dfam.org/entry/DF0001079")
U6	283	0.0002	0.01	107	139248	1437	DF0001080	U6 snRNA (spliceosomal RNA) gene / pseudogene	=HYPERLINK("http://dfam.org/entry/DF0001080")
U7	36	0.0000	0.02	63	11092	194	DF0001081	U7 snRNA (small nuclear RNA) gene / pseudogene	=HYPERLINK("http://dfam.org/entry/DF0001081")
U8	0	0.0000	0.00	136	3208	26	DF0001082	U8 C/D box snoRNA gene / pseudogene	=HYPERLINK("http://dfam.org/entry/DF0001082")
UCON1	57	0.0000	0.01	1386	63699	212	DF0001083	Interspersed repeats conserved in mammals and birds, UCON1 subfamily	=HYPERLINK("http://dfam.org/entry/DF0001083")
UCON11	29	0.0000	0.01	438	11476	44	DF0001085	Interspersed repeats conserved in mammals and birds, UCON11 subfamily	=HYPERLINK("http://dfam.org/entry/DF0001085")
UCON12	5	0.0000	0.00	512	9335	52	DF0001086	Interspersed repeats conserved in mammals and birds, UCON12 subfamily	=HYPERLINK("http://dfam.org/entry/DF0001086")
UCON12A	0	0.0000	0.00	371	5650	30	DF0001087	Interspersed repeats conserved in mammals and birds, UCON12A subfamily	=HYPERLINK("http://dfam.org/entry/DF0001087")
UCON14	1	0.0000	0.00	344	13478	81	DF0001089	Interspersed repeats conserved in mammals and birds, UCON14 subfamily	=HYPERLINK("http://dfam.org/entry/DF0001089")
UCON15	0	0.0000	0.00	346	6369	28	DF0001090	Interspersed repeats conserved in mammals and birds, UCON15 subfamily	=HYPERLINK("http://dfam.org/entry/DF0001090")
UCON16	21	0.0000	0.02	261	5538	32	DF0001091	Interspersed repeats conserved in mammals and birds, UCON16 subfamily	=HYPERLINK("http://dfam.org/entry/DF0001091")
UCON17	26	0.0000	0.02	430	7317	30	DF0001092	Interspersed repeats conserved in mammals and birds, UCON17 subfamily	=HYPERLINK("http://dfam.org/entry/DF0001092")
UCON18	0	0.0000	0.00	548	5307	21	DF0001093	Interspersed repeats conserved in mammals and birds, UCON18 subfamily	=HYPERLINK("http://dfam.org/entry/DF0001093")
UCON19	3	0.0000	0.00	378	5653	28	DF0001094	Interspersed repeats conserved in mammals and birds, UCON19 subfamily	=HYPERLINK("http://dfam.org/entry/DF0001094")
UCON2	5	0.0000	0.00	585	37024	164	DF0001095	Interspersed repeats conserved in mammals and birds, UCON2 subfamily	=HYPERLINK("http://dfam.org/entry/DF0001095")
UCON20	14	0.0000	0.01	769	11706	38	DF0001096	Interspersed repeats conserved in mammals and birds, UCON20 subfamily	=HYPERLINK("http://dfam.org/entry/DF0001096")
UCON21	0	0.0000	0.00	327	3464	21	DF0001097	Interspersed repeats conserved in mammals and birds, UCON21 subfamily	=HYPERLINK("http://dfam.org/entry/DF0001097")
UCON22	16	0.0000	0.02	334	4692	29	DF0001098	Interspersed repeats conserved in mammals and birds, UCON22 subfamily	=HYPERLINK("http://dfam.org/entry/DF0001098")
UCON24	0	0.0000	0.00	373	3268	16	DF0001099	Interspersed repeats conserved in mammals and birds, UCON24 subfamily	=HYPERLINK("http://dfam.org/entry/DF0001099")
UCON25	1	0.0000	0.00	272	6963	41	DF0001100	Interspersed repeats conserved in mammals and birds, UCON25 subfamily	=HYPERLINK("http://dfam.org/entry/DF0001100")
UCON26	40	0.0000	0.00	398	55392	246	DF0001101	Interspersed repeats conserved in mammals and birds, UCON26 subfamily	=HYPERLINK("http://dfam.org/entry/DF0001101")
UCON28a	38	0.0000	0.01	795	40192	161	DF0001103	Interspersed repeats conserved in mammals and birds, UCON28a subfamily	=HYPERLINK("http://dfam.org/entry/DF0001103")
UCON28b	11	0.0000	0.00	572	39065	146	DF0001104	Interspersed repeats conserved in mammals and birds, UCON28b subfamily	=HYPERLINK("http://dfam.org/entry/DF0001104")
UCON28c	16	0.0000	0.00	568	37526	137	DF0001105	Interspersed repeats conserved in mammals and birds, UCON28c subfamily	=HYPERLINK("http://dfam.org/entry/DF0001105")
UCON29	53	0.0000	0.00	439	63199	231	DF0001106	Interspersed repeats conserved in mammals and birds, UCON29 subfamily	=HYPERLINK("http://dfam.org/entry/DF0001106")
UCON31	5	0.0000	0.00	453	19929	92	DF0001107	Interspersed repeats conserved in mammals and birds, UCON31 subfamily	=HYPERLINK("http://dfam.org/entry/DF0001107")
UCON4	31	0.0000	0.01	478	26129	113	DF0001108	Interspersed repeats conserved in mammals and birds, UCON4 subfamily	=HYPERLINK("http://dfam.org/entry/DF0001108")
UCON5	7	0.0000	0.00	435	16705	87	DF0001109	Interspersed repeats conserved in mammals and birds, UCON5 subfamily	=HYPERLINK("http://dfam.org/entry/DF0001109")
UCON6	13	0.0000	0.00	437	15911	65	DF0001110	Interspersed repeats conserved in mammals and birds, UCON6 subfamily	=HYPERLINK("http://dfam.org/entry/DF0001110")
UCON8	62	0.0000	0.01	1113	50887	167	DF0001111	Interspersed repeats conserved in mammals and birds, UCON8 subfamily	=HYPERLINK("http://dfam.org/entry/DF0001111")
UCON9	4	0.0000	0.00	1358	41524	129	DF0001112	Interspersed repeats conserved in mammals and birds, UCON9 subfamily	=HYPERLINK("http://dfam.org/entry/DF0001112")
X1_LINE	11	0.0000	0.00	645	22182	71	DF0001113	Putative CR1 (Chicken Repeat 1) retrotransposon, X1_LINE subfamily	=HYPERLINK("http://dfam.org/entry/DF0001113")
X5B_LINE	1	0.0000	0.00	185	1337	10	DF0001116	CR1 (Chicken Repeat 1) retrotransposon, X5B_LINE subfamily	=HYPERLINK("http://dfam.org/entry/DF0001116")
X6A_LINE	35	0.0000	0.00	1078	110615	347	DF0001117	CR1 (Chicken Repeat 1) retrotransposon, X6A_LINE subfamily	=HYPERLINK("http://dfam.org/entry/DF0001117")
X6B_LINE	13	0.0000	0.00	1072	68673	240	DF0001118	CR1 (Chicken Repeat 1) retrotransposon, X6B_LINE subfamily	=HYPERLINK("http://dfam.org/entry/DF0001118")
X7A_LINE	114	0.0001	0.01	267	98124	489	DF0001119	CR1 (Chicken Repeat 1) retrotransposon, X7A_LINE subfamily	=HYPERLINK("http://dfam.org/entry/DF0001119")
X7B_LINE	63	0.0000	0.00	250	86339	455	DF0001120	CR1 (Chicken Repeat 1) retrotransposon, X7B_LINE subfamily	=HYPERLINK("http://dfam.org/entry/DF0001120")
X8_LINE	7	0.0000	0.00	296	22302	105	DF0001121	CR1 (Chicken Repeat 1) retrotransposon, X8_LINE subfamily	=HYPERLINK("http://dfam.org/entry/DF0001121")
X9_LINE	50	0.0000	0.02	936	13992	43	DF0001122	L1 retrotransposon, X9_LINE subfamily	=HYPERLINK("http://dfam.org/entry/DF0001122")
Zaphod	559	0.0003	0.00	4079	826699	2476	DF0001123	hAT-Tip100 DNA transposon, Zaphod subfamily	=HYPERLINK("http://dfam.org/entry/DF0001123")
Zaphod2	144	0.0001	0.00	3592	174689	515	DF0001124	hAT-Tip100 DNA transposon, Zaphod2 subfamily	=HYPERLINK("http://dfam.org/entry/DF0001124")
Zaphod3	230	0.0001	0.00	2624	507361	1681	DF0001125	hAT-Tip100 DNA transposon, Zaphod3 subfamily	=HYPERLINK("http://dfam.org/entry/DF0001125")
MLT1A	8726	0.0050	0.00	374	29975548	98478	DF0001126	MLT1A Long Terminal Repeat for ERVL-MaLR retrotransposon	=HYPERLINK("http://dfam.org/entry/DF0001126")
MLT1B	16011	0.0092	0.00	390	24330930	82153	DF0001127	MLT1B Long Terminal Repeat for ERVL-MaLR retrotransposon	=HYPERLINK("http://dfam.org/entry/DF0001127")
MLT1E1A	2050	0.0012	0.00	680	10660033	41314	DF0001128	MLT1E1A Long Terminal Repeat for ERVL-MaLR retrotransposon	=HYPERLINK("http://dfam.org/entry/DF0001128")
MLT1E3	1190	0.0007	0.00	624	12101307	51136	DF0001129	MLT1E3 Long Terminal Repeat for ERVL-MaLR retrotransposon	=HYPERLINK("http://dfam.org/entry/DF0001129")
MLT1G	1716	0.0010	0.00	591	10195150	26850	DF0001130	MLT1G Long Terminal Repeat for ERVL-MaLR retrotransposon	=HYPERLINK("http://dfam.org/entry/DF0001130")
MLT1H2	2089	0.0012	0.00	489	10144933	29128	DF0001131	MLT1H2 Long Terminal Repeat for ERVL-MaLR retrotransposon	=HYPERLINK("http://dfam.org/entry/DF0001131")
MLT1-int	1431	0.0008	0.00	1371	12663893	30516	DF0001132	Internal region of ERVL-MaLR retrotransposon, MLT1-int subfamily	=HYPERLINK("http://dfam.org/entry/DF0001132")
MSTA1	849	0.0005	0.00	465	40301765	118084	DF0001133	MSTA1 Long Terminal Repeat for ERVL-MaLR retrotransposon	=HYPERLINK("http://dfam.org/entry/DF0001133")
MSTB2	698	0.0004	0.00	457	39458661	129963	DF0001134	MSTB2 Long Terminal Repeat for ERVL-MaLR retrotransposon	=HYPERLINK("http://dfam.org/entry/DF0001134")
Plat_L3	350	0.0002	0.00	3573	1042448	2548	DF0001135	CR1 (Chicken Repeat 1) retrotransposon, Plat_L3 subfamily	=HYPERLINK("http://dfam.org/entry/DF0001135")
Ricksha_a	27	0.0000	0.00	1173	366408	1206	DF0001136	MULE-MuDR DNA transposon, Ricksha_a subfamily	=HYPERLINK("http://dfam.org/entry/DF0001136")
TAR1	16836	0.0097	0.78	2110	124335	297	DF0001137	TAR1 - Telomere Associated Repeat 1	=HYPERLINK("http://dfam.org/entry/DF0001137")
U17	0	0.0000	0.00	207	1575	9	DF0001138	U17 C/D box snoRNA gene / pseudogene	=HYPERLINK("http://dfam.org/entry/DF0001138")
UCON23	8	0.0000	0.01	154	3248	24	DF0001139	Interspersed repeats conserved in mammals and birds, UCON23 subfamily	=HYPERLINK("http://dfam.org/entry/DF0001139")
UCON7	2	0.0000	0.00	393	16073	77	DF0001140	Interspersed repeats conserved in mammals and birds, UCON7 subfamily	=HYPERLINK("http://dfam.org/entry/DF0001140")
X2_LINE	23	0.0000	0.00	1408	46456	177	DF0001141	CR1 (Chicken Repeat 1) retrotransposon, X2_LINE subfamily	=HYPERLINK("http://dfam.org/entry/DF0001141")
X7C_LINE	28	0.0000	0.00	236	56853	318	DF0001142	CR1 (Chicken Repeat 1) retrotransposon, X7C_LINE subfamily	=HYPERLINK("http://dfam.org/entry/DF0001142")
X7D_LINE	2	0.0000	0.00	159	3251	24	DF0001143	CR1 (Chicken Repeat 1) retrotransposon, X7D_LINE subfamily	=HYPERLINK("http://dfam.org/entry/DF0001143")
L2d2_3end	3538	0.0020	0.00	555	19428002	58554	DF0001144	3' end of L2 (LINE2) retrotransposon, L2d2_3end subfamily	=HYPERLINK("http://dfam.org/entry/DF0001144")
AluYk3	14438	0.0083	0.00	311	308681001	1168916	DF0001145	AluYk3 subfamily	=HYPERLINK("http://dfam.org/entry/DF0001145")
X9b_DNA	51	0.0000	0.00	1018	148703	406	DF0001146	Putative TcMar-Tigger DNA transposon, X9b_DNA subfamily (non-autonomous)	=HYPERLINK("http://dfam.org/entry/DF0001146")
Tigger19b	247	0.0001	0.00	550	295198	973	DF0001147	TcMar-Tigger DNA transposon, Tigger19b subfamily	=HYPERLINK("http://dfam.org/entry/DF0001147")
X2a_DNA	10	0.0000	0.00	189	45223	288	DF0001148	Unclassified, palindromic DNA transposon, X2a_DNA subfamily	=HYPERLINK("http://dfam.org/entry/DF0001148")
MamRTE1	571	0.0003	0.00	3812	742673	1905	DF0001149	RTE-BovB retrotransposon, MamRTE1 subfamily	=HYPERLINK("http://dfam.org/entry/DF0001149")
X1_LR	7	0.0000	0.02	162	1731	14	DF0001150	Repetitive element conserved in all mammals, unknown type	=HYPERLINK("http://dfam.org/entry/DF0001150")
UCON101	41	0.0000	0.00	426	51189	195	DF0001151	Conserved repeat present in placental mammals and marsupials.	=HYPERLINK("http://dfam.org/entry/DF0001151")
hAT-4b_Ther	255	0.0001	0.02	1263	68601	170	DF0001152	hAT-Tip100 DNA transposon, hAT-4b_Ther subfamily	=HYPERLINK("http://dfam.org/entry/DF0001152")
EUTREP16	158	0.0001	0.01	517	104285	333	DF0001153	Conserved repetitive element present in placental mammals.	=HYPERLINK("http://dfam.org/entry/DF0001153")
AluYm1	9456	0.0055	0.00	311	308696169	1168407	DF0001154	AluYm1 subfamily	=HYPERLINK("http://dfam.org/entry/DF0001154")
UCON41	174	0.0001	0.01	501	182421	574	DF0001155	Conserved repeat present in placental mammals and marsupials.	=HYPERLINK("http://dfam.org/entry/DF0001155")
UCON88	35	0.0000	0.03	182	6472	49	DF0001156	Repetitive element conserved in all mammals.	=HYPERLINK("http://dfam.org/entry/DF0001156")
UCON83	2	0.0000	0.00	128	6617	57	DF0001157	Repetitive element conserved in all mammals.	=HYPERLINK("http://dfam.org/entry/DF0001157")
EUTREP4	18	0.0000	0.00	659	37593	152	DF0001158	Conserved repetitive element present in placental mammals.	=HYPERLINK("http://dfam.org/entry/DF0001158")
UCON73	23	0.0000	0.01	169	21116	151	DF0001159	Repetitive element conserved in all mammals.	=HYPERLINK("http://dfam.org/entry/DF0001159")
UCON47	24	0.0000	0.01	391	22888	111	DF0001160	Repetitive element conserved in all mammals.	=HYPERLINK("http://dfam.org/entry/DF0001160")
X24_LINE	28	0.0000	0.01	314	21703	106	DF0001161	Repetitive element conserved in all mammals.	=HYPERLINK("http://dfam.org/entry/DF0001161")
X26_DNA	299	0.0002	0.01	891	277388	806	DF0001162	Conserved repeat present in placental mammals and marsupials.	=HYPERLINK("http://dfam.org/entry/DF0001162")
MARE10	15	0.0000	0.01	324	11285	56	DF0001163	Repetitive element conserved in all mammals.	=HYPERLINK("http://dfam.org/entry/DF0001163")
Eutr11	156	0.0001	0.01	857	155899	514	DF0001164	Ancient interspersed repetitive sequence from eutherian mammals.	=HYPERLINK("http://dfam.org/entry/DF0001164")
X12_DNA	256	0.0001	0.00	325	336937	1417	DF0001165	Mariner transposon conserved in all mammals.	=HYPERLINK("http://dfam.org/entry/DF0001165")
MARE11	0	0.0000	0.00	197	1191	8	DF0001166	Repetitive element conserved in all mammals	=HYPERLINK("http://dfam.org/entry/DF0001166")
X33a_DNA	4	0.0000	0.00	375	13115	54	DF0001167	Mariner DNA conserved in all mammals.	=HYPERLINK("http://dfam.org/entry/DF0001167")
EuthAT-N1	25	0.0000	0.01	335	18072	84	DF0001168	Ancient hAT DNA transposon from eutherian mammals.	=HYPERLINK("http://dfam.org/entry/DF0001168")
AluYk2	12732	0.0074	0.00	311	308664386	1168323	DF0001169	AluYk2 subfamily	=HYPERLINK("http://dfam.org/entry/DF0001169")
EutTc1-N1	21	0.0000	0.00	588	31109	203	DF0001170	Ancient Mariner/Tc1 DNA transposon from eutherian mammals.	=HYPERLINK("http://dfam.org/entry/DF0001170")
MamGypLTR4	296	0.0002	0.01	938	321169	996	DF0001171	MamGypLTR4 (Long Terminal Repeat) for Gypsy retrotransposon	=HYPERLINK("http://dfam.org/entry/DF0001171")
EuthAT-2	223	0.0001	0.00	2747	388830	894	DF0001172	Ancient hAT DNA transposon from eutherian mammals.	=HYPERLINK("http://dfam.org/entry/DF0001172")
UCON96	0	0.0000	0.00	157	1705	13	DF0001173	Repetitive element conserved in all mammals.	=HYPERLINK("http://dfam.org/entry/DF0001173")
AluYe6	190	0.0001	0.00	310	306102895	1163255	DF0001174	AluYe6 subfamily	=HYPERLINK("http://dfam.org/entry/DF0001174")
UCON69	0	0.0000	0.00	486	4273	19	DF0001175	Repetitive element conserved in all mammals.	=HYPERLINK("http://dfam.org/entry/DF0001175")
Charlie29b	244	0.0001	0.00	1194	602505	2085	DF0001176	hAT-Charlie DNA transposon, Charlie29b subfamily	=HYPERLINK("http://dfam.org/entry/DF0001176")
MamRTE2	8	0.0000	0.01	1552	7632	25	DF0001177	RTE-BovB retrotransposon, MamRTE2 subfamily	=HYPERLINK("http://dfam.org/entry/DF0001177")
UCON100	0	0.0000	0.00	122	1304	13	DF0001178	DNA transposon conserved in all mammals.	=HYPERLINK("http://dfam.org/entry/DF0001178")
UCON34	77	0.0000	0.01	231	42204	228	DF0001179	Conserved repeat present in placental mammals and marsupials.	=HYPERLINK("http://dfam.org/entry/DF0001179")
UCON78	22	0.0000	0.00	443	44945	196	DF0001180	DNA transposon conserved in all mammals.	=HYPERLINK("http://dfam.org/entry/DF0001180")
UCON80_AMi	0	0.0000	0.00	222	3560	23	DF0001181	A conserved interspersed repeat.	=HYPERLINK("http://dfam.org/entry/DF0001181")
MamRep605b	988	0.0006	0.00	901	1167312	3429	DF0001183	MamRep605b -- putative LTR of an unclassified retrotransposon	=HYPERLINK("http://dfam.org/entry/DF0001183")
MARE6	52	0.0000	0.00	1289	70481	156	DF0001184	Repetitive element conserved in all mammals.	=HYPERLINK("http://dfam.org/entry/DF0001184")
UCON66	3	0.0000	0.00	564	15928	64	DF0001185	Repetitive element conserved in all mammals.	=HYPERLINK("http://dfam.org/entry/DF0001185")
UCON51	0	0.0000	0.00	250	5445	29	DF0001186	Repetitive element conserved in all mammals.	=HYPERLINK("http://dfam.org/entry/DF0001186")
UCON48	79	0.0000	0.01	780	76777	185	DF0001187	Conserved repetitive element present in placental mammals.	=HYPERLINK("http://dfam.org/entry/DF0001187")
UCON80	1	0.0000	0.00	142	2456	21	DF0001188	Repetitive element conserved in all mammals.	=HYPERLINK("http://dfam.org/entry/DF0001188")
UCON60	17	0.0000	0.01	300	12863	64	DF0001189	Repetitive element conserved in all mammals.	=HYPERLINK("http://dfam.org/entry/DF0001189")
UCON103	7	0.0000	0.01	522	6269	21	DF0001190	Repetitive element conserved in all mammals.	=HYPERLINK("http://dfam.org/entry/DF0001190")
Tigger23a	81	0.0000	0.00	773	133288	438	DF0001191	TcMar-Tigger DNA transposon, Tigger23a subfamily	=HYPERLINK("http://dfam.org/entry/DF0001191")
Zaphod5b	31	0.0000	0.01	406	22038	92	DF0001192	hAT-Tip100 DNA transposon, Zaphod5b subfamily	=HYPERLINK("http://dfam.org/entry/DF0001192")
Charlie30a	127	0.0001	0.01	791	96841	258	DF0001193	hAT-Charlie DNA transposon, Charlie30a subfamily	=HYPERLINK("http://dfam.org/entry/DF0001193")
EuthAT-N1a	22	0.0000	0.01	258	9964	55	DF0001194	hAT-Tip100 DNA transposon, EuthAT-N1a subfamily	=HYPERLINK("http://dfam.org/entry/DF0001194")
UCON92	0	0.0000	0.00	132	583	5	DF0001195	Repetitive element conserved in all mammals.	=HYPERLINK("http://dfam.org/entry/DF0001195")
Tigger21a	31	0.0000	0.00	640	51639	135	DF0001196	TcMar-Tigger DNA transposon, Tigger21a subfamily	=HYPERLINK("http://dfam.org/entry/DF0001196")
AluYi6	403	0.0002	0.00	311	307778068	1164739	DF0001197	AluYi6 subfamily	=HYPERLINK("http://dfam.org/entry/DF0001197")
X13_LINE	19	0.0000	0.00	1446	29970	106	DF0001198	Repetitive element conserved in all mammals.	=HYPERLINK("http://dfam.org/entry/DF0001198")
Charlie30b	101	0.0001	0.00	1124	159011	450	DF0001199	hAT-Charlie DNA transposon, Charlie30b subfamily	=HYPERLINK("http://dfam.org/entry/DF0001199")
UCON39	27	0.0000	0.01	185	13494	89	DF0001200	Repetitive element conserved in all mammals.	=HYPERLINK("http://dfam.org/entry/DF0001200")
MamGypsy2-LTR	25	0.0000	0.01	183	28648	186	DF0001201	MamGypsy2-LTR (Long Terminal Repeat) for Gypsy retrotransposon	=HYPERLINK("http://dfam.org/entry/DF0001201")
EUTREP14	43	0.0000	0.00	709	71566	284	DF0001202	Conserved repetitive element present in placental mammals.	=HYPERLINK("http://dfam.org/entry/DF0001202")
X5a_DNA	29	0.0000	0.00	178	34286	228	DF0001203	Conserved repeat present in placental mammals and marsupials.	=HYPERLINK("http://dfam.org/entry/DF0001203")
EUTREP6	8	0.0000	0.04	152	1086	8	DF0001204	Conserved repetitive element present in placental mammals.	=HYPERLINK("http://dfam.org/entry/DF0001204")
UCON65	0	0.0000	0.00	442	8421	44	DF0001205	Repetitive element conserved in all mammals.	=HYPERLINK("http://dfam.org/entry/DF0001205")
Eutr2	11	0.0000	0.00	940	66600	312	DF0001206	Ancient interspersed repetitive sequence from eutherian mammals.	=HYPERLINK("http://dfam.org/entry/DF0001206")
UCON81	0	0.0000	0.00	84	1096	14	DF0001207	Conserved repeat present in placental mammals and marsupials.	=HYPERLINK("http://dfam.org/entry/DF0001207")
Penelope1_Vert	0	0.0000	0.00	1079	17180	62	DF0001208	Penelope1_Vert subfamily	=HYPERLINK("http://dfam.org/entry/DF0001208")
Chap1a_Mam	154	0.0001	0.00	1038	316194	1340	DF0001209	hAT-Charlie DNA transposon, Chap1a_Mam subfamily	=HYPERLINK("http://dfam.org/entry/DF0001209")
UCON93	0	0.0000	0.00	156	2100	15	DF0001210	Repetitive element conserved in all mammals.	=HYPERLINK("http://dfam.org/entry/DF0001210")
UCON37	62	0.0000	0.01	270	33798	163	DF0001211	Conserved repeat present in placental mammals and marsupials.	=HYPERLINK("http://dfam.org/entry/DF0001211")
UCON94	1	0.0000	0.00	133	2380	21	DF0001212	Repetitive element conserved in all mammals.	=HYPERLINK("http://dfam.org/entry/DF0001212")
UCON89	0	0.0000	0.00	242	8362	44	DF0001213	Repetitive element conserved in all mammals.	=HYPERLINK("http://dfam.org/entry/DF0001213")
X9a_DNA	101	0.0001	0.00	484	175457	636	DF0001214	Conserved repeat present in placental mammals and marsupials.	=HYPERLINK("http://dfam.org/entry/DF0001214")
L2d_3end	3987	0.0023	0.00	516	21368145	62646	DF0001215	3' end of L2 (LINE2) retrotransposon, L2d_3end subfamily	=HYPERLINK("http://dfam.org/entry/DF0001215")
X21_LINE	0	0.0000	0.00	284	6846	35	DF0001216	Repetitive element conserved in all mammals.	=HYPERLINK("http://dfam.org/entry/DF0001216")
EUTREP15	18	0.0000	0.00	866	62011	154	DF0001217	Conserved repetitive element present in placental mammals.	=HYPERLINK("http://dfam.org/entry/DF0001217")
X20_LINE	3	0.0000	0.00	253	41480	229	DF0001218	Repetitive element conserved in all mammals.	=HYPERLINK("http://dfam.org/entry/DF0001218")
X24_DNA	15	0.0000	0.00	173	41147	287	DF0001219	Conserved repeat present in placental mammals and marsupials.	=HYPERLINK("http://dfam.org/entry/DF0001219")
EUTREP7	16	0.0000	0.00	392	59741	225	DF0001220	Conserved repetitive element present in placental mammals.	=HYPERLINK("http://dfam.org/entry/DF0001220")
MLT1C2	22627	0.0131	0.01	461	21851047	84382	DF0001221	Mammalian long terminal repeat (MLT1C subfamily)	=HYPERLINK("http://dfam.org/entry/DF0001221")
X10b_DNA	14	0.0000	0.00	179	24520	164	DF0001222	Conserved repeat present in placental mammals and marsupials.	=HYPERLINK("http://dfam.org/entry/DF0001222")
EUTREP2	129	0.0001	0.00	459	196745	752	DF0001223	Conserved repetitive element present in placental mammals.	=HYPERLINK("http://dfam.org/entry/DF0001223")
UCON40	36	0.0000	0.00	579	60185	198	DF0001224	Conserved repeat present in placental mammals and marsupials.	=HYPERLINK("http://dfam.org/entry/DF0001224")
UCON33	58	0.0000	0.01	320	33005	132	DF0001225	Conserved repeat present in placental mammals and marsupials.	=HYPERLINK("http://dfam.org/entry/DF0001225")
UCON68	0	0.0000	0.00	111	470	6	DF0001226	Repetitive element conserved in all mammals.	=HYPERLINK("http://dfam.org/entry/DF0001226")
UCON64	8	0.0000	0.00	392	14177	65	DF0001227	Repetitive element conserved in all mammals.	=HYPERLINK("http://dfam.org/entry/DF0001227")
LTR89B	238	0.0001	0.01	744	269712	779	DF0001228	Ancient interspersed repetitive sequence from eutherian mammals.	=HYPERLINK("http://dfam.org/entry/DF0001228")
X4a_DNA	5	0.0000	0.00	382	41598	180	DF0001229	Conserved repeat present in placental mammals and marsupials.	=HYPERLINK("http://dfam.org/entry/DF0001229")
EutTc1-N2	45	0.0000	0.00	378	60050	305	DF0001231	TcMar-Tc2 DNA transposon, EutTc1-N2 subfamily	=HYPERLINK("http://dfam.org/entry/DF0001231")
UCON63	2	0.0000	0.01	165	1839	14	DF0001232	Repetitive element conserved in all mammals.	=HYPERLINK("http://dfam.org/entry/DF0001232")
Eutr10	480	0.0003	0.01	790	328025	802	DF0001233	Ancient interspersed repetitive sequence from eutherian mammals.	=HYPERLINK("http://dfam.org/entry/DF0001233")
EUTREP8	49	0.0000	0.00	593	71565	238	DF0001234	Conserved repetitive element present in placental mammals.	=HYPERLINK("http://dfam.org/entry/DF0001234")
X12_LINE	14	0.0000	0.01	371	8597	38	DF0001235	Repetitive element conserved in all mammals.	=HYPERLINK("http://dfam.org/entry/DF0001235")
MARE4	23	0.0000	0.01	164	17934	137	DF0001236	Conserved repeat present in placental mammals and marsupials.	=HYPERLINK("http://dfam.org/entry/DF0001236")
UCON105	131	0.0001	0.01	340	145720	619	DF0001237	Repetitive element conserved in all mammals.	=HYPERLINK("http://dfam.org/entry/DF0001237")
X32_DNA	78	0.0000	0.01	352	69729	262	DF0001238	Repetitive element conserved in all mammals.	=HYPERLINK("http://dfam.org/entry/DF0001238")
X34_DNA	8	0.0000	0.00	181	9832	70	DF0001239	Repetitive element conserved in all mammals.	=HYPERLINK("http://dfam.org/entry/DF0001239")
AluYe5	1382	0.0008	0.00	310	306586197	1163303	DF0001240	AluYe5 subfamily	=HYPERLINK("http://dfam.org/entry/DF0001240")
X6a_DNA	136	0.0001	0.00	376	194068	831	DF0001241	Conserved repeat present in placental mammals and marsupials.	=HYPERLINK("http://dfam.org/entry/DF0001241")
X11_DNA	93	0.0001	0.01	487	58063	203	DF0001242	Repetitive element conserved in all mammals.	=HYPERLINK("http://dfam.org/entry/DF0001242")
Eutr16	263	0.0002	0.01	760	165129	447	DF0001243	Ancient interspersed repetitive sequence from eutherian mammals.	=HYPERLINK("http://dfam.org/entry/DF0001243")
Charlie31a	279	0.0002	0.01	554	213089	634	DF0001244	hAT-Charlie DNA transposon, Charlie31a subfamily	=HYPERLINK("http://dfam.org/entry/DF0001244")
hAT-N1a_Mam	67	0.0000	0.00	362	122187	498	DF0001245	hAT-Tip100 DNA transposon, hAT-N1a_Mam subfamily	=HYPERLINK("http://dfam.org/entry/DF0001245")
UCON56	0	0.0000	0.00	138	1497	13	DF0001246	Repetitive element conserved in all mammals.	=HYPERLINK("http://dfam.org/entry/DF0001246")
UCON76	18	0.0000	0.00	758	32331	112	DF0001247	Repetitive element conserved in all mammals.	=HYPERLINK("http://dfam.org/entry/DF0001247")
X22_DNA	0	0.0000	0.00	154	2392	17	DF0001248	Repetitive element conserved in all mammals.	=HYPERLINK("http://dfam.org/entry/DF0001248")
Charlie32a	94	0.0001	0.01	336	40479	190	DF0001249	hAT-Charlie DNA transposon, Charlie32a subfamily	=HYPERLINK("http://dfam.org/entry/DF0001249")
L2-2_Mam	7	0.0000	0.00	372	24786	109	DF0001250	L2-2_Mam subfamily	=HYPERLINK("http://dfam.org/entry/DF0001250")
Tigger22N1	93	0.0001	0.00	1574	516512	2106	DF0001251	TcMar-Tigger DNA transposon, Tigger22N1 subfamily	=HYPERLINK("http://dfam.org/entry/DF0001251")
X17_LINE	40	0.0000	0.00	296	57137	265	DF0001252	Repetitive element conserved in all mammals.	=HYPERLINK("http://dfam.org/entry/DF0001252")
MIR1_Amn	5633	0.0033	0.00	230	20170100	133297	DF0001253	MIR-like SINE.	=HYPERLINK("http://dfam.org/entry/DF0001253")
Zaphod5a	45	0.0000	0.01	504	29230	105	DF0001254	hAT-Tip100 DNA transposon, Zaphod5a subfamily	=HYPERLINK("http://dfam.org/entry/DF0001254")
THE1D-int	3181	0.0018	0.00	1631	17322772	19903	DF0001256	Internal region of THE1D endogenous retrovirus, THE1D-int subfamily	=HYPERLINK("http://dfam.org/entry/DF0001256")
Eutr5	276	0.0002	0.01	1130	207350	442	DF0001258	Ancient interspersed repetitive sequence from eutherian mammals.	=HYPERLINK("http://dfam.org/entry/DF0001258")
UCON44	59	0.0000	0.00	602	100946	306	DF0001259	Repetitive element conserved in all mammals.	=HYPERLINK("http://dfam.org/entry/DF0001259")
UCON57	0	0.0000	0.00	88	571	7	DF0001260	Repetitive element conserved in all mammals.	=HYPERLINK("http://dfam.org/entry/DF0001260")
UCON38	95	0.0001	0.01	362	45592	192	DF0001261	Repetitive element conserved in all mammals.	=HYPERLINK("http://dfam.org/entry/DF0001261")
Eutr15	154	0.0001	0.00	923	212017	545	DF0001262	Ancient interspersed repetitive sequence from eutherian mammals.	=HYPERLINK("http://dfam.org/entry/DF0001262")
UCON87	11	0.0000	0.02	289	3784	17	DF0001263	Conserved repeat present in placental mammals and marsupials.	=HYPERLINK("http://dfam.org/entry/DF0001263")
Eutr2B	53	0.0000	0.00	1699	113081	483	DF0001264	Eutr2B subfamily	=HYPERLINK("http://dfam.org/entry/DF0001264")
CR1-16_AMi	122	0.0001	0.00	851	160626	481	DF0001265	Non-LTR retrotransposon.	=HYPERLINK("http://dfam.org/entry/DF0001265")
Eutr18	445	0.0003	0.01	636	275234	868	DF0001266	Ancient interspersed repetitive sequence from eutherian mammals.	=HYPERLINK("http://dfam.org/entry/DF0001266")
UCON61	2	0.0000	0.01	137	1655	14	DF0001267	Repetitive element conserved in all mammals.	=HYPERLINK("http://dfam.org/entry/DF0001267")
MER121B	57	0.0000	0.02	407	14879	64	DF0001270	Putative hAT DNA transposon, MER121B subfamily	=HYPERLINK("http://dfam.org/entry/DF0001270")
UCON70	2	0.0000	0.00	256	7618	45	DF0001272	Repetitive element conserved in all mammals.	=HYPERLINK("http://dfam.org/entry/DF0001272")
UCON75	31	0.0000	0.04	371	4834	22	DF0001273	Repetitive element conserved in all mammals.	=HYPERLINK("http://dfam.org/entry/DF0001273")
UCON58	30	0.0000	0.00	485	60380	210	DF0001274	Conserved repeat present in placental mammals and marsupials.	=HYPERLINK("http://dfam.org/entry/DF0001274")
OldhAT1	75	0.0000	0.01	2842	61156	197	DF0001275	hAT DNA transposon, OldhAT1 subfamily	=HYPERLINK("http://dfam.org/entry/DF0001275")
Arthur2	262	0.0002	0.00	3700	325943	681	DF0001276	Repetitive element conserved in all mammals.	=HYPERLINK("http://dfam.org/entry/DF0001276")
MARE9	2	0.0000	0.00	144	3298	26	DF0001277	Repetitive element conserved in all mammals.	=HYPERLINK("http://dfam.org/entry/DF0001277")
HERV9NC	916	0.0005	0.00	6118	4693516	5704	DF0001278	Internal region of an ERV1 endogenous retrovirus, HERV9NC subfamily	=HYPERLINK("http://dfam.org/entry/DF0001278")
UCON35	13	0.0000	0.01	148	9962	79	DF0001279	Repetitive element conserved in all mammals.	=HYPERLINK("http://dfam.org/entry/DF0001279")
X15_LINE	0	0.0000	0.00	361	5120	23	DF0001280	Repetitive element conserved in all mammals.	=HYPERLINK("http://dfam.org/entry/DF0001280")
Tigger17d	107	0.0001	0.00	955	1161996	4242	DF0001281	TcMar-Tigger DNA transposon, Tigger17d subfamily	=HYPERLINK("http://dfam.org/entry/DF0001281")
X30_DNA	174	0.0001	0.01	398	168177	700	DF0001282	Conserved repeat present in placental mammals and marsupials.	=HYPERLINK("http://dfam.org/entry/DF0001282")
UCON84	1	0.0000	0.00	724	18741	62	DF0001283	Repetitive element conserved in all mammals.	=HYPERLINK("http://dfam.org/entry/DF0001283")
X6b_DNA	209	0.0001	0.01	239	177290	938	DF0001285	Conserved repeat present in placental mammals and marsupials.	=HYPERLINK("http://dfam.org/entry/DF0001285")
MamTip1b	86	0.0000	0.00	269	110518	499	DF0001286	hAT-Tip100 DNA transposon, MamTip1b subfamily	=HYPERLINK("http://dfam.org/entry/DF0001286")
UCON62	0	0.0000	0.00	174	3167	23	DF0001288	Repetitive element conserved in all mammals.	=HYPERLINK("http://dfam.org/entry/DF0001288")
UCON67	0	0.0000	0.00	112	1155	12	DF0001289	Repetitive element conserved in all mammals.	=HYPERLINK("http://dfam.org/entry/DF0001289")
Zaphod4a	80	0.0000	0.00	1823	116114	265	DF0001290	hAT-Tip100 DNA transposon, Zaphod4a subfamily	=HYPERLINK("http://dfam.org/entry/DF0001290")
CR1-13_AMi	1	0.0000	0.00	724	32611	109	DF0001291	Non-LTR retrotransposon.	=HYPERLINK("http://dfam.org/entry/DF0001291")
X23_DNA	17	0.0000	0.01	571	10396	44	DF0001292	Repetitive element conserved in all mammals.	=HYPERLINK("http://dfam.org/entry/DF0001292")
hAT-1_Mam	500	0.0003	0.01	3469	440316	990	DF0001293	hAT-Tag1 DNA transposon, hAT-1_Mam subfamily	=HYPERLINK("http://dfam.org/entry/DF0001293")
UCON99	0	0.0000	0.00	371	12477	62	DF0001294	DNA transposon, conserved in all mammals.	=HYPERLINK("http://dfam.org/entry/DF0001294")
MARE8	16	0.0000	0.00	300	23085	134	DF0001295	Repetitive element conserved in all mammals.	=HYPERLINK("http://dfam.org/entry/DF0001295")
LTR91A	772	0.0004	0.00	983	1339309	3147	DF0001296	LTR91A (Long Terminal Repeat)	=HYPERLINK("http://dfam.org/entry/DF0001296")
MamTip3B	161	0.0001	0.00	664	202056	701	DF0001297	hAT-Tip100 DNA transposon, MamTip3B subfamily	=HYPERLINK("http://dfam.org/entry/DF0001297")
MamTip2b	624	0.0004	0.01	449	592265	2200	DF0001298	hAT-Tip100 DNA transposon, MamTip2b subfamily	=HYPERLINK("http://dfam.org/entry/DF0001298")
Tigger6	42	0.0000	0.00	2259	1311343	2789	DF0001299	TcMar-Tigger DNA transposon, Tigger6 subfamily	=HYPERLINK("http://dfam.org/entry/DF0001299")
CR1-12_AMi	38	0.0000	0.00	614	49335	178	DF0001300	Non-LTR retrotransposon.	=HYPERLINK("http://dfam.org/entry/DF0001300")
UCON85	4	0.0000	0.00	271	7359	43	DF0001301	Repetitive element conserved in all mammals.	=HYPERLINK("http://dfam.org/entry/DF0001301")
HERV9N	777	0.0004	0.00	5374	3575490	5482	DF0001303	Internal region of an ERV1 endogenous retrovirus, HERV9N subfamily	=HYPERLINK("http://dfam.org/entry/DF0001303")
MamGypsy2-I	710	0.0004	0.00	4166	858174	1753	DF0001304	Conserved repeat present in placental mammals and marsupials.	=HYPERLINK("http://dfam.org/entry/DF0001304")
X1_DNA	79	0.0000	0.00	746	147727	475	DF0001305	Conserved repetitive element present in placental mammals.	=HYPERLINK("http://dfam.org/entry/DF0001305")
X2b_DNA	13	0.0000	0.00	189	20097	128	DF0001307	Repetitive element conserved in all mammals.	=HYPERLINK("http://dfam.org/entry/DF0001307")
UCON97	0	0.0000	0.00	310	5974	32	DF0001308	Repetitive element conserved in all mammals.	=HYPERLINK("http://dfam.org/entry/DF0001308")
X4b_DNA	200	0.0001	0.01	647	214896	642	DF0001309	Conserved repeat present in placental mammals and marsupials.	=HYPERLINK("http://dfam.org/entry/DF0001309")
HERVIP10B3	843	0.0005	0.00	7603	4061527	5607	DF0001310	Internal region of an ERV1 endogenous retrovirus, HERVIP10B3 subfamily	=HYPERLINK("http://dfam.org/entry/DF0001310")
UCON59	24	0.0000	0.02	257	8348	57	DF0001311	Repetitive element conserved in all mammals.	=HYPERLINK("http://dfam.org/entry/DF0001311")
UCON71	0	0.0000	0.00	291	4637	24	DF0001312	Repetitive element conserved in all mammals.	=HYPERLINK("http://dfam.org/entry/DF0001312")
Charlie16	213	0.0001	0.00	3051	514559	1609	DF0001313	hAT-Charlie DNA transposon, Charlie16 subfamily	=HYPERLINK("http://dfam.org/entry/DF0001313")
UCON55	31	0.0000	0.00	192	44125	285	DF0001314	Conserved repeat present in placental mammals and marsupials.	=HYPERLINK("http://dfam.org/entry/DF0001314")
AluYi6_4d	547	0.0003	0.00	311	307101715	1162898	DF0001316	AluYi6_4d subfamily	=HYPERLINK("http://dfam.org/entry/DF0001316")
AluYf1	3132	0.0018	0.00	311	308706341	1169873	DF0001317	AluYf1 subfamily	=HYPERLINK("http://dfam.org/entry/DF0001317")
AluYh3	6791	0.0039	0.00	311	308717920	1168869	DF0001318	AluYh3 subfamily	=HYPERLINK("http://dfam.org/entry/DF0001318")
AluYj4	27309	0.0158	0.00	311	308900859	1169377	DF0001320	AluYj4 subfamily	=HYPERLINK("http://dfam.org/entry/DF0001320")
AluYh7	1276	0.0007	0.00	311	308744343	1170469	DF0001321	AluYh7 subfamily	=HYPERLINK("http://dfam.org/entry/DF0001321")
CR1-3_Croc	17	0.0000	0.00	3605	308286	763	DF0001325	CR1 (Chicken Repeat 1) retrotransposon, CR1-3_Croc subfamily	=HYPERLINK("http://dfam.org/entry/DF0001325")
CR1-L3A_Croc	0	0.0000	0.00	4288	171808	440	DF0001326	CR1 (Chicken Repeat 1) retrotransposon, CR1-L3A_Croc subfamily	=HYPERLINK("http://dfam.org/entry/DF0001326")
CR1-L3B_Croc	0	0.0000	0.00	3277	40367	110	DF0001327	CR1 (Chicken Repeat 1) retrotransposon, CR1-L3B_Croc subfamily	=HYPERLINK("http://dfam.org/entry/DF0001327")
CR1-11_Crp	0	0.0000	0.00	1461	33824	86	DF0001328	CR1 (Chicken Repeat 1) retrotransposon, CR1-11_Crp subfamily	=HYPERLINK("http://dfam.org/entry/DF0001328")
L2-1_Crp	0	0.0000	0.00	1241	328270	769	DF0001331	L2-1 retrotransposon, L2 (LINE2) subfamily	=HYPERLINK("http://dfam.org/entry/DF0001331")
UCON86	2	0.0000	0.00	682	16606	73	DF0001333	Interspersed repeats conserved in mammals and birds, UCON86 subfamily	=HYPERLINK("http://dfam.org/entry/DF0001333")
L2-1_AMi	9	0.0000	0.00	1235	1809766	3823	DF0001334	L2-1 retrotransposon, L2 (LINE2) subfamily	=HYPERLINK("http://dfam.org/entry/DF0001334")
hAT-5_Mam	134	0.0001	0.01	3540	151370	355	DF0001335	hAT-Tip100 DNA transposon, hAT-5_Mam subfamily	=HYPERLINK("http://dfam.org/entry/DF0001335")
CR1-1_Amn	0	0.0000	0.00	813	25511	101	DF0001336	CR1 (Chicken Repeat 1) retrotransposon, CR1-1_Amn subfamily	=HYPERLINK("http://dfam.org/entry/DF0001336")
HERV-Fc1_LTR2	1	0.0000	0.00	425	8308	29	DF0001337	LTR (Long Terminal Repeat) of endogenous retrovirus, HERV-Fc1 subfamily	=HYPERLINK("http://dfam.org/entry/DF0001337")
LSU-rRNA_Cel	461793	0.2666	94.87	2432	28104	123	DF0001428	from Metazoa.	=HYPERLINK("http://dfam.org/entry/DF0001428")
SSU-rRNA_Cel	0	0.0000	0.00	777	12606	25	DF0001474	from Metazoa.	=HYPERLINK("http://dfam.org/entry/DF0001474")
AmnHarb1	41	0.0000	0.01	1444	45759	126	DF0001731	AmnHarb1 subfamily	=HYPERLINK("http://dfam.org/entry/DF0001731")
AmnL2-1	29	0.0000	0.00	2613	91223	186	DF0001732	AmnL2-1 subfamily	=HYPERLINK("http://dfam.org/entry/DF0001732")
UCON87B	0	0.0000	0.00	312	7850	40	DF0002200	UCON87B subfamily	=HYPERLINK("http://dfam.org/entry/DF0002200")
UCON9B	2	0.0000	0.00	1359	37295	108	DF0003796	UCON9B subfamily	=HYPERLINK("http://dfam.org/entry/DF0003796")
