# Supplementary material for: Intricate and Cell Type-Specific Populations of Endogenous Circular DNA (eccDNA) in Caenorhabditis elegans and Homo sapiens
Source: G3 (Bethesda). 2017 Aug 11;7(10):3295–303. doi: 10.1534/g3.117.300141 (PMC5633380; doi:10.1534/g3.117.300141)
Supplement: Supplementary file 7 [file 3295FileS2.zip › PositionalSummary_REVA_1000DCAT_allHuman38_unOrdered_random_EBV_NsReplacedWithA_01_07_17__14_05_39.tdv]

Chr	BinStart	BinLength	MappableSingleReads	FocalRepeatSingleReads	ChromosomeLimitedRepeatSingleReads	DispersedRepeatSingleReads	UniqueWellPositionedReadPairSpecies	MeanSepUniqueWellPositionedPairs	StdDSepUniqueWellPositionedPairs	UniqueShortFragReadPairSpecies_Len<=100	UniqueMedFragReadPairSpecies_Len<100_Len>200	UniqueLongFragReadPairSpecies_Len>=200	SingleTagmentationCandidateReads	UCSCLink
All	0	3099922541	74210159	11019306	3462377	50887546	1427802	206.50	105.20	267091	486093	670345	960
chr10	0	133797422	2214390	467572	3819	22418413	24526	202.27	104.31	4630	8743	11078	60
chr11	0	135086622	630344	266529	334910	2998554	40678	201.39	103.34	7806	14569	18153	34
chr11_KI270721v1_raAdom	0	100316	172	0	0	0	0	0.00	0.00	0	0	0	0
chr12	0	133275309	509721	957535	510	1494560	22805	201.29	104.05	4440	8109	10180	17
chr13	0	114364328	366319	564075	147	3433651	9947	204.70	104.55	1846	3515	4552	13
chr14	0	107043718	296967	73730	23	622206	21058	201.39	104.44	4050	7599	9348	22
chr14_GL000009v2_raAdom	0	201709	218	0	0	3346	0	0.00	0.00	0	0	0	0
chr14_GL000194v1_raAdom	0	191469	335	0	0	1650	0	0.00	0.00	0	0	0	0
chr14_GL000225v1_raAdom	0	211173	159002	8033	0	176337	280	172.69	99.33	87	98	94	0
chr14_KI270722v1_raAdom	0	194050	115	0	0	932	0	0.00	0.00	0	0	0	0
chr14_KI270723v1_raAdom	0	38115	427	0	0	416	3	214.00	63.66	0	2	1	0
chr14_KI270724v1_raAdom	0	39555	333	0	0	24	3	92.67	26.51	2	1	0	0
chr14_KI270725v1_raAdom	0	172810	93	0	0	3569	0	0.00	0.00	0	0	0	0
chr14_KI270726v1_raAdom	0	43739	0	0	0	0	0	0.00	0.00	0	0	0	0
chr15	0	101991189	212526	134894	4318	384881	11396	201.84	102.42	2105	4134	5120	5
chr15_KI270727v1_raAdom	0	448248	16	0	0	2	0	0.00	0.00	0	0	0	0
chr16	0	90338345	980143	195324	135246	2654190	42554	202.30	104.78	8192	15178	19057	58
chr16_KI270728v1_raAdom	0	1872759	3490	98	0	1587	17	143.41	98.96	8	6	3	0
chr17	0	83257441	1784737	146151	270587	1382252	37419	200.10	103.93	7425	13218	16656	34
chr17_GL000205v2_raAdom	0	185591	1785	14	0	600	44	169.45	85.79	13	15	16	0
chr17_KI270729v1_raAdom	0	280839	775490	13117	0	389604	543	173.73	107.04	163	199	181	1
chr17_KI270730v1_raAdom	0	112551	99384	1141	0	60236	234	176.40	106.61	78	80	76	0
chr18	0	80373285	287420	132648	486279	809844	8132	203.54	106.02	1509	2884	3713	25
chr19	0	58617616	727021	83090	2032	1088147	53429	196.63	102.87	11154	19276	22842	28
chr1	0	248956422	2714062	1902984	1139906	8335877	53324	201.91	103.57	10299	18933	23923	103
chr1_KI270706v1_raAdom	0	175055	276	1	0	11114	0	0.00	0.00	0	0	0	0
chr1_KI270707v1_raAdom	0	32032	15	0	0	93	0	0.00	0.00	0	0	0	0
chr1_KI270708v1_raAdom	0	127682	209	3	0	76	0	0.00	0.00	0	0	0	0
chr1_KI270709v1_raAdom	0	66860	38986	14981	0	2180	3	129.00	38.64	1	2	0	0
chr1_KI270710v1_raAdom	0	40176	32	0	0	41	0	0.00	0.00	0	0	0	0
chr1_KI270711v1_raAdom	0	42210	284	0	0	0	0	0.00	0.00	0	0	0	0
chr1_KI270712v1_raAdom	0	176043	4189	44	0	2878	15	84.80	51.42	14	0	1	0
chr1_KI270713v1_raAdom	0	40745	48	0	0	2	0	0.00	0.00	0	0	0	0
chr1_KI270714v1_raAdom	0	41717	307	0	0	0	1	65.00	0.00	1	0	0	0
chr20	0	64444167	1300257	517635	174	869080	25600	201.07	103.46	5006	9092	11440	24
chr21	0	46709983	607595	39462	9682	1228939	11347	201.29	104.34	2249	4026	5043	31
chr22	0	50818468	355363	31769	371	104236	23773	200.28	103.80	4677	8525	10490	10
chr22_KI270731v1_raAdom	0	150754	83	0	0	18	0	0.00	0.00	0	0	0	0
chr22_KI270732v1_raAdom	0	41543	123	0	0	0	0	0.00	0.00	0	0	0	0
chr22_KI270733v1_raAdom	0	179772	80081	1736	0	2742	154	96.05	44.98	115	32	7	21
chr22_KI270734v1_raAdom	0	165050	88	0	0	141	0	0.00	0.00	0	0	0	0
chr22_KI270735v1_raAdom	0	42811	6453	26	0	1563	20	112.20	57.99	10	8	2	0
chr22_KI270736v1_raAdom	0	181920	432239	9343	0	109927	3143	180.99	100.77	756	1283	1095	0
chr22_KI270737v1_raAdom	0	103838	11293	0	0	1937	0	0.00	0.00	0	0	0	0
chr22_KI270738v1_raAdom	0	99375	34648	31	0	3827	4	216.00	151.49	1	1	2	0
chr22_KI270739v1_raAdom	0	73985	649	12	0	73	4	89.50	16.39	3	1	0	0
chr2	0	242193529	995015	200813	7330	423727	32673	203.25	103.15	6079	11627	14870	15
chr2_KI270715v1_raAdom	0	161471	2614	463	0	383	0	0.00	0.00	0	0	0	0
chr2_KI270716v1_raAdom	0	153799	9300	158	0	774	2	67.00	11.00	2	0	0	0
chr3	0	198295559	499209	303088	1962	103968	21316	202.76	102.99	3993	7547	9709	38
chr3_GL000221v1_raAdom	0	155397	8	0	0	1	0	0.00	0.00	0	0	0	0
chr4	0	190214555	1242184	925347	1234	356088	22668	204.19	104.53	4192	8104	10305	43
chr4_GL000008v2_raAdom	0	209709	41146	1	0	2442	913	162.62	90.27	286	378	245	8
chr5	0	181538259	943813	333387	1597	428058	21858	204.48	104.13	4062	7692	10041	20
chr5_GL000208v1_raAdom	0	92689	2743	32	0	392	4	208.00	54.38	0	3	1	0
chr6	0	170805979	282658	255604	165	34915	16969	202.75	102.48	3072	6226	7620	34
chr7	0	159345973	871813	356965	806843	202409	31422	201.87	104.08	5974	11310	14034	187
chr8	0	145138636	385641	234224	677	47233	26825	203.66	104.51	5117	9405	12215	58
chr9	0	138394717	489408	86659	18008	243608	32919	203.09	104.52	6271	11676	14879	42
chr9_KI270717v1_raAdom	0	40062	2	0	0	0	0	0.00	0.00	0	0	0	0
chr9_KI270718v1_raAdom	0	38054	27	0	0	0	1	82.00	0.00	1	0	0	0
chr9_KI270719v1_raAdom	0	176845	30	0	0	0	0	0.00	0.00	0	0	0	0
chr9_KI270720v1_raAdom	0	39050	60	0	0	0	1	85.00	0.00	1	0	0	0
chrEBV	0	171823	435921	894804	0	0	43967	207.78	103.84	7709	15212	20920	11
chrM	0	16569	48218101	0	0	69104	768554	210.56	106.15	140133	251173	375009	0
chrUA_GL000195v1	0	182896	76	0	0	0	0	0.00	0.00	0	0	0	0
chrUA_GL000213v1	0	164239	74	0	0	0	0	0.00	0.00	0	0	0	0
chrUA_GL000214v1	0	137718	634	102	0	217997	3	75.33	17.63	3	0	0	0
chrUA_GL000216v2	0	176608	974044	18236	0	46863	868	184.16	104.54	218	337	312	1
chrUA_GL000218v1	0	161147	357	0	0	51	1	68.00	0.00	1	0	0	0
chrUA_GL000219v1	0	179198	488	0	0	66	20	183.40	85.89	4	10	6	0
chrUA_GL000220v1	0	161802	2967	16	0	24	0	0.00	0.00	0	0	0	0
chrUA_GL000224v1	0	179693	1621	1581	0	1231	5	116.60	72.77	3	1	1	0
chrUA_GL000226v1	0	15008	23	13	0	0	0	0.00	0.00	0	0	0	0
chrUA_KI270302v1	0	2274	78	0	0	298	1	103.00	0.00	0	1	0	0
chrUA_KI270303v1	0	1942	108	0	0	0	0	0.00	0.00	0	0	0	0
chrUA_KI270304v1	0	2165	279	0	0	0	0	0.00	0.00	0	0	0	0
chrUA_KI270305v1	0	1472	84	0	0	0	0	0.00	0.00	0	0	0	0
chrUA_KI270310v1	0	1201	621	0	0	0	0	0.00	0.00	0	0	0	0
chrUA_KI270311v1	0	12399	1949	0	0	0	0	0.00	0.00	0	0	0	0
chrUA_KI270312v1	0	998	147	0	0	0	0	0.00	0.00	0	0	0	0
chrUA_KI270315v1	0	2276	720	0	0	0	0	0.00	0.00	0	0	0	0
chrUA_KI270316v1	0	1444	1612	0	0	4	0	0.00	0.00	0	0	0	0
chrUA_KI270317v1	0	37690	818	0	0	0	0	0.00	0.00	0	0	0	0
chrUA_KI270320v1	0	4416	382	0	0	12	0	0.00	0.00	0	0	0	0
chrUA_KI270322v1	0	21476	236	0	0	0	1	97.00	0.00	1	0	0	0
chrUA_KI270329v1	0	1040	9	0	0	0	0	0.00	0.00	0	0	0	0
chrUA_KI270330v1	0	1652	58	0	0	0	0	0.00	0.00	0	0	0	0
chrUA_KI270333v1	0	2699	4088	721	0	322	1	80.00	0.00	1	0	0	0
chrUA_KI270334v1	0	1368	0	0	0	0	0	0.00	0.00	0	0	0	0
chrUA_KI270335v1	0	1048	0	0	0	0	0	0.00	0.00	0	0	0	0
chrUA_KI270336v1	0	1026	838	0	0	175	0	0.00	0.00	0	0	0	0
chrUA_KI270337v1	0	1121	1026	0	0	31	0	0.00	0.00	0	0	0	0
chrUA_KI270338v1	0	1428	0	0	0	0	0	0.00	0.00	0	0	0	0
chrUA_KI270340v1	0	1428	0	0	0	0	0	0.00	0.00	0	0	0	0
chrUA_KI270362v1	0	3530	81	0	0	0	0	0.00	0.00	0	0	0	0
chrUA_KI270363v1	0	1803	0	0	0	0	0	0.00	0.00	0	0	0	0
chrUA_KI270364v1	0	2855	0	0	0	0	0	0.00	0.00	0	0	0	0
chrUA_KI270366v1	0	8320	97	0	0	0	0	0.00	0.00	0	0	0	0
chrUA_KI270371v1	0	2805	1	0	0	0	0	0.00	0.00	0	0	0	0
chrUA_KI270372v1	0	1650	0	0	0	0	0	0.00	0.00	0	0	0	0
chrUA_KI270373v1	0	1451	1	0	0	0	0	0.00	0.00	0	0	0	0
chrUA_KI270374v1	0	2656	12	0	0	0	0	0.00	0.00	0	0	0	0
chrUA_KI270375v1	0	2378	0	0	0	0	0	0.00	0.00	0	0	0	0
chrUA_KI270376v1	0	1136	4	0	0	0	0	0.00	0.00	0	0	0	0
chrUA_KI270378v1	0	1048	6	0	0	0	0	0.00	0.00	0	0	0	0
chrUA_KI270379v1	0	1045	0	0	0	0	0	0.00	0.00	0	0	0	0
chrUA_KI270381v1	0	1930	0	0	0	87	0	0.00	0.00	0	0	0	0
chrUA_KI270382v1	0	4215	501	0	0	13	0	0.00	0.00	0	0	0	0
chrUA_KI270383v1	0	1750	4	0	0	12	0	0.00	0.00	0	0	0	0
chrUA_KI270384v1	0	1658	59	0	0	0	0	0.00	0.00	0	0	0	0
chrUA_KI270385v1	0	990	126	0	0	0	0	0.00	0.00	0	0	0	0
chrUA_KI270386v1	0	1788	4	0	0	0	0	0.00	0.00	0	0	0	0
chrUA_KI270387v1	0	1537	5	0	0	0	0	0.00	0.00	0	0	0	0
chrUA_KI270388v1	0	1216	15	0	0	0	0	0.00	0.00	0	0	0	0
chrUA_KI270389v1	0	1298	21	0	0	0	0	0.00	0.00	0	0	0	0
chrUA_KI270390v1	0	2387	29	0	0	2	0	0.00	0.00	0	0	0	0
chrUA_KI270391v1	0	1484	92	0	0	13	0	0.00	0.00	0	0	0	0
chrUA_KI270392v1	0	971	59	0	0	0	0	0.00	0.00	0	0	0	0
chrUA_KI270393v1	0	1308	34	0	0	0	0	0.00	0.00	0	0	0	0
chrUA_KI270394v1	0	970	9	0	0	0	0	0.00	0.00	0	0	0	0
chrUA_KI270395v1	0	1143	11	0	0	0	0	0.00	0.00	0	0	0	0
chrUA_KI270396v1	0	1880	56	0	0	0	0	0.00	0.00	0	0	0	0
chrUA_KI270411v1	0	2646	316	0	0	0	0	0.00	0.00	0	0	0	0
chrUA_KI270412v1	0	1179	109	0	0	0	0	0.00	0.00	0	0	0	0
chrUA_KI270414v1	0	2489	289	0	0	0	0	0.00	0.00	0	0	0	0
chrUA_KI270417v1	0	2043	119	0	0	0	0	0.00	0.00	0	0	0	0
chrUA_KI270418v1	0	2145	47	0	0	0	0	0.00	0.00	0	0	0	0
chrUA_KI270419v1	0	1029	35	0	0	0	0	0.00	0.00	0	0	0	0
chrUA_KI270420v1	0	2321	21	0	0	0	1	89.00	0.00	1	0	0	0
chrUA_KI270422v1	0	1445	19	0	0	1	0	0.00	0.00	0	0	0	0
chrUA_KI270423v1	0	981	24	0	0	0	0	0.00	0.00	0	0	0	0
chrUA_KI270424v1	0	2140	116	0	0	0	0	0.00	0.00	0	0	0	0
chrUA_KI270425v1	0	1884	13	0	0	2	0	0.00	0.00	0	0	0	0
chrUA_KI270429v1	0	1361	118	0	0	0	0	0.00	0.00	0	0	0	0
chrUA_KI270435v1	0	92983	3567	0	0	577	4	180.25	79.76	1	1	2	0
chrUA_KI270438v1	0	112505	1614368	1555341	0	86902	456	122.02	144.41	327	69	60	1
chrUA_KI270442v1	0	392061	573448	11136	0	11798	971	190.82	103.42	212	370	384	0
chrUA_KI270448v1	0	7992	780	0	0	3	1	84.00	0.00	1	0	0	0
chrUA_KI270465v1	0	1774	318	0	0	0	1	83.00	0.00	1	0	0	0
chrUA_KI270466v1	0	1233	3062	0	0	759	2	154.00	64.00	1	0	1	0
chrUA_KI270467v1	0	3920	23340	256	0	0	5	142.00	72.32	2	1	2	0
chrUA_KI270468v1	0	4055	510	0	0	2	1	124.00	0.00	0	1	0	0
chrUA_KI270507v1	0	5353	153	1	0	0	4	127.50	35.77	2	2	0	0
chrUA_KI270508v1	0	1951	2	0	0	0	0	0.00	0.00	0	0	0	0
chrUA_KI270509v1	0	2318	24	0	0	6	0	0.00	0.00	0	0	0	0
chrUA_KI270510v1	0	2415	14	0	0	25	0	0.00	0.00	0	0	0	0
chrUA_KI270511v1	0	8127	218	0	0	2	4	167.75	42.41	0	3	1	0
chrUA_KI270512v1	0	22689	2278	162	0	628	3	139.00	47.36	1	2	0	0
chrUA_KI270515v1	0	6361	205	0	0	18	1	337.00	0.00	0	0	1	0
chrUA_KI270516v1	0	1300	126	0	0	0	0	0.00	0.00	0	0	0	0
chrUA_KI270517v1	0	3253	172	0	0	0	0	0.00	0.00	0	0	0	0
chrUA_KI270518v1	0	2186	18	0	0	0	0	0.00	0.00	0	0	0	0
chrUA_KI270519v1	0	138126	7872	10	0	159	17	168.82	96.85	6	6	5	0
chrUA_KI270521v1	0	7642	149	0	0	0	0	0.00	0.00	0	0	0	0
chrUA_KI270522v1	0	5674	795	0	0	0	1	235.00	0.00	0	0	1	0
chrUA_KI270528v1	0	2983	1	0	0	0	0	0.00	0.00	0	0	0	0
chrUA_KI270529v1	0	1899	6	0	0	0	0	0.00	0.00	0	0	0	0
chrUA_KI270530v1	0	2168	208	0	0	0	0	0.00	0.00	0	0	0	0
chrUA_KI270538v1	0	91309	3737	188	0	40	7	162.43	76.82	2	3	2	0
chrUA_KI270539v1	0	993	6	0	0	0	0	0.00	0.00	0	0	0	0
chrUA_KI270544v1	0	1202	28	0	0	0	0	0.00	0.00	0	0	0	0
chrUA_KI270548v1	0	1599	5	0	0	0	0	0.00	0.00	0	0	0	0
chrUA_KI270579v1	0	31033	21	0	0	0	0	0.00	0.00	0	0	0	0
chrUA_KI270580v1	0	1553	0	0	0	0	0	0.00	0.00	0	0	0	0
chrUA_KI270581v1	0	7046	0	0	0	0	0	0.00	0.00	0	0	0	0
chrUA_KI270582v1	0	6504	0	0	0	0	0	0.00	0.00	0	0	0	0
chrUA_KI270583v1	0	1400	3	0	0	0	0	0.00	0.00	0	0	0	0
chrUA_KI270584v1	0	4513	114	0	0	0	0	0.00	0.00	0	0	0	0
chrUA_KI270587v1	0	2969	94	0	0	8	1	115.00	0.00	0	1	0	0
chrUA_KI270588v1	0	6158	100	0	0	66	0	0.00	0.00	0	0	0	0
chrUA_KI270589v1	0	44474	8027	11	0	1654	11	166.82	75.33	2	6	3	0
chrUA_KI270590v1	0	4685	199	0	0	49	1	210.00	0.00	0	0	1	0
chrUA_KI270591v1	0	5796	1327	0	0	114	1	128.00	0.00	0	1	0	0
chrUA_KI270593v1	0	3041	83	0	0	0	0	0.00	0.00	0	0	0	0
chrUA_KI270741v1	0	157432	33	0	0	0	0	0.00	0.00	0	0	0	0
chrUA_KI270742v1	0	186739	69	0	0	0	0	0.00	0.00	0	0	0	0
chrUA_KI270743v1	0	210658	525	4	0	0	0	0.00	0.00	0	0	0	0
chrUA_KI270744v1	0	168472	20851	28941	0	4	53	143.09	89.57	23	20	10	0
chrUA_KI270745v1	0	41891	159	0	0	0	0	0.00	0.00	0	0	0	0
chrUA_KI270746v1	0	66486	82	0	0	0	2	211.50	6.50	0	0	2	0
chrUA_KI270747v1	0	198735	3280	247	0	0	0	0.00	0.00	0	0	0	0
chrUA_KI270748v1	0	93321	260	102	0	0	0	0.00	0.00	0	0	0	0
chrUA_KI270749v1	0	158759	85	0	0	0	1	218.00	0.00	0	0	1	0
chrUA_KI270750v1	0	148850	72	0	0	0	0	0.00	0.00	0	0	0	0
chrUA_KI270751v1	0	150742	16315	0	0	222	7	228.29	48.92	0	2	5	0
chrUA_KI270752v1	0	27745	1	0	0	0	0	0.00	0.00	0	0	0	0
chrUA_KI270753v1	0	62944	230	106	0	0	0	0.00	0.00	0	0	0	9
chrUA_KI270754v1	0	40191	3280	1449	0	0	1	83.00	0.00	1	0	0	1
chrUA_KI270755v1	0	36723	594	37	0	0	4	97.25	21.99	2	2	0	0
chrUA_KI270756v1	0	79590	75935	4	0	1147	37	196.57	113.68	10	11	16	0
chrUA_KI270757v1	0	71251	17158	80	0	1258	27	164.30	85.37	7	12	8	0
chrX	0	156040895	271577	199240	231268	2054	14647	202.34	102.17	2683	5329	6581	6
chrY	0	57227415	1501064	47799	5289	0	82	141.00	94.63	43	20	19	0
chrY_KI270740v1_raAdom	0	37240	0	0	0	0	0	0.00	0.00	0	0	0	0
chr10	0	10000	0	0	0	22	0	0.00	0.00	0	0	0	0	=HYPERLINK("http://genome.ucsc.edu/cgi-bin/hgTracks?db=hg38&position=chr10%3A1%2D10000&simpleRepeat=pack")
chr10	10000	10000	48	0	0	249730	0	0.00	0.00	0	0	0	0	=HYPERLINK("http://genome.ucsc.edu/cgi-bin/hgTracks?db=hg38&position=chr10%3A10001%2D20000&simpleRepeat=pack")
chr10	20000	10000	2	0	0	5777	0	0.00	0.00	0	0	0	0	=HYPERLINK("http://genome.ucsc.edu/cgi-bin/hgTracks?db=hg38&position=chr10%3A20001%2D30000&simpleRepeat=pack")
chr10	30000	10000	0	0	0	12625	0	0.00	0.00	0	0	0	0	=HYPERLINK("http://genome.ucsc.edu/cgi-bin/hgTracks?db=hg38&position=chr10%3A30001%2D40000&simpleRepeat=pack")
chr10	40000	10000	11	0	0	11647	1	148.00	0.00	0	1	0	0	=HYPERLINK("http://genome.ucsc.edu/cgi-bin/hgTracks?db=hg38&position=chr10%3A40001%2D50000&simpleRepeat=pack")
chr10	50000	10000	11	0	0	8688	0	0.00	0.00	0	0	0	0	=HYPERLINK("http://genome.ucsc.edu/cgi-bin/hgTracks?db=hg38&position=chr10%3A50001%2D60000&simpleRepeat=pack")
chr10	60000	10000	2368	0	0	12890	0	0.00	0.00	0	0	0	0	=HYPERLINK("http://genome.ucsc.edu/cgi-bin/hgTracks?db=hg38&position=chr10%3A60001%2D70000&simpleRepeat=pack")
chr10	70000	10000	49	0	0	24887	1	116.00	0.00	0	1	0	0	=HYPERLINK("http://genome.ucsc.edu/cgi-bin/hgTracks?db=hg38&position=chr10%3A70001%2D80000&simpleRepeat=pack")
chr10	80000	10000	0	0	1	4713	0	0.00	0.00	0	0	0	0	=HYPERLINK("http://genome.ucsc.edu/cgi-bin/hgTracks?db=hg38&position=chr10%3A80001%2D90000&simpleRepeat=pack")
chr10	90000	10000	0	0	0	2832	0	0.00	0.00	0	0	0	0	=HYPERLINK("http://genome.ucsc.edu/cgi-bin/hgTracks?db=hg38&position=chr10%3A90001%2D100000&simpleRepeat=pack")
chr10	100000	10000	11	0	0	10571	1	84.00	0.00	1	0	0	0	=HYPERLINK("http://genome.ucsc.edu/cgi-bin/hgTracks?db=hg38&position=chr10%3A100001%2D110000&simpleRepeat=pack")
chr10	110000	10000	1	0	0	9044	0	0.00	0.00	0	0	0	0	=HYPERLINK("http://genome.ucsc.edu/cgi-bin/hgTracks?db=hg38&position=chr10%3A110001%2D120000&simpleRepeat=pack")
chr10	120000	10000	2	0	0	5508	1	369.00	0.00	0	0	1	0	=HYPERLINK("http://genome.ucsc.edu/cgi-bin/hgTracks?db=hg38&position=chr10%3A120001%2D130000&simpleRepeat=pack")
chr10	130000	10000	6	0	0	2901	1	74.00	0.00	1	0	0	0	=HYPERLINK("http://genome.ucsc.edu/cgi-bin/hgTracks?db=hg38&position=chr10%3A130001%2D140000&simpleRepeat=pack")
chr10	140000	10000	18	0	0	1578	0	0.00	0.00	0	0	0	0	=HYPERLINK("http://genome.ucsc.edu/cgi-bin/hgTracks?db=hg38&position=chr10%3A140001%2D150000&simpleRepeat=pack")
chr10	150000	10000	8	0	0	3746	1	128.00	0.00	0	1	0	0	=HYPERLINK("http://genome.ucsc.edu/cgi-bin/hgTracks?db=hg38&position=chr10%3A150001%2D160000&simpleRepeat=pack")
chr10	160000	10000	0	0	0	157	0	0.00	0.00	0	0	0	0	=HYPERLINK("http://genome.ucsc.edu/cgi-bin/hgTracks?db=hg38&position=chr10%3A160001%2D170000&simpleRepeat=pack")
chr10	170000	10000	2	0	0	1530	0	0.00	0.00	0	0	0	0	=HYPERLINK("http://genome.ucsc.edu/cgi-bin/hgTracks?db=hg38&position=chr10%3A170001%2D180000&simpleRepeat=pack")
chr10	180000	10000	1	0	0	10025	0	0.00	0.00	0	0	0	0	=HYPERLINK("http://genome.ucsc.edu/cgi-bin/hgTracks?db=hg38&position=chr10%3A180001%2D190000&simpleRepeat=pack")
chr10	190000	10000	10	0	0	411	1	62.00	0.00	1	0	0	0	=HYPERLINK("http://genome.ucsc.edu/cgi-bin/hgTracks?db=hg38&position=chr10%3A190001%2D200000&simpleRepeat=pack")
chr10	200000	10000	0	0	0	2072	0	0.00	0.00	0	0	0	0	=HYPERLINK("http://genome.ucsc.edu/cgi-bin/hgTracks?db=hg38&position=chr10%3A200001%2D210000&simpleRepeat=pack")
chr10	210000	10000	16	0	0	633	2	346.00	141.00	0	0	2	0	=HYPERLINK("http://genome.ucsc.edu/cgi-bin/hgTracks?db=hg38&position=chr10%3A210001%2D220000&simpleRepeat=pack")
chr10	220000	10000	19	0	0	441	1	148.00	0.00	0	1	0	0	=HYPERLINK("http://genome.ucsc.edu/cgi-bin/hgTracks?db=hg38&position=chr10%3A220001%2D230000&simpleRepeat=pack")
chr10	230000	10000	0	0	0	2317	0	0.00	0.00	0	0	0	0	=HYPERLINK("http://genome.ucsc.edu/cgi-bin/hgTracks?db=hg38&position=chr10%3A230001%2D240000&simpleRepeat=pack")
chr10	240000	10000	2	0	0	1814	0	0.00	0.00	0	0	0	0	=HYPERLINK("http://genome.ucsc.edu/cgi-bin/hgTracks?db=hg38&position=chr10%3A240001%2D250000&simpleRepeat=pack")
chr10	250000	10000	10	0	0	598	2	122.50	21.50	0	2	0	0	=HYPERLINK("http://genome.ucsc.edu/cgi-bin/hgTracks?db=hg38&position=chr10%3A250001%2D260000&simpleRepeat=pack")
chr10	260000	10000	71	40	0	3833	3	89.33	41.68	2	1	0	0	=HYPERLINK("http://genome.ucsc.edu/cgi-bin/hgTracks?db=hg38&position=chr10%3A260001%2D270000&simpleRepeat=pack")
chr10	270000	10000	2	0	0	1153	0	0.00	0.00	0	0	0	0	=HYPERLINK("http://genome.ucsc.edu/cgi-bin/hgTracks?db=hg38&position=chr10%3A270001%2D280000&simpleRepeat=pack")
chr10	280000	10000	1	0	0	2502	0	0.00	0.00	0	0	0	0	=HYPERLINK("http://genome.ucsc.edu/cgi-bin/hgTracks?db=hg38&position=chr10%3A280001%2D290000&simpleRepeat=pack")
chr10	290000	10000	55	0	0	2917	4	230.50	69.51	0	1	3	0	=HYPERLINK("http://genome.ucsc.edu/cgi-bin/hgTracks?db=hg38&position=chr10%3A290001%2D300000&simpleRepeat=pack")
chr10	300000	10000	38	0	0	1668	1	265.00	0.00	0	0	1	0	=HYPERLINK("http://genome.ucsc.edu/cgi-bin/hgTracks?db=hg38&position=chr10%3A300001%2D310000&simpleRepeat=pack")
chr10	310000	10000	16	0	0	178	2	211.00	68.00	0	1	1	0	=HYPERLINK("http://genome.ucsc.edu/cgi-bin/hgTracks?db=hg38&position=chr10%3A310001%2D320000&simpleRepeat=pack")
chr10	320000	10000	139	431	0	591	2	293.00	13.00	0	0	2	0	=HYPERLINK("http://genome.ucsc.edu/cgi-bin/hgTracks?db=hg38&position=chr10%3A320001%2D330000&simpleRepeat=pack")
chr10	330000	10000	115	13	0	1039	8	156.00	81.21	4	1	3	0	=HYPERLINK("http://genome.ucsc.edu/cgi-bin/hgTracks?db=hg38&position=chr10%3A330001%2D340000&simpleRepeat=pack")
chr10	340000	10000	175	538	0	2461	3	170.00	114.38	1	1	1	0	=HYPERLINK("http://genome.ucsc.edu/cgi-bin/hgTracks?db=hg38&position=chr10%3A340001%2D350000&simpleRepeat=pack")
chr10	350000	10000	54	0	0	1353	10	251.20	77.20	0	2	8	0	=HYPERLINK("http://genome.ucsc.edu/cgi-bin/hgTracks?db=hg38&position=chr10%3A350001%2D360000&simpleRepeat=pack")
chr10	360000	10000	54	0	0	493	5	124.20	53.42	2	3	0	0	=HYPERLINK("http://genome.ucsc.edu/cgi-bin/hgTracks?db=hg38&position=chr10%3A360001%2D370000&simpleRepeat=pack")
chr10	370000	10000	87	4	0	165	3	277.67	110.79	0	1	2	0	=HYPERLINK("http://genome.ucsc.edu/cgi-bin/hgTracks?db=hg38&position=chr10%3A370001%2D380000&simpleRepeat=pack")
chr10	380000	10000	68	0	0	294	5	212.00	107.10	1	2	2	0	=HYPERLINK("http://genome.ucsc.edu/cgi-bin/hgTracks?db=hg38&position=chr10%3A380001%2D390000&simpleRepeat=pack")
chr10	390000	10000	100	2	0	1195	11	177.27	124.38	3	5	3	0	=HYPERLINK("http://genome.ucsc.edu/cgi-bin/hgTracks?db=hg38&position=chr10%3A390001%2D400000&simpleRepeat=pack")
chr10	400000	10000	186	306	0	201	2	289.00	69.00	0	0	2	0	=HYPERLINK("http://genome.ucsc.edu/cgi-bin/hgTracks?db=hg38&position=chr10%3A400001%2D410000&simpleRepeat=pack")
chr10	410000	10000	20	75	0	355	2	301.50	111.50	0	1	1	0	=HYPERLINK("http://genome.ucsc.edu/cgi-bin/hgTracks?db=hg38&position=chr10%3A410001%2D420000&simpleRepeat=pack")
chr10	420000	10000	63	19	0	370	3	169.67	79.21	1	1	1	0	=HYPERLINK("http://genome.ucsc.edu/cgi-bin/hgTracks?db=hg38&position=chr10%3A420001%2D430000&simpleRepeat=pack")
chr10	430000	10000	72	1	0	438	3	154.00	85.67	1	1	1	0	=HYPERLINK("http://genome.ucsc.edu/cgi-bin/hgTracks?db=hg38&position=chr10%3A430001%2D440000&simpleRepeat=pack")
chr10	440000	10000	505	424	0	370	11	171.09	83.14	4	4	3	0	=HYPERLINK("http://genome.ucsc.edu/cgi-bin/hgTracks?db=hg38&position=chr10%3A440001%2D450000&simpleRepeat=pack")
chr10	450000	10000	264	244	0	16	21	188.48	97.80	6	5	10	0	=HYPERLINK("http://genome.ucsc.edu/cgi-bin/hgTracks?db=hg38&position=chr10%3A450001%2D460000&simpleRepeat=pack")
chr10	460000	10000	100	0	0	3571	3	183.67	71.80	0	2	1	0	=HYPERLINK("http://genome.ucsc.edu/cgi-bin/hgTracks?db=hg38&position=chr10%3A460001%2D470000&simpleRepeat=pack")
chr10	470000	10000	262	0	0	1178	25	168.24	73.74	6	10	9	0	=HYPERLINK("http://genome.ucsc.edu/cgi-bin/hgTracks?db=hg38&position=chr10%3A470001%2D480000&simpleRepeat=pack")
chr10	480000	10000	106	10	0	973	7	164.86	92.23	3	1	3	0	=HYPERLINK("http://genome.ucsc.edu/cgi-bin/hgTracks?db=hg38&position=chr10%3A480001%2D490000&simpleRepeat=pack")
chr10	490000	10000	154	0	0	470	11	200.55	94.66	3	3	5	0	=HYPERLINK("http://genome.ucsc.edu/cgi-bin/hgTracks?db=hg38&position=chr10%3A490001%2D500000&simpleRepeat=pack")
chr10	500000	10000	119	0	0	124	10	173.00	87.33	2	6	2	0	=HYPERLINK("http://genome.ucsc.edu/cgi-bin/hgTracks?db=hg38&position=chr10%3A500001%2D510000&simpleRepeat=pack")
chr10	510000	10000	169	0	0	935	15	210.87	109.08	3	4	8	0	=HYPERLINK("http://genome.ucsc.edu/cgi-bin/hgTracks?db=hg38&position=chr10%3A510001%2D520000&simpleRepeat=pack")
chr10	520000	10000	112	0	0	60	11	207.82	111.97	3	2	6	0	=HYPERLINK("http://genome.ucsc.edu/cgi-bin/hgTracks?db=hg38&position=chr10%3A520001%2D530000&simpleRepeat=pack")
chr10	530000	10000	66	0	0	1189	6	195.33	93.73	2	1	3	0	=HYPERLINK("http://genome.ucsc.edu/cgi-bin/hgTracks?db=hg38&position=chr10%3A530001%2D540000&simpleRepeat=pack")
chr10	540000	10000	69	0	0	814	7	187.00	68.40	1	3	3	0	=HYPERLINK("http://genome.ucsc.edu/cgi-bin/hgTracks?db=hg38&position=chr10%3A540001%2D550000&simpleRepeat=pack")
chr10	550000	10000	96	2	0	823	11	200.64	106.71	1	5	5	0	=HYPERLINK("http://genome.ucsc.edu/cgi-bin/hgTracks?db=hg38&position=chr10%3A550001%2D560000&simpleRepeat=pack")
chr10	560000	10000	84	0	0	1244	5	142.20	46.74	2	3	0	0	=HYPERLINK("http://genome.ucsc.edu/cgi-bin/hgTracks?db=hg38&position=chr10%3A560001%2D570000&simpleRepeat=pack")
chr10	570000	10000	157	0	0	125	14	223.00	95.02	1	5	8	0	=HYPERLINK("http://genome.ucsc.edu/cgi-bin/hgTracks?db=hg38&position=chr10%3A570001%2D580000&simpleRepeat=pack")
chr10	580000	10000	180	62	0	11	15	239.53	99.48	1	5	9	0	=HYPERLINK("http://genome.ucsc.edu/cgi-bin/hgTracks?db=hg38&position=chr10%3A580001%2D590000&simpleRepeat=pack")
chr10	590000	10000	268	1	0	935	28	225.11	101.39	2	11	15	0	=HYPERLINK("http://genome.ucsc.edu/cgi-bin/hgTracks?db=hg38&position=chr10%3A590001%2D600000&simpleRepeat=pack")
chr10	600000	10000	300	12	0	13	33	234.09	125.03	7	5	21	0	=HYPERLINK("http://genome.ucsc.edu/cgi-bin/hgTracks?db=hg38&position=chr10%3A600001%2D610000&simpleRepeat=pack")
chr10	610000	10000	110	1	0	1140	15	188.60	114.48	4	5	6	0	=HYPERLINK("http://genome.ucsc.edu/cgi-bin/hgTracks?db=hg38&position=chr10%3A610001%2D620000&simpleRepeat=pack")
chr10	620000	10000	133	0	0	0	16	202.81	119.12	5	5	6	0	=HYPERLINK("http://genome.ucsc.edu/cgi-bin/hgTracks?db=hg38&position=chr10%3A620001%2D630000&simpleRepeat=pack")
chr10	630000	10000	223	37	0	105	18	220.39	129.59	2	7	9	0	=HYPERLINK("http://genome.ucsc.edu/cgi-bin/hgTracks?db=hg38&position=chr10%3A630001%2D640000&simpleRepeat=pack")
chr10	640000	10000	303	142	0	1635	10	182.80	93.80	2	4	4	0	=HYPERLINK("http://genome.ucsc.edu/cgi-bin/hgTracks?db=hg38&position=chr10%3A640001%2D650000&simpleRepeat=pack")
chr10	650000	10000	205	47	0	500	17	215.71	80.37	1	7	9	0	=HYPERLINK("http://genome.ucsc.edu/cgi-bin/hgTracks?db=hg38&position=chr10%3A650001%2D660000&simpleRepeat=pack")
chr10	660000	10000	45	4	0	114	4	198.50	96.27	1	1	2	0	=HYPERLINK("http://genome.ucsc.edu/cgi-bin/hgTracks?db=hg38&position=chr10%3A660001%2D670000&simpleRepeat=pack")
chr10	670000	10000	117	32	0	6672	9	135.78	60.62	4	4	1	0	=HYPERLINK("http://genome.ucsc.edu/cgi-bin/hgTracks?db=hg38&position=chr10%3A670001%2D680000&simpleRepeat=pack")
chr10	680000	10000	126	0	0	846	12	223.08	122.15	3	2	6	0	=HYPERLINK("http://genome.ucsc.edu/cgi-bin/hgTracks?db=hg38&position=chr10%3A680001%2D690000&simpleRepeat=pack")
chr10	690000	10000	102	0	0	922	7	149.86	66.20	2	4	1	0	=HYPERLINK("http://genome.ucsc.edu/cgi-bin/hgTracks?db=hg38&position=chr10%3A690001%2D700000&simpleRepeat=pack")
chr10	700000	10000	35	3	9	21245	2	193.00	126.00	1	0	1	0	=HYPERLINK("http://genome.ucsc.edu/cgi-bin/hgTracks?db=hg38&position=chr10%3A700001%2D710000&simpleRepeat=pack")
chr10	710000	10000	23	0	0	692	4	153.00	61.35	1	2	1	0	=HYPERLINK("http://genome.ucsc.edu/cgi-bin/hgTracks?db=hg38&position=chr10%3A710001%2D720000&simpleRepeat=pack")
chr10	720000	10000	133	3	0	1718	12	154.08	83.09	5	3	4	0	=HYPERLINK("http://genome.ucsc.edu/cgi-bin/hgTracks?db=hg38&position=chr10%3A720001%2D730000&simpleRepeat=pack")
chr10	730000	10000	557	909	0	654	5	156.20	48.11	1	3	1	1	=HYPERLINK("http://genome.ucsc.edu/cgi-bin/hgTracks?db=hg38&position=chr10%3A730001%2D740000&simpleRepeat=pack")
chr10	740000	10000	84	2	0	2728	5	204.00	75.46	0	3	2	0	=HYPERLINK("http://genome.ucsc.edu/cgi-bin/hgTracks?db=hg38&position=chr10%3A740001%2D750000&simpleRepeat=pack")
chr10	750000	10000	95	15	0	1178	8	207.62	74.28	1	4	3	0	=HYPERLINK("http://genome.ucsc.edu/cgi-bin/hgTracks?db=hg38&position=chr10%3A750001%2D760000&simpleRepeat=pack")
chr10	760000	10000	126	57	0	814	8	234.38	106.29	1	2	5	0	=HYPERLINK("http://genome.ucsc.edu/cgi-bin/hgTracks?db=hg38&position=chr10%3A760001%2D770000&simpleRepeat=pack")
chr10	770000	10000	226	31	0	893	18	194.50	96.93	2	10	6	0	=HYPERLINK("http://genome.ucsc.edu/cgi-bin/hgTracks?db=hg38&position=chr10%3A770001%2D780000&simpleRepeat=pack")
chr10	780000	10000	207	34	0	328	13	131.77	49.87	4	8	1	0	=HYPERLINK("http://genome.ucsc.edu/cgi-bin/hgTracks?db=hg38&position=chr10%3A780001%2D790000&simpleRepeat=pack")
chr10	790000	10000	61	0	0	438	3	186.67	121.96	1	1	1	0	=HYPERLINK("http://genome.ucsc.edu/cgi-bin/hgTracks?db=hg38&position=chr10%3A790001%2D800000&simpleRepeat=pack")
chr10	800000	10000	25	0	0	347	1	55.00	0.00	1	0	0	0	=HYPERLINK("http://genome.ucsc.edu/cgi-bin/hgTracks?db=hg38&position=chr10%3A800001%2D810000&simpleRepeat=pack")
chr10	810000	10000	24	0	0	361	2	208.00	69.00	0	1	1	0	=HYPERLINK("http://genome.ucsc.edu/cgi-bin/hgTracks?db=hg38&position=chr10%3A810001%2D820000&simpleRepeat=pack")
chr10	820000	10000	18	0	0	541	1	115.00	0.00	0	1	0	0	=HYPERLINK("http://genome.ucsc.edu/cgi-bin/hgTracks?db=hg38&position=chr10%3A820001%2D830000&simpleRepeat=pack")
chr10	830000	10000	0	0	0	945	0	0.00	0.00	0	0	0	0	=HYPERLINK("http://genome.ucsc.edu/cgi-bin/hgTracks?db=hg38&position=chr10%3A830001%2D840000&simpleRepeat=pack")
chr10	840000	10000	0	0	0	712	0	0.00	0.00	0	0	0	0	=HYPERLINK("http://genome.ucsc.edu/cgi-bin/hgTracks?db=hg38&position=chr10%3A840001%2D850000&simpleRepeat=pack")
chr10	850000	10000	24	0	0	1061	2	229.00	56.00	0	1	1	0	=HYPERLINK("http://genome.ucsc.edu/cgi-bin/hgTracks?db=hg38&position=chr10%3A850001%2D860000&simpleRepeat=pack")
chr10	860000	10000	0	0	0	1923	0	0.00	0.00	0	0	0	0	=HYPERLINK("http://genome.ucsc.edu/cgi-bin/hgTracks?db=hg38&position=chr10%3A860001%2D870000&simpleRepeat=pack")
chr10	870000	10000	4	0	0	987	0	0.00	0.00	0	0	0	0	=HYPERLINK("http://genome.ucsc.edu/cgi-bin/hgTracks?db=hg38&position=chr10%3A870001%2D880000&simpleRepeat=pack")
chr10	880000	10000	8	0	0	1335	0	0.00	0.00	0	0	0	0	=HYPERLINK("http://genome.ucsc.edu/cgi-bin/hgTracks?db=hg38&position=chr10%3A880001%2D890000&simpleRepeat=pack")
chr10	890000	10000	6	0	0	1289	1	95.00	0.00	1	0	0	0	=HYPERLINK("http://genome.ucsc.edu/cgi-bin/hgTracks?db=hg38&position=chr10%3A890001%2D900000&simpleRepeat=pack")
chr10	900000	10000	18	0	0	1671	0	0.00	0.00	0	0	0	0	=HYPERLINK("http://genome.ucsc.edu/cgi-bin/hgTracks?db=hg38&position=chr10%3A900001%2D910000&simpleRepeat=pack")
chr10	910000	10000	18	0	0	1344	3	162.00	66.04	1	1	1	0	=HYPERLINK("http://genome.ucsc.edu/cgi-bin/hgTracks?db=hg38&position=chr10%3A910001%2D920000&simpleRepeat=pack")
chr10	920000	10000	24	0	0	2425	2	219.50	37.50	0	1	1	0	=HYPERLINK("http://genome.ucsc.edu/cgi-bin/hgTracks?db=hg38&position=chr10%3A920001%2D930000&simpleRepeat=pack")
chr10	930000	10000	131	10	0	1187	8	187.75	66.69	0	5	3	0	=HYPERLINK("http://genome.ucsc.edu/cgi-bin/hgTracks?db=hg38&position=chr10%3A930001%2D940000&simpleRepeat=pack")
chr10	940000	10000	109	0	0	1775	9	209.00	68.68	0	4	5	0	=HYPERLINK("http://genome.ucsc.edu/cgi-bin/hgTracks?db=hg38&position=chr10%3A940001%2D950000&simpleRepeat=pack")
chr10	950000	10000	120	333	0	1457	9	201.78	127.96	3	2	4	0	=HYPERLINK("http://genome.ucsc.edu/cgi-bin/hgTracks?db=hg38&position=chr10%3A950001%2D960000&simpleRepeat=pack")
chr10	960000	10000	121	0	0	815	8	234.12	124.57	2	2	4	0	=HYPERLINK("http://genome.ucsc.edu/cgi-bin/hgTracks?db=hg38&position=chr10%3A960001%2D970000&simpleRepeat=pack")
chr10	970000	10000	77	36	0	863	3	168.33	123.45	1	1	1	0	=HYPERLINK("http://genome.ucsc.edu/cgi-bin/hgTracks?db=hg38&position=chr10%3A970001%2D980000&simpleRepeat=pack")
chr10	980000	10000	12	0	0	973	1	110.00	0.00	0	1	0	0	=HYPERLINK("http://genome.ucsc.edu/cgi-bin/hgTracks?db=hg38&position=chr10%3A980001%2D990000&simpleRepeat=pack")
chr10	990000	10000	0	0	0	1401	0	0.00	0.00	0	0	0	0	=HYPERLINK("http://genome.ucsc.edu/cgi-bin/hgTracks?db=hg38&position=chr10%3A990001%2D1000000&simpleRepeat=pack")
chr10	1000000	10000	5	0	0	898	1	225.00	0.00	0	0	1	0	=HYPERLINK("http://genome.ucsc.edu/cgi-bin/hgTracks?db=hg38&position=chr10%3A1000001%2D1010000&simpleRepeat=pack")
chr10	1010000	10000	69	0	0	835	3	245.67	85.70	0	1	2	0	=HYPERLINK("http://genome.ucsc.edu/cgi-bin/hgTracks?db=hg38&position=chr10%3A1010001%2D1020000&simpleRepeat=pack")
chr10	1020000	10000	34	0	0	2591	2	246.00	73.00	0	1	1	0	=HYPERLINK("http://genome.ucsc.edu/cgi-bin/hgTracks?db=hg38&position=chr10%3A1020001%2D1030000&simpleRepeat=pack")
chr10	1030000	10000	15	2	0	1107	1	133.00	0.00	0	1	0	0	=HYPERLINK("http://genome.ucsc.edu/cgi-bin/hgTracks?db=hg38&position=chr10%3A1030001%2D1040000&simpleRepeat=pack")
chr10	1040000	10000	75	39	0	346	4	239.25	51.36	0	1	3	0	=HYPERLINK("http://genome.ucsc.edu/cgi-bin/hgTracks?db=hg38&position=chr10%3A1040001%2D1050000&simpleRepeat=pack")
chr10	1050000	10000	0	0	0	697	0	0.00	0.00	0	0	0	0	=HYPERLINK("http://genome.ucsc.edu/cgi-bin/hgTracks?db=hg38&position=chr10%3A1050001%2D1060000&simpleRepeat=pack")
chr10	1060000	10000	17	0	0	630	2	171.00	39.00	0	1	1	0	=HYPERLINK("http://genome.ucsc.edu/cgi-bin/hgTracks?db=hg38&position=chr10%3A1060001%2D1070000&simpleRepeat=pack")
chr10	1070000	10000	1	0	0	791	0	0.00	0.00	0	0	0	0	=HYPERLINK("http://genome.ucsc.edu/cgi-bin/hgTracks?db=hg38&position=chr10%3A1070001%2D1080000&simpleRepeat=pack")
chr10	1080000	10000	18	0	0	266	2	151.00	30.00	0	2	0	0	=HYPERLINK("http://genome.ucsc.edu/cgi-bin/hgTracks?db=hg38&position=chr10%3A1080001%2D1090000&simpleRepeat=pack")
chr10	1090000	10000	44	0	0	393	3	244.00	134.32	1	0	2	0	=HYPERLINK("http://genome.ucsc.edu/cgi-bin/hgTracks?db=hg38&position=chr10%3A1090001%2D1100000&simpleRepeat=pack")
chr10	1100000	10000	41	0	0	437	3	250.33	119.70	1	0	2	0	=HYPERLINK("http://genome.ucsc.edu/cgi-bin/hgTracks?db=hg38&position=chr10%3A1100001%2D1110000&simpleRepeat=pack")
chr10	1110000	10000	9	0	0	225	1	354.00	0.00	0	0	1	0	=HYPERLINK("http://genome.ucsc.edu/cgi-bin/hgTracks?db=hg38&position=chr10%3A1110001%2D1120000&simpleRepeat=pack")
chr10	1120000	10000	14	0	0	200	1	225.00	0.00	0	0	1	0	=HYPERLINK("http://genome.ucsc.edu/cgi-bin/hgTracks?db=hg38&position=chr10%3A1120001%2D1130000&simpleRepeat=pack")
chr10	1130000	10000	0	0	0	175	0	0.00	0.00	0	0	0	0	=HYPERLINK("http://genome.ucsc.edu/cgi-bin/hgTracks?db=hg38&position=chr10%3A1130001%2D1140000&simpleRepeat=pack")
chr10	1140000	10000	66	0	0	566	3	210.67	13.89	0	1	2	0	=HYPERLINK("http://genome.ucsc.edu/cgi-bin/hgTracks?db=hg38&position=chr10%3A1140001%2D1150000&simpleRepeat=pack")
chr10	1150000	10000	45	1	0	333	4	204.25	88.93	1	1	2	0	=HYPERLINK("http://genome.ucsc.edu/cgi-bin/hgTracks?db=hg38&position=chr10%3A1150001%2D1160000&simpleRepeat=pack")
chr10	1160000	10000	105	8	0	419	8	196.62	89.44	1	3	4	0	=HYPERLINK("http://genome.ucsc.edu/cgi-bin/hgTracks?db=hg38&position=chr10%3A1160001%2D1170000&simpleRepeat=pack")
chr10	1170000	10000	54	0	0	768	5	148.20	73.57	1	3	1	0	=HYPERLINK("http://genome.ucsc.edu/cgi-bin/hgTracks?db=hg38&position=chr10%3A1170001%2D1180000&simpleRepeat=pack")
chr10	1180000	10000	105	0	0	0	4	98.50	29.06	2	2	0	0	=HYPERLINK("http://genome.ucsc.edu/cgi-bin/hgTracks?db=hg38&position=chr10%3A1180001%2D1190000&simpleRepeat=pack")
chr10	1190000	10000	13	0	0	113	3	243.33	44.78	0	1	2	0	=HYPERLINK("http://genome.ucsc.edu/cgi-bin/hgTracks?db=hg38&position=chr10%3A1190001%2D1200000&simpleRepeat=pack")
chr10	1200000	10000	16	0	0	394	2	160.50	50.50	0	1	1	0	=HYPERLINK("http://genome.ucsc.edu/cgi-bin/hgTracks?db=hg38&position=chr10%3A1200001%2D1210000&simpleRepeat=pack")
chr10	1210000	10000	178	5	0	795	13	203.08	156.78	3	6	4	0	=HYPERLINK("http://genome.ucsc.edu/cgi-bin/hgTracks?db=hg38&position=chr10%3A1210001%2D1220000&simpleRepeat=pack")
chr10	1220000	10000	77	0	0	2187	5	174.80	79.54	1	2	2	0	=HYPERLINK("http://genome.ucsc.edu/cgi-bin/hgTracks?db=hg38&position=chr10%3A1220001%2D1230000&simpleRepeat=pack")
chr10	1230000	10000	2450	18461	0	203	20	239.10	88.66	1	6	13	0	=HYPERLINK("http://genome.ucsc.edu/cgi-bin/hgTracks?db=hg38&position=chr10%3A1230001%2D1240000&simpleRepeat=pack")
chr10	1240000	10000	436	2	0	794	38	222.00	102.21	4	13	21	0	=HYPERLINK("http://genome.ucsc.edu/cgi-bin/hgTracks?db=hg38&position=chr10%3A1240001%2D1250000&simpleRepeat=pack")
chr10	1250000	10000	275	0	0	206	22	184.59	105.90	4	11	6	0	=HYPERLINK("http://genome.ucsc.edu/cgi-bin/hgTracks?db=hg38&position=chr10%3A1250001%2D1260000&simpleRepeat=pack")
chr10	1260000	10000	38	21	0	417	5	258.60	95.40	0	2	3	0	=HYPERLINK("http://genome.ucsc.edu/cgi-bin/hgTracks?db=hg38&position=chr10%3A1260001%2D1270000&simpleRepeat=pack")
chr10	1270000	10000	103	0	0	276	9	222.22	112.16	1	4	4	0	=HYPERLINK("http://genome.ucsc.edu/cgi-bin/hgTracks?db=hg38&position=chr10%3A1270001%2D1280000&simpleRepeat=pack")
chr10	1280000	10000	39	2	0	0	4	158.75	43.42	1	2	1	0	=HYPERLINK("http://genome.ucsc.edu/cgi-bin/hgTracks?db=hg38&position=chr10%3A1280001%2D1290000&simpleRepeat=pack")
chr10	1290000	10000	32	0	0	27	3	328.00	31.02	0	0	3	0	=HYPERLINK("http://genome.ucsc.edu/cgi-bin/hgTracks?db=hg38&position=chr10%3A1290001%2D1300000&simpleRepeat=pack")
chr10	1300000	10000	1	0	0	815	0	0.00	0.00	0	0	0	0	=HYPERLINK("http://genome.ucsc.edu/cgi-bin/hgTracks?db=hg38&position=chr10%3A1300001%2D1310000&simpleRepeat=pack")
chr10	1310000	10000	20	0	0	21	3	155.33	97.13	2	0	1	0	=HYPERLINK("http://genome.ucsc.edu/cgi-bin/hgTracks?db=hg38&position=chr10%3A1310001%2D1320000&simpleRepeat=pack")
chr10	1320000	10000	146	8	0	76	7	200.71	118.91	2	2	3	0	=HYPERLINK("http://genome.ucsc.edu/cgi-bin/hgTracks?db=hg38&position=chr10%3A1320001%2D1330000&simpleRepeat=pack")
chr10	1330000	10000	109	0	0	24	9	245.67	88.59	0	4	5	0	=HYPERLINK("http://genome.ucsc.edu/cgi-bin/hgTracks?db=hg38&position=chr10%3A1330001%2D1340000&simpleRepeat=pack")
chr10	1340000	10000	156	183	0	80	5	175.40	96.43	1	3	1	0	=HYPERLINK("http://genome.ucsc.edu/cgi-bin/hgTracks?db=hg38&position=chr10%3A1340001%2D1350000&simpleRepeat=pack")
chr10	1350000	10000	22	0	0	393	1	131.00	0.00	0	1	0	0	=HYPERLINK("http://genome.ucsc.edu/cgi-bin/hgTracks?db=hg38&position=chr10%3A1350001%2D1360000&simpleRepeat=pack")
chr10	1360000	10000	43	0	0	79	6	173.33	83.10	1	3	2	0	=HYPERLINK("http://genome.ucsc.edu/cgi-bin/hgTracks?db=hg38&position=chr10%3A1360001%2D1370000&simpleRepeat=pack")
chr10	1370000	10000	66	36	0	7	5	157.80	74.59	2	1	2	0	=HYPERLINK("http://genome.ucsc.edu/cgi-bin/hgTracks?db=hg38&position=chr10%3A1370001%2D1380000&simpleRepeat=pack")
chr10	1380000	10000	21	0	0	72	4	293.75	36.23	0	0	4	0	=HYPERLINK("http://genome.ucsc.edu/cgi-bin/hgTracks?db=hg38&position=chr10%3A1380001%2D1390000&simpleRepeat=pack")
chr10	1390000	10000	115	224	0	58	6	176.17	82.76	2	2	2	0	=HYPERLINK("http://genome.ucsc.edu/cgi-bin/hgTracks?db=hg38&position=chr10%3A1390001%2D1400000&simpleRepeat=pack")
chr10	1400000	10000	23	5	0	79	3	178.33	30.16	0	2	1	0	=HYPERLINK("http://genome.ucsc.edu/cgi-bin/hgTracks?db=hg38&position=chr10%3A1400001%2D1410000&simpleRepeat=pack")
chr10	1410000	10000	95	0	0	179	11	229.91	108.96	1	5	5	0	=HYPERLINK("http://genome.ucsc.edu/cgi-bin/hgTracks?db=hg38&position=chr10%3A1410001%2D1420000&simpleRepeat=pack")
chr10	1420000	10000	74	18	0	318	3	224.00	110.55	1	0	2	0	=HYPERLINK("http://genome.ucsc.edu/cgi-bin/hgTracks?db=hg38&position=chr10%3A1420001%2D1430000&simpleRepeat=pack")
chr10	1430000	10000	98	110	0	185	2	101.00	36.00	1	1	0	0	=HYPERLINK("http://genome.ucsc.edu/cgi-bin/hgTracks?db=hg38&position=chr10%3A1430001%2D1440000&simpleRepeat=pack")
chr10	1440000	10000	130	0	0	470	8	280.00	101.75	0	2	6	0	=HYPERLINK("http://genome.ucsc.edu/cgi-bin/hgTracks?db=hg38&position=chr10%3A1440001%2D1450000&simpleRepeat=pack")
chr10	1450000	10000	191	3	0	211	11	199.55	76.80	2	4	5	0	=HYPERLINK("http://genome.ucsc.edu/cgi-bin/hgTracks?db=hg38&position=chr10%3A1450001%2D1460000&simpleRepeat=pack")
chr10	1460000	10000	102	56	0	65	8	274.75	105.15	0	2	6	0	=HYPERLINK("http://genome.ucsc.edu/cgi-bin/hgTracks?db=hg38&position=chr10%3A1460001%2D1470000&simpleRepeat=pack")
chr10	1470000	10000	32	0	0	357	3	192.33	39.84	0	2	1	0	=HYPERLINK("http://genome.ucsc.edu/cgi-bin/hgTracks?db=hg38&position=chr10%3A1470001%2D1480000&simpleRepeat=pack")
chr10	1480000	10000	7	0	0	102	1	104.00	0.00	0	1	0	0	=HYPERLINK("http://genome.ucsc.edu/cgi-bin/hgTracks?db=hg38&position=chr10%3A1480001%2D1490000&simpleRepeat=pack")
chr10	1490000	10000	42	0	0	343	3	143.00	15.94	0	3	0	0	=HYPERLINK("http://genome.ucsc.edu/cgi-bin/hgTracks?db=hg38&position=chr10%3A1490001%2D1500000&simpleRepeat=pack")
chr10	1500000	10000	28	0	0	372	1	106.00	0.00	0	1	0	0	=HYPERLINK("http://genome.ucsc.edu/cgi-bin/hgTracks?db=hg38&position=chr10%3A1500001%2D1510000&simpleRepeat=pack")
chr10	1510000	10000	67	0	0	281	3	218.33	87.33	0	2	1	0	=HYPERLINK("http://genome.ucsc.edu/cgi-bin/hgTracks?db=hg38&position=chr10%3A1510001%2D1520000&simpleRepeat=pack")
chr10	1520000	10000	7	0	0	59	1	286.00	0.00	0	0	1	0	=HYPERLINK("http://genome.ucsc.edu/cgi-bin/hgTracks?db=hg38&position=chr10%3A1520001%2D1530000&simpleRepeat=pack")
chr10	1530000	10000	135	0	0	906	9	110.56	71.17	6	1	2	0	=HYPERLINK("http://genome.ucsc.edu/cgi-bin/hgTracks?db=hg38&position=chr10%3A1530001%2D1540000&simpleRepeat=pack")
chr10	1540000	10000	318	786	0	0	8	197.00	113.30	3	1	4	0	=HYPERLINK("http://genome.ucsc.edu/cgi-bin/hgTracks?db=hg38&position=chr10%3A1540001%2D1550000&simpleRepeat=pack")
chr10	1550000	10000	101	15	0	654	5	99.00	20.31	4	1	0	0	=HYPERLINK("http://genome.ucsc.edu/cgi-bin/hgTracks?db=hg38&position=chr10%3A1550001%2D1560000&simpleRepeat=pack")
chr10	1560000	10000	107	0	0	517	8	214.88	101.30	3	0	5	0	=HYPERLINK("http://genome.ucsc.edu/cgi-bin/hgTracks?db=hg38&position=chr10%3A1560001%2D1570000&simpleRepeat=pack")
chr10	1570000	10000	169	0	0	1	16	178.62	106.28	5	6	5	0	=HYPERLINK("http://genome.ucsc.edu/cgi-bin/hgTracks?db=hg38&position=chr10%3A1570001%2D1580000&simpleRepeat=pack")
chr10	1580000	10000	53	0	0	198	5	182.60	113.59	1	3	1	0	=HYPERLINK("http://genome.ucsc.edu/cgi-bin/hgTracks?db=hg38&position=chr10%3A1580001%2D1590000&simpleRepeat=pack")
chr10	1590000	10000	224	210	0	136	10	218.20	70.11	0	5	5	0	=HYPERLINK("http://genome.ucsc.edu/cgi-bin/hgTracks?db=hg38&position=chr10%3A1590001%2D1600000&simpleRepeat=pack")
chr10	1600000	10000	135	0	0	234	10	207.30	129.17	3	2	5	0	=HYPERLINK("http://genome.ucsc.edu/cgi-bin/hgTracks?db=hg38&position=chr10%3A1600001%2D1610000&simpleRepeat=pack")
chr10	1610000	10000	131	166	0	160	2	79.50	4.50	2	0	0	0	=HYPERLINK("http://genome.ucsc.edu/cgi-bin/hgTracks?db=hg38&position=chr10%3A1610001%2D1620000&simpleRepeat=pack")
chr10	1620000	10000	2	0	0	150	0	0.00	0.00	0	0	0	0	=HYPERLINK("http://genome.ucsc.edu/cgi-bin/hgTracks?db=hg38&position=chr10%3A1620001%2D1630000&simpleRepeat=pack")
chr10	1630000	10000	34	0	0	247	1	165.00	0.00	0	1	0	0	=HYPERLINK("http://genome.ucsc.edu/cgi-bin/hgTracks?db=hg38&position=chr10%3A1630001%2D1640000&simpleRepeat=pack")
chr10	1640000	10000	52	0	0	511	5	262.20	108.00	1	1	3	0	=HYPERLINK("http://genome.ucsc.edu/cgi-bin/hgTracks?db=hg38&position=chr10%3A1640001%2D1650000&simpleRepeat=pack")
chr10	1650000	10000	89	0	0	17	7	275.14	125.16	1	1	5	0	=HYPERLINK("http://genome.ucsc.edu/cgi-bin/hgTracks?db=hg38&position=chr10%3A1650001%2D1660000&simpleRepeat=pack")
chr10	1660000	10000	93	0	0	143	8	185.12	82.28	2	2	4	0	=HYPERLINK("http://genome.ucsc.edu/cgi-bin/hgTracks?db=hg38&position=chr10%3A1660001%2D1670000&simpleRepeat=pack")
chr10	1670000	10000	67	3	0	31	5	126.00	44.82	1	4	0	0	=HYPERLINK("http://genome.ucsc.edu/cgi-bin/hgTracks?db=hg38&position=chr10%3A1670001%2D1680000&simpleRepeat=pack")
chr10	1680000	10000	24	0	0	105	2	282.50	43.50	0	0	2	0	=HYPERLINK("http://genome.ucsc.edu/cgi-bin/hgTracks?db=hg38&position=chr10%3A1680001%2D1690000&simpleRepeat=pack")
chr10	1690000	10000	37	101	0	129	1	181.00	0.00	0	1	0	0	=HYPERLINK("http://genome.ucsc.edu/cgi-bin/hgTracks?db=hg38&position=chr10%3A1690001%2D1700000&simpleRepeat=pack")
chr10	1700000	10000	18	23	0	0	0	0.00	0.00	0	0	0	0	=HYPERLINK("http://genome.ucsc.edu/cgi-bin/hgTracks?db=hg38&position=chr10%3A1700001%2D1710000&simpleRepeat=pack")
chr10	1710000	10000	19	0	0	216	4	194.75	98.44	0	3	1	0	=HYPERLINK("http://genome.ucsc.edu/cgi-bin/hgTracks?db=hg38&position=chr10%3A1710001%2D1720000&simpleRepeat=pack")
chr10	1720000	10000	0	0	0	5	0	0.00	0.00	0	0	0	0	=HYPERLINK("http://genome.ucsc.edu/cgi-bin/hgTracks?db=hg38&position=chr10%3A1720001%2D1730000&simpleRepeat=pack")
chr10	1730000	10000	0	0	0	0	0	0.00	0.00	0	0	0	0	=HYPERLINK("http://genome.ucsc.edu/cgi-bin/hgTracks?db=hg38&position=chr10%3A1730001%2D1740000&simpleRepeat=pack")
chr10	1740000	10000	0	0	0	111	0	0.00	0.00	0	0	0	0	=HYPERLINK("http://genome.ucsc.edu/cgi-bin/hgTracks?db=hg38&position=chr10%3A1740001%2D1750000&simpleRepeat=pack")
chr10	1750000	10000	0	0	0	188	0	0.00	0.00	0	0	0	0	=HYPERLINK("http://genome.ucsc.edu/cgi-bin/hgTracks?db=hg38&position=chr10%3A1750001%2D1760000&simpleRepeat=pack")
chr10	1760000	10000	4	0	0	783	0	0.00	0.00	0	0	0	0	=HYPERLINK("http://genome.ucsc.edu/cgi-bin/hgTracks?db=hg38&position=chr10%3A1760001%2D1770000&simpleRepeat=pack")
chr10	1770000	10000	0	0	0	508	0	0.00	0.00	0	0	0	0	=HYPERLINK("http://genome.ucsc.edu/cgi-bin/hgTracks?db=hg38&position=chr10%3A1770001%2D1780000&simpleRepeat=pack")
chr10	1780000	10000	0	0	0	432	0	0.00	0.00	0	0	0	0	=HYPERLINK("http://genome.ucsc.edu/cgi-bin/hgTracks?db=hg38&position=chr10%3A1780001%2D1790000&simpleRepeat=pack")
chr10	1790000	10000	2	0	0	24	1	378.00	0.00	0	0	1	0	=HYPERLINK("http://genome.ucsc.edu/cgi-bin/hgTracks?db=hg38&position=chr10%3A1790001%2D1800000&simpleRepeat=pack")
chr10	1800000	10000	0	0	0	249	0	0.00	0.00	0	0	0	0	=HYPERLINK("http://genome.ucsc.edu/cgi-bin/hgTracks?db=hg38&position=chr10%3A1800001%2D1810000&simpleRepeat=pack")
chr10	1810000	10000	0	0	0	10	0	0.00	0.00	0	0	0	0	=HYPERLINK("http://genome.ucsc.edu/cgi-bin/hgTracks?db=hg38&position=chr10%3A1810001%2D1820000&simpleRepeat=pack")
chr10	1820000	10000	0	0	0	11	0	0.00	0.00	0	0	0	0	=HYPERLINK("http://genome.ucsc.edu/cgi-bin/hgTracks?db=hg38&position=chr10%3A1820001%2D1830000&simpleRepeat=pack")
chr10	1830000	10000	0	0	0	261	0	0.00	0.00	0	0	0	0	=HYPERLINK("http://genome.ucsc.edu/cgi-bin/hgTracks?db=hg38&position=chr10%3A1830001%2D1840000&simpleRepeat=pack")
chr10	1840000	10000	28	0	0	186	3	219.33	73.62	0	1	2	0	=HYPERLINK("http://genome.ucsc.edu/cgi-bin/hgTracks?db=hg38&position=chr10%3A1840001%2D1850000&simpleRepeat=pack")
chr10	1850000	10000	30	0	0	195	4	83.00	10.12	4	0	0	0	=HYPERLINK("http://genome.ucsc.edu/cgi-bin/hgTracks?db=hg38&position=chr10%3A1850001%2D1860000&simpleRepeat=pack")
chr10	1860000	10000	0	0	0	12	0	0.00	0.00	0	0	0	0	=HYPERLINK("http://genome.ucsc.edu/cgi-bin/hgTracks?db=hg38&position=chr10%3A1860001%2D1870000&simpleRepeat=pack")
chr10	1870000	10000	37	0	0	116	3	134.67	34.12	1	2	0	0	=HYPERLINK("http://genome.ucsc.edu/cgi-bin/hgTracks?db=hg38&position=chr10%3A1870001%2D1880000&simpleRepeat=pack")
chr10	1880000	10000	0	0	0	177	0	0.00	0.00	0	0	0	0	=HYPERLINK("http://genome.ucsc.edu/cgi-bin/hgTracks?db=hg38&position=chr10%3A1880001%2D1890000&simpleRepeat=pack")
chr10	1890000	10000	12	0	0	420	1	212.00	0.00	0	0	1	0	=HYPERLINK("http://genome.ucsc.edu/cgi-bin/hgTracks?db=hg38&position=chr10%3A1890001%2D1900000&simpleRepeat=pack")
chr10	1900000	10000	0	0	0	14	0	0.00	0.00	0	0	0	0	=HYPERLINK("http://genome.ucsc.edu/cgi-bin/hgTracks?db=hg38&position=chr10%3A1900001%2D1910000&simpleRepeat=pack")
chr10	1910000	10000	11	0	0	195	1	201.00	0.00	0	0	1	0	=HYPERLINK("http://genome.ucsc.edu/cgi-bin/hgTracks?db=hg38&position=chr10%3A1910001%2D1920000&simpleRepeat=pack")
chr10	1920000	10000	28	0	0	114	2	234.00	71.00	0	1	1	0	=HYPERLINK("http://genome.ucsc.edu/cgi-bin/hgTracks?db=hg38&position=chr10%3A1920001%2D1930000&simpleRepeat=pack")
chr10	1930000	10000	25	0	0	408	1	144.00	0.00	0	1	0	0	=HYPERLINK("http://genome.ucsc.edu/cgi-bin/hgTracks?db=hg38&position=chr10%3A1930001%2D1940000&simpleRepeat=pack")
chr10	1940000	10000	0	0	0	330	0	0.00	0.00	0	0	0	0	=HYPERLINK("http://genome.ucsc.edu/cgi-bin/hgTracks?db=hg38&position=chr10%3A1940001%2D1950000&simpleRepeat=pack")
chr10	1950000	10000	1	0	0	200	0	0.00	0.00	0	0	0	0	=HYPERLINK("http://genome.ucsc.edu/cgi-bin/hgTracks?db=hg38&position=chr10%3A1950001%2D1960000&simpleRepeat=pack")
chr10	1960000	10000	0	0	0	0	0	0.00	0.00	0	0	0	0	=HYPERLINK("http://genome.ucsc.edu/cgi-bin/hgTracks?db=hg38&position=chr10%3A1960001%2D1970000&simpleRepeat=pack")
chr10	1970000	10000	0	0	0	72	0	0.00	0.00	0	0	0	0	=HYPERLINK("http://genome.ucsc.edu/cgi-bin/hgTracks?db=hg38&position=chr10%3A1970001%2D1980000&simpleRepeat=pack")
chr10	1980000	10000	7	0	0	176	1	209.00	0.00	0	0	1	0	=HYPERLINK("http://genome.ucsc.edu/cgi-bin/hgTracks?db=hg38&position=chr10%3A1980001%2D1990000&simpleRepeat=pack")
chr10	1990000	10000	4	0	0	143	1	168.00	0.00	0	1	0	0	=HYPERLINK("http://genome.ucsc.edu/cgi-bin/hgTracks?db=hg38&position=chr10%3A1990001%2D2000000&simpleRepeat=pack")
chr10	2000000	10000	40	0	0	172	3	202.00	56.68	0	2	1	0	=HYPERLINK("http://genome.ucsc.edu/cgi-bin/hgTracks?db=hg38&position=chr10%3A2000001%2D2010000&simpleRepeat=pack")
chr10	2010000	10000	9	0	0	521	0	0.00	0.00	0	0	0	0	=HYPERLINK("http://genome.ucsc.edu/cgi-bin/hgTracks?db=hg38&position=chr10%3A2010001%2D2020000&simpleRepeat=pack")
chr10	2020000	10000	12	0	0	542	1	125.00	0.00	0	1	0	0	=HYPERLINK("http://genome.ucsc.edu/cgi-bin/hgTracks?db=hg38&position=chr10%3A2020001%2D2030000&simpleRepeat=pack")
chr10	2030000	10000	75	0	0	100	5	163.40	87.12	2	1	2	0	=HYPERLINK("http://genome.ucsc.edu/cgi-bin/hgTracks?db=hg38&position=chr10%3A2030001%2D2040000&simpleRepeat=pack")
chr10	2040000	10000	26	0	0	359	2	210.50	89.50	0	1	1	0	=HYPERLINK("http://genome.ucsc.edu/cgi-bin/hgTracks?db=hg38&position=chr10%3A2040001%2D2050000&simpleRepeat=pack")
chr10	2050000	10000	2	0	0	6	0	0.00	0.00	0	0	0	0	=HYPERLINK("http://genome.ucsc.edu/cgi-bin/hgTracks?db=hg38&position=chr10%3A2050001%2D2060000&simpleRepeat=pack")
chr10	2060000	10000	9	0	0	408	0	0.00	0.00	0	0	0	0	=HYPERLINK("http://genome.ucsc.edu/cgi-bin/hgTracks?db=hg38&position=chr10%3A2060001%2D2070000&simpleRepeat=pack")
chr10	2070000	10000	14	0	0	280	0	0.00	0.00	0	0	0	0	=HYPERLINK("http://genome.ucsc.edu/cgi-bin/hgTracks?db=hg38&position=chr10%3A2070001%2D2080000&simpleRepeat=pack")
chr10	2080000	10000	0	0	0	450	0	0.00	0.00	0	0	0	0	=HYPERLINK("http://genome.ucsc.edu/cgi-bin/hgTracks?db=hg38&position=chr10%3A2080001%2D2090000&simpleRepeat=pack")
chr10	2090000	10000	2	0	0	254	1	79.00	0.00	1	0	0	0	=HYPERLINK("http://genome.ucsc.edu/cgi-bin/hgTracks?db=hg38&position=chr10%3A2090001%2D2100000&simpleRepeat=pack")
chr10	2100000	10000	0	0	0	147	0	0.00	0.00	0	0	0	0	=HYPERLINK("http://genome.ucsc.edu/cgi-bin/hgTracks?db=hg38&position=chr10%3A2100001%2D2110000&simpleRepeat=pack")
chr10	2110000	10000	0	0	0	176	0	0.00	0.00	0	0	0	0	=HYPERLINK("http://genome.ucsc.edu/cgi-bin/hgTracks?db=hg38&position=chr10%3A2110001%2D2120000&simpleRepeat=pack")
chr10	2120000	10000	4	0	0	10	1	80.00	0.00	1	0	0	0	=HYPERLINK("http://genome.ucsc.edu/cgi-bin/hgTracks?db=hg38&position=chr10%3A2120001%2D2130000&simpleRepeat=pack")
chr10	2130000	10000	0	0	0	23	0	0.00	0.00	0	0	0	0	=HYPERLINK("http://genome.ucsc.edu/cgi-bin/hgTracks?db=hg38&position=chr10%3A2130001%2D2140000&simpleRepeat=pack")
chr10	2140000	10000	0	0	0	145	0	0.00	0.00	0	0	0	0	=HYPERLINK("http://genome.ucsc.edu/cgi-bin/hgTracks?db=hg38&position=chr10%3A2140001%2D2150000&simpleRepeat=pack")
chr10	2150000	10000	1	0	0	12	0	0.00	0.00	0	0	0	0	=HYPERLINK("http://genome.ucsc.edu/cgi-bin/hgTracks?db=hg38&position=chr10%3A2150001%2D2160000&simpleRepeat=pack")
chr10	2160000	10000	0	0	0	176	0	0.00	0.00	0	0	0	0	=HYPERLINK("http://genome.ucsc.edu/cgi-bin/hgTracks?db=hg38&position=chr10%3A2160001%2D2170000&simpleRepeat=pack")
chr10	2170000	10000	0	0	0	451	0	0.00	0.00	0	0	0	0	=HYPERLINK("http://genome.ucsc.edu/cgi-bin/hgTracks?db=hg38&position=chr10%3A2170001%2D2180000&simpleRepeat=pack")
chr10	2180000	10000	14	0	0	6327	1	128.00	0.00	0	1	0	0	=HYPERLINK("http://genome.ucsc.edu/cgi-bin/hgTracks?db=hg38&position=chr10%3A2180001%2D2190000&simpleRepeat=pack")
chr10	2190000	10000	12	0	0	546	1	290.00	0.00	0	0	1	0	=HYPERLINK("http://genome.ucsc.edu/cgi-bin/hgTracks?db=hg38&position=chr10%3A2190001%2D2200000&simpleRepeat=pack")
chr10	2200000	10000	12	0	0	201	2	58.00	5.00	2	0	0	0	=HYPERLINK("http://genome.ucsc.edu/cgi-bin/hgTracks?db=hg38&position=chr10%3A2200001%2D2210000&simpleRepeat=pack")
chr10	2210000	10000	29	0	0	0	1	120.00	0.00	0	1	0	0	=HYPERLINK("http://genome.ucsc.edu/cgi-bin/hgTracks?db=hg38&position=chr10%3A2210001%2D2220000&simpleRepeat=pack")
chr10	2220000	10000	16	0	0	1767	1	201.00	0.00	0	0	1	0	=HYPERLINK("http://genome.ucsc.edu/cgi-bin/hgTracks?db=hg38&position=chr10%3A2220001%2D2230000&simpleRepeat=pack")
chr10	2230000	10000	58	147	0	127	1	81.00	0.00	1	0	0	0	=HYPERLINK("http://genome.ucsc.edu/cgi-bin/hgTracks?db=hg38&position=chr10%3A2230001%2D2240000&simpleRepeat=pack")
chr10	2240000	10000	12	0	0	22	1	241.00	0.00	0	0	1	0	=HYPERLINK("http://genome.ucsc.edu/cgi-bin/hgTracks?db=hg38&position=chr10%3A2240001%2D2250000&simpleRepeat=pack")
chr10	2250000	10000	0	0	0	10	0	0.00	0.00	0	0	0	0	=HYPERLINK("http://genome.ucsc.edu/cgi-bin/hgTracks?db=hg38&position=chr10%3A2250001%2D2260000&simpleRepeat=pack")
chr10	2260000	10000	10	0	0	140	2	221.00	159.00	1	0	1	0	=HYPERLINK("http://genome.ucsc.edu/cgi-bin/hgTracks?db=hg38&position=chr10%3A2260001%2D2270000&simpleRepeat=pack")
chr10	2270000	10000	0	0	0	387	0	0.00	0.00	0	0	0	0	=HYPERLINK("http://genome.ucsc.edu/cgi-bin/hgTracks?db=hg38&position=chr10%3A2270001%2D2280000&simpleRepeat=pack")
chr10	2280000	10000	2	0	0	33	1	364.00	0.00	0	0	1	0	=HYPERLINK("http://genome.ucsc.edu/cgi-bin/hgTracks?db=hg38&position=chr10%3A2280001%2D2290000&simpleRepeat=pack")
chr10	2290000	10000	27	2	0	186	3	191.33	44.50	0	1	2	0	=HYPERLINK("http://genome.ucsc.edu/cgi-bin/hgTracks?db=hg38&position=chr10%3A2290001%2D2300000&simpleRepeat=pack")
chr10	2300000	10000	6	0	0	137	0	0.00	0.00	0	0	0	0	=HYPERLINK("http://genome.ucsc.edu/cgi-bin/hgTracks?db=hg38&position=chr10%3A2300001%2D2310000&simpleRepeat=pack")
chr10	2310000	10000	5	0	0	406	0	0.00	0.00	0	0	0	0	=HYPERLINK("http://genome.ucsc.edu/cgi-bin/hgTracks?db=hg38&position=chr10%3A2310001%2D2320000&simpleRepeat=pack")
chr10	2320000	10000	0	0	0	130	0	0.00	0.00	0	0	0	0	=HYPERLINK("http://genome.ucsc.edu/cgi-bin/hgTracks?db=hg38&position=chr10%3A2320001%2D2330000&simpleRepeat=pack")
chr10	2330000	10000	4	0	0	256	0	0.00	0.00	0	0	0	0	=HYPERLINK("http://genome.ucsc.edu/cgi-bin/hgTracks?db=hg38&position=chr10%3A2330001%2D2340000&simpleRepeat=pack")
chr10	2340000	10000	24	0	0	173	0	0.00	0.00	0	0	0	0	=HYPERLINK("http://genome.ucsc.edu/cgi-bin/hgTracks?db=hg38&position=chr10%3A2340001%2D2350000&simpleRepeat=pack")
chr10	2350000	10000	2	0	0	87	1	307.00	0.00	0	0	1	0	=HYPERLINK("http://genome.ucsc.edu/cgi-bin/hgTracks?db=hg38&position=chr10%3A2350001%2D2360000&simpleRepeat=pack")
chr10	2360000	10000	53	0	0	135	4	212.25	98.82	1	0	3	0	=HYPERLINK("http://genome.ucsc.edu/cgi-bin/hgTracks?db=hg38&position=chr10%3A2360001%2D2370000&simpleRepeat=pack")
chr10	2370000	10000	30	0	0	284	3	197.00	57.78	0	1	2	0	=HYPERLINK("http://genome.ucsc.edu/cgi-bin/hgTracks?db=hg38&position=chr10%3A2370001%2D2380000&simpleRepeat=pack")
chr10	2380000	10000	26	17	0	156	2	225.00	55.00	0	1	1	0	=HYPERLINK("http://genome.ucsc.edu/cgi-bin/hgTracks?db=hg38&position=chr10%3A2380001%2D2390000&simpleRepeat=pack")
chr10	2390000	10000	277	51	0	198	2	166.00	93.00	1	0	1	0	=HYPERLINK("http://genome.ucsc.edu/cgi-bin/hgTracks?db=hg38&position=chr10%3A2390001%2D2400000&simpleRepeat=pack")
chr10	2400000	10000	19	0	0	291	1	310.00	0.00	0	0	1	0	=HYPERLINK("http://genome.ucsc.edu/cgi-bin/hgTracks?db=hg38&position=chr10%3A2400001%2D2410000&simpleRepeat=pack")
chr10	2410000	10000	0	0	0	210	0	0.00	0.00	0	0	0	0	=HYPERLINK("http://genome.ucsc.edu/cgi-bin/hgTracks?db=hg38&position=chr10%3A2410001%2D2420000&simpleRepeat=pack")
chr10	2420000	10000	0	0	0	1	0	0.00	0.00	0	0	0	0	=HYPERLINK("http://genome.ucsc.edu/cgi-bin/hgTracks?db=hg38&position=chr10%3A2420001%2D2430000&simpleRepeat=pack")
chr10	2430000	10000	8	0	0	735	0	0.00	0.00	0	0	0	0	=HYPERLINK("http://genome.ucsc.edu/cgi-bin/hgTracks?db=hg38&position=chr10%3A2430001%2D2440000&simpleRepeat=pack")
chr10	2440000	10000	1	0	0	83	0	0.00	0.00	0	0	0	0	=HYPERLINK("http://genome.ucsc.edu/cgi-bin/hgTracks?db=hg38&position=chr10%3A2440001%2D2450000&simpleRepeat=pack")
chr10	2450000	10000	0	0	0	38	0	0.00	0.00	0	0	0	0	=HYPERLINK("http://genome.ucsc.edu/cgi-bin/hgTracks?db=hg38&position=chr10%3A2450001%2D2460000&simpleRepeat=pack")
chr10	2460000	10000	1	0	0	43	0	0.00	0.00	0	0	0	0	=HYPERLINK("http://genome.ucsc.edu/cgi-bin/hgTracks?db=hg38&position=chr10%3A2460001%2D2470000&simpleRepeat=pack")
chr10	2470000	10000	0	0	0	163	0	0.00	0.00	0	0	0	0	=HYPERLINK("http://genome.ucsc.edu/cgi-bin/hgTracks?db=hg38&position=chr10%3A2470001%2D2480000&simpleRepeat=pack")
chr10	2480000	10000	1	0	0	155	0	0.00	0.00	0	0	0	0	=HYPERLINK("http://genome.ucsc.edu/cgi-bin/hgTracks?db=hg38&position=chr10%3A2480001%2D2490000&simpleRepeat=pack")
chr10	2490000	10000	0	0	0	375	0	0.00	0.00	0	0	0	0	=HYPERLINK("http://genome.ucsc.edu/cgi-bin/hgTracks?db=hg38&position=chr10%3A2490001%2D2500000&simpleRepeat=pack")
chr10	2500000	10000	18	0	12	116	3	140.67	87.01	2	0	1	0	=HYPERLINK("http://genome.ucsc.edu/cgi-bin/hgTracks?db=hg38&position=chr10%3A2500001%2D2510000&simpleRepeat=pack")
chr10	2510000	10000	66	0	0	33	2	139.50	3.50	0	2	0	0	=HYPERLINK("http://genome.ucsc.edu/cgi-bin/hgTracks?db=hg38&position=chr10%3A2510001%2D2520000&simpleRepeat=pack")
chr10	2520000	10000	162	259	0	30	1	254.00	0.00	0	0	1	0	=HYPERLINK("http://genome.ucsc.edu/cgi-bin/hgTracks?db=hg38&position=chr10%3A2520001%2D2530000&simpleRepeat=pack")
chr10	2530000	10000	0	0	0	680	0	0.00	0.00	0	0	0	0	=HYPERLINK("http://genome.ucsc.edu/cgi-bin/hgTracks?db=hg38&position=chr10%3A2530001%2D2540000&simpleRepeat=pack")
chr10	2540000	10000	1	0	0	317	0	0.00	0.00	0	0	0	0	=HYPERLINK("http://genome.ucsc.edu/cgi-bin/hgTracks?db=hg38&position=chr10%3A2540001%2D2550000&simpleRepeat=pack")
chr10	2550000	10000	6	0	0	121	1	219.00	0.00	0	0	1	0	=HYPERLINK("http://genome.ucsc.edu/cgi-bin/hgTracks?db=hg38&position=chr10%3A2550001%2D2560000&simpleRepeat=pack")
chr10	2560000	10000	65	0	0	107	4	227.25	107.73	0	2	2	0	=HYPERLINK("http://genome.ucsc.edu/cgi-bin/hgTracks?db=hg38&position=chr10%3A2560001%2D2570000&simpleRepeat=pack")
chr10	2570000	10000	11	0	0	153	1	388.00	0.00	0	0	1	0	=HYPERLINK("http://genome.ucsc.edu/cgi-bin/hgTracks?db=hg38&position=chr10%3A2570001%2D2580000&simpleRepeat=pack")
chr10	2580000	10000	27	0	0	354	2	165.50	113.50	1	0	1	0	=HYPERLINK("http://genome.ucsc.edu/cgi-bin/hgTracks?db=hg38&position=chr10%3A2580001%2D2590000&simpleRepeat=pack")
chr10	2590000	10000	1	0	0	109	0	0.00	0.00	0	0	0	0	=HYPERLINK("http://genome.ucsc.edu/cgi-bin/hgTracks?db=hg38&position=chr10%3A2590001%2D2600000&simpleRepeat=pack")
chr10	2600000	10000	0	0	0	350	0	0.00	0.00	0	0	0	0	=HYPERLINK("http://genome.ucsc.edu/cgi-bin/hgTracks?db=hg38&position=chr10%3A2600001%2D2610000&simpleRepeat=pack")
chr10	2610000	10000	4	0	0	9	0	0.00	0.00	0	0	0	0	=HYPERLINK("http://genome.ucsc.edu/cgi-bin/hgTracks?db=hg38&position=chr10%3A2610001%2D2620000&simpleRepeat=pack")
chr10	2620000	10000	0	0	0	237	0	0.00	0.00	0	0	0	0	=HYPERLINK("http://genome.ucsc.edu/cgi-bin/hgTracks?db=hg38&position=chr10%3A2620001%2D2630000&simpleRepeat=pack")
chr10	2630000	10000	14	0	0	2	1	109.00	0.00	0	1	0	0	=HYPERLINK("http://genome.ucsc.edu/cgi-bin/hgTracks?db=hg38&position=chr10%3A2630001%2D2640000&simpleRepeat=pack")
chr10	2640000	10000	0	0	0	147	0	0.00	0.00	0	0	0	0	=HYPERLINK("http://genome.ucsc.edu/cgi-bin/hgTracks?db=hg38&position=chr10%3A2640001%2D2650000&simpleRepeat=pack")
chr10	2650000	10000	4	0	0	531	1	165.00	0.00	0	1	0	0	=HYPERLINK("http://genome.ucsc.edu/cgi-bin/hgTracks?db=hg38&position=chr10%3A2650001%2D2660000&simpleRepeat=pack")
chr10	2660000	10000	0	0	0	6	0	0.00	0.00	0	0	0	0	=HYPERLINK("http://genome.ucsc.edu/cgi-bin/hgTracks?db=hg38&position=chr10%3A2660001%2D2670000&simpleRepeat=pack")
chr10	2670000	10000	7	0	0	42	1	234.00	0.00	0	0	1	0	=HYPERLINK("http://genome.ucsc.edu/cgi-bin/hgTracks?db=hg38&position=chr10%3A2670001%2D2680000&simpleRepeat=pack")
chr10	2680000	10000	2	0	0	180	0	0.00	0.00	0	0	0	0	=HYPERLINK("http://genome.ucsc.edu/cgi-bin/hgTracks?db=hg38&position=chr10%3A2680001%2D2690000&simpleRepeat=pack")
chr10	2690000	10000	10	0	0	55	0	0.00	0.00	0	0	0	0	=HYPERLINK("http://genome.ucsc.edu/cgi-bin/hgTracks?db=hg38&position=chr10%3A2690001%2D2700000&simpleRepeat=pack")
chr10	2700000	10000	3	0	0	46	0	0.00	0.00	0	0	0	0	=HYPERLINK("http://genome.ucsc.edu/cgi-bin/hgTracks?db=hg38&position=chr10%3A2700001%2D2710000&simpleRepeat=pack")
chr10	2710000	10000	0	0	0	222	0	0.00	0.00	0	0	0	0	=HYPERLINK("http://genome.ucsc.edu/cgi-bin/hgTracks?db=hg38&position=chr10%3A2710001%2D2720000&simpleRepeat=pack")
chr10	2720000	10000	24	0	0	548	1	122.00	0.00	0	1	0	0	=HYPERLINK("http://genome.ucsc.edu/cgi-bin/hgTracks?db=hg38&position=chr10%3A2720001%2D2730000&simpleRepeat=pack")
chr10	2730000	10000	47	0	0	45	1	192.00	0.00	0	1	0	0	=HYPERLINK("http://genome.ucsc.edu/cgi-bin/hgTracks?db=hg38&position=chr10%3A2730001%2D2740000&simpleRepeat=pack")
chr10	2740000	10000	9	0	0	300	1	311.00	0.00	0	0	1	0	=HYPERLINK("http://genome.ucsc.edu/cgi-bin/hgTracks?db=hg38&position=chr10%3A2740001%2D2750000&simpleRepeat=pack")
chr10	2750000	10000	70	1	0	128	1	96.00	0.00	1	0	0	0	=HYPERLINK("http://genome.ucsc.edu/cgi-bin/hgTracks?db=hg38&position=chr10%3A2750001%2D2760000&simpleRepeat=pack")
chr10	2760000	10000	0	0	0	246	0	0.00	0.00	0	0	0	0	=HYPERLINK("http://genome.ucsc.edu/cgi-bin/hgTracks?db=hg38&position=chr10%3A2760001%2D2770000&simpleRepeat=pack")
chr10	2770000	10000	0	0	0	421	0	0.00	0.00	0	0	0	0	=HYPERLINK("http://genome.ucsc.edu/cgi-bin/hgTracks?db=hg38&position=chr10%3A2770001%2D2780000&simpleRepeat=pack")
chr10	2780000	10000	0	0	0	40	0	0.00	0.00	0	0	0	0	=HYPERLINK("http://genome.ucsc.edu/cgi-bin/hgTracks?db=hg38&position=chr10%3A2780001%2D2790000&simpleRepeat=pack")
chr10	2790000	10000	0	0	0	0	0	0.00	0.00	0	0	0	0	=HYPERLINK("http://genome.ucsc.edu/cgi-bin/hgTracks?db=hg38&position=chr10%3A2790001%2D2800000&simpleRepeat=pack")
chr10	2800000	10000	10	0	0	2936	0	0.00	0.00	0	0	0	0	=HYPERLINK("http://genome.ucsc.edu/cgi-bin/hgTracks?db=hg38&position=chr10%3A2800001%2D2810000&simpleRepeat=pack")
chr10	2810000	10000	0	0	0	391	0	0.00	0.00	0	0	0	0	=HYPERLINK("http://genome.ucsc.edu/cgi-bin/hgTracks?db=hg38&position=chr10%3A2810001%2D2820000&simpleRepeat=pack")
chr10	2820000	10000	0	0	0	168	0	0.00	0.00	0	0	0	0	=HYPERLINK("http://genome.ucsc.edu/cgi-bin/hgTracks?db=hg38&position=chr10%3A2820001%2D2830000&simpleRepeat=pack")
chr10	2830000	10000	0	0	0	143	0	0.00	0.00	0	0	0	0	=HYPERLINK("http://genome.ucsc.edu/cgi-bin/hgTracks?db=hg38&position=chr10%3A2830001%2D2840000&simpleRepeat=pack")
chr10	2840000	10000	0	0	0	183	0	0.00	0.00	0	0	0	0	=HYPERLINK("http://genome.ucsc.edu/cgi-bin/hgTracks?db=hg38&position=chr10%3A2840001%2D2850000&simpleRepeat=pack")
chr10	2850000	10000	8	0	0	2	2	268.50	116.50	0	1	1	0	=HYPERLINK("http://genome.ucsc.edu/cgi-bin/hgTracks?db=hg38&position=chr10%3A2850001%2D2860000&simpleRepeat=pack")
chr10	2860000	10000	20	0	0	189	2	117.00	67.00	1	1	0	0	=HYPERLINK("http://genome.ucsc.edu/cgi-bin/hgTracks?db=hg38&position=chr10%3A2860001%2D2870000&simpleRepeat=pack")
chr10	2870000	10000	73	0	0	116	3	112.33	46.48	2	1	0	0	=HYPERLINK("http://genome.ucsc.edu/cgi-bin/hgTracks?db=hg38&position=chr10%3A2870001%2D2880000&simpleRepeat=pack")
chr10	2880000	10000	24	8	0	359	1	347.00	0.00	0	0	1	0	=HYPERLINK("http://genome.ucsc.edu/cgi-bin/hgTracks?db=hg38&position=chr10%3A2880001%2D2890000&simpleRepeat=pack")
chr10	2890000	10000	0	0	0	255	0	0.00	0.00	0	0	0	0	=HYPERLINK("http://genome.ucsc.edu/cgi-bin/hgTracks?db=hg38&position=chr10%3A2890001%2D2900000&simpleRepeat=pack")
chr10	2900000	10000	17	0	0	73	2	147.00	5.00	0	2	0	0	=HYPERLINK("http://genome.ucsc.edu/cgi-bin/hgTracks?db=hg38&position=chr10%3A2900001%2D2910000&simpleRepeat=pack")
chr10	2910000	10000	29	0	0	22	2	242.50	72.50	0	1	1	0	=HYPERLINK("http://genome.ucsc.edu/cgi-bin/hgTracks?db=hg38&position=chr10%3A2910001%2D2920000&simpleRepeat=pack")
chr10	2920000	10000	0	0	0	172	0	0.00	0.00	0	0	0	0	=HYPERLINK("http://genome.ucsc.edu/cgi-bin/hgTracks?db=hg38&position=chr10%3A2920001%2D2930000&simpleRepeat=pack")
chr10	2930000	10000	0	0	0	175	0	0.00	0.00	0	0	0	0	=HYPERLINK("http://genome.ucsc.edu/cgi-bin/hgTracks?db=hg38&position=chr10%3A2930001%2D2940000&simpleRepeat=pack")
chr10	2940000	10000	2	0	0	149	1	329.00	0.00	0	0	1	0	=HYPERLINK("http://genome.ucsc.edu/cgi-bin/hgTracks?db=hg38&position=chr10%3A2940001%2D2950000&simpleRepeat=pack")
chr10	2950000	10000	2	0	0	98	0	0.00	0.00	0	0	0	0	=HYPERLINK("http://genome.ucsc.edu/cgi-bin/hgTracks?db=hg38&position=chr10%3A2950001%2D2960000&simpleRepeat=pack")
chr10	2960000	10000	5	0	0	81	1	66.00	0.00	1	0	0	0	=HYPERLINK("http://genome.ucsc.edu/cgi-bin/hgTracks?db=hg38&position=chr10%3A2960001%2D2970000&simpleRepeat=pack")
chr10	2970000	10000	4	0	0	186	0	0.00	0.00	0	0	0	0	=HYPERLINK("http://genome.ucsc.edu/cgi-bin/hgTracks?db=hg38&position=chr10%3A2970001%2D2980000&simpleRepeat=pack")
chr10	2980000	10000	0	0	0	195	0	0.00	0.00	0	0	0	0	=HYPERLINK("http://genome.ucsc.edu/cgi-bin/hgTracks?db=hg38&position=chr10%3A2980001%2D2990000&simpleRepeat=pack")
chr10	2990000	10000	26	0	0	316	1	231.00	0.00	0	0	1	0	=HYPERLINK("http://genome.ucsc.edu/cgi-bin/hgTracks?db=hg38&position=chr10%3A2990001%2D3000000&simpleRepeat=pack")
chr10	3000000	10000	24	0	0	257	2	202.00	100.00	0	1	1	0	=HYPERLINK("http://genome.ucsc.edu/cgi-bin/hgTracks?db=hg38&position=chr10%3A3000001%2D3010000&simpleRepeat=pack")
chr10	3010000	10000	19	0	0	513	2	245.50	22.50	0	0	2	0	=HYPERLINK("http://genome.ucsc.edu/cgi-bin/hgTracks?db=hg38&position=chr10%3A3010001%2D3020000&simpleRepeat=pack")
chr10	3020000	10000	14	0	0	97	4	326.25	99.60	0	1	3	0	=HYPERLINK("http://genome.ucsc.edu/cgi-bin/hgTracks?db=hg38&position=chr10%3A3020001%2D3030000&simpleRepeat=pack")
chr10	3030000	10000	29	0	0	1210	2	122.50	72.50	1	1	0	0	=HYPERLINK("http://genome.ucsc.edu/cgi-bin/hgTracks?db=hg38&position=chr10%3A3030001%2D3040000&simpleRepeat=pack")
chr10	3040000	10000	10	0	0	363	0	0.00	0.00	0	0	0	0	=HYPERLINK("http://genome.ucsc.edu/cgi-bin/hgTracks?db=hg38&position=chr10%3A3040001%2D3050000&simpleRepeat=pack")
chr10	3050000	10000	39	0	0	268	4	115.00	64.29	3	0	1	0	=HYPERLINK("http://genome.ucsc.edu/cgi-bin/hgTracks?db=hg38&position=chr10%3A3050001%2D3060000&simpleRepeat=pack")
chr10	3060000	10000	126	0	0	278	7	175.86	68.67	2	1	4	0	=HYPERLINK("http://genome.ucsc.edu/cgi-bin/hgTracks?db=hg38&position=chr10%3A3060001%2D3070000&simpleRepeat=pack")
chr10	3070000	10000	196	0	0	142	14	214.50	93.64	2	5	7	0	=HYPERLINK("http://genome.ucsc.edu/cgi-bin/hgTracks?db=hg38&position=chr10%3A3070001%2D3080000&simpleRepeat=pack")
chr10	3080000	10000	64	28	0	516	4	188.00	103.68	0	3	1	0	=HYPERLINK("http://genome.ucsc.edu/cgi-bin/hgTracks?db=hg38&position=chr10%3A3080001%2D3090000&simpleRepeat=pack")
chr10	3090000	10000	89	0	0	153	7	218.71	58.60	0	3	4	0	=HYPERLINK("http://genome.ucsc.edu/cgi-bin/hgTracks?db=hg38&position=chr10%3A3090001%2D3100000&simpleRepeat=pack")
chr10	3100000	10000	186	6	0	410	13	154.15	100.11	7	1	5	0	=HYPERLINK("http://genome.ucsc.edu/cgi-bin/hgTracks?db=hg38&position=chr10%3A3100001%2D3110000&simpleRepeat=pack")
chr10	3110000	10000	142	0	0	500	9	221.56	126.78	1	3	5	0	=HYPERLINK("http://genome.ucsc.edu/cgi-bin/hgTracks?db=hg38&position=chr10%3A3110001%2D3120000&simpleRepeat=pack")
chr10	3120000	10000	49	0	0	22	2	307.50	22.50	0	0	2	0	=HYPERLINK("http://genome.ucsc.edu/cgi-bin/hgTracks?db=hg38&position=chr10%3A3120001%2D3130000&simpleRepeat=pack")
chr10	3130000	10000	23	0	0	185	3	184.67	100.56	1	1	1	0	=HYPERLINK("http://genome.ucsc.edu/cgi-bin/hgTracks?db=hg38&position=chr10%3A3130001%2D3140000&simpleRepeat=pack")
chr10	3140000	10000	6	0	0	44	0	0.00	0.00	0	0	0	0	=HYPERLINK("http://genome.ucsc.edu/cgi-bin/hgTracks?db=hg38&position=chr10%3A3140001%2D3150000&simpleRepeat=pack")
chr10	3150000	10000	23	0	0	167	0	0.00	0.00	0	0	0	0	=HYPERLINK("http://genome.ucsc.edu/cgi-bin/hgTracks?db=hg38&position=chr10%3A3150001%2D3160000&simpleRepeat=pack")
chr10	3160000	10000	22	0	0	249	3	372.33	66.72	0	0	3	0	=HYPERLINK("http://genome.ucsc.edu/cgi-bin/hgTracks?db=hg38&position=chr10%3A3160001%2D3170000&simpleRepeat=pack")
chr10	3170000	10000	20	0	0	322	2	272.50	145.50	0	1	1	0	=HYPERLINK("http://genome.ucsc.edu/cgi-bin/hgTracks?db=hg38&position=chr10%3A3170001%2D3180000&simpleRepeat=pack")
chr10	3180000	10000	9	0	0	220	1	94.00	0.00	1	0	0	0	=HYPERLINK("http://genome.ucsc.edu/cgi-bin/hgTracks?db=hg38&position=chr10%3A3180001%2D3190000&simpleRepeat=pack")
chr10	3190000	10000	4	0	0	277	1	219.00	0.00	0	0	1	0	=HYPERLINK("http://genome.ucsc.edu/cgi-bin/hgTracks?db=hg38&position=chr10%3A3190001%2D3200000&simpleRepeat=pack")
chr10	3200000	10000	18	0	0	210	1	283.00	0.00	0	0	1	0	=HYPERLINK("http://genome.ucsc.edu/cgi-bin/hgTracks?db=hg38&position=chr10%3A3200001%2D3210000&simpleRepeat=pack")
chr10	3210000	10000	7	0	0	287	2	201.50	135.50	1	0	1	0	=HYPERLINK("http://genome.ucsc.edu/cgi-bin/hgTracks?db=hg38&position=chr10%3A3210001%2D3220000&simpleRepeat=pack")
chr10	3220000	10000	21	0	0	224	2	311.00	73.00	0	0	2	0	=HYPERLINK("http://genome.ucsc.edu/cgi-bin/hgTracks?db=hg38&position=chr10%3A3220001%2D3230000&simpleRepeat=pack")
chr10	3230000	10000	39	0	0	138	3	156.33	37.21	0	3	0	0	=HYPERLINK("http://genome.ucsc.edu/cgi-bin/hgTracks?db=hg38&position=chr10%3A3230001%2D3240000&simpleRepeat=pack")
chr10	3240000	10000	50	0	0	126	2	241.00	89.00	0	1	1	0	=HYPERLINK("http://genome.ucsc.edu/cgi-bin/hgTracks?db=hg38&position=chr10%3A3240001%2D3250000&simpleRepeat=pack")
chr10	3250000	10000	5	18	0	305	0	0.00	0.00	0	0	0	0	=HYPERLINK("http://genome.ucsc.edu/cgi-bin/hgTracks?db=hg38&position=chr10%3A3250001%2D3260000&simpleRepeat=pack")
chr10	3260000	10000	24	0	0	113	2	254.50	77.50	0	1	1	0	=HYPERLINK("http://genome.ucsc.edu/cgi-bin/hgTracks?db=hg38&position=chr10%3A3260001%2D3270000&simpleRepeat=pack")
chr10	3270000	10000	0	0	0	115	0	0.00	0.00	0	0	0	0	=HYPERLINK("http://genome.ucsc.edu/cgi-bin/hgTracks?db=hg38&position=chr10%3A3270001%2D3280000&simpleRepeat=pack")
chr10	3280000	10000	10	0	0	208	2	101.50	6.50	1	1	0	0	=HYPERLINK("http://genome.ucsc.edu/cgi-bin/hgTracks?db=hg38&position=chr10%3A3280001%2D3290000&simpleRepeat=pack")
chr10	3290000	10000	1	0	0	261	0	0.00	0.00	0	0	0	0	=HYPERLINK("http://genome.ucsc.edu/cgi-bin/hgTracks?db=hg38&position=chr10%3A3290001%2D3300000&simpleRepeat=pack")
chr10	3300000	10000	37	0	0	275	0	0.00	0.00	0	0	0	0	=HYPERLINK("http://genome.ucsc.edu/cgi-bin/hgTracks?db=hg38&position=chr10%3A3300001%2D3310000&simpleRepeat=pack")
chr10	3310000	10000	333	450	0	320	4	153.75	73.06	1	1	2	0	=HYPERLINK("http://genome.ucsc.edu/cgi-bin/hgTracks?db=hg38&position=chr10%3A3310001%2D3320000&simpleRepeat=pack")
chr10	3320000	10000	52	0	1	143	6	203.17	66.66	0	4	2	0	=HYPERLINK("http://genome.ucsc.edu/cgi-bin/hgTracks?db=hg38&position=chr10%3A3320001%2D3330000&simpleRepeat=pack")
chr10	3330000	10000	72	0	0	111	3	153.67	54.26	1	1	1	0	=HYPERLINK("http://genome.ucsc.edu/cgi-bin/hgTracks?db=hg38&position=chr10%3A3330001%2D3340000&simpleRepeat=pack")
chr10	3340000	10000	12	0	0	140	1	114.00	0.00	0	1	0	0	=HYPERLINK("http://genome.ucsc.edu/cgi-bin/hgTracks?db=hg38&position=chr10%3A3340001%2D3350000&simpleRepeat=pack")
chr10	3350000	10000	0	0	0	180	0	0.00	0.00	0	0	0	0	=HYPERLINK("http://genome.ucsc.edu/cgi-bin/hgTracks?db=hg38&position=chr10%3A3350001%2D3360000&simpleRepeat=pack")
chr10	3360000	10000	44	0	0	217	3	190.00	43.04	0	1	1	0	=HYPERLINK("http://genome.ucsc.edu/cgi-bin/hgTracks?db=hg38&position=chr10%3A3360001%2D3370000&simpleRepeat=pack")
chr10	3370000	10000	42	9	0	16	5	165.60	86.00	1	3	1	0	=HYPERLINK("http://genome.ucsc.edu/cgi-bin/hgTracks?db=hg38&position=chr10%3A3370001%2D3380000&simpleRepeat=pack")
chr10	3380000	10000	16	0	0	187	2	149.00	74.00	1	0	1	0	=HYPERLINK("http://genome.ucsc.edu/cgi-bin/hgTracks?db=hg38&position=chr10%3A3380001%2D3390000&simpleRepeat=pack")
chr10	3390000	10000	30	0	0	83	3	145.67	80.14	2	0	1	0	=HYPERLINK("http://genome.ucsc.edu/cgi-bin/hgTracks?db=hg38&position=chr10%3A3390001%2D3400000&simpleRepeat=pack")
chr10	3400000	10000	26	0	0	217	4	169.25	59.15	1	2	1	0	=HYPERLINK("http://genome.ucsc.edu/cgi-bin/hgTracks?db=hg38&position=chr10%3A3400001%2D3410000&simpleRepeat=pack")
chr10	3410000	10000	5	0	0	87	0	0.00	0.00	0	0	0	0	=HYPERLINK("http://genome.ucsc.edu/cgi-bin/hgTracks?db=hg38&position=chr10%3A3410001%2D3420000&simpleRepeat=pack")
chr10	3420000	10000	0	0	0	124	0	0.00	0.00	0	0	0	0	=HYPERLINK("http://genome.ucsc.edu/cgi-bin/hgTracks?db=hg38&position=chr10%3A3420001%2D3430000&simpleRepeat=pack")
chr10	3430000	10000	2	0	0	681	1	242.00	0.00	0	0	1	0	=HYPERLINK("http://genome.ucsc.edu/cgi-bin/hgTracks?db=hg38&position=chr10%3A3430001%2D3440000&simpleRepeat=pack")
chr10	3440000	10000	1	0	0	109	0	0.00	0.00	0	0	0	0	=HYPERLINK("http://genome.ucsc.edu/cgi-bin/hgTracks?db=hg38&position=chr10%3A3440001%2D3450000&simpleRepeat=pack")
chr10	3450000	10000	479	221	0	175	5	117.20	82.39	3	1	1	0	=HYPERLINK("http://genome.ucsc.edu/cgi-bin/hgTracks?db=hg38&position=chr10%3A3450001%2D3460000&simpleRepeat=pack")
chr10	3460000	10000	43	0	0	139	1	80.00	0.00	1	0	0	0	=HYPERLINK("http://genome.ucsc.edu/cgi-bin/hgTracks?db=hg38&position=chr10%3A3460001%2D3470000&simpleRepeat=pack")
chr10	3470000	10000	0	0	0	394	0	0.00	0.00	0	0	0	0	=HYPERLINK("http://genome.ucsc.edu/cgi-bin/hgTracks?db=hg38&position=chr10%3A3470001%2D3480000&simpleRepeat=pack")
chr10	3480000	10000	12	0	0	63	1	244.00	0.00	0	0	1	0	=HYPERLINK("http://genome.ucsc.edu/cgi-bin/hgTracks?db=hg38&position=chr10%3A3480001%2D3490000&simpleRepeat=pack")
chr10	3490000	10000	6	0	0	110	0	0.00	0.00	0	0	0	0	=HYPERLINK("http://genome.ucsc.edu/cgi-bin/hgTracks?db=hg38&position=chr10%3A3490001%2D3500000&simpleRepeat=pack")
chr10	3500000	10000	0	0	0	234	0	0.00	0.00	0	0	0	0	=HYPERLINK("http://genome.ucsc.edu/cgi-bin/hgTracks?db=hg38&position=chr10%3A3500001%2D3510000&simpleRepeat=pack")
chr10	3510000	10000	2	0	0	335	0	0.00	0.00	0	0	0	0	=HYPERLINK("http://genome.ucsc.edu/cgi-bin/hgTracks?db=hg38&position=chr10%3A3510001%2D3520000&simpleRepeat=pack")
chr10	3520000	10000	0	0	0	168	0	0.00	0.00	0	0	0	0	=HYPERLINK("http://genome.ucsc.edu/cgi-bin/hgTracks?db=hg38&position=chr10%3A3520001%2D3530000&simpleRepeat=pack")
chr10	3530000	10000	0	0	0	0	0	0.00	0.00	0	0	0	0	=HYPERLINK("http://genome.ucsc.edu/cgi-bin/hgTracks?db=hg38&position=chr10%3A3530001%2D3540000&simpleRepeat=pack")
chr10	3540000	10000	0	0	0	223	0	0.00	0.00	0	0	0	0	=HYPERLINK("http://genome.ucsc.edu/cgi-bin/hgTracks?db=hg38&position=chr10%3A3540001%2D3550000&simpleRepeat=pack")
chr10	3550000	10000	8	8	0	236	0	0.00	0.00	0	0	0	4	=HYPERLINK("http://genome.ucsc.edu/cgi-bin/hgTracks?db=hg38&position=chr10%3A3550001%2D3560000&simpleRepeat=pack")
chr10	3560000	10000	0	1	0	107	0	0.00	0.00	0	0	0	0	=HYPERLINK("http://genome.ucsc.edu/cgi-bin/hgTracks?db=hg38&position=chr10%3A3560001%2D3570000&simpleRepeat=pack")
chr10	3570000	10000	29	0	0	54	1	126.00	0.00	0	1	0	0	=HYPERLINK("http://genome.ucsc.edu/cgi-bin/hgTracks?db=hg38&position=chr10%3A3570001%2D3580000&simpleRepeat=pack")
chr10	3580000	10000	0	0	0	80	0	0.00	0.00	0	0	0	0	=HYPERLINK("http://genome.ucsc.edu/cgi-bin/hgTracks?db=hg38&position=chr10%3A3580001%2D3590000&simpleRepeat=pack")
chr10	3590000	10000	18	0	0	145	1	122.00	0.00	0	1	0	0	=HYPERLINK("http://genome.ucsc.edu/cgi-bin/hgTracks?db=hg38&position=chr10%3A3590001%2D3600000&simpleRepeat=pack")
chr10	3600000	10000	0	0	0	395	0	0.00	0.00	0	0	0	0	=HYPERLINK("http://genome.ucsc.edu/cgi-bin/hgTracks?db=hg38&position=chr10%3A3600001%2D3610000&simpleRepeat=pack")
chr10	3610000	10000	0	0	0	13	0	0.00	0.00	0	0	0	0	=HYPERLINK("http://genome.ucsc.edu/cgi-bin/hgTracks?db=hg38&position=chr10%3A3610001%2D3620000&simpleRepeat=pack")
chr10	3620000	10000	0	0	0	47	0	0.00	0.00	0	0	0	0	=HYPERLINK("http://genome.ucsc.edu/cgi-bin/hgTracks?db=hg38&position=chr10%3A3620001%2D3630000&simpleRepeat=pack")
chr10	3630000	10000	8	0	0	1157	0	0.00	0.00	0	0	0	0	=HYPERLINK("http://genome.ucsc.edu/cgi-bin/hgTracks?db=hg38&position=chr10%3A3630001%2D3640000&simpleRepeat=pack")
chr10	3640000	10000	27	0	0	112	1	276.00	0.00	0	0	1	0	=HYPERLINK("http://genome.ucsc.edu/cgi-bin/hgTracks?db=hg38&position=chr10%3A3640001%2D3650000&simpleRepeat=pack")
chr10	3650000	10000	3	0	0	209	0	0.00	0.00	0	0	0	0	=HYPERLINK("http://genome.ucsc.edu/cgi-bin/hgTracks?db=hg38&position=chr10%3A3650001%2D3660000&simpleRepeat=pack")
chr10	3660000	10000	10	0	0	202	1	250.00	0.00	0	0	1	0	=HYPERLINK("http://genome.ucsc.edu/cgi-bin/hgTracks?db=hg38&position=chr10%3A3660001%2D3670000&simpleRepeat=pack")
chr10	3670000	10000	43	0	0	236	2	237.00	116.00	0	1	1	0	=HYPERLINK("http://genome.ucsc.edu/cgi-bin/hgTracks?db=hg38&position=chr10%3A3670001%2D3680000&simpleRepeat=pack")
chr10	3680000	10000	8	0	0	150	3	230.00	109.83	0	2	1	0	=HYPERLINK("http://genome.ucsc.edu/cgi-bin/hgTracks?db=hg38&position=chr10%3A3680001%2D3690000&simpleRepeat=pack")
chr10	3690000	10000	0	0	0	33	0	0.00	0.00	0	0	0	0	=HYPERLINK("http://genome.ucsc.edu/cgi-bin/hgTracks?db=hg38&position=chr10%3A3690001%2D3700000&simpleRepeat=pack")
chr10	3700000	10000	6	0	0	191	1	51.00	0.00	1	0	0	0	=HYPERLINK("http://genome.ucsc.edu/cgi-bin/hgTracks?db=hg38&position=chr10%3A3700001%2D3710000&simpleRepeat=pack")
chr10	3710000	10000	40	0	0	116	4	182.50	88.23	0	3	1	0	=HYPERLINK("http://genome.ucsc.edu/cgi-bin/hgTracks?db=hg38&position=chr10%3A3710001%2D3720000&simpleRepeat=pack")
chr10	3720000	10000	0	0	0	177	0	0.00	0.00	0	0	0	0	=HYPERLINK("http://genome.ucsc.edu/cgi-bin/hgTracks?db=hg38&position=chr10%3A3720001%2D3730000&simpleRepeat=pack")
chr10	3730000	10000	0	0	0	160	0	0.00	0.00	0	0	0	0	=HYPERLINK("http://genome.ucsc.edu/cgi-bin/hgTracks?db=hg38&position=chr10%3A3730001%2D3740000&simpleRepeat=pack")
chr10	3740000	10000	4	0	0	376	1	175.00	0.00	0	1	0	0	=HYPERLINK("http://genome.ucsc.edu/cgi-bin/hgTracks?db=hg38&position=chr10%3A3740001%2D3750000&simpleRepeat=pack")
chr10	3750000	10000	4	0	0	82	0	0.00	0.00	0	0	0	0	=HYPERLINK("http://genome.ucsc.edu/cgi-bin/hgTracks?db=hg38&position=chr10%3A3750001%2D3760000&simpleRepeat=pack")
chr10	3760000	10000	0	0	0	114	0	0.00	0.00	0	0	0	0	=HYPERLINK("http://genome.ucsc.edu/cgi-bin/hgTracks?db=hg38&position=chr10%3A3760001%2D3770000&simpleRepeat=pack")
chr10	3770000	10000	18	0	0	29	1	232.00	0.00	0	0	1	0	=HYPERLINK("http://genome.ucsc.edu/cgi-bin/hgTracks?db=hg38&position=chr10%3A3770001%2D3780000&simpleRepeat=pack")
chr10	3780000	10000	16	0	0	31	1	246.00	0.00	0	0	1	0	=HYPERLINK("http://genome.ucsc.edu/cgi-bin/hgTracks?db=hg38&position=chr10%3A3780001%2D3790000&simpleRepeat=pack")
chr10	3790000	10000	3	0	0	0	0	0.00	0.00	0	0	0	0	=HYPERLINK("http://genome.ucsc.edu/cgi-bin/hgTracks?db=hg38&position=chr10%3A3790001%2D3800000&simpleRepeat=pack")
chr10	3800000	10000	37	0	0	126	0	0.00	0.00	0	0	0	0	=HYPERLINK("http://genome.ucsc.edu/cgi-bin/hgTracks?db=hg38&position=chr10%3A3800001%2D3810000&simpleRepeat=pack")
chr10	3810000	10000	2	0	0	241	0	0.00	0.00	0	0	0	0	=HYPERLINK("http://genome.ucsc.edu/cgi-bin/hgTracks?db=hg38&position=chr10%3A3810001%2D3820000&simpleRepeat=pack")
chr10	3820000	10000	0	0	0	25	0	0.00	0.00	0	0	0	0	=HYPERLINK("http://genome.ucsc.edu/cgi-bin/hgTracks?db=hg38&position=chr10%3A3820001%2D3830000&simpleRepeat=pack")
chr10	3830000	10000	17	0	0	33	1	204.00	0.00	0	0	1	0	=HYPERLINK("http://genome.ucsc.edu/cgi-bin/hgTracks?db=hg38&position=chr10%3A3830001%2D3840000&simpleRepeat=pack")
chr10	3840000	10000	26	0	0	163	1	87.00	0.00	1	0	0	0	=HYPERLINK("http://genome.ucsc.edu/cgi-bin/hgTracks?db=hg38&position=chr10%3A3840001%2D3850000&simpleRepeat=pack")
chr10	3850000	10000	55	0	0	98	1	99.00	0.00	1	0	0	0	=HYPERLINK("http://genome.ucsc.edu/cgi-bin/hgTracks?db=hg38&position=chr10%3A3850001%2D3860000&simpleRepeat=pack")
chr10	3860000	10000	9	0	0	336	1	344.00	0.00	0	0	1	0	=HYPERLINK("http://genome.ucsc.edu/cgi-bin/hgTracks?db=hg38&position=chr10%3A3860001%2D3870000&simpleRepeat=pack")
chr10	3870000	10000	0	0	0	379	0	0.00	0.00	0	0	0	0	=HYPERLINK("http://genome.ucsc.edu/cgi-bin/hgTracks?db=hg38&position=chr10%3A3870001%2D3880000&simpleRepeat=pack")
chr10	3880000	10000	0	0	0	188	0	0.00	0.00	0	0	0	0	=HYPERLINK("http://genome.ucsc.edu/cgi-bin/hgTracks?db=hg38&position=chr10%3A3880001%2D3890000&simpleRepeat=pack")
chr10	3890000	10000	9	0	0	155	1	118.00	0.00	0	1	0	0	=HYPERLINK("http://genome.ucsc.edu/cgi-bin/hgTracks?db=hg38&position=chr10%3A3890001%2D3900000&simpleRepeat=pack")
chr10	3900000	10000	0	0	0	159	0	0.00	0.00	0	0	0	0	=HYPERLINK("http://genome.ucsc.edu/cgi-bin/hgTracks?db=hg38&position=chr10%3A3900001%2D3910000&simpleRepeat=pack")
chr10	3910000	10000	26	0	0	570	2	189.50	10.50	0	1	0	0	=HYPERLINK("http://genome.ucsc.edu/cgi-bin/hgTracks?db=hg38&position=chr10%3A3910001%2D3920000&simpleRepeat=pack")
chr10	3920000	10000	24	0	0	370	2	161.00	93.00	1	0	1	0	=HYPERLINK("http://genome.ucsc.edu/cgi-bin/hgTracks?db=hg38&position=chr10%3A3920001%2D3930000&simpleRepeat=pack")
chr10	3930000	10000	10	0	0	207	1	59.00	0.00	1	0	0	0	=HYPERLINK("http://genome.ucsc.edu/cgi-bin/hgTracks?db=hg38&position=chr10%3A3930001%2D3940000&simpleRepeat=pack")
chr10	3940000	10000	360	0	0	9042	5	146.40	49.50	1	3	1	0	=HYPERLINK("http://genome.ucsc.edu/cgi-bin/hgTracks?db=hg38&position=chr10%3A3940001%2D3950000&simpleRepeat=pack")
chr10	3950000	10000	2	0	0	241	0	0.00	0.00	0	0	0	0	=HYPERLINK("http://genome.ucsc.edu/cgi-bin/hgTracks?db=hg38&position=chr10%3A3950001%2D3960000&simpleRepeat=pack")
chr10	3960000	10000	31	0	0	111	4	185.50	65.60	0	2	2	0	=HYPERLINK("http://genome.ucsc.edu/cgi-bin/hgTracks?db=hg38&position=chr10%3A3960001%2D3970000&simpleRepeat=pack")
chr10	3970000	10000	18	0	0	79	2	61.50	4.50	2	0	0	0	=HYPERLINK("http://genome.ucsc.edu/cgi-bin/hgTracks?db=hg38&position=chr10%3A3970001%2D3980000&simpleRepeat=pack")
chr10	3980000	10000	9	0	0	123	1	225.00	0.00	0	0	1	0	=HYPERLINK("http://genome.ucsc.edu/cgi-bin/hgTracks?db=hg38&position=chr10%3A3980001%2D3990000&simpleRepeat=pack")
chr10	3990000	10000	8	0	0	131	1	450.00	0.00	0	0	1	0	=HYPERLINK("http://genome.ucsc.edu/cgi-bin/hgTracks?db=hg38&position=chr10%3A3990001%2D4000000&simpleRepeat=pack")
chr10	4000000	10000	11	0	0	78	1	172.00	0.00	0	1	0	0	=HYPERLINK("http://genome.ucsc.edu/cgi-bin/hgTracks?db=hg38&position=chr10%3A4000001%2D4010000&simpleRepeat=pack")
chr10	4010000	10000	0	0	0	125	0	0.00	0.00	0	0	0	0	=HYPERLINK("http://genome.ucsc.edu/cgi-bin/hgTracks?db=hg38&position=chr10%3A4010001%2D4020000&simpleRepeat=pack")
chr10	4020000	10000	20	0	0	199	4	194.00	93.71	1	1	2	0	=HYPERLINK("http://genome.ucsc.edu/cgi-bin/hgTracks?db=hg38&position=chr10%3A4020001%2D4030000&simpleRepeat=pack")
chr10	4030000	10000	17	0	0	322	2	308.00	43.00	0	0	2	0	=HYPERLINK("http://genome.ucsc.edu/cgi-bin/hgTracks?db=hg38&position=chr10%3A4030001%2D4040000&simpleRepeat=pack")
chr10	4040000	10000	0	0	0	124	0	0.00	0.00	0	0	0	0	=HYPERLINK("http://genome.ucsc.edu/cgi-bin/hgTracks?db=hg38&position=chr10%3A4040001%2D4050000&simpleRepeat=pack")
chr10	4050000	10000	20	0	0	93	1	63.00	0.00	1	0	0	0	=HYPERLINK("http://genome.ucsc.edu/cgi-bin/hgTracks?db=hg38&position=chr10%3A4050001%2D4060000&simpleRepeat=pack")
chr10	4060000	10000	144	0	0	192	1	232.00	0.00	0	0	1	0	=HYPERLINK("http://genome.ucsc.edu/cgi-bin/hgTracks?db=hg38&position=chr10%3A4060001%2D4070000&simpleRepeat=pack")
chr10	4070000	10000	25	0	0	614	1	56.00	0.00	1	0	0	0	=HYPERLINK("http://genome.ucsc.edu/cgi-bin/hgTracks?db=hg38&position=chr10%3A4070001%2D4080000&simpleRepeat=pack")
chr10	4080000	10000	34	0	0	113	3	149.33	62.02	0	2	1	0	=HYPERLINK("http://genome.ucsc.edu/cgi-bin/hgTracks?db=hg38&position=chr10%3A4080001%2D4090000&simpleRepeat=pack")
chr10	4090000	10000	10	0	0	259	1	264.00	0.00	0	0	1	0	=HYPERLINK("http://genome.ucsc.edu/cgi-bin/hgTracks?db=hg38&position=chr10%3A4090001%2D4100000&simpleRepeat=pack")
chr10	4100000	10000	20	0	0	195	2	173.50	118.50	1	0	1	0	=HYPERLINK("http://genome.ucsc.edu/cgi-bin/hgTracks?db=hg38&position=chr10%3A4100001%2D4110000&simpleRepeat=pack")
chr10	4110000	10000	0	0	0	160	0	0.00	0.00	0	0	0	0	=HYPERLINK("http://genome.ucsc.edu/cgi-bin/hgTracks?db=hg38&position=chr10%3A4110001%2D4120000&simpleRepeat=pack")
chr10	4120000	10000	0	0	0	199	0	0.00	0.00	0	0	0	0	=HYPERLINK("http://genome.ucsc.edu/cgi-bin/hgTracks?db=hg38&position=chr10%3A4120001%2D4130000&simpleRepeat=pack")
chr10	4130000	10000	24	0	0	18	2	231.50	89.50	0	1	1	0	=HYPERLINK("http://genome.ucsc.edu/cgi-bin/hgTracks?db=hg38&position=chr10%3A4130001%2D4140000&simpleRepeat=pack")
chr10	4140000	10000	1	0	0	113	0	0.00	0.00	0	0	0	0	=HYPERLINK("http://genome.ucsc.edu/cgi-bin/hgTracks?db=hg38&position=chr10%3A4140001%2D4150000&simpleRepeat=pack")
chr10	4150000	10000	4	0	0	346	1	384.00	0.00	0	0	1	0	=HYPERLINK("http://genome.ucsc.edu/cgi-bin/hgTracks?db=hg38&position=chr10%3A4150001%2D4160000&simpleRepeat=pack")
chr10	4160000	10000	2	0	0	234	0	0.00	0.00	0	0	0	0	=HYPERLINK("http://genome.ucsc.edu/cgi-bin/hgTracks?db=hg38&position=chr10%3A4160001%2D4170000&simpleRepeat=pack")
chr10	4170000	10000	14	0	0	107	1	136.00	0.00	0	1	0	0	=HYPERLINK("http://genome.ucsc.edu/cgi-bin/hgTracks?db=hg38&position=chr10%3A4170001%2D4180000&simpleRepeat=pack")
chr10	4180000	10000	8	0	0	21	1	202.00	0.00	0	0	1	0	=HYPERLINK("http://genome.ucsc.edu/cgi-bin/hgTracks?db=hg38&position=chr10%3A4180001%2D4190000&simpleRepeat=pack")
chr10	4190000	10000	5	0	0	90	1	394.00	0.00	0	0	1	0	=HYPERLINK("http://genome.ucsc.edu/cgi-bin/hgTracks?db=hg38&position=chr10%3A4190001%2D4200000&simpleRepeat=pack")
chr10	4200000	10000	0	0	0	550	0	0.00	0.00	0	0	0	0	=HYPERLINK("http://genome.ucsc.edu/cgi-bin/hgTracks?db=hg38&position=chr10%3A4200001%2D4210000&simpleRepeat=pack")
chr10	4210000	10000	12	0	0	78	1	388.00	0.00	0	0	1	0	=HYPERLINK("http://genome.ucsc.edu/cgi-bin/hgTracks?db=hg38&position=chr10%3A4210001%2D4220000&simpleRepeat=pack")
chr10	4220000	10000	0	0	0	151	0	0.00	0.00	0	0	0	0	=HYPERLINK("http://genome.ucsc.edu/cgi-bin/hgTracks?db=hg38&position=chr10%3A4220001%2D4230000&simpleRepeat=pack")
chr10	4230000	10000	0	0	0	95	0	0.00	0.00	0	0	0	0	=HYPERLINK("http://genome.ucsc.edu/cgi-bin/hgTracks?db=hg38&position=chr10%3A4230001%2D4240000&simpleRepeat=pack")
chr10	4240000	10000	0	0	0	7	0	0.00	0.00	0	0	0	0	=HYPERLINK("http://genome.ucsc.edu/cgi-bin/hgTracks?db=hg38&position=chr10%3A4240001%2D4250000&simpleRepeat=pack")
chr10	4250000	10000	0	0	0	38	0	0.00	0.00	0	0	0	0	=HYPERLINK("http://genome.ucsc.edu/cgi-bin/hgTracks?db=hg38&position=chr10%3A4250001%2D4260000&simpleRepeat=pack")
chr10	4260000	10000	0	0	0	768	0	0.00	0.00	0	0	0	0	=HYPERLINK("http://genome.ucsc.edu/cgi-bin/hgTracks?db=hg38&position=chr10%3A4260001%2D4270000&simpleRepeat=pack")
chr10	4270000	10000	0	0	0	31	0	0.00	0.00	0	0	0	0	=HYPERLINK("http://genome.ucsc.edu/cgi-bin/hgTracks?db=hg38&position=chr10%3A4270001%2D4280000&simpleRepeat=pack")
chr10	4280000	10000	0	0	0	26	0	0.00	0.00	0	0	0	0	=HYPERLINK("http://genome.ucsc.edu/cgi-bin/hgTracks?db=hg38&position=chr10%3A4280001%2D4290000&simpleRepeat=pack")
chr10	4290000	10000	4	0	0	160	1	269.00	0.00	0	0	1	0	=HYPERLINK("http://genome.ucsc.edu/cgi-bin/hgTracks?db=hg38&position=chr10%3A4290001%2D4300000&simpleRepeat=pack")
chr10	4300000	10000	0	0	0	21	0	0.00	0.00	0	0	0	0	=HYPERLINK("http://genome.ucsc.edu/cgi-bin/hgTracks?db=hg38&position=chr10%3A4300001%2D4310000&simpleRepeat=pack")
chr10	4310000	10000	0	0	0	79	0	0.00	0.00	0	0	0	0	=HYPERLINK("http://genome.ucsc.edu/cgi-bin/hgTracks?db=hg38&position=chr10%3A4310001%2D4320000&simpleRepeat=pack")
chr10	4320000	10000	0	0	0	127	0	0.00	0.00	0	0	0	0	=HYPERLINK("http://genome.ucsc.edu/cgi-bin/hgTracks?db=hg38&position=chr10%3A4320001%2D4330000&simpleRepeat=pack")
chr10	4330000	10000	0	0	0	0	0	0.00	0.00	0	0	0	0	=HYPERLINK("http://genome.ucsc.edu/cgi-bin/hgTracks?db=hg38&position=chr10%3A4330001%2D4340000&simpleRepeat=pack")
chr10	4340000	10000	30	0	0	19	2	176.50	20.50	0	2	0	0	=HYPERLINK("http://genome.ucsc.edu/cgi-bin/hgTracks?db=hg38&position=chr10%3A4340001%2D4350000&simpleRepeat=pack")
chr10	4350000	10000	4	0	0	3	1	123.00	0.00	0	1	0	0	=HYPERLINK("http://genome.ucsc.edu/cgi-bin/hgTracks?db=hg38&position=chr10%3A4350001%2D4360000&simpleRepeat=pack")
chr10	4360000	10000	0	0	0	38	0	0.00	0.00	0	0	0	0	=HYPERLINK("http://genome.ucsc.edu/cgi-bin/hgTracks?db=hg38&position=chr10%3A4360001%2D4370000&simpleRepeat=pack")
chr10	4370000	10000	44	0	0	200	2	103.00	10.00	1	1	0	0	=HYPERLINK("http://genome.ucsc.edu/cgi-bin/hgTracks?db=hg38&position=chr10%3A4370001%2D4380000&simpleRepeat=pack")
chr10	4380000	10000	0	0	0	39	0	0.00	0.00	0	0	0	0	=HYPERLINK("http://genome.ucsc.edu/cgi-bin/hgTracks?db=hg38&position=chr10%3A4380001%2D4390000&simpleRepeat=pack")
chr10	4390000	10000	8	0	0	1061	0	0.00	0.00	0	0	0	0	=HYPERLINK("http://genome.ucsc.edu/cgi-bin/hgTracks?db=hg38&position=chr10%3A4390001%2D4400000&simpleRepeat=pack")
chr10	4400000	10000	0	0	0	47	0	0.00	0.00	0	0	0	0	=HYPERLINK("http://genome.ucsc.edu/cgi-bin/hgTracks?db=hg38&position=chr10%3A4400001%2D4410000&simpleRepeat=pack")
chr10	4410000	10000	0	0	0	44	0	0.00	0.00	0	0	0	0	=HYPERLINK("http://genome.ucsc.edu/cgi-bin/hgTracks?db=hg38&position=chr10%3A4410001%2D4420000&simpleRepeat=pack")
chr10	4420000	10000	0	0	0	64	0	0.00	0.00	0	0	0	0	=HYPERLINK("http://genome.ucsc.edu/cgi-bin/hgTracks?db=hg38&position=chr10%3A4420001%2D4430000&simpleRepeat=pack")
chr10	4430000	10000	0	0	0	1	0	0.00	0.00	0	0	0	0	=HYPERLINK("http://genome.ucsc.edu/cgi-bin/hgTracks?db=hg38&position=chr10%3A4430001%2D4440000&simpleRepeat=pack")
chr10	4440000	10000	0	0	0	77	0	0.00	0.00	0	0	0	0	=HYPERLINK("http://genome.ucsc.edu/cgi-bin/hgTracks?db=hg38&position=chr10%3A4440001%2D4450000&simpleRepeat=pack")
chr10	4450000	10000	1	0	0	58	0	0.00	0.00	0	0	0	0	=HYPERLINK("http://genome.ucsc.edu/cgi-bin/hgTracks?db=hg38&position=chr10%3A4450001%2D4460000&simpleRepeat=pack")
chr10	4460000	10000	12	0	0	0	1	331.00	0.00	0	0	1	0	=HYPERLINK("http://genome.ucsc.edu/cgi-bin/hgTracks?db=hg38&position=chr10%3A4460001%2D4470000&simpleRepeat=pack")
chr10	4470000	10000	0	0	0	109	0	0.00	0.00	0	0	0	0	=HYPERLINK("http://genome.ucsc.edu/cgi-bin/hgTracks?db=hg38&position=chr10%3A4470001%2D4480000&simpleRepeat=pack")
chr10	4480000	10000	0	0	0	32	0	0.00	0.00	0	0	0	0	=HYPERLINK("http://genome.ucsc.edu/cgi-bin/hgTracks?db=hg38&position=chr10%3A4480001%2D4490000&simpleRepeat=pack")
chr10	4490000	10000	0	0	0	39	0	0.00	0.00	0	0	0	0	=HYPERLINK("http://genome.ucsc.edu/cgi-bin/hgTracks?db=hg38&position=chr10%3A4490001%2D4500000&simpleRepeat=pack")
chr10	4500000	10000	6	0	0	40	1	188.00	0.00	0	1	0	0	=HYPERLINK("http://genome.ucsc.edu/cgi-bin/hgTracks?db=hg38&position=chr10%3A4500001%2D4510000&simpleRepeat=pack")
chr10	4510000	10000	0	0	0	86	0	0.00	0.00	0	0	0	0	=HYPERLINK("http://genome.ucsc.edu/cgi-bin/hgTracks?db=hg38&position=chr10%3A4510001%2D4520000&simpleRepeat=pack")
chr10	4520000	10000	1	0	0	27	0	0.00	0.00	0	0	0	0	=HYPERLINK("http://genome.ucsc.edu/cgi-bin/hgTracks?db=hg38&position=chr10%3A4520001%2D4530000&simpleRepeat=pack")
chr10	4530000	10000	35	0	0	21	2	106.50	2.50	0	2	0	0	=HYPERLINK("http://genome.ucsc.edu/cgi-bin/hgTracks?db=hg38&position=chr10%3A4530001%2D4540000&simpleRepeat=pack")
chr10	4540000	10000	0	0	0	65	0	0.00	0.00	0	0	0	0	=HYPERLINK("http://genome.ucsc.edu/cgi-bin/hgTracks?db=hg38&position=chr10%3A4540001%2D4550000&simpleRepeat=pack")
chr10	4550000	10000	0	0	0	5	0	0.00	0.00	0	0	0	0	=HYPERLINK("http://genome.ucsc.edu/cgi-bin/hgTracks?db=hg38&position=chr10%3A4550001%2D4560000&simpleRepeat=pack")
chr10	4560000	10000	26	0	0	11	1	72.00	0.00	1	0	0	0	=HYPERLINK("http://genome.ucsc.edu/cgi-bin/hgTracks?db=hg38&position=chr10%3A4560001%2D4570000&simpleRepeat=pack")
chr10	4570000	10000	9	0	0	16	0	0.00	0.00	0	0	0	0	=HYPERLINK("http://genome.ucsc.edu/cgi-bin/hgTracks?db=hg38&position=chr10%3A4570001%2D4580000&simpleRepeat=pack")
chr10	4580000	10000	0	0	0	37	0	0.00	0.00	0	0	0	0	=HYPERLINK("http://genome.ucsc.edu/cgi-bin/hgTracks?db=hg38&position=chr10%3A4580001%2D4590000&simpleRepeat=pack")
chr10	4590000	10000	0	0	0	344	0	0.00	0.00	0	0	0	0	=HYPERLINK("http://genome.ucsc.edu/cgi-bin/hgTracks?db=hg38&position=chr10%3A4590001%2D4600000&simpleRepeat=pack")
chr10	4600000	10000	0	0	0	38	0	0.00	0.00	0	0	0	0	=HYPERLINK("http://genome.ucsc.edu/cgi-bin/hgTracks?db=hg38&position=chr10%3A4600001%2D4610000&simpleRepeat=pack")
chr10	4610000	10000	0	0	0	67	0	0.00	0.00	0	0	0	0	=HYPERLINK("http://genome.ucsc.edu/cgi-bin/hgTracks?db=hg38&position=chr10%3A4610001%2D4620000&simpleRepeat=pack")
chr10	4620000	10000	0	0	0	81	0	0.00	0.00	0	0	0	0	=HYPERLINK("http://genome.ucsc.edu/cgi-bin/hgTracks?db=hg38&position=chr10%3A4620001%2D4630000&simpleRepeat=pack")
chr10	4630000	10000	0	0	0	2	0	0.00	0.00	0	0	0	0	=HYPERLINK("http://genome.ucsc.edu/cgi-bin/hgTracks?db=hg38&position=chr10%3A4630001%2D4640000&simpleRepeat=pack")
chr10	4640000	10000	0	0	0	23	0	0.00	0.00	0	0	0	0	=HYPERLINK("http://genome.ucsc.edu/cgi-bin/hgTracks?db=hg38&position=chr10%3A4640001%2D4650000&simpleRepeat=pack")
chr10	4650000	10000	0	0	0	18	0	0.00	0.00	0	0	0	0	=HYPERLINK("http://genome.ucsc.edu/cgi-bin/hgTracks?db=hg38&position=chr10%3A4650001%2D4660000&simpleRepeat=pack")
chr10	4660000	10000	0	0	0	93	0	0.00	0.00	0	0	0	0	=HYPERLINK("http://genome.ucsc.edu/cgi-bin/hgTracks?db=hg38&position=chr10%3A4660001%2D4670000&simpleRepeat=pack")
chr10	4670000	10000	5	0	0	93	1	255.00	0.00	0	0	1	0	=HYPERLINK("http://genome.ucsc.edu/cgi-bin/hgTracks?db=hg38&position=chr10%3A4670001%2D4680000&simpleRepeat=pack")
chr10	4680000	10000	0	0	0	31	0	0.00	0.00	0	0	0	0	=HYPERLINK("http://genome.ucsc.edu/cgi-bin/hgTracks?db=hg38&position=chr10%3A4680001%2D4690000&simpleRepeat=pack")
chr10	4690000	10000	0	0	0	139	0	0.00	0.00	0	0	0	0	=HYPERLINK("http://genome.ucsc.edu/cgi-bin/hgTracks?db=hg38&position=chr10%3A4690001%2D4700000&simpleRepeat=pack")
chr10	4700000	10000	0	0	0	231	0	0.00	0.00	0	0	0	0	=HYPERLINK("http://genome.ucsc.edu/cgi-bin/hgTracks?db=hg38&position=chr10%3A4700001%2D4710000&simpleRepeat=pack")
chr10	4710000	10000	0	0	0	0	0	0.00	0.00	0	0	0	0	=HYPERLINK("http://genome.ucsc.edu/cgi-bin/hgTracks?db=hg38&position=chr10%3A4710001%2D4720000&simpleRepeat=pack")
chr10	4720000	10000	0	0	0	0	0	0.00	0.00	0	0	0	0	=HYPERLINK("http://genome.ucsc.edu/cgi-bin/hgTracks?db=hg38&position=chr10%3A4720001%2D4730000&simpleRepeat=pack")
chr10	4730000	10000	8	0	0	120	1	267.00	0.00	0	0	1	0	=HYPERLINK("http://genome.ucsc.edu/cgi-bin/hgTracks?db=hg38&position=chr10%3A4730001%2D4740000&simpleRepeat=pack")
chr10	4740000	10000	0	0	0	24	0	0.00	0.00	0	0	0	0	=HYPERLINK("http://genome.ucsc.edu/cgi-bin/hgTracks?db=hg38&position=chr10%3A4740001%2D4750000&simpleRepeat=pack")
chr10	4750000	10000	3	0	0	203	0	0.00	0.00	0	0	0	0	=HYPERLINK("http://genome.ucsc.edu/cgi-bin/hgTracks?db=hg38&position=chr10%3A4750001%2D4760000&simpleRepeat=pack")
chr10	4760000	10000	7	0	0	0	2	271.50	41.50	0	0	2	0	=HYPERLINK("http://genome.ucsc.edu/cgi-bin/hgTracks?db=hg38&position=chr10%3A4760001%2D4770000&simpleRepeat=pack")
chr10	4770000	10000	1	0	0	105	0	0.00	0.00	0	0	0	0	=HYPERLINK("http://genome.ucsc.edu/cgi-bin/hgTracks?db=hg38&position=chr10%3A4770001%2D4780000&simpleRepeat=pack")
chr10	4780000	10000	28	0	0	84	2	264.00	104.00	0	1	1	0	=HYPERLINK("http://genome.ucsc.edu/cgi-bin/hgTracks?db=hg38&position=chr10%3A4780001%2D4790000&simpleRepeat=pack")
chr10	4790000	10000	2	0	0	259	0	0.00	0.00	0	0	0	0	=HYPERLINK("http://genome.ucsc.edu/cgi-bin/hgTracks?db=hg38&position=chr10%3A4790001%2D4800000&simpleRepeat=pack")
chr10	4800000	10000	6	0	0	421	0	0.00	0.00	0	0	0	0	=HYPERLINK("http://genome.ucsc.edu/cgi-bin/hgTracks?db=hg38&position=chr10%3A4800001%2D4810000&simpleRepeat=pack")
chr10	4810000	10000	38	0	0	293	2	83.50	17.50	1	1	0	0	=HYPERLINK("http://genome.ucsc.edu/cgi-bin/hgTracks?db=hg38&position=chr10%3A4810001%2D4820000&simpleRepeat=pack")
chr10	4820000	10000	11	0	0	66	1	100.00	0.00	1	0	0	0	=HYPERLINK("http://genome.ucsc.edu/cgi-bin/hgTracks?db=hg38&position=chr10%3A4820001%2D4830000&simpleRepeat=pack")
chr10	4830000	10000	31	0	0	0	4	276.50	71.16	0	0	4	0	=HYPERLINK("http://genome.ucsc.edu/cgi-bin/hgTracks?db=hg38&position=chr10%3A4830001%2D4840000&simpleRepeat=pack")
chr10	4840000	10000	60	0	0	330	5	196.00	111.95	1	2	2	0	=HYPERLINK("http://genome.ucsc.edu/cgi-bin/hgTracks?db=hg38&position=chr10%3A4840001%2D4850000&simpleRepeat=pack")
chr10	4850000	10000	37	0	0	143	4	231.25	53.04	0	1	3	0	=HYPERLINK("http://genome.ucsc.edu/cgi-bin/hgTracks?db=hg38&position=chr10%3A4850001%2D4860000&simpleRepeat=pack")
chr10	4860000	10000	10	0	0	319	2	241.50	34.50	0	0	2	0	=HYPERLINK("http://genome.ucsc.edu/cgi-bin/hgTracks?db=hg38&position=chr10%3A4860001%2D4870000&simpleRepeat=pack")
chr10	4870000	10000	0	0	0	142	0	0.00	0.00	0	0	0	0	=HYPERLINK("http://genome.ucsc.edu/cgi-bin/hgTracks?db=hg38&position=chr10%3A4870001%2D4880000&simpleRepeat=pack")
chr10	4880000	10000	5	0	0	293	1	211.00	0.00	0	0	1	0	=HYPERLINK("http://genome.ucsc.edu/cgi-bin/hgTracks?db=hg38&position=chr10%3A4880001%2D4890000&simpleRepeat=pack")
chr10	4890000	10000	6	0	0	237	1	108.00	0.00	0	1	0	0	=HYPERLINK("http://genome.ucsc.edu/cgi-bin/hgTracks?db=hg38&position=chr10%3A4890001%2D4900000&simpleRepeat=pack")
chr10	4900000	10000	42	0	0	127	0	0.00	0.00	0	0	0	0	=HYPERLINK("http://genome.ucsc.edu/cgi-bin/hgTracks?db=hg38&position=chr10%3A4900001%2D4910000&simpleRepeat=pack")
chr10	4910000	10000	1	0	0	120	0	0.00	0.00	0	0	0	0	=HYPERLINK("http://genome.ucsc.edu/cgi-bin/hgTracks?db=hg38&position=chr10%3A4910001%2D4920000&simpleRepeat=pack")
chr10	4920000	10000	5	0	0	45	1	96.00	0.00	1	0	0	0	=HYPERLINK("http://genome.ucsc.edu/cgi-bin/hgTracks?db=hg38&position=chr10%3A4920001%2D4930000&simpleRepeat=pack")
chr10	4930000	10000	6	0	0	247	1	233.00	0.00	0	0	1	0	=HYPERLINK("http://genome.ucsc.edu/cgi-bin/hgTracks?db=hg38&position=chr10%3A4930001%2D4940000&simpleRepeat=pack")
chr10	4940000	10000	1	0	0	659	0	0.00	0.00	0	0	0	0	=HYPERLINK("http://genome.ucsc.edu/cgi-bin/hgTracks?db=hg38&position=chr10%3A4940001%2D4950000&simpleRepeat=pack")
chr10	4950000	10000	0	0	0	32	0	0.00	0.00	0	0	0	0	=HYPERLINK("http://genome.ucsc.edu/cgi-bin/hgTracks?db=hg38&position=chr10%3A4950001%2D4960000&simpleRepeat=pack")
chr10	4960000	10000	0	0	0	201	0	0.00	0.00	0	0	0	0	=HYPERLINK("http://genome.ucsc.edu/cgi-bin/hgTracks?db=hg38&position=chr10%3A4960001%2D4970000&simpleRepeat=pack")
chr10	4970000	10000	0	12	0	33	0	0.00	0.00	0	0	0	0	=HYPERLINK("http://genome.ucsc.edu/cgi-bin/hgTracks?db=hg38&position=chr10%3A4970001%2D4980000&simpleRepeat=pack")
chr10	4980000	10000	1	0	0	18	0	0.00	0.00	0	0	0	0	=HYPERLINK("http://genome.ucsc.edu/cgi-bin/hgTracks?db=hg38&position=chr10%3A4980001%2D4990000&simpleRepeat=pack")
chr10	4990000	10000	0	0	0	60	0	0.00	0.00	0	0	0	0	=HYPERLINK("http://genome.ucsc.edu/cgi-bin/hgTracks?db=hg38&position=chr10%3A4990001%2D5000000&simpleRepeat=pack")
chr10	5000000	10000	0	0	0	20	0	0.00	0.00	0	0	0	0	=HYPERLINK("http://genome.ucsc.edu/cgi-bin/hgTracks?db=hg38&position=chr10%3A5000001%2D5010000&simpleRepeat=pack")
chr10	5010000	10000	0	0	0	54	0	0.00	0.00	0	0	0	0	=HYPERLINK("http://genome.ucsc.edu/cgi-bin/hgTracks?db=hg38&position=chr10%3A5010001%2D5020000&simpleRepeat=pack")
chr10	5020000	10000	7	0	0	18	1	95.00	0.00	1	0	0	0	=HYPERLINK("http://genome.ucsc.edu/cgi-bin/hgTracks?db=hg38&position=chr10%3A5020001%2D5030000&simpleRepeat=pack")
chr10	5030000	10000	0	0	0	196	0	0.00	0.00	0	0	0	0	=HYPERLINK("http://genome.ucsc.edu/cgi-bin/hgTracks?db=hg38&position=chr10%3A5030001%2D5040000&simpleRepeat=pack")
chr10	5040000	10000	1	0	0	96	0	0.00	0.00	0	0	0	0	=HYPERLINK("http://genome.ucsc.edu/cgi-bin/hgTracks?db=hg38&position=chr10%3A5040001%2D5050000&simpleRepeat=pack")
chr10	5050000	10000	29	0	0	272	1	140.00	0.00	0	1	0	0	=HYPERLINK("http://genome.ucsc.edu/cgi-bin/hgTracks?db=hg38&position=chr10%3A5050001%2D5060000&simpleRepeat=pack")
chr10	5060000	10000	0	0	0	111	0	0.00	0.00	0	0	0	0	=HYPERLINK("http://genome.ucsc.edu/cgi-bin/hgTracks?db=hg38&position=chr10%3A5060001%2D5070000&simpleRepeat=pack")
chr10	5070000	10000	2	0	0	170	0	0.00	0.00	0	0	0	0	=HYPERLINK("http://genome.ucsc.edu/cgi-bin/hgTracks?db=hg38&position=chr10%3A5070001%2D5080000&simpleRepeat=pack")
chr10	5080000	10000	1	0	0	350	0	0.00	0.00	0	0	0	0	=HYPERLINK("http://genome.ucsc.edu/cgi-bin/hgTracks?db=hg38&position=chr10%3A5080001%2D5090000&simpleRepeat=pack")
chr10	5090000	10000	0	0	0	0	0	0.00	0.00	0	0	0	0	=HYPERLINK("http://genome.ucsc.edu/cgi-bin/hgTracks?db=hg38&position=chr10%3A5090001%2D5100000&simpleRepeat=pack")
chr10	5100000	10000	1	0	0	60	0	0.00	0.00	0	0	0	0	=HYPERLINK("http://genome.ucsc.edu/cgi-bin/hgTracks?db=hg38&position=chr10%3A5100001%2D5110000&simpleRepeat=pack")
chr10	5110000	10000	0	0	0	237	0	0.00	0.00	0	0	0	0	=HYPERLINK("http://genome.ucsc.edu/cgi-bin/hgTracks?db=hg38&position=chr10%3A5110001%2D5120000&simpleRepeat=pack")
chr10	5120000	10000	0	0	0	36	0	0.00	0.00	0	0	0	0	=HYPERLINK("http://genome.ucsc.edu/cgi-bin/hgTracks?db=hg38&position=chr10%3A5120001%2D5130000&simpleRepeat=pack")
chr10	5130000	10000	5	0	0	218	0	0.00	0.00	0	0	0	0	=HYPERLINK("http://genome.ucsc.edu/cgi-bin/hgTracks?db=hg38&position=chr10%3A5130001%2D5140000&simpleRepeat=pack")
chr10	5140000	10000	8	0	0	156	1	160.00	0.00	0	1	0	0	=HYPERLINK("http://genome.ucsc.edu/cgi-bin/hgTracks?db=hg38&position=chr10%3A5140001%2D5150000&simpleRepeat=pack")
chr10	5150000	10000	8	0	0	66	1	186.00	0.00	0	1	0	0	=HYPERLINK("http://genome.ucsc.edu/cgi-bin/hgTracks?db=hg38&position=chr10%3A5150001%2D5160000&simpleRepeat=pack")
chr10	5160000	10000	0	0	0	64	0	0.00	0.00	0	0	0	0	=HYPERLINK("http://genome.ucsc.edu/cgi-bin/hgTracks?db=hg38&position=chr10%3A5160001%2D5170000&simpleRepeat=pack")
chr10	5170000	10000	0	0	0	261	0	0.00	0.00	0	0	0	0	=HYPERLINK("http://genome.ucsc.edu/cgi-bin/hgTracks?db=hg38&position=chr10%3A5170001%2D5180000&simpleRepeat=pack")
chr10	5180000	10000	1	0	0	307	0	0.00	0.00	0	0	0	0	=HYPERLINK("http://genome.ucsc.edu/cgi-bin/hgTracks?db=hg38&position=chr10%3A5180001%2D5190000&simpleRepeat=pack")
chr10	5190000	10000	1	0	0	81	0	0.00	0.00	0	0	0	0	=HYPERLINK("http://genome.ucsc.edu/cgi-bin/hgTracks?db=hg38&position=chr10%3A5190001%2D5200000&simpleRepeat=pack")
chr10	5200000	10000	4	0	0	37	1	140.00	0.00	0	1	0	0	=HYPERLINK("http://genome.ucsc.edu/cgi-bin/hgTracks?db=hg38&position=chr10%3A5200001%2D5210000&simpleRepeat=pack")
chr10	5210000	10000	0	0	0	362	0	0.00	0.00	0	0	0	0	=HYPERLINK("http://genome.ucsc.edu/cgi-bin/hgTracks?db=hg38&position=chr10%3A5210001%2D5220000&simpleRepeat=pack")
chr10	5220000	10000	0	0	0	334	0	0.00	0.00	0	0	0	0	=HYPERLINK("http://genome.ucsc.edu/cgi-bin/hgTracks?db=hg38&position=chr10%3A5220001%2D5230000&simpleRepeat=pack")
chr10	5230000	10000	1	0	0	173	0	0.00	0.00	0	0	0	0	=HYPERLINK("http://genome.ucsc.edu/cgi-bin/hgTracks?db=hg38&position=chr10%3A5230001%2D5240000&simpleRepeat=pack")
chr10	5240000	10000	0	0	0	822	0	0.00	0.00	0	0	0	0	=HYPERLINK("http://genome.ucsc.edu/cgi-bin/hgTracks?db=hg38&position=chr10%3A5240001%2D5250000&simpleRepeat=pack")
chr10	5250000	10000	1	0	0	427	0	0.00	0.00	0	0	0	0	=HYPERLINK("http://genome.ucsc.edu/cgi-bin/hgTracks?db=hg38&position=chr10%3A5250001%2D5260000&simpleRepeat=pack")
chr10	5260000	10000	0	0	0	55	0	0.00	0.00	0	0	0	0	=HYPERLINK("http://genome.ucsc.edu/cgi-bin/hgTracks?db=hg38&position=chr10%3A5260001%2D5270000&simpleRepeat=pack")
chr10	5270000	10000	0	0	0	88	0	0.00	0.00	0	0	0	0	=HYPERLINK("http://genome.ucsc.edu/cgi-bin/hgTracks?db=hg38&position=chr10%3A5270001%2D5280000&simpleRepeat=pack")
chr10	5280000	10000	0	0	0	23	0	0.00	0.00	0	0	0	0	=HYPERLINK("http://genome.ucsc.edu/cgi-bin/hgTracks?db=hg38&position=chr10%3A5280001%2D5290000&simpleRepeat=pack")
chr10	5290000	10000	6	0	0	182	1	116.00	0.00	0	1	0	0	=HYPERLINK("http://genome.ucsc.edu/cgi-bin/hgTracks?db=hg38&position=chr10%3A5290001%2D5300000&simpleRepeat=pack")
chr10	5300000	10000	46	0	0	108	6	199.00	96.30	1	2	3	0	=HYPERLINK("http://genome.ucsc.edu/cgi-bin/hgTracks?db=hg38&position=chr10%3A5300001%2D5310000&simpleRepeat=pack")
chr10	5310000	10000	67	0	0	68	4	231.75	106.73	1	1	2	0	=HYPERLINK("http://genome.ucsc.edu/cgi-bin/hgTracks?db=hg38&position=chr10%3A5310001%2D5320000&simpleRepeat=pack")
chr10	5320000	10000	55	0	0	141	4	245.25	86.74	0	2	2	0	=HYPERLINK("http://genome.ucsc.edu/cgi-bin/hgTracks?db=hg38&position=chr10%3A5320001%2D5330000&simpleRepeat=pack")
chr10	5330000	10000	81	0	0	60	5	218.00	108.02	0	3	2	0	=HYPERLINK("http://genome.ucsc.edu/cgi-bin/hgTracks?db=hg38&position=chr10%3A5330001%2D5340000&simpleRepeat=pack")
chr10	5340000	10000	7	0	0	183	0	0.00	0.00	0	0	0	0	=HYPERLINK("http://genome.ucsc.edu/cgi-bin/hgTracks?db=hg38&position=chr10%3A5340001%2D5350000&simpleRepeat=pack")
chr10	5350000	10000	9	0	0	4	2	269.50	10.50	0	0	2	0	=HYPERLINK("http://genome.ucsc.edu/cgi-bin/hgTracks?db=hg38&position=chr10%3A5350001%2D5360000&simpleRepeat=pack")
chr10	5360000	10000	4	13	0	156	1	95.00	0.00	1	0	0	0	=HYPERLINK("http://genome.ucsc.edu/cgi-bin/hgTracks?db=hg38&position=chr10%3A5360001%2D5370000&simpleRepeat=pack")
chr10	5370000	10000	63	13	0	200	2	223.50	48.50	0	1	1	0	=HYPERLINK("http://genome.ucsc.edu/cgi-bin/hgTracks?db=hg38&position=chr10%3A5370001%2D5380000&simpleRepeat=pack")
chr10	5380000	10000	28	9	0	396	1	269.00	0.00	0	0	1	0	=HYPERLINK("http://genome.ucsc.edu/cgi-bin/hgTracks?db=hg38&position=chr10%3A5380001%2D5390000&simpleRepeat=pack")
chr10	5390000	10000	29	0	0	91	1	176.00	0.00	0	1	0	0	=HYPERLINK("http://genome.ucsc.edu/cgi-bin/hgTracks?db=hg38&position=chr10%3A5390001%2D5400000&simpleRepeat=pack")
chr10	5400000	10000	9	0	0	207	2	208.50	70.50	0	1	1	0	=HYPERLINK("http://genome.ucsc.edu/cgi-bin/hgTracks?db=hg38&position=chr10%3A5400001%2D5410000&simpleRepeat=pack")
chr10	5410000	10000	19	0	0	101	1	223.00	0.00	0	0	1	0	=HYPERLINK("http://genome.ucsc.edu/cgi-bin/hgTracks?db=hg38&position=chr10%3A5410001%2D5420000&simpleRepeat=pack")
chr10	5420000	10000	16	0	0	79	1	294.00	0.00	0	0	1	0	=HYPERLINK("http://genome.ucsc.edu/cgi-bin/hgTracks?db=hg38&position=chr10%3A5420001%2D5430000&simpleRepeat=pack")
chr10	5430000	10000	0	0	0	29	0	0.00	0.00	0	0	0	0	=HYPERLINK("http://genome.ucsc.edu/cgi-bin/hgTracks?db=hg38&position=chr10%3A5430001%2D5440000&simpleRepeat=pack")
chr10	5440000	10000	13	0	0	14	2	284.00	38.00	0	0	2	0	=HYPERLINK("http://genome.ucsc.edu/cgi-bin/hgTracks?db=hg38&position=chr10%3A5440001%2D5450000&simpleRepeat=pack")
chr10	5450000	10000	27	0	0	1	4	177.00	124.68	2	0	2	0	=HYPERLINK("http://genome.ucsc.edu/cgi-bin/hgTracks?db=hg38&position=chr10%3A5450001%2D5460000&simpleRepeat=pack")
chr10	5460000	10000	0	0	0	51	0	0.00	0.00	0	0	0	0	=HYPERLINK("http://genome.ucsc.edu/cgi-bin/hgTracks?db=hg38&position=chr10%3A5460001%2D5470000&simpleRepeat=pack")
chr10	5470000	10000	59	0	0	808	2	181.00	94.00	1	0	1	0	=HYPERLINK("http://genome.ucsc.edu/cgi-bin/hgTracks?db=hg38&position=chr10%3A5470001%2D5480000&simpleRepeat=pack")
chr10	5480000	10000	157	0	0	47	15	184.27	102.57	5	3	7	0	=HYPERLINK("http://genome.ucsc.edu/cgi-bin/hgTracks?db=hg38&position=chr10%3A5480001%2D5490000&simpleRepeat=pack")
chr10	5490000	10000	97	0	0	127	9	208.89	79.03	0	4	5	0	=HYPERLINK("http://genome.ucsc.edu/cgi-bin/hgTracks?db=hg38&position=chr10%3A5490001%2D5500000&simpleRepeat=pack")
chr10	5500000	10000	22	2	0	13	4	283.75	126.39	1	0	3	0	=HYPERLINK("http://genome.ucsc.edu/cgi-bin/hgTracks?db=hg38&position=chr10%3A5500001%2D5510000&simpleRepeat=pack")
chr10	5510000	10000	66	0	0	122	5	167.00	33.00	0	4	1	0	=HYPERLINK("http://genome.ucsc.edu/cgi-bin/hgTracks?db=hg38&position=chr10%3A5510001%2D5520000&simpleRepeat=pack")
chr10	5520000	10000	68	0	0	110	7	167.43	86.61	2	3	2	0	=HYPERLINK("http://genome.ucsc.edu/cgi-bin/hgTracks?db=hg38&position=chr10%3A5520001%2D5530000&simpleRepeat=pack")
chr10	5530000	10000	113	0	0	346	11	276.55	95.32	0	2	9	0	=HYPERLINK("http://genome.ucsc.edu/cgi-bin/hgTracks?db=hg38&position=chr10%3A5530001%2D5540000&simpleRepeat=pack")
chr10	5540000	10000	121	0	0	16	8	222.50	105.87	1	2	5	0	=HYPERLINK("http://genome.ucsc.edu/cgi-bin/hgTracks?db=hg38&position=chr10%3A5540001%2D5550000&simpleRepeat=pack")
chr10	5550000	10000	188	0	0	57	19	190.16	70.55	1	11	7	0	=HYPERLINK("http://genome.ucsc.edu/cgi-bin/hgTracks?db=hg38&position=chr10%3A5550001%2D5560000&simpleRepeat=pack")
chr10	5560000	10000	322	0	0	140	29	210.69	105.68	5	13	11	0	=HYPERLINK("http://genome.ucsc.edu/cgi-bin/hgTracks?db=hg38&position=chr10%3A5560001%2D5570000&simpleRepeat=pack")
chr10	5570000	10000	331	10	0	456	26	203.92	96.05	4	9	13	0	=HYPERLINK("http://genome.ucsc.edu/cgi-bin/hgTracks?db=hg38&position=chr10%3A5570001%2D5580000&simpleRepeat=pack")
chr10	5580000	10000	75	0	0	108	7	232.71	116.51	1	2	4	0	=HYPERLINK("http://genome.ucsc.edu/cgi-bin/hgTracks?db=hg38&position=chr10%3A5580001%2D5590000&simpleRepeat=pack")
chr10	5590000	10000	27	0	0	92	2	175.00	110.00	1	0	1	0	=HYPERLINK("http://genome.ucsc.edu/cgi-bin/hgTracks?db=hg38&position=chr10%3A5590001%2D5600000&simpleRepeat=pack")
chr10	5600000	10000	20	0	0	105	1	204.00	0.00	0	0	1	0	=HYPERLINK("http://genome.ucsc.edu/cgi-bin/hgTracks?db=hg38&position=chr10%3A5600001%2D5610000&simpleRepeat=pack")
chr10	5610000	10000	60	0	0	216	5	199.80	73.68	0	3	2	0	=HYPERLINK("http://genome.ucsc.edu/cgi-bin/hgTracks?db=hg38&position=chr10%3A5610001%2D5620000&simpleRepeat=pack")
chr10	5620000	10000	110	0	0	178	6	132.67	30.30	1	5	0	0	=HYPERLINK("http://genome.ucsc.edu/cgi-bin/hgTracks?db=hg38&position=chr10%3A5620001%2D5630000&simpleRepeat=pack")
chr10	5630000	10000	83	0	0	85	5	262.60	73.44	0	1	4	0	=HYPERLINK("http://genome.ucsc.edu/cgi-bin/hgTracks?db=hg38&position=chr10%3A5630001%2D5640000&simpleRepeat=pack")
chr10	5640000	10000	89	6	0	194	4	224.75	88.25	0	2	2	0	=HYPERLINK("http://genome.ucsc.edu/cgi-bin/hgTracks?db=hg38&position=chr10%3A5640001%2D5650000&simpleRepeat=pack")
chr10	5650000	10000	27	0	0	229	3	213.67	109.33	1	0	2	0	=HYPERLINK("http://genome.ucsc.edu/cgi-bin/hgTracks?db=hg38&position=chr10%3A5650001%2D5660000&simpleRepeat=pack")
chr10	5660000	10000	31	0	0	70	3	255.67	70.40	0	1	2	0	=HYPERLINK("http://genome.ucsc.edu/cgi-bin/hgTracks?db=hg38&position=chr10%3A5660001%2D5670000&simpleRepeat=pack")
chr10	5670000	10000	39	0	0	86	2	221.00	77.00	0	1	1	0	=HYPERLINK("http://genome.ucsc.edu/cgi-bin/hgTracks?db=hg38&position=chr10%3A5670001%2D5680000&simpleRepeat=pack")
chr10	5680000	10000	2	0	0	161	0	0.00	0.00	0	0	0	0	=HYPERLINK("http://genome.ucsc.edu/cgi-bin/hgTracks?db=hg38&position=chr10%3A5680001%2D5690000&simpleRepeat=pack")
chr10	5690000	10000	6	0	0	56	1	158.00	0.00	0	1	0	0	=HYPERLINK("http://genome.ucsc.edu/cgi-bin/hgTracks?db=hg38&position=chr10%3A5690001%2D5700000&simpleRepeat=pack")
chr10	5700000	10000	7	0	0	157	0	0.00	0.00	0	0	0	0	=HYPERLINK("http://genome.ucsc.edu/cgi-bin/hgTracks?db=hg38&position=chr10%3A5700001%2D5710000&simpleRepeat=pack")
chr10	5710000	10000	2	0	0	143	0	0.00	0.00	0	0	0	0	=HYPERLINK("http://genome.ucsc.edu/cgi-bin/hgTracks?db=hg38&position=chr10%3A5710001%2D5720000&simpleRepeat=pack")
chr10	5720000	10000	0	0	0	272	0	0.00	0.00	0	0	0	0	=HYPERLINK("http://genome.ucsc.edu/cgi-bin/hgTracks?db=hg38&position=chr10%3A5720001%2D5730000&simpleRepeat=pack")
chr10	5730000	10000	2	0	0	237	0	0.00	0.00	0	0	0	0	=HYPERLINK("http://genome.ucsc.edu/cgi-bin/hgTracks?db=hg38&position=chr10%3A5730001%2D5740000&simpleRepeat=pack")
chr10	5740000	10000	0	0	0	59	0	0.00	0.00	0	0	0	0	=HYPERLINK("http://genome.ucsc.edu/cgi-bin/hgTracks?db=hg38&position=chr10%3A5740001%2D5750000&simpleRepeat=pack")
chr10	5750000	10000	0	0	0	253	0	0.00	0.00	0	0	0	0	=HYPERLINK("http://genome.ucsc.edu/cgi-bin/hgTracks?db=hg38&position=chr10%3A5750001%2D5760000&simpleRepeat=pack")
chr10	5760000	10000	40	0	0	122	3	258.67	55.57	0	1	2	0	=HYPERLINK("http://genome.ucsc.edu/cgi-bin/hgTracks?db=hg38&position=chr10%3A5760001%2D5770000&simpleRepeat=pack")
chr10	5770000	10000	7	0	0	163	1	354.00	0.00	0	0	1	0	=HYPERLINK("http://genome.ucsc.edu/cgi-bin/hgTracks?db=hg38&position=chr10%3A5770001%2D5780000&simpleRepeat=pack")
chr10	5780000	10000	8	0	0	350	2	223.50	92.50	0	1	1	0	=HYPERLINK("http://genome.ucsc.edu/cgi-bin/hgTracks?db=hg38&position=chr10%3A5780001%2D5790000&simpleRepeat=pack")
chr10	5790000	10000	1	0	0	418	0	0.00	0.00	0	0	0	0	=HYPERLINK("http://genome.ucsc.edu/cgi-bin/hgTracks?db=hg38&position=chr10%3A5790001%2D5800000&simpleRepeat=pack")
chr10	5800000	10000	0	0	0	343	0	0.00	0.00	0	0	0	0	=HYPERLINK("http://genome.ucsc.edu/cgi-bin/hgTracks?db=hg38&position=chr10%3A5800001%2D5810000&simpleRepeat=pack")
chr10	5810000	10000	2	0	0	243	0	0.00	0.00	0	0	0	0	=HYPERLINK("http://genome.ucsc.edu/cgi-bin/hgTracks?db=hg38&position=chr10%3A5810001%2D5820000&simpleRepeat=pack")
chr10	5820000	10000	2	0	0	422	0	0.00	0.00	0	0	0	0	=HYPERLINK("http://genome.ucsc.edu/cgi-bin/hgTracks?db=hg38&position=chr10%3A5820001%2D5830000&simpleRepeat=pack")
chr10	5830000	10000	56	0	0	374	1	257.00	0.00	0	0	1	0	=HYPERLINK("http://genome.ucsc.edu/cgi-bin/hgTracks?db=hg38&position=chr10%3A5830001%2D5840000&simpleRepeat=pack")
chr10	5840000	10000	67	0	0	392	4	132.00	62.25	2	1	1	0	=HYPERLINK("http://genome.ucsc.edu/cgi-bin/hgTracks?db=hg38&position=chr10%3A5840001%2D5850000&simpleRepeat=pack")
chr10	5850000	10000	66	0	0	548	1	156.00	0.00	0	1	0	0	=HYPERLINK("http://genome.ucsc.edu/cgi-bin/hgTracks?db=hg38&position=chr10%3A5850001%2D5860000&simpleRepeat=pack")
chr10	5860000	10000	6	0	0	168	0	0.00	0.00	0	0	0	0	=HYPERLINK("http://genome.ucsc.edu/cgi-bin/hgTracks?db=hg38&position=chr10%3A5860001%2D5870000&simpleRepeat=pack")
chr10	5870000	10000	7	0	0	335	1	385.00	0.00	0	0	1	0	=HYPERLINK("http://genome.ucsc.edu/cgi-bin/hgTracks?db=hg38&position=chr10%3A5870001%2D5880000&simpleRepeat=pack")
chr10	5880000	10000	85	0	0	354	5	201.20	139.55	2	1	2	0	=HYPERLINK("http://genome.ucsc.edu/cgi-bin/hgTracks?db=hg38&position=chr10%3A5880001%2D5890000&simpleRepeat=pack")
chr10	5890000	10000	27	0	0	126	2	282.00	127.00	0	1	1	0	=HYPERLINK("http://genome.ucsc.edu/cgi-bin/hgTracks?db=hg38&position=chr10%3A5890001%2D5900000&simpleRepeat=pack")
chr10	5900000	10000	74	0	0	503	5	137.40	95.32	2	2	1	0	=HYPERLINK("http://genome.ucsc.edu/cgi-bin/hgTracks?db=hg38&position=chr10%3A5900001%2D5910000&simpleRepeat=pack")
chr10	5910000	10000	62	2	0	49	5	165.20	82.99	2	2	1	0	=HYPERLINK("http://genome.ucsc.edu/cgi-bin/hgTracks?db=hg38&position=chr10%3A5910001%2D5920000&simpleRepeat=pack")
chr10	5920000	10000	16	0	0	229	1	212.00	0.00	0	0	1	0	=HYPERLINK("http://genome.ucsc.edu/cgi-bin/hgTracks?db=hg38&position=chr10%3A5920001%2D5930000&simpleRepeat=pack")
chr10	5930000	10000	15	0	0	214	1	127.00	0.00	0	1	0	0	=HYPERLINK("http://genome.ucsc.edu/cgi-bin/hgTracks?db=hg38&position=chr10%3A5930001%2D5940000&simpleRepeat=pack")
chr10	5940000	10000	83	0	0	260	6	150.67	50.31	1	4	1	0	=HYPERLINK("http://genome.ucsc.edu/cgi-bin/hgTracks?db=hg38&position=chr10%3A5940001%2D5950000&simpleRepeat=pack")
chr10	5950000	10000	25	0	0	394	1	83.00	0.00	1	0	0	0	=HYPERLINK("http://genome.ucsc.edu/cgi-bin/hgTracks?db=hg38&position=chr10%3A5950001%2D5960000&simpleRepeat=pack")
chr10	5960000	10000	20	0	0	216	1	420.00	0.00	0	0	1	0	=HYPERLINK("http://genome.ucsc.edu/cgi-bin/hgTracks?db=hg38&position=chr10%3A5960001%2D5970000&simpleRepeat=pack")
chr10	5970000	10000	83	0	0	108	8	225.38	107.81	1	2	5	0	=HYPERLINK("http://genome.ucsc.edu/cgi-bin/hgTracks?db=hg38&position=chr10%3A5970001%2D5980000&simpleRepeat=pack")
chr10	5980000	10000	0	0	0	212	0	0.00	0.00	0	0	0	0	=HYPERLINK("http://genome.ucsc.edu/cgi-bin/hgTracks?db=hg38&position=chr10%3A5980001%2D5990000&simpleRepeat=pack")
chr10	5990000	10000	3	0	0	108	0	0.00	0.00	0	0	0	0	=HYPERLINK("http://genome.ucsc.edu/cgi-bin/hgTracks?db=hg38&position=chr10%3A5990001%2D6000000&simpleRepeat=pack")
chr10	6000000	10000	7	2	0	167	1	90.00	0.00	1	0	0	0	=HYPERLINK("http://genome.ucsc.edu/cgi-bin/hgTracks?db=hg38&position=chr10%3A6000001%2D6010000&simpleRepeat=pack")
chr10	6010000	10000	0	0	0	292	0	0.00	0.00	0	0	0	0	=HYPERLINK("http://genome.ucsc.edu/cgi-bin/hgTracks?db=hg38&position=chr10%3A6010001%2D6020000&simpleRepeat=pack")
chr10	6020000	10000	1	0	0	329	0	0.00	0.00	0	0	0	0	=HYPERLINK("http://genome.ucsc.edu/cgi-bin/hgTracks?db=hg38&position=chr10%3A6020001%2D6030000&simpleRepeat=pack")
chr10	6030000	10000	0	0	0	121	0	0.00	0.00	0	0	0	0	=HYPERLINK("http://genome.ucsc.edu/cgi-bin/hgTracks?db=hg38&position=chr10%3A6030001%2D6040000&simpleRepeat=pack")
chr10	6040000	10000	30	0	0	96	2	190.00	39.00	0	1	1	0	=HYPERLINK("http://genome.ucsc.edu/cgi-bin/hgTracks?db=hg38&position=chr10%3A6040001%2D6050000&simpleRepeat=pack")
chr10	6050000	10000	20	0	0	5110	1	224.00	0.00	0	0	1	0	=HYPERLINK("http://genome.ucsc.edu/cgi-bin/hgTracks?db=hg38&position=chr10%3A6050001%2D6060000&simpleRepeat=pack")
chr10	6060000	10000	15	0	0	165	1	277.00	0.00	0	0	1	0	=HYPERLINK("http://genome.ucsc.edu/cgi-bin/hgTracks?db=hg38&position=chr10%3A6060001%2D6070000&simpleRepeat=pack")
chr10	6070000	10000	5	0	0	146	1	248.00	0.00	0	0	1	0	=HYPERLINK("http://genome.ucsc.edu/cgi-bin/hgTracks?db=hg38&position=chr10%3A6070001%2D6080000&simpleRepeat=pack")
chr10	6080000	10000	0	0	0	175	0	0.00	0.00	0	0	0	0	=HYPERLINK("http://genome.ucsc.edu/cgi-bin/hgTracks?db=hg38&position=chr10%3A6080001%2D6090000&simpleRepeat=pack")
chr10	6090000	10000	7	0	0	214	1	139.00	0.00	0	1	0	0	=HYPERLINK("http://genome.ucsc.edu/cgi-bin/hgTracks?db=hg38&position=chr10%3A6090001%2D6100000&simpleRepeat=pack")
chr10	6100000	10000	29	0	0	101	1	131.00	0.00	0	1	0	0	=HYPERLINK("http://genome.ucsc.edu/cgi-bin/hgTracks?db=hg38&position=chr10%3A6100001%2D6110000&simpleRepeat=pack")
chr10	6110000	10000	0	0	0	162	0	0.00	0.00	0	0	0	0	=HYPERLINK("http://genome.ucsc.edu/cgi-bin/hgTracks?db=hg38&position=chr10%3A6110001%2D6120000&simpleRepeat=pack")
chr10	6120000	10000	38	0	0	197	1	143.00	0.00	0	1	0	0	=HYPERLINK("http://genome.ucsc.edu/cgi-bin/hgTracks?db=hg38&position=chr10%3A6120001%2D6130000&simpleRepeat=pack")
chr10	6130000	10000	71	0	0	288	6	180.67	110.88	2	3	1	0	=HYPERLINK("http://genome.ucsc.edu/cgi-bin/hgTracks?db=hg38&position=chr10%3A6130001%2D6140000&simpleRepeat=pack")
chr10	6140000	10000	43	0	0	129	6	243.50	130.50	1	1	4	0	=HYPERLINK("http://genome.ucsc.edu/cgi-bin/hgTracks?db=hg38&position=chr10%3A6140001%2D6150000&simpleRepeat=pack")
chr10	6150000	10000	54	0	0	186	6	233.17	109.06	0	3	3	0	=HYPERLINK("http://genome.ucsc.edu/cgi-bin/hgTracks?db=hg38&position=chr10%3A6150001%2D6160000&simpleRepeat=pack")
chr10	6160000	10000	65	0	0	230	7	217.00	87.04	1	2	4	0	=HYPERLINK("http://genome.ucsc.edu/cgi-bin/hgTracks?db=hg38&position=chr10%3A6160001%2D6170000&simpleRepeat=pack")
chr10	6170000	10000	121	0	0	301	12	252.08	98.03	1	4	7	0	=HYPERLINK("http://genome.ucsc.edu/cgi-bin/hgTracks?db=hg38&position=chr10%3A6170001%2D6180000&simpleRepeat=pack")
chr10	6180000	10000	14	0	0	240	1	222.00	0.00	0	0	1	0	=HYPERLINK("http://genome.ucsc.edu/cgi-bin/hgTracks?db=hg38&position=chr10%3A6180001%2D6190000&simpleRepeat=pack")
chr10	6190000	10000	45	0	0	268	4	188.00	38.94	0	2	2	0	=HYPERLINK("http://genome.ucsc.edu/cgi-bin/hgTracks?db=hg38&position=chr10%3A6190001%2D6200000&simpleRepeat=pack")
chr10	6200000	10000	27	0	0	3074	3	190.67	95.18	0	2	1	0	=HYPERLINK("http://genome.ucsc.edu/cgi-bin/hgTracks?db=hg38&position=chr10%3A6200001%2D6210000&simpleRepeat=pack")
chr10	6210000	10000	92	0	0	47	5	186.40	113.26	2	1	2	0	=HYPERLINK("http://genome.ucsc.edu/cgi-bin/hgTracks?db=hg38&position=chr10%3A6210001%2D6220000&simpleRepeat=pack")
chr10	6220000	10000	33	0	0	110	5	252.80	103.71	0	3	2	0	=HYPERLINK("http://genome.ucsc.edu/cgi-bin/hgTracks?db=hg38&position=chr10%3A6220001%2D6230000&simpleRepeat=pack")
chr10	6230000	10000	15	0	0	121	2	99.50	50.50	1	1	0	0	=HYPERLINK("http://genome.ucsc.edu/cgi-bin/hgTracks?db=hg38&position=chr10%3A6230001%2D6240000&simpleRepeat=pack")
chr10	6240000	10000	0	0	0	307	0	0.00	0.00	0	0	0	0	=HYPERLINK("http://genome.ucsc.edu/cgi-bin/hgTracks?db=hg38&position=chr10%3A6240001%2D6250000&simpleRepeat=pack")
chr10	6250000	10000	2	0	0	257	0	0.00	0.00	0	0	0	0	=HYPERLINK("http://genome.ucsc.edu/cgi-bin/hgTracks?db=hg38&position=chr10%3A6250001%2D6260000&simpleRepeat=pack")
chr10	6260000	10000	24	0	0	180	3	264.00	121.08	0	1	2	0	=HYPERLINK("http://genome.ucsc.edu/cgi-bin/hgTracks?db=hg38&position=chr10%3A6260001%2D6270000&simpleRepeat=pack")
chr10	6270000	10000	31	0	0	247	2	184.00	74.00	0	1	1	0	=HYPERLINK("http://genome.ucsc.edu/cgi-bin/hgTracks?db=hg38&position=chr10%3A6270001%2D6280000&simpleRepeat=pack")
chr10	6280000	10000	1	0	0	164	0	0.00	0.00	0	0	0	0	=HYPERLINK("http://genome.ucsc.edu/cgi-bin/hgTracks?db=hg38&position=chr10%3A6280001%2D6290000&simpleRepeat=pack")
chr10	6290000	10000	27	0	0	115	2	362.00	37.00	0	0	2	0	=HYPERLINK("http://genome.ucsc.edu/cgi-bin/hgTracks?db=hg38&position=chr10%3A6290001%2D6300000&simpleRepeat=pack")
chr10	6300000	10000	36	0	0	208	3	257.00	65.91	0	1	2	0	=HYPERLINK("http://genome.ucsc.edu/cgi-bin/hgTracks?db=hg38&position=chr10%3A6300001%2D6310000&simpleRepeat=pack")
chr10	6310000	10000	16	0	0	22	1	56.00	0.00	1	0	0	0	=HYPERLINK("http://genome.ucsc.edu/cgi-bin/hgTracks?db=hg38&position=chr10%3A6310001%2D6320000&simpleRepeat=pack")
chr10	6320000	10000	7	0	0	21	1	244.00	0.00	0	0	1	0	=HYPERLINK("http://genome.ucsc.edu/cgi-bin/hgTracks?db=hg38&position=chr10%3A6320001%2D6330000&simpleRepeat=pack")
chr10	6330000	10000	20	0	0	1138	4	194.75	53.95	0	2	2	0	=HYPERLINK("http://genome.ucsc.edu/cgi-bin/hgTracks?db=hg38&position=chr10%3A6330001%2D6340000&simpleRepeat=pack")
chr10	6340000	10000	2	0	0	158	0	0.00	0.00	0	0	0	0	=HYPERLINK("http://genome.ucsc.edu/cgi-bin/hgTracks?db=hg38&position=chr10%3A6340001%2D6350000&simpleRepeat=pack")
chr10	6350000	10000	12	0	0	99	0	0.00	0.00	0	0	0	0	=HYPERLINK("http://genome.ucsc.edu/cgi-bin/hgTracks?db=hg38&position=chr10%3A6350001%2D6360000&simpleRepeat=pack")
chr10	6360000	10000	4	0	0	13	0	0.00	0.00	0	0	0	0	=HYPERLINK("http://genome.ucsc.edu/cgi-bin/hgTracks?db=hg38&position=chr10%3A6360001%2D6370000&simpleRepeat=pack")
chr10	6370000	10000	1	0	0	214	0	0.00	0.00	0	0	0	0	=HYPERLINK("http://genome.ucsc.edu/cgi-bin/hgTracks?db=hg38&position=chr10%3A6370001%2D6380000&simpleRepeat=pack")
chr10	6380000	10000	13	0	0	131	1	116.00	0.00	0	1	0	0	=HYPERLINK("http://genome.ucsc.edu/cgi-bin/hgTracks?db=hg38&position=chr10%3A6380001%2D6390000&simpleRepeat=pack")
chr10	6390000	10000	26	0	0	103	2	278.50	9.50	0	0	2	0	=HYPERLINK("http://genome.ucsc.edu/cgi-bin/hgTracks?db=hg38&position=chr10%3A6390001%2D6400000&simpleRepeat=pack")
chr10	6400000	10000	60	0	0	371	4	176.75	89.85	1	2	1	0	=HYPERLINK("http://genome.ucsc.edu/cgi-bin/hgTracks?db=hg38&position=chr10%3A6400001%2D6410000&simpleRepeat=pack")
chr10	6410000	10000	51	0	0	105	1	130.00	0.00	0	1	0	0	=HYPERLINK("http://genome.ucsc.edu/cgi-bin/hgTracks?db=hg38&position=chr10%3A6410001%2D6420000&simpleRepeat=pack")
chr10	6420000	10000	0	0	0	63	0	0.00	0.00	0	0	0	0	=HYPERLINK("http://genome.ucsc.edu/cgi-bin/hgTracks?db=hg38&position=chr10%3A6420001%2D6430000&simpleRepeat=pack")
chr10	6430000	10000	0	0	0	100	0	0.00	0.00	0	0	0	0	=HYPERLINK("http://genome.ucsc.edu/cgi-bin/hgTracks?db=hg38&position=chr10%3A6430001%2D6440000&simpleRepeat=pack")
chr10	6440000	10000	4	0	0	215	0	0.00	0.00	0	0	0	0	=HYPERLINK("http://genome.ucsc.edu/cgi-bin/hgTracks?db=hg38&position=chr10%3A6440001%2D6450000&simpleRepeat=pack")
chr10	6450000	10000	44	0	0	72	3	260.33	91.04	0	1	1	0	=HYPERLINK("http://genome.ucsc.edu/cgi-bin/hgTracks?db=hg38&position=chr10%3A6450001%2D6460000&simpleRepeat=pack")
chr10	6460000	10000	17	0	0	5797	1	305.00	0.00	0	0	1	0	=HYPERLINK("http://genome.ucsc.edu/cgi-bin/hgTracks?db=hg38&position=chr10%3A6460001%2D6470000&simpleRepeat=pack")
chr10	6470000	10000	1	0	0	207	0	0.00	0.00	0	0	0	0	=HYPERLINK("http://genome.ucsc.edu/cgi-bin/hgTracks?db=hg38&position=chr10%3A6470001%2D6480000&simpleRepeat=pack")
chr10	6480000	10000	0	0	0	85	0	0.00	0.00	0	0	0	0	=HYPERLINK("http://genome.ucsc.edu/cgi-bin/hgTracks?db=hg38&position=chr10%3A6480001%2D6490000&simpleRepeat=pack")
chr10	6490000	10000	1	0	0	23	0	0.00	0.00	0	0	0	0	=HYPERLINK("http://genome.ucsc.edu/cgi-bin/hgTracks?db=hg38&position=chr10%3A6490001%2D6500000&simpleRepeat=pack")
chr10	6500000	10000	0	0	0	98	0	0.00	0.00	0	0	0	0	=HYPERLINK("http://genome.ucsc.edu/cgi-bin/hgTracks?db=hg38&position=chr10%3A6500001%2D6510000&simpleRepeat=pack")
chr10	6510000	10000	34	0	0	7	3	251.00	68.69	0	1	2	0	=HYPERLINK("http://genome.ucsc.edu/cgi-bin/hgTracks?db=hg38&position=chr10%3A6510001%2D6520000&simpleRepeat=pack")
chr10	6520000	10000	30	0	0	119	3	150.00	57.52	0	2	1	0	=HYPERLINK("http://genome.ucsc.edu/cgi-bin/hgTracks?db=hg38&position=chr10%3A6520001%2D6530000&simpleRepeat=pack")
chr10	6530000	10000	12	0	0	53	2	164.00	104.00	1	0	1	0	=HYPERLINK("http://genome.ucsc.edu/cgi-bin/hgTracks?db=hg38&position=chr10%3A6530001%2D6540000&simpleRepeat=pack")
chr10	6540000	10000	0	0	0	81	0	0.00	0.00	0	0	0	0	=HYPERLINK("http://genome.ucsc.edu/cgi-bin/hgTracks?db=hg38&position=chr10%3A6540001%2D6550000&simpleRepeat=pack")
chr10	6550000	10000	3	0	0	586	0	0.00	0.00	0	0	0	0	=HYPERLINK("http://genome.ucsc.edu/cgi-bin/hgTracks?db=hg38&position=chr10%3A6550001%2D6560000&simpleRepeat=pack")
chr10	6560000	10000	3	0	0	65	0	0.00	0.00	0	0	0	0	=HYPERLINK("http://genome.ucsc.edu/cgi-bin/hgTracks?db=hg38&position=chr10%3A6560001%2D6570000&simpleRepeat=pack")
chr10	6570000	10000	14	0	0	111	0	0.00	0.00	0	0	0	0	=HYPERLINK("http://genome.ucsc.edu/cgi-bin/hgTracks?db=hg38&position=chr10%3A6570001%2D6580000&simpleRepeat=pack")
chr10	6580000	10000	0	0	0	84	0	0.00	0.00	0	0	0	0	=HYPERLINK("http://genome.ucsc.edu/cgi-bin/hgTracks?db=hg38&position=chr10%3A6580001%2D6590000&simpleRepeat=pack")
chr10	6590000	10000	20	0	0	52	3	291.33	46.95	0	0	3	0	=HYPERLINK("http://genome.ucsc.edu/cgi-bin/hgTracks?db=hg38&position=chr10%3A6590001%2D6600000&simpleRepeat=pack")
chr10	6600000	10000	7	0	0	49	1	100.00	0.00	1	0	0	0	=HYPERLINK("http://genome.ucsc.edu/cgi-bin/hgTracks?db=hg38&position=chr10%3A6600001%2D6610000&simpleRepeat=pack")
chr10	6610000	10000	1	0	0	93	0	0.00	0.00	0	0	0	0	=HYPERLINK("http://genome.ucsc.edu/cgi-bin/hgTracks?db=hg38&position=chr10%3A6610001%2D6620000&simpleRepeat=pack")
chr10	6620000	10000	23	0	0	77	2	236.00	79.00	0	1	1	0	=HYPERLINK("http://genome.ucsc.edu/cgi-bin/hgTracks?db=hg38&position=chr10%3A6620001%2D6630000&simpleRepeat=pack")
chr10	6630000	10000	43	0	0	547	3	185.67	64.51	0	2	1	0	=HYPERLINK("http://genome.ucsc.edu/cgi-bin/hgTracks?db=hg38&position=chr10%3A6630001%2D6640000&simpleRepeat=pack")
chr10	6640000	10000	2	0	0	50	0	0.00	0.00	0	0	0	0	=HYPERLINK("http://genome.ucsc.edu/cgi-bin/hgTracks?db=hg38&position=chr10%3A6640001%2D6650000&simpleRepeat=pack")
chr10	6650000	10000	11	0	0	7	2	267.00	17.00	0	0	2	0	=HYPERLINK("http://genome.ucsc.edu/cgi-bin/hgTracks?db=hg38&position=chr10%3A6650001%2D6660000&simpleRepeat=pack")
chr10	6660000	10000	8	0	0	147	1	55.00	0.00	1	0	0	0	=HYPERLINK("http://genome.ucsc.edu/cgi-bin/hgTracks?db=hg38&position=chr10%3A6660001%2D6670000&simpleRepeat=pack")
chr10	6670000	10000	16	0	0	75	1	186.00	0.00	0	1	0	0	=HYPERLINK("http://genome.ucsc.edu/cgi-bin/hgTracks?db=hg38&position=chr10%3A6670001%2D6680000&simpleRepeat=pack")
chr10	6680000	10000	20	0	0	47	1	135.00	0.00	0	1	0	0	=HYPERLINK("http://genome.ucsc.edu/cgi-bin/hgTracks?db=hg38&position=chr10%3A6680001%2D6690000&simpleRepeat=pack")
chr10	6690000	10000	21	0	0	44	2	136.00	56.00	1	1	0	0	=HYPERLINK("http://genome.ucsc.edu/cgi-bin/hgTracks?db=hg38&position=chr10%3A6690001%2D6700000&simpleRepeat=pack")
chr10	6700000	10000	8	0	0	72	1	155.00	0.00	0	1	0	0	=HYPERLINK("http://genome.ucsc.edu/cgi-bin/hgTracks?db=hg38&position=chr10%3A6700001%2D6710000&simpleRepeat=pack")
chr10	6710000	10000	1	0	0	132	0	0.00	0.00	0	0	0	0	=HYPERLINK("http://genome.ucsc.edu/cgi-bin/hgTracks?db=hg38&position=chr10%3A6710001%2D6720000&simpleRepeat=pack")
chr10	6720000	10000	15	0	0	69	2	92.50	25.50	1	1	0	0	=HYPERLINK("http://genome.ucsc.edu/cgi-bin/hgTracks?db=hg38&position=chr10%3A6720001%2D6730000&simpleRepeat=pack")
chr10	6730000	10000	36	0	0	88	3	152.67	68.93	1	1	1	0	=HYPERLINK("http://genome.ucsc.edu/cgi-bin/hgTracks?db=hg38&position=chr10%3A6730001%2D6740000&simpleRepeat=pack")
chr10	6740000	10000	4	0	0	44	0	0.00	0.00	0	0	0	0	=HYPERLINK("http://genome.ucsc.edu/cgi-bin/hgTracks?db=hg38&position=chr10%3A6740001%2D6750000&simpleRepeat=pack")
chr10	6750000	10000	27	0	0	20	2	130.00	23.00	0	2	0	0	=HYPERLINK("http://genome.ucsc.edu/cgi-bin/hgTracks?db=hg38&position=chr10%3A6750001%2D6760000&simpleRepeat=pack")
chr10	6760000	10000	29	0	0	127	2	132.00	60.00	1	1	0	0	=HYPERLINK("http://genome.ucsc.edu/cgi-bin/hgTracks?db=hg38&position=chr10%3A6760001%2D6770000&simpleRepeat=pack")
chr10	6770000	10000	34	0	0	33	3	204.33	75.31	1	0	2	0	=HYPERLINK("http://genome.ucsc.edu/cgi-bin/hgTracks?db=hg38&position=chr10%3A6770001%2D6780000&simpleRepeat=pack")
chr10	6780000	10000	55	0	0	43	3	192.67	128.61	1	1	1	0	=HYPERLINK("http://genome.ucsc.edu/cgi-bin/hgTracks?db=hg38&position=chr10%3A6780001%2D6790000&simpleRepeat=pack")
chr10	6790000	10000	33	0	0	86	1	302.00	0.00	0	0	1	0	=HYPERLINK("http://genome.ucsc.edu/cgi-bin/hgTracks?db=hg38&position=chr10%3A6790001%2D6800000&simpleRepeat=pack")
chr10	6800000	10000	12	0	0	135	0	0.00	0.00	0	0	0	0	=HYPERLINK("http://genome.ucsc.edu/cgi-bin/hgTracks?db=hg38&position=chr10%3A6800001%2D6810000&simpleRepeat=pack")
chr10	6810000	10000	48	0	0	64	0	0.00	0.00	0	0	0	0	=HYPERLINK("http://genome.ucsc.edu/cgi-bin/hgTracks?db=hg38&position=chr10%3A6810001%2D6820000&simpleRepeat=pack")
chr10	6820000	10000	2	0	0	361	0	0.00	0.00	0	0	0	0	=HYPERLINK("http://genome.ucsc.edu/cgi-bin/hgTracks?db=hg38&position=chr10%3A6820001%2D6830000&simpleRepeat=pack")
chr10	6830000	10000	4	0	0	159	0	0.00	0.00	0	0	0	0	=HYPERLINK("http://genome.ucsc.edu/cgi-bin/hgTracks?db=hg38&position=chr10%3A6830001%2D6840000&simpleRepeat=pack")
chr10	6840000	10000	0	0	0	105	0	0.00	0.00	0	0	0	0	=HYPERLINK("http://genome.ucsc.edu/cgi-bin/hgTracks?db=hg38&position=chr10%3A6840001%2D6850000&simpleRepeat=pack")
chr10	6850000	10000	13	0	0	38	1	318.00	0.00	0	0	1	0	=HYPERLINK("http://genome.ucsc.edu/cgi-bin/hgTracks?db=hg38&position=chr10%3A6850001%2D6860000&simpleRepeat=pack")
chr10	6860000	10000	18	0	0	93	1	281.00	0.00	0	0	1	0	=HYPERLINK("http://genome.ucsc.edu/cgi-bin/hgTracks?db=hg38&position=chr10%3A6860001%2D6870000&simpleRepeat=pack")
chr10	6870000	10000	85	0	0	1359	0	0.00	0.00	0	0	0	0	=HYPERLINK("http://genome.ucsc.edu/cgi-bin/hgTracks?db=hg38&position=chr10%3A6870001%2D6880000&simpleRepeat=pack")
chr10	6880000	10000	10	0	0	35	0	0.00	0.00	0	0	0	0	=HYPERLINK("http://genome.ucsc.edu/cgi-bin/hgTracks?db=hg38&position=chr10%3A6880001%2D6890000&simpleRepeat=pack")
chr10	6890000	10000	1	0	0	27	0	0.00	0.00	0	0	0	0	=HYPERLINK("http://genome.ucsc.edu/cgi-bin/hgTracks?db=hg38&position=chr10%3A6890001%2D6900000&simpleRepeat=pack")
chr10	6900000	10000	20	0	0	88	1	119.00	0.00	0	1	0	0	=HYPERLINK("http://genome.ucsc.edu/cgi-bin/hgTracks?db=hg38&position=chr10%3A6900001%2D6910000&simpleRepeat=pack")
chr10	6910000	10000	24	0	0	1015	2	192.00	32.00	0	1	1	0	=HYPERLINK("http://genome.ucsc.edu/cgi-bin/hgTracks?db=hg38&position=chr10%3A6910001%2D6920000&simpleRepeat=pack")
chr10	6920000	10000	0	0	0	84	0	0.00	0.00	0	0	0	0	=HYPERLINK("http://genome.ucsc.edu/cgi-bin/hgTracks?db=hg38&position=chr10%3A6920001%2D6930000&simpleRepeat=pack")
chr10	6930000	10000	3	0	0	100	0	0.00	0.00	0	0	0	0	=HYPERLINK("http://genome.ucsc.edu/cgi-bin/hgTracks?db=hg38&position=chr10%3A6930001%2D6940000&simpleRepeat=pack")
chr10	6940000	10000	26	0	0	55	1	96.00	0.00	1	0	0	0	=HYPERLINK("http://genome.ucsc.edu/cgi-bin/hgTracks?db=hg38&position=chr10%3A6940001%2D6950000&simpleRepeat=pack")
chr10	6950000	10000	30	0	0	2	4	350.00	54.66	0	0	4	0	=HYPERLINK("http://genome.ucsc.edu/cgi-bin/hgTracks?db=hg38&position=chr10%3A6950001%2D6960000&simpleRepeat=pack")
chr10	6960000	10000	2	0	0	54	1	318.00	0.00	0	0	1	0	=HYPERLINK("http://genome.ucsc.edu/cgi-bin/hgTracks?db=hg38&position=chr10%3A6960001%2D6970000&simpleRepeat=pack")
chr10	6970000	10000	13	0	0	0	3	284.00	77.80	0	1	2	0	=HYPERLINK("http://genome.ucsc.edu/cgi-bin/hgTracks?db=hg38&position=chr10%3A6970001%2D6980000&simpleRepeat=pack")
chr10	6980000	10000	2	0	0	88	0	0.00	0.00	0	0	0	0	=HYPERLINK("http://genome.ucsc.edu/cgi-bin/hgTracks?db=hg38&position=chr10%3A6980001%2D6990000&simpleRepeat=pack")
chr10	6990000	10000	0	0	0	540	0	0.00	0.00	0	0	0	0	=HYPERLINK("http://genome.ucsc.edu/cgi-bin/hgTracks?db=hg38&position=chr10%3A6990001%2D7000000&simpleRepeat=pack")
chr10	7000000	10000	0	0	0	35	0	0.00	0.00	0	0	0	0	=HYPERLINK("http://genome.ucsc.edu/cgi-bin/hgTracks?db=hg38&position=chr10%3A7000001%2D7010000&simpleRepeat=pack")
chr10	7010000	10000	0	0	0	13	0	0.00	0.00	0	0	0	0	=HYPERLINK("http://genome.ucsc.edu/cgi-bin/hgTracks?db=hg38&position=chr10%3A7010001%2D7020000&simpleRepeat=pack")
chr10	7020000	10000	49	0	0	194	3	183.33	70.69	1	1	1	0	=HYPERLINK("http://genome.ucsc.edu/cgi-bin/hgTracks?db=hg38&position=chr10%3A7020001%2D7030000&simpleRepeat=pack")
chr10	7030000	10000	48	0	0	69	4	221.50	127.52	1	1	2	0	=HYPERLINK("http://genome.ucsc.edu/cgi-bin/hgTracks?db=hg38&position=chr10%3A7030001%2D7040000&simpleRepeat=pack")
chr10	7040000	10000	18	0	0	19	0	0.00	0.00	0	0	0	0	=HYPERLINK("http://genome.ucsc.edu/cgi-bin/hgTracks?db=hg38&position=chr10%3A7040001%2D7050000&simpleRepeat=pack")
chr10	7050000	10000	0	0	0	93	0	0.00	0.00	0	0	0	0	=HYPERLINK("http://genome.ucsc.edu/cgi-bin/hgTracks?db=hg38&position=chr10%3A7050001%2D7060000&simpleRepeat=pack")
chr10	7060000	10000	1	0	0	136	0	0.00	0.00	0	0	0	0	=HYPERLINK("http://genome.ucsc.edu/cgi-bin/hgTracks?db=hg38&position=chr10%3A7060001%2D7070000&simpleRepeat=pack")
chr10	7070000	10000	0	0	0	99	0	0.00	0.00	0	0	0	0	=HYPERLINK("http://genome.ucsc.edu/cgi-bin/hgTracks?db=hg38&position=chr10%3A7070001%2D7080000&simpleRepeat=pack")
chr10	7080000	10000	0	0	0	2	0	0.00	0.00	0	0	0	0	=HYPERLINK("http://genome.ucsc.edu/cgi-bin/hgTracks?db=hg38&position=chr10%3A7080001%2D7090000&simpleRepeat=pack")
chr10	7090000	10000	0	0	0	90	0	0.00	0.00	0	0	0	0	=HYPERLINK("http://genome.ucsc.edu/cgi-bin/hgTracks?db=hg38&position=chr10%3A7090001%2D7100000&simpleRepeat=pack")
chr10	7100000	10000	0	0	0	104	0	0.00	0.00	0	0	0	0	=HYPERLINK("http://genome.ucsc.edu/cgi-bin/hgTracks?db=hg38&position=chr10%3A7100001%2D7110000&simpleRepeat=pack")
chr10	7110000	10000	15	0	0	131	1	172.00	0.00	0	1	0	0	=HYPERLINK("http://genome.ucsc.edu/cgi-bin/hgTracks?db=hg38&position=chr10%3A7110001%2D7120000&simpleRepeat=pack")
chr10	7120000	10000	15	0	0	77	1	261.00	0.00	0	0	1	0	=HYPERLINK("http://genome.ucsc.edu/cgi-bin/hgTracks?db=hg38&position=chr10%3A7120001%2D7130000&simpleRepeat=pack")
chr10	7130000	10000	33	1	0	158	2	239.00	74.00	0	1	1	0	=HYPERLINK("http://genome.ucsc.edu/cgi-bin/hgTracks?db=hg38&position=chr10%3A7130001%2D7140000&simpleRepeat=pack")
chr10	7140000	10000	2	10	0	168	0	0.00	0.00	0	0	0	0	=HYPERLINK("http://genome.ucsc.edu/cgi-bin/hgTracks?db=hg38&position=chr10%3A7140001%2D7150000&simpleRepeat=pack")
chr10	7150000	10000	26	0	0	78	4	268.50	88.23	0	1	3	0	=HYPERLINK("http://genome.ucsc.edu/cgi-bin/hgTracks?db=hg38&position=chr10%3A7150001%2D7160000&simpleRepeat=pack")
chr10	7160000	10000	2	0	0	53	1	347.00	0.00	0	0	1	0	=HYPERLINK("http://genome.ucsc.edu/cgi-bin/hgTracks?db=hg38&position=chr10%3A7160001%2D7170000&simpleRepeat=pack")
chr10	7170000	10000	19	0	0	3	1	328.00	0.00	0	0	1	0	=HYPERLINK("http://genome.ucsc.edu/cgi-bin/hgTracks?db=hg38&position=chr10%3A7170001%2D7180000&simpleRepeat=pack")
chr10	7180000	10000	14	0	0	108	3	345.33	85.33	0	0	3	0	=HYPERLINK("http://genome.ucsc.edu/cgi-bin/hgTracks?db=hg38&position=chr10%3A7180001%2D7190000&simpleRepeat=pack")
chr10	7190000	10000	0	0	0	34	0	0.00	0.00	0	0	0	0	=HYPERLINK("http://genome.ucsc.edu/cgi-bin/hgTracks?db=hg38&position=chr10%3A7190001%2D7200000&simpleRepeat=pack")
chr10	7200000	10000	17	0	0	77	2	295.50	178.50	0	1	1	0	=HYPERLINK("http://genome.ucsc.edu/cgi-bin/hgTracks?db=hg38&position=chr10%3A7200001%2D7210000&simpleRepeat=pack")
chr10	7210000	10000	12	0	0	45	1	357.00	0.00	0	0	1	0	=HYPERLINK("http://genome.ucsc.edu/cgi-bin/hgTracks?db=hg38&position=chr10%3A7210001%2D7220000&simpleRepeat=pack")
chr10	7220000	10000	15	0	0	652	2	300.50	11.50	0	0	2	0	=HYPERLINK("http://genome.ucsc.edu/cgi-bin/hgTracks?db=hg38&position=chr10%3A7220001%2D7230000&simpleRepeat=pack")
chr10	7230000	10000	0	0	0	38	0	0.00	0.00	0	0	0	0	=HYPERLINK("http://genome.ucsc.edu/cgi-bin/hgTracks?db=hg38&position=chr10%3A7230001%2D7240000&simpleRepeat=pack")
chr10	7240000	10000	0	0	0	85	0	0.00	0.00	0	0	0	0	=HYPERLINK("http://genome.ucsc.edu/cgi-bin/hgTracks?db=hg38&position=chr10%3A7240001%2D7250000&simpleRepeat=pack")
chr10	7250000	10000	19	0	0	63	2	161.00	50.00	0	1	1	0	=HYPERLINK("http://genome.ucsc.edu/cgi-bin/hgTracks?db=hg38&position=chr10%3A7250001%2D7260000&simpleRepeat=pack")
chr10	7260000	10000	15	0	0	231	1	199.00	0.00	0	1	0	0	=HYPERLINK("http://genome.ucsc.edu/cgi-bin/hgTracks?db=hg38&position=chr10%3A7260001%2D7270000&simpleRepeat=pack")
chr10	7270000	10000	25	0	0	98	2	220.50	102.50	0	1	1	0	=HYPERLINK("http://genome.ucsc.edu/cgi-bin/hgTracks?db=hg38&position=chr10%3A7270001%2D7280000&simpleRepeat=pack")
chr10	7280000	10000	6	0	0	34	1	198.00	0.00	0	1	0	0	=HYPERLINK("http://genome.ucsc.edu/cgi-bin/hgTracks?db=hg38&position=chr10%3A7280001%2D7290000&simpleRepeat=pack")
chr10	7290000	10000	8	0	0	108	0	0.00	0.00	0	0	0	0	=HYPERLINK("http://genome.ucsc.edu/cgi-bin/hgTracks?db=hg38&position=chr10%3A7290001%2D7300000&simpleRepeat=pack")
chr10	7300000	10000	54	0	0	450	3	196.33	136.28	1	1	1	0	=HYPERLINK("http://genome.ucsc.edu/cgi-bin/hgTracks?db=hg38&position=chr10%3A7300001%2D7310000&simpleRepeat=pack")
chr10	7310000	10000	123	0	0	1445	3	240.67	58.79	0	1	2	0	=HYPERLINK("http://genome.ucsc.edu/cgi-bin/hgTracks?db=hg38&position=chr10%3A7310001%2D7320000&simpleRepeat=pack")
chr10	7320000	10000	42	0	0	720	0	0.00	0.00	0	0	0	0	=HYPERLINK("http://genome.ucsc.edu/cgi-bin/hgTracks?db=hg38&position=chr10%3A7320001%2D7330000&simpleRepeat=pack")
chr10	7330000	10000	1	0	0	69	0	0.00	0.00	0	0	0	0	=HYPERLINK("http://genome.ucsc.edu/cgi-bin/hgTracks?db=hg38&position=chr10%3A7330001%2D7340000&simpleRepeat=pack")
chr10	7340000	10000	3	0	0	86	0	0.00	0.00	0	0	0	0	=HYPERLINK("http://genome.ucsc.edu/cgi-bin/hgTracks?db=hg38&position=chr10%3A7340001%2D7350000&simpleRepeat=pack")
chr10	7350000	10000	19	0	0	142	1	390.00	0.00	0	0	1	0	=HYPERLINK("http://genome.ucsc.edu/cgi-bin/hgTracks?db=hg38&position=chr10%3A7350001%2D7360000&simpleRepeat=pack")
chr10	7360000	10000	68	0	0	79	7	170.86	80.49	2	3	2	0	=HYPERLINK("http://genome.ucsc.edu/cgi-bin/hgTracks?db=hg38&position=chr10%3A7360001%2D7370000&simpleRepeat=pack")
chr10	7370000	10000	24	22	0	168	2	208.50	60.50	0	1	1	0	=HYPERLINK("http://genome.ucsc.edu/cgi-bin/hgTracks?db=hg38&position=chr10%3A7370001%2D7380000&simpleRepeat=pack")
chr10	7380000	10000	7	0	0	1861	0	0.00	0.00	0	0	0	0	=HYPERLINK("http://genome.ucsc.edu/cgi-bin/hgTracks?db=hg38&position=chr10%3A7380001%2D7390000&simpleRepeat=pack")
chr10	7390000	10000	37	0	0	106	2	245.50	34.50	0	0	2	0	=HYPERLINK("http://genome.ucsc.edu/cgi-bin/hgTracks?db=hg38&position=chr10%3A7390001%2D7400000&simpleRepeat=pack")
chr10	7400000	10000	0	0	0	100	0	0.00	0.00	0	0	0	0	=HYPERLINK("http://genome.ucsc.edu/cgi-bin/hgTracks?db=hg38&position=chr10%3A7400001%2D7410000&simpleRepeat=pack")
chr10	7410000	10000	10	0	0	19	2	279.50	64.50	0	0	2	0	=HYPERLINK("http://genome.ucsc.edu/cgi-bin/hgTracks?db=hg38&position=chr10%3A7410001%2D7420000&simpleRepeat=pack")
chr10	7420000	10000	7	0	0	47	1	338.00	0.00	0	0	1	0	=HYPERLINK("http://genome.ucsc.edu/cgi-bin/hgTracks?db=hg38&position=chr10%3A7420001%2D7430000&simpleRepeat=pack")
chr10	7430000	10000	6	0	0	156	0	0.00	0.00	0	0	0	0	=HYPERLINK("http://genome.ucsc.edu/cgi-bin/hgTracks?db=hg38&position=chr10%3A7430001%2D7440000&simpleRepeat=pack")
chr10	7440000	10000	44	0	0	80	2	133.50	37.50	1	1	0	0	=HYPERLINK("http://genome.ucsc.edu/cgi-bin/hgTracks?db=hg38&position=chr10%3A7440001%2D7450000&simpleRepeat=pack")
chr10	7450000	10000	0	0	0	141	0	0.00	0.00	0	0	0	0	=HYPERLINK("http://genome.ucsc.edu/cgi-bin/hgTracks?db=hg38&position=chr10%3A7450001%2D7460000&simpleRepeat=pack")
chr10	7460000	10000	10	0	0	157	0	0.00	0.00	0	0	0	0	=HYPERLINK("http://genome.ucsc.edu/cgi-bin/hgTracks?db=hg38&position=chr10%3A7460001%2D7470000&simpleRepeat=pack")
chr10	7470000	10000	0	0	0	182	0	0.00	0.00	0	0	0	0	=HYPERLINK("http://genome.ucsc.edu/cgi-bin/hgTracks?db=hg38&position=chr10%3A7470001%2D7480000&simpleRepeat=pack")
chr10	7480000	10000	0	0	0	16	0	0.00	0.00	0	0	0	0	=HYPERLINK("http://genome.ucsc.edu/cgi-bin/hgTracks?db=hg38&position=chr10%3A7480001%2D7490000&simpleRepeat=pack")
chr10	7490000	10000	21	0	0	59	0	0.00	0.00	0	0	0	0	=HYPERLINK("http://genome.ucsc.edu/cgi-bin/hgTracks?db=hg38&position=chr10%3A7490001%2D7500000&simpleRepeat=pack")
chr10	7500000	10000	21	0	0	36	1	202.00	0.00	0	0	1	0	=HYPERLINK("http://genome.ucsc.edu/cgi-bin/hgTracks?db=hg38&position=chr10%3A7500001%2D7510000&simpleRepeat=pack")
chr10	7510000	10000	33	0	0	66	2	111.00	6.00	0	2	0	0	=HYPERLINK("http://genome.ucsc.edu/cgi-bin/hgTracks?db=hg38&position=chr10%3A7510001%2D7520000&simpleRepeat=pack")
chr10	7520000	10000	26	0	0	99	3	152.00	59.44	1	1	1	0	=HYPERLINK("http://genome.ucsc.edu/cgi-bin/hgTracks?db=hg38&position=chr10%3A7520001%2D7530000&simpleRepeat=pack")
chr10	7530000	10000	15	0	0	142	1	226.00	0.00	0	0	1	0	=HYPERLINK("http://genome.ucsc.edu/cgi-bin/hgTracks?db=hg38&position=chr10%3A7530001%2D7540000&simpleRepeat=pack")
chr10	7540000	10000	2	0	0	34	0	0.00	0.00	0	0	0	0	=HYPERLINK("http://genome.ucsc.edu/cgi-bin/hgTracks?db=hg38&position=chr10%3A7540001%2D7550000&simpleRepeat=pack")
chr10	7550000	10000	57	0	0	59	1	271.00	0.00	0	0	1	0	=HYPERLINK("http://genome.ucsc.edu/cgi-bin/hgTracks?db=hg38&position=chr10%3A7550001%2D7560000&simpleRepeat=pack")
chr10	7560000	10000	26	0	0	67	2	174.50	77.50	1	0	1	0	=HYPERLINK("http://genome.ucsc.edu/cgi-bin/hgTracks?db=hg38&position=chr10%3A7560001%2D7570000&simpleRepeat=pack")
chr10	7570000	10000	9	0	0	113	2	216.50	62.50	0	1	1	0	=HYPERLINK("http://genome.ucsc.edu/cgi-bin/hgTracks?db=hg38&position=chr10%3A7570001%2D7580000&simpleRepeat=pack")
chr10	7580000	10000	21	0	0	165	1	298.00	0.00	0	0	1	0	=HYPERLINK("http://genome.ucsc.edu/cgi-bin/hgTracks?db=hg38&position=chr10%3A7580001%2D7590000&simpleRepeat=pack")
chr10	7590000	10000	96	28	0	73	5	199.80	73.87	1	1	3	0	=HYPERLINK("http://genome.ucsc.edu/cgi-bin/hgTracks?db=hg38&position=chr10%3A7590001%2D7600000&simpleRepeat=pack")
chr10	7600000	10000	2	0	0	135	0	0.00	0.00	0	0	0	0	=HYPERLINK("http://genome.ucsc.edu/cgi-bin/hgTracks?db=hg38&position=chr10%3A7600001%2D7610000&simpleRepeat=pack")
chr10	7610000	10000	0	0	0	37	0	0.00	0.00	0	0	0	0	=HYPERLINK("http://genome.ucsc.edu/cgi-bin/hgTracks?db=hg38&position=chr10%3A7610001%2D7620000&simpleRepeat=pack")
chr10	7620000	10000	10	0	0	155	1	195.00	0.00	0	1	0	0	=HYPERLINK("http://genome.ucsc.edu/cgi-bin/hgTracks?db=hg38&position=chr10%3A7620001%2D7630000&simpleRepeat=pack")
chr10	7630000	10000	0	0	0	54	0	0.00	0.00	0	0	0	0	=HYPERLINK("http://genome.ucsc.edu/cgi-bin/hgTracks?db=hg38&position=chr10%3A7630001%2D7640000&simpleRepeat=pack")
chr10	7640000	10000	34	0	0	65	2	81.50	1.50	2	0	0	0	=HYPERLINK("http://genome.ucsc.edu/cgi-bin/hgTracks?db=hg38&position=chr10%3A7640001%2D7650000&simpleRepeat=pack")
chr10	7650000	10000	0	0	0	128	0	0.00	0.00	0	0	0	0	=HYPERLINK("http://genome.ucsc.edu/cgi-bin/hgTracks?db=hg38&position=chr10%3A7650001%2D7660000&simpleRepeat=pack")
chr10	7660000	10000	19	0	0	9	3	142.00	44.90	1	2	0	0	=HYPERLINK("http://genome.ucsc.edu/cgi-bin/hgTracks?db=hg38&position=chr10%3A7660001%2D7670000&simpleRepeat=pack")
chr10	7670000	10000	17	0	0	236	1	255.00	0.00	0	0	1	0	=HYPERLINK("http://genome.ucsc.edu/cgi-bin/hgTracks?db=hg38&position=chr10%3A7670001%2D7680000&simpleRepeat=pack")
chr10	7680000	10000	13	0	0	376	2	244.50	0.50	0	0	2	0	=HYPERLINK("http://genome.ucsc.edu/cgi-bin/hgTracks?db=hg38&position=chr10%3A7680001%2D7690000&simpleRepeat=pack")
chr10	7690000	10000	2	0	0	102	1	319.00	0.00	0	0	1	0	=HYPERLINK("http://genome.ucsc.edu/cgi-bin/hgTracks?db=hg38&position=chr10%3A7690001%2D7700000&simpleRepeat=pack")
chr10	7700000	10000	27	0	0	213	0	0.00	0.00	0	0	0	0	=HYPERLINK("http://genome.ucsc.edu/cgi-bin/hgTracks?db=hg38&position=chr10%3A7700001%2D7710000&simpleRepeat=pack")
chr10	7710000	10000	28	0	0	142	4	179.75	82.07	1	1	2	0	=HYPERLINK("http://genome.ucsc.edu/cgi-bin/hgTracks?db=hg38&position=chr10%3A7710001%2D7720000&simpleRepeat=pack")
chr10	7720000	10000	81	0	0	219	1	116.00	0.00	0	1	0	0	=HYPERLINK("http://genome.ucsc.edu/cgi-bin/hgTracks?db=hg38&position=chr10%3A7720001%2D7730000&simpleRepeat=pack")
chr10	7730000	10000	12	0	0	96	2	150.50	49.50	0	1	0	0	=HYPERLINK("http://genome.ucsc.edu/cgi-bin/hgTracks?db=hg38&position=chr10%3A7730001%2D7740000&simpleRepeat=pack")
chr10	7740000	10000	4	0	0	141	1	119.00	0.00	0	1	0	0	=HYPERLINK("http://genome.ucsc.edu/cgi-bin/hgTracks?db=hg38&position=chr10%3A7740001%2D7750000&simpleRepeat=pack")
chr10	7750000	10000	1	0	0	81	0	0.00	0.00	0	0	0	0	=HYPERLINK("http://genome.ucsc.edu/cgi-bin/hgTracks?db=hg38&position=chr10%3A7750001%2D7760000&simpleRepeat=pack")
chr10	7760000	10000	0	0	0	82	0	0.00	0.00	0	0	0	0	=HYPERLINK("http://genome.ucsc.edu/cgi-bin/hgTracks?db=hg38&position=chr10%3A7760001%2D7770000&simpleRepeat=pack")
chr10	7770000	10000	0	0	0	165	0	0.00	0.00	0	0	0	0	=HYPERLINK("http://genome.ucsc.edu/cgi-bin/hgTracks?db=hg38&position=chr10%3A7770001%2D7780000&simpleRepeat=pack")
chr10	7780000	10000	40	0	0	155	1	128.00	0.00	0	1	0	0	=HYPERLINK("http://genome.ucsc.edu/cgi-bin/hgTracks?db=hg38&position=chr10%3A7780001%2D7790000&simpleRepeat=pack")
chr10	7790000	10000	0	0	0	372	0	0.00	0.00	0	0	0	0	=HYPERLINK("http://genome.ucsc.edu/cgi-bin/hgTracks?db=hg38&position=chr10%3A7790001%2D7800000&simpleRepeat=pack")
chr10	7800000	10000	6	0	0	88	1	295.00	0.00	0	0	1	0	=HYPERLINK("http://genome.ucsc.edu/cgi-bin/hgTracks?db=hg38&position=chr10%3A7800001%2D7810000&simpleRepeat=pack")
chr10	7810000	10000	31	0	0	70	2	172.50	93.50	1	0	1	0	=HYPERLINK("http://genome.ucsc.edu/cgi-bin/hgTracks?db=hg38&position=chr10%3A7810001%2D7820000&simpleRepeat=pack")
chr10	7820000	10000	24	0	0	37	1	117.00	0.00	0	1	0	0	=HYPERLINK("http://genome.ucsc.edu/cgi-bin/hgTracks?db=hg38&position=chr10%3A7820001%2D7830000&simpleRepeat=pack")
chr10	7830000	10000	32	0	0	297	1	109.00	0.00	0	1	0	0	=HYPERLINK("http://genome.ucsc.edu/cgi-bin/hgTracks?db=hg38&position=chr10%3A7830001%2D7840000&simpleRepeat=pack")
chr10	7840000	10000	0	0	0	154	0	0.00	0.00	0	0	0	0	=HYPERLINK("http://genome.ucsc.edu/cgi-bin/hgTracks?db=hg38&position=chr10%3A7840001%2D7850000&simpleRepeat=pack")
chr10	7850000	10000	11	0	0	62	1	137.00	0.00	0	1	0	0	=HYPERLINK("http://genome.ucsc.edu/cgi-bin/hgTracks?db=hg38&position=chr10%3A7850001%2D7860000&simpleRepeat=pack")
chr10	7860000	10000	35	0	0	210	2	107.50	37.50	1	1	0	0	=HYPERLINK("http://genome.ucsc.edu/cgi-bin/hgTracks?db=hg38&position=chr10%3A7860001%2D7870000&simpleRepeat=pack")
chr10	7870000	10000	0	0	0	54	0	0.00	0.00	0	0	0	0	=HYPERLINK("http://genome.ucsc.edu/cgi-bin/hgTracks?db=hg38&position=chr10%3A7870001%2D7880000&simpleRepeat=pack")
chr10	7880000	10000	4	0	0	117	0	0.00	0.00	0	0	0	0	=HYPERLINK("http://genome.ucsc.edu/cgi-bin/hgTracks?db=hg38&position=chr10%3A7880001%2D7890000&simpleRepeat=pack")
chr10	7890000	10000	0	0	0	88	0	0.00	0.00	0	0	0	0	=HYPERLINK("http://genome.ucsc.edu/cgi-bin/hgTracks?db=hg38&position=chr10%3A7890001%2D7900000&simpleRepeat=pack")
chr10	7900000	10000	7	0	0	99	1	354.00	0.00	0	0	1	0	=HYPERLINK("http://genome.ucsc.edu/cgi-bin/hgTracks?db=hg38&position=chr10%3A7900001%2D7910000&simpleRepeat=pack")
chr10	7910000	10000	4	0	0	97	2	62.50	7.50	2	0	0	0	=HYPERLINK("http://genome.ucsc.edu/cgi-bin/hgTracks?db=hg38&position=chr10%3A7910001%2D7920000&simpleRepeat=pack")
chr10	7920000	10000	0	0	0	9	0	0.00	0.00	0	0	0	0	=HYPERLINK("http://genome.ucsc.edu/cgi-bin/hgTracks?db=hg38&position=chr10%3A7920001%2D7930000&simpleRepeat=pack")
chr10	7930000	10000	0	0	0	50	0	0.00	0.00	0	0	0	0	=HYPERLINK("http://genome.ucsc.edu/cgi-bin/hgTracks?db=hg38&position=chr10%3A7930001%2D7940000&simpleRepeat=pack")
chr10	7940000	10000	0	0	0	67	0	0.00	0.00	0	0	0	0	=HYPERLINK("http://genome.ucsc.edu/cgi-bin/hgTracks?db=hg38&position=chr10%3A7940001%2D7950000&simpleRepeat=pack")
chr10	7950000	10000	35	91	0	385	0	0.00	0.00	0	0	0	0	=HYPERLINK("http://genome.ucsc.edu/cgi-bin/hgTracks?db=hg38&position=chr10%3A7950001%2D7960000&simpleRepeat=pack")
chr10	7960000	10000	0	0	0	5	0	0.00	0.00	0	0	0	0	=HYPERLINK("http://genome.ucsc.edu/cgi-bin/hgTracks?db=hg38&position=chr10%3A7960001%2D7970000&simpleRepeat=pack")
chr10	7970000	10000	5	0	0	102	1	169.00	0.00	0	1	0	0	=HYPERLINK("http://genome.ucsc.edu/cgi-bin/hgTracks?db=hg38&position=chr10%3A7970001%2D7980000&simpleRepeat=pack")
chr10	7980000	10000	0	0	0	29	0	0.00	0.00	0	0	0	0	=HYPERLINK("http://genome.ucsc.edu/cgi-bin/hgTracks?db=hg38&position=chr10%3A7980001%2D7990000&simpleRepeat=pack")
chr10	7990000	10000	7	0	0	58	1	303.00	0.00	0	0	1	0	=HYPERLINK("http://genome.ucsc.edu/cgi-bin/hgTracks?db=hg38&position=chr10%3A7990001%2D8000000&simpleRepeat=pack")
chr10	8000000	10000	10	0	0	83	0	0.00	0.00	0	0	0	0	=HYPERLINK("http://genome.ucsc.edu/cgi-bin/hgTracks?db=hg38&position=chr10%3A8000001%2D8010000&simpleRepeat=pack")
chr10	8010000	10000	14	0	0	52	0	0.00	0.00	0	0	0	0	=HYPERLINK("http://genome.ucsc.edu/cgi-bin/hgTracks?db=hg38&position=chr10%3A8010001%2D8020000&simpleRepeat=pack")
chr10	8020000	10000	0	0	0	215	0	0.00	0.00	0	0	0	0	=HYPERLINK("http://genome.ucsc.edu/cgi-bin/hgTracks?db=hg38&position=chr10%3A8020001%2D8030000&simpleRepeat=pack")
chr10	8030000	10000	68	0	0	48	5	191.60	118.10	1	3	1	0	=HYPERLINK("http://genome.ucsc.edu/cgi-bin/hgTracks?db=hg38&position=chr10%3A8030001%2D8040000&simpleRepeat=pack")
chr10	8040000	10000	58	0	0	0	10	173.80	98.13	4	2	4	0	=HYPERLINK("http://genome.ucsc.edu/cgi-bin/hgTracks?db=hg38&position=chr10%3A8040001%2D8050000&simpleRepeat=pack")
chr10	8050000	10000	37	0	0	0	4	311.75	53.83	0	0	4	0	=HYPERLINK("http://genome.ucsc.edu/cgi-bin/hgTracks?db=hg38&position=chr10%3A8050001%2D8060000&simpleRepeat=pack")
chr10	8060000	10000	11	0	0	41	1	200.00	0.00	0	0	0	0	=HYPERLINK("http://genome.ucsc.edu/cgi-bin/hgTracks?db=hg38&position=chr10%3A8060001%2D8070000&simpleRepeat=pack")
chr10	8070000	10000	42	0	0	116	5	168.60	128.30	2	2	1	0	=HYPERLINK("http://genome.ucsc.edu/cgi-bin/hgTracks?db=hg38&position=chr10%3A8070001%2D8080000&simpleRepeat=pack")
chr10	8080000	10000	9	0	0	199	1	339.00	0.00	0	0	1	0	=HYPERLINK("http://genome.ucsc.edu/cgi-bin/hgTracks?db=hg38&position=chr10%3A8080001%2D8090000&simpleRepeat=pack")
chr10	8090000	10000	0	0	0	135	0	0.00	0.00	0	0	0	0	=HYPERLINK("http://genome.ucsc.edu/cgi-bin/hgTracks?db=hg38&position=chr10%3A8090001%2D8100000&simpleRepeat=pack")
chr10	8100000	10000	23	0	0	90	2	207.50	154.50	1	0	1	0	=HYPERLINK("http://genome.ucsc.edu/cgi-bin/hgTracks?db=hg38&position=chr10%3A8100001%2D8110000&simpleRepeat=pack")
chr10	8110000	10000	2	0	0	228	0	0.00	0.00	0	0	0	0	=HYPERLINK("http://genome.ucsc.edu/cgi-bin/hgTracks?db=hg38&position=chr10%3A8110001%2D8120000&simpleRepeat=pack")
chr10	8120000	10000	0	0	0	236	0	0.00	0.00	0	0	0	0	=HYPERLINK("http://genome.ucsc.edu/cgi-bin/hgTracks?db=hg38&position=chr10%3A8120001%2D8130000&simpleRepeat=pack")
chr10	8130000	10000	0	0	0	150	0	0.00	0.00	0	0	0	0	=HYPERLINK("http://genome.ucsc.edu/cgi-bin/hgTracks?db=hg38&position=chr10%3A8130001%2D8140000&simpleRepeat=pack")
chr10	8140000	10000	0	0	0	21	0	0.00	0.00	0	0	0	0	=HYPERLINK("http://genome.ucsc.edu/cgi-bin/hgTracks?db=hg38&position=chr10%3A8140001%2D8150000&simpleRepeat=pack")
chr10	8150000	10000	0	0	0	238	0	0.00	0.00	0	0	0	0	=HYPERLINK("http://genome.ucsc.edu/cgi-bin/hgTracks?db=hg38&position=chr10%3A8150001%2D8160000&simpleRepeat=pack")
chr10	8160000	10000	3	0	0	26	0	0.00	0.00	0	0	0	0	=HYPERLINK("http://genome.ucsc.edu/cgi-bin/hgTracks?db=hg38&position=chr10%3A8160001%2D8170000&simpleRepeat=pack")
chr10	8170000	10000	16	0	0	126	2	202.50	107.50	1	0	1	0	=HYPERLINK("http://genome.ucsc.edu/cgi-bin/hgTracks?db=hg38&position=chr10%3A8170001%2D8180000&simpleRepeat=pack")
chr10	8180000	10000	0	0	0	49	0	0.00	0.00	0	0	0	0	=HYPERLINK("http://genome.ucsc.edu/cgi-bin/hgTracks?db=hg38&position=chr10%3A8180001%2D8190000&simpleRepeat=pack")
chr10	8190000	10000	0	0	3	121	0	0.00	0.00	0	0	0	0	=HYPERLINK("http://genome.ucsc.edu/cgi-bin/hgTracks?db=hg38&position=chr10%3A8190001%2D8200000&simpleRepeat=pack")
chr10	8200000	10000	0	0	0	664	0	0.00	0.00	0	0	0	0	=HYPERLINK("http://genome.ucsc.edu/cgi-bin/hgTracks?db=hg38&position=chr10%3A8200001%2D8210000&simpleRepeat=pack")
chr10	8210000	10000	0	0	0	191	0	0.00	0.00	0	0	0	0	=HYPERLINK("http://genome.ucsc.edu/cgi-bin/hgTracks?db=hg38&position=chr10%3A8210001%2D8220000&simpleRepeat=pack")
chr10	8220000	10000	0	0	0	73	0	0.00	0.00	0	0	0	0	=HYPERLINK("http://genome.ucsc.edu/cgi-bin/hgTracks?db=hg38&position=chr10%3A8220001%2D8230000&simpleRepeat=pack")
chr10	8230000	10000	0	0	0	58	0	0.00	0.00	0	0	0	0	=HYPERLINK("http://genome.ucsc.edu/cgi-bin/hgTracks?db=hg38&position=chr10%3A8230001%2D8240000&simpleRepeat=pack")
chr10	8240000	10000	12	0	0	4	0	0.00	0.00	0	0	0	0	=HYPERLINK("http://genome.ucsc.edu/cgi-bin/hgTracks?db=hg38&position=chr10%3A8240001%2D8250000&simpleRepeat=pack")
chr10	8250000	10000	0	0	0	7	0	0.00	0.00	0	0	0	0	=HYPERLINK("http://genome.ucsc.edu/cgi-bin/hgTracks?db=hg38&position=chr10%3A8250001%2D8260000&simpleRepeat=pack")
chr10	8260000	10000	32	0	0	59	3	72.00	12.03	3	0	0	0	=HYPERLINK("http://genome.ucsc.edu/cgi-bin/hgTracks?db=hg38&position=chr10%3A8260001%2D8270000&simpleRepeat=pack")
chr10	8270000	10000	7	0	0	101	1	112.00	0.00	0	1	0	0	=HYPERLINK("http://genome.ucsc.edu/cgi-bin/hgTracks?db=hg38&position=chr10%3A8270001%2D8280000&simpleRepeat=pack")
chr10	8280000	10000	13	0	0	53	3	275.33	53.70	0	0	3	0	=HYPERLINK("http://genome.ucsc.edu/cgi-bin/hgTracks?db=hg38&position=chr10%3A8280001%2D8290000&simpleRepeat=pack")
chr10	8290000	10000	44	0	0	571	3	233.67	103.16	0	2	1	0	=HYPERLINK("http://genome.ucsc.edu/cgi-bin/hgTracks?db=hg38&position=chr10%3A8290001%2D8300000&simpleRepeat=pack")
chr10	8300000	10000	0	0	0	109	0	0.00	0.00	0	0	0	0	=HYPERLINK("http://genome.ucsc.edu/cgi-bin/hgTracks?db=hg38&position=chr10%3A8300001%2D8310000&simpleRepeat=pack")
chr10	8310000	10000	8	0	0	36	2	283.00	20.00	0	0	2	0	=HYPERLINK("http://genome.ucsc.edu/cgi-bin/hgTracks?db=hg38&position=chr10%3A8310001%2D8320000&simpleRepeat=pack")
chr10	8320000	10000	15	0	0	46	2	143.00	21.00	0	2	0	0	=HYPERLINK("http://genome.ucsc.edu/cgi-bin/hgTracks?db=hg38&position=chr10%3A8320001%2D8330000&simpleRepeat=pack")
chr10	8330000	10000	8	0	0	75	0	0.00	0.00	0	0	0	0	=HYPERLINK("http://genome.ucsc.edu/cgi-bin/hgTracks?db=hg38&position=chr10%3A8330001%2D8340000&simpleRepeat=pack")
chr10	8340000	10000	1	0	0	56	0	0.00	0.00	0	0	0	0	=HYPERLINK("http://genome.ucsc.edu/cgi-bin/hgTracks?db=hg38&position=chr10%3A8340001%2D8350000&simpleRepeat=pack")
chr10	8350000	10000	12	0	0	35	1	182.00	0.00	0	1	0	0	=HYPERLINK("http://genome.ucsc.edu/cgi-bin/hgTracks?db=hg38&position=chr10%3A8350001%2D8360000&simpleRepeat=pack")
chr10	8360000	10000	5	0	0	34	0	0.00	0.00	0	0	0	0	=HYPERLINK("http://genome.ucsc.edu/cgi-bin/hgTracks?db=hg38&position=chr10%3A8360001%2D8370000&simpleRepeat=pack")
chr10	8370000	10000	0	0	0	22	0	0.00	0.00	0	0	0	0	=HYPERLINK("http://genome.ucsc.edu/cgi-bin/hgTracks?db=hg38&position=chr10%3A8370001%2D8380000&simpleRepeat=pack")
chr10	8380000	10000	11	0	0	119	1	353.00	0.00	0	0	1	0	=HYPERLINK("http://genome.ucsc.edu/cgi-bin/hgTracks?db=hg38&position=chr10%3A8380001%2D8390000&simpleRepeat=pack")
chr10	8390000	10000	2	0	0	49	1	211.00	0.00	0	0	1	0	=HYPERLINK("http://genome.ucsc.edu/cgi-bin/hgTracks?db=hg38&position=chr10%3A8390001%2D8400000&simpleRepeat=pack")
chr10	8400000	10000	1	0	0	24	0	0.00	0.00	0	0	0	0	=HYPERLINK("http://genome.ucsc.edu/cgi-bin/hgTracks?db=hg38&position=chr10%3A8400001%2D8410000&simpleRepeat=pack")
chr10	8410000	10000	0	0	0	28	0	0.00	0.00	0	0	0	0	=HYPERLINK("http://genome.ucsc.edu/cgi-bin/hgTracks?db=hg38&position=chr10%3A8410001%2D8420000&simpleRepeat=pack")
chr10	8420000	10000	37	0	0	160	0	0.00	0.00	0	0	0	0	=HYPERLINK("http://genome.ucsc.edu/cgi-bin/hgTracks?db=hg38&position=chr10%3A8420001%2D8430000&simpleRepeat=pack")
chr10	8430000	10000	0	0	0	100	0	0.00	0.00	0	0	0	0	=HYPERLINK("http://genome.ucsc.edu/cgi-bin/hgTracks?db=hg38&position=chr10%3A8430001%2D8440000&simpleRepeat=pack")
chr10	8440000	10000	16	0	0	94	2	119.50	61.50	1	1	0	0	=HYPERLINK("http://genome.ucsc.edu/cgi-bin/hgTracks?db=hg38&position=chr10%3A8440001%2D8450000&simpleRepeat=pack")
chr10	8450000	10000	8	0	0	132	1	188.00	0.00	0	1	0	0	=HYPERLINK("http://genome.ucsc.edu/cgi-bin/hgTracks?db=hg38&position=chr10%3A8450001%2D8460000&simpleRepeat=pack")
chr10	8460000	10000	29	0	0	53	1	149.00	0.00	0	1	0	0	=HYPERLINK("http://genome.ucsc.edu/cgi-bin/hgTracks?db=hg38&position=chr10%3A8460001%2D8470000&simpleRepeat=pack")
chr10	8470000	10000	1	0	0	37	0	0.00	0.00	0	0	0	0	=HYPERLINK("http://genome.ucsc.edu/cgi-bin/hgTracks?db=hg38&position=chr10%3A8470001%2D8480000&simpleRepeat=pack")
chr10	8480000	10000	1	0	0	41	0	0.00	0.00	0	0	0	0	=HYPERLINK("http://genome.ucsc.edu/cgi-bin/hgTracks?db=hg38&position=chr10%3A8480001%2D8490000&simpleRepeat=pack")
chr10	8490000	10000	1	0	0	112	0	0.00	0.00	0	0	0	0	=HYPERLINK("http://genome.ucsc.edu/cgi-bin/hgTracks?db=hg38&position=chr10%3A8490001%2D8500000&simpleRepeat=pack")
chr10	8500000	10000	0	0	0	41	0	0.00	0.00	0	0	0	0	=HYPERLINK("http://genome.ucsc.edu/cgi-bin/hgTracks?db=hg38&position=chr10%3A8500001%2D8510000&simpleRepeat=pack")
chr10	8510000	10000	0	0	0	168	0	0.00	0.00	0	0	0	0	=HYPERLINK("http://genome.ucsc.edu/cgi-bin/hgTracks?db=hg38&position=chr10%3A8510001%2D8520000&simpleRepeat=pack")
chr10	8520000	10000	18	0	0	36	1	349.00	0.00	0	0	1	0	=HYPERLINK("http://genome.ucsc.edu/cgi-bin/hgTracks?db=hg38&position=chr10%3A8520001%2D8530000&simpleRepeat=pack")
chr10	8530000	10000	0	0	0	31	0	0.00	0.00	0	0	0	0	=HYPERLINK("http://genome.ucsc.edu/cgi-bin/hgTracks?db=hg38&position=chr10%3A8530001%2D8540000&simpleRepeat=pack")
chr10	8540000	10000	0	0	0	10	0	0.00	0.00	0	0	0	0	=HYPERLINK("http://genome.ucsc.edu/cgi-bin/hgTracks?db=hg38&position=chr10%3A8540001%2D8550000&simpleRepeat=pack")
chr10	8550000	10000	16	0	0	42	1	133.00	0.00	0	1	0	0	=HYPERLINK("http://genome.ucsc.edu/cgi-bin/hgTracks?db=hg38&position=chr10%3A8550001%2D8560000&simpleRepeat=pack")
chr10	8560000	10000	0	0	0	27	0	0.00	0.00	0	0	0	0	=HYPERLINK("http://genome.ucsc.edu/cgi-bin/hgTracks?db=hg38&position=chr10%3A8560001%2D8570000&simpleRepeat=pack")
chr10	8570000	10000	2	0	0	105	0	0.00	0.00	0	0	0	0	=HYPERLINK("http://genome.ucsc.edu/cgi-bin/hgTracks?db=hg38&position=chr10%3A8570001%2D8580000&simpleRepeat=pack")
chr10	8580000	10000	0	0	0	28	0	0.00	0.00	0	0	0	0	=HYPERLINK("http://genome.ucsc.edu/cgi-bin/hgTracks?db=hg38&position=chr10%3A8580001%2D8590000&simpleRepeat=pack")
chr10	8590000	10000	0	0	0	70	0	0.00	0.00	0	0	0	0	=HYPERLINK("http://genome.ucsc.edu/cgi-bin/hgTracks?db=hg38&position=chr10%3A8590001%2D8600000&simpleRepeat=pack")
chr10	8600000	10000	0	0	0	151	0	0.00	0.00	0	0	0	0	=HYPERLINK("http://genome.ucsc.edu/cgi-bin/hgTracks?db=hg38&position=chr10%3A8600001%2D8610000&simpleRepeat=pack")
chr10	8610000	10000	0	0	0	69	0	0.00	0.00	0	0	0	0	=HYPERLINK("http://genome.ucsc.edu/cgi-bin/hgTracks?db=hg38&position=chr10%3A8610001%2D8620000&simpleRepeat=pack")
chr10	8620000	10000	0	0	0	99	0	0.00	0.00	0	0	0	0	=HYPERLINK("http://genome.ucsc.edu/cgi-bin/hgTracks?db=hg38&position=chr10%3A8620001%2D8630000&simpleRepeat=pack")
chr10	8630000	10000	3	0	0	6	0	0.00	0.00	0	0	0	0	=HYPERLINK("http://genome.ucsc.edu/cgi-bin/hgTracks?db=hg38&position=chr10%3A8630001%2D8640000&simpleRepeat=pack")
chr10	8640000	10000	1	0	0	12	0	0.00	0.00	0	0	0	0	=HYPERLINK("http://genome.ucsc.edu/cgi-bin/hgTracks?db=hg38&position=chr10%3A8640001%2D8650000&simpleRepeat=pack")
chr10	8650000	10000	6	0	0	76	1	333.00	0.00	0	0	1	0	=HYPERLINK("http://genome.ucsc.edu/cgi-bin/hgTracks?db=hg38&position=chr10%3A8650001%2D8660000&simpleRepeat=pack")
chr10	8660000	10000	0	0	0	18	0	0.00	0.00	0	0	0	0	=HYPERLINK("http://genome.ucsc.edu/cgi-bin/hgTracks?db=hg38&position=chr10%3A8660001%2D8670000&simpleRepeat=pack")
chr10	8670000	10000	0	0	0	17	0	0.00	0.00	0	0	0	0	=HYPERLINK("http://genome.ucsc.edu/cgi-bin/hgTracks?db=hg38&position=chr10%3A8670001%2D8680000&simpleRepeat=pack")
chr10	8680000	10000	0	0	0	71	0	0.00	0.00	0	0	0	0	=HYPERLINK("http://genome.ucsc.edu/cgi-bin/hgTracks?db=hg38&position=chr10%3A8680001%2D8690000&simpleRepeat=pack")
chr10	8690000	10000	0	0	0	157	0	0.00	0.00	0	0	0	0	=HYPERLINK("http://genome.ucsc.edu/cgi-bin/hgTracks?db=hg38&position=chr10%3A8690001%2D8700000&simpleRepeat=pack")
chr10	8700000	10000	0	0	0	49	0	0.00	0.00	0	0	0	0	=HYPERLINK("http://genome.ucsc.edu/cgi-bin/hgTracks?db=hg38&position=chr10%3A8700001%2D8710000&simpleRepeat=pack")
chr10	8710000	10000	0	0	0	43	0	0.00	0.00	0	0	0	0	=HYPERLINK("http://genome.ucsc.edu/cgi-bin/hgTracks?db=hg38&position=chr10%3A8710001%2D8720000&simpleRepeat=pack")
chr10	8720000	10000	0	0	0	7	0	0.00	0.00	0	0	0	0	=HYPERLINK("http://genome.ucsc.edu/cgi-bin/hgTracks?db=hg38&position=chr10%3A8720001%2D8730000&simpleRepeat=pack")
chr10	8730000	10000	0	0	0	29	0	0.00	0.00	0	0	0	0	=HYPERLINK("http://genome.ucsc.edu/cgi-bin/hgTracks?db=hg38&position=chr10%3A8730001%2D8740000&simpleRepeat=pack")
chr10	8740000	10000	3	0	0	86	0	0.00	0.00	0	0	0	0	=HYPERLINK("http://genome.ucsc.edu/cgi-bin/hgTracks?db=hg38&position=chr10%3A8740001%2D8750000&simpleRepeat=pack")
chr10	8750000	10000	0	0	0	14	0	0.00	0.00	0	0	0	0	=HYPERLINK("http://genome.ucsc.edu/cgi-bin/hgTracks?db=hg38&position=chr10%3A8750001%2D8760000&simpleRepeat=pack")
chr10	8760000	10000	0	0	0	0	0	0.00	0.00	0	0	0	0	=HYPERLINK("http://genome.ucsc.edu/cgi-bin/hgTracks?db=hg38&position=chr10%3A8760001%2D8770000&simpleRepeat=pack")
chr10	8770000	10000	0	0	0	1	0	0.00	0.00	0	0	0	0	=HYPERLINK("http://genome.ucsc.edu/cgi-bin/hgTracks?db=hg38&position=chr10%3A8770001%2D8780000&simpleRepeat=pack")
chr10	8780000	10000	6	0	0	42	1	297.00	0.00	0	0	1	0	=HYPERLINK("http://genome.ucsc.edu/cgi-bin/hgTracks?db=hg38&position=chr10%3A8780001%2D8790000&simpleRepeat=pack")
chr10	8790000	10000	12	0	0	76	1	209.00	0.00	0	0	1	0	=HYPERLINK("http://genome.ucsc.edu/cgi-bin/hgTracks?db=hg38&position=chr10%3A8790001%2D8800000&simpleRepeat=pack")
chr10	8800000	10000	50	0	0	42	6	269.00	107.30	0	2	4	0	=HYPERLINK("http://genome.ucsc.edu/cgi-bin/hgTracks?db=hg38&position=chr10%3A8800001%2D8810000&simpleRepeat=pack")
chr10	8810000	10000	0	0	0	14	0	0.00	0.00	0	0	0	0	=HYPERLINK("http://genome.ucsc.edu/cgi-bin/hgTracks?db=hg38&position=chr10%3A8810001%2D8820000&simpleRepeat=pack")
chr10	8820000	10000	0	0	0	106	0	0.00	0.00	0	0	0	0	=HYPERLINK("http://genome.ucsc.edu/cgi-bin/hgTracks?db=hg38&position=chr10%3A8820001%2D8830000&simpleRepeat=pack")
chr10	8830000	10000	15	0	0	553	0	0.00	0.00	0	0	0	0	=HYPERLINK("http://genome.ucsc.edu/cgi-bin/hgTracks?db=hg38&position=chr10%3A8830001%2D8840000&simpleRepeat=pack")
chr10	8840000	10000	0	0	0	34	0	0.00	0.00	0	0	0	0	=HYPERLINK("http://genome.ucsc.edu/cgi-bin/hgTracks?db=hg38&position=chr10%3A8840001%2D8850000&simpleRepeat=pack")
chr10	8850000	10000	19	0	0	42	1	195.00	0.00	0	1	0	0	=HYPERLINK("http://genome.ucsc.edu/cgi-bin/hgTracks?db=hg38&position=chr10%3A8850001%2D8860000&simpleRepeat=pack")
chr10	8860000	10000	14	0	0	533	0	0.00	0.00	0	0	0	0	=HYPERLINK("http://genome.ucsc.edu/cgi-bin/hgTracks?db=hg38&position=chr10%3A8860001%2D8870000&simpleRepeat=pack")
chr10	8870000	10000	8	0	0	20	0	0.00	0.00	0	0	0	0	=HYPERLINK("http://genome.ucsc.edu/cgi-bin/hgTracks?db=hg38&position=chr10%3A8870001%2D8880000&simpleRepeat=pack")
chr10	8880000	10000	0	0	0	19	0	0.00	0.00	0	0	0	0	=HYPERLINK("http://genome.ucsc.edu/cgi-bin/hgTracks?db=hg38&position=chr10%3A8880001%2D8890000&simpleRepeat=pack")
chr10	8890000	10000	0	0	0	68	0	0.00	0.00	0	0	0	0	=HYPERLINK("http://genome.ucsc.edu/cgi-bin/hgTracks?db=hg38&position=chr10%3A8890001%2D8900000&simpleRepeat=pack")
chr10	8900000	10000	13	0	0	17	1	258.00	0.00	0	0	1	0	=HYPERLINK("http://genome.ucsc.edu/cgi-bin/hgTracks?db=hg38&position=chr10%3A8900001%2D8910000&simpleRepeat=pack")
chr10	8910000	10000	0	0	0	79	0	0.00	0.00	0	0	0	0	=HYPERLINK("http://genome.ucsc.edu/cgi-bin/hgTracks?db=hg38&position=chr10%3A8910001%2D8920000&simpleRepeat=pack")
chr10	8920000	10000	2	0	0	54	0	0.00	0.00	0	0	0	0	=HYPERLINK("http://genome.ucsc.edu/cgi-bin/hgTracks?db=hg38&position=chr10%3A8920001%2D8930000&simpleRepeat=pack")
chr10	8930000	10000	5	0	0	63	2	297.50	56.50	0	0	2	0	=HYPERLINK("http://genome.ucsc.edu/cgi-bin/hgTracks?db=hg38&position=chr10%3A8930001%2D8940000&simpleRepeat=pack")
chr10	8940000	10000	2	0	0	13	0	0.00	0.00	0	0	0	0	=HYPERLINK("http://genome.ucsc.edu/cgi-bin/hgTracks?db=hg38&position=chr10%3A8940001%2D8950000&simpleRepeat=pack")
chr10	8950000	10000	0	0	0	94	0	0.00	0.00	0	0	0	0	=HYPERLINK("http://genome.ucsc.edu/cgi-bin/hgTracks?db=hg38&position=chr10%3A8950001%2D8960000&simpleRepeat=pack")
chr10	8960000	10000	0	0	0	2	0	0.00	0.00	0	0	0	0	=HYPERLINK("http://genome.ucsc.edu/cgi-bin/hgTracks?db=hg38&position=chr10%3A8960001%2D8970000&simpleRepeat=pack")
chr10	8970000	10000	4	0	0	36	1	213.00	0.00	0	0	1	0	=HYPERLINK("http://genome.ucsc.edu/cgi-bin/hgTracks?db=hg38&position=chr10%3A8970001%2D8980000&simpleRepeat=pack")
chr10	8980000	10000	0	0	0	17	0	0.00	0.00	0	0	0	0	=HYPERLINK("http://genome.ucsc.edu/cgi-bin/hgTracks?db=hg38&position=chr10%3A8980001%2D8990000&simpleRepeat=pack")
chr10	8990000	10000	1	0	0	30	0	0.00	0.00	0	0	0	0	=HYPERLINK("http://genome.ucsc.edu/cgi-bin/hgTracks?db=hg38&position=chr10%3A8990001%2D9000000&simpleRepeat=pack")
chr10	9000000	10000	0	0	0	100	0	0.00	0.00	0	0	0	0	=HYPERLINK("http://genome.ucsc.edu/cgi-bin/hgTracks?db=hg38&position=chr10%3A9000001%2D9010000&simpleRepeat=pack")
chr10	9010000	10000	18	0	0	1	1	281.00	0.00	0	0	1	0	=HYPERLINK("http://genome.ucsc.edu/cgi-bin/hgTracks?db=hg38&position=chr10%3A9010001%2D9020000&simpleRepeat=pack")
chr10	9020000	10000	0	0	0	10	0	0.00	0.00	0	0	0	0	=HYPERLINK("http://genome.ucsc.edu/cgi-bin/hgTracks?db=hg38&position=chr10%3A9020001%2D9030000&simpleRepeat=pack")
chr10	9030000	10000	0	0	0	4	0	0.00	0.00	0	0	0	0	=HYPERLINK("http://genome.ucsc.edu/cgi-bin/hgTracks?db=hg38&position=chr10%3A9030001%2D9040000&simpleRepeat=pack")
chr10	9040000	10000	0	0	0	2	0	0.00	0.00	0	0	0	0	=HYPERLINK("http://genome.ucsc.edu/cgi-bin/hgTracks?db=hg38&position=chr10%3A9040001%2D9050000&simpleRepeat=pack")
chr10	9050000	10000	0	0	0	48	0	0.00	0.00	0	0	0	0	=HYPERLINK("http://genome.ucsc.edu/cgi-bin/hgTracks?db=hg38&position=chr10%3A9050001%2D9060000&simpleRepeat=pack")
chr10	9060000	10000	0	0	0	30	0	0.00	0.00	0	0	0	0	=HYPERLINK("http://genome.ucsc.edu/cgi-bin/hgTracks?db=hg38&position=chr10%3A9060001%2D9070000&simpleRepeat=pack")
chr10	9070000	10000	2	0	0	37	0	0.00	0.00	0	0	0	0	=HYPERLINK("http://genome.ucsc.edu/cgi-bin/hgTracks?db=hg38&position=chr10%3A9070001%2D9080000&simpleRepeat=pack")
chr10	9080000	10000	0	0	0	41	0	0.00	0.00	0	0	0	0	=HYPERLINK("http://genome.ucsc.edu/cgi-bin/hgTracks?db=hg38&position=chr10%3A9080001%2D9090000&simpleRepeat=pack")
chr10	9090000	10000	0	0	0	54	0	0.00	0.00	0	0	0	0	=HYPERLINK("http://genome.ucsc.edu/cgi-bin/hgTracks?db=hg38&position=chr10%3A9090001%2D9100000&simpleRepeat=pack")
chr10	9100000	10000	10	0	0	35	2	210.50	18.50	0	1	1	0	=HYPERLINK("http://genome.ucsc.edu/cgi-bin/hgTracks?db=hg38&position=chr10%3A9100001%2D9110000&simpleRepeat=pack")
chr10	9110000	10000	14	0	0	128	2	228.50	151.50	1	0	1	0	=HYPERLINK("http://genome.ucsc.edu/cgi-bin/hgTracks?db=hg38&position=chr10%3A9110001%2D9120000&simpleRepeat=pack")
chr10	9120000	10000	0	0	0	61	0	0.00	0.00	0	0	0	0	=HYPERLINK("http://genome.ucsc.edu/cgi-bin/hgTracks?db=hg38&position=chr10%3A9120001%2D9130000&simpleRepeat=pack")
chr10	9130000	10000	2	0	0	300	0	0.00	0.00	0	0	0	0	=HYPERLINK("http://genome.ucsc.edu/cgi-bin/hgTracks?db=hg38&position=chr10%3A9130001%2D9140000&simpleRepeat=pack")
chr10	9140000	10000	19	0	0	38	1	282.00	0.00	0	0	1	0	=HYPERLINK("http://genome.ucsc.edu/cgi-bin/hgTracks?db=hg38&position=chr10%3A9140001%2D9150000&simpleRepeat=pack")
chr10	9150000	10000	0	0	0	26	0	0.00	0.00	0	0	0	0	=HYPERLINK("http://genome.ucsc.edu/cgi-bin/hgTracks?db=hg38&position=chr10%3A9150001%2D9160000&simpleRepeat=pack")
chr10	9160000	10000	0	0	0	20	0	0.00	0.00	0	0	0	0	=HYPERLINK("http://genome.ucsc.edu/cgi-bin/hgTracks?db=hg38&position=chr10%3A9160001%2D9170000&simpleRepeat=pack")
chr10	9170000	10000	4	0	0	85	0	0.00	0.00	0	0	0	0	=HYPERLINK("http://genome.ucsc.edu/cgi-bin/hgTracks?db=hg38&position=chr10%3A9170001%2D9180000&simpleRepeat=pack")
chr10	9180000	10000	0	0	0	174	0	0.00	0.00	0	0	0	0	=HYPERLINK("http://genome.ucsc.edu/cgi-bin/hgTracks?db=hg38&position=chr10%3A9180001%2D9190000&simpleRepeat=pack")
chr10	9190000	10000	15	0	0	20	1	142.00	0.00	0	1	0	0	=HYPERLINK("http://genome.ucsc.edu/cgi-bin/hgTracks?db=hg38&position=chr10%3A9190001%2D9200000&simpleRepeat=pack")
chr10	9200000	10000	0	0	0	41	0	0.00	0.00	0	0	0	0	=HYPERLINK("http://genome.ucsc.edu/cgi-bin/hgTracks?db=hg38&position=chr10%3A9200001%2D9210000&simpleRepeat=pack")
chr10	9210000	10000	10	0	0	5	0	0.00	0.00	0	0	0	0	=HYPERLINK("http://genome.ucsc.edu/cgi-bin/hgTracks?db=hg38&position=chr10%3A9210001%2D9220000&simpleRepeat=pack")
chr10	9220000	10000	35	0	0	14	2	241.00	116.00	0	1	1	0	=HYPERLINK("http://genome.ucsc.edu/cgi-bin/hgTracks?db=hg38&position=chr10%3A9220001%2D9230000&simpleRepeat=pack")
chr10	9230000	10000	0	0	0	0	0	0.00	0.00	0	0	0	0	=HYPERLINK("http://genome.ucsc.edu/cgi-bin/hgTracks?db=hg38&position=chr10%3A9230001%2D9240000&simpleRepeat=pack")
chr10	9240000	10000	0	0	0	31	0	0.00	0.00	0	0	0	0	=HYPERLINK("http://genome.ucsc.edu/cgi-bin/hgTracks?db=hg38&position=chr10%3A9240001%2D9250000&simpleRepeat=pack")
chr10	9250000	10000	4	0	0	90	1	210.00	0.00	0	0	1	0	=HYPERLINK("http://genome.ucsc.edu/cgi-bin/hgTracks?db=hg38&position=chr10%3A9250001%2D9260000&simpleRepeat=pack")
chr10	9260000	10000	2	0	0	41	0	0.00	0.00	0	0	0	0	=HYPERLINK("http://genome.ucsc.edu/cgi-bin/hgTracks?db=hg38&position=chr10%3A9260001%2D9270000&simpleRepeat=pack")
chr10	9270000	10000	6	0	0	689	0	0.00	0.00	0	0	0	0	=HYPERLINK("http://genome.ucsc.edu/cgi-bin/hgTracks?db=hg38&position=chr10%3A9270001%2D9280000&simpleRepeat=pack")
chr10	9280000	10000	9	0	0	1	1	338.00	0.00	0	0	1	0	=HYPERLINK("http://genome.ucsc.edu/cgi-bin/hgTracks?db=hg38&position=chr10%3A9280001%2D9290000&simpleRepeat=pack")
chr10	9290000	10000	0	0	0	15	0	0.00	0.00	0	0	0	0	=HYPERLINK("http://genome.ucsc.edu/cgi-bin/hgTracks?db=hg38&position=chr10%3A9290001%2D9300000&simpleRepeat=pack")
chr10	9300000	10000	0	0	0	1	0	0.00	0.00	0	0	0	0	=HYPERLINK("http://genome.ucsc.edu/cgi-bin/hgTracks?db=hg38&position=chr10%3A9300001%2D9310000&simpleRepeat=pack")
chr10	9310000	10000	11	0	0	13	2	183.50	27.50	0	1	1	0	=HYPERLINK("http://genome.ucsc.edu/cgi-bin/hgTracks?db=hg38&position=chr10%3A9310001%2D9320000&simpleRepeat=pack")
chr10	9320000	10000	8	0	0	11	0	0.00	0.00	0	0	0	0	=HYPERLINK("http://genome.ucsc.edu/cgi-bin/hgTracks?db=hg38&position=chr10%3A9320001%2D9330000&simpleRepeat=pack")
chr10	9330000	10000	26	0	0	49	2	238.50	149.50	1	0	1	0	=HYPERLINK("http://genome.ucsc.edu/cgi-bin/hgTracks?db=hg38&position=chr10%3A9330001%2D9340000&simpleRepeat=pack")
chr10	9340000	10000	0	0	0	15	0	0.00	0.00	0	0	0	0	=HYPERLINK("http://genome.ucsc.edu/cgi-bin/hgTracks?db=hg38&position=chr10%3A9340001%2D9350000&simpleRepeat=pack")
chr10	9350000	10000	6	0	0	60	0	0.00	0.00	0	0	0	0	=HYPERLINK("http://genome.ucsc.edu/cgi-bin/hgTracks?db=hg38&position=chr10%3A9350001%2D9360000&simpleRepeat=pack")
chr10	9360000	10000	3	0	0	38	0	0.00	0.00	0	0	0	0	=HYPERLINK("http://genome.ucsc.edu/cgi-bin/hgTracks?db=hg38&position=chr10%3A9360001%2D9370000&simpleRepeat=pack")
chr10	9370000	10000	0	0	0	15	0	0.00	0.00	0	0	0	0	=HYPERLINK("http://genome.ucsc.edu/cgi-bin/hgTracks?db=hg38&position=chr10%3A9370001%2D9380000&simpleRepeat=pack")
chr10	9380000	10000	14	0	0	0	1	356.00	0.00	0	0	1	0	=HYPERLINK("http://genome.ucsc.edu/cgi-bin/hgTracks?db=hg38&position=chr10%3A9380001%2D9390000&simpleRepeat=pack")
chr10	9390000	10000	0	0	0	17	0	0.00	0.00	0	0	0	0	=HYPERLINK("http://genome.ucsc.edu/cgi-bin/hgTracks?db=hg38&position=chr10%3A9390001%2D9400000&simpleRepeat=pack")
chr10	9400000	10000	78	24	0	736	4	290.00	66.00	0	1	3	0	=HYPERLINK("http://genome.ucsc.edu/cgi-bin/hgTracks?db=hg38&position=chr10%3A9400001%2D9410000&simpleRepeat=pack")
chr10	9410000	10000	20	0	0	54	1	166.00	0.00	0	1	0	0	=HYPERLINK("http://genome.ucsc.edu/cgi-bin/hgTracks?db=hg38&position=chr10%3A9410001%2D9420000&simpleRepeat=pack")
chr10	9420000	10000	0	0	0	37	0	0.00	0.00	0	0	0	0	=HYPERLINK("http://genome.ucsc.edu/cgi-bin/hgTracks?db=hg38&position=chr10%3A9420001%2D9430000&simpleRepeat=pack")
chr10	9430000	10000	2	0	0	0	1	138.00	0.00	0	1	0	0	=HYPERLINK("http://genome.ucsc.edu/cgi-bin/hgTracks?db=hg38&position=chr10%3A9430001%2D9440000&simpleRepeat=pack")
chr10	9440000	10000	0	0	0	28	0	0.00	0.00	0	0	0	0	=HYPERLINK("http://genome.ucsc.edu/cgi-bin/hgTracks?db=hg38&position=chr10%3A9440001%2D9450000&simpleRepeat=pack")
chr10	9450000	10000	0	0	0	49	0	0.00	0.00	0	0	0	0	=HYPERLINK("http://genome.ucsc.edu/cgi-bin/hgTracks?db=hg38&position=chr10%3A9450001%2D9460000&simpleRepeat=pack")
chr10	9460000	10000	0	0	0	14	0	0.00	0.00	0	0	0	0	=HYPERLINK("http://genome.ucsc.edu/cgi-bin/hgTracks?db=hg38&position=chr10%3A9460001%2D9470000&simpleRepeat=pack")
chr10	9470000	10000	0	0	0	94	0	0.00	0.00	0	0	0	0	=HYPERLINK("http://genome.ucsc.edu/cgi-bin/hgTracks?db=hg38&position=chr10%3A9470001%2D9480000&simpleRepeat=pack")
chr10	9480000	10000	0	0	0	123	0	0.00	0.00	0	0	0	0	=HYPERLINK("http://genome.ucsc.edu/cgi-bin/hgTracks?db=hg38&position=chr10%3A9480001%2D9490000&simpleRepeat=pack")
chr10	9490000	10000	0	0	0	20	0	0.00	0.00	0	0	0	0	=HYPERLINK("http://genome.ucsc.edu/cgi-bin/hgTracks?db=hg38&position=chr10%3A9490001%2D9500000&simpleRepeat=pack")
chr10	9500000	10000	85	0	0	34	6	156.33	49.35	1	3	2	0	=HYPERLINK("http://genome.ucsc.edu/cgi-bin/hgTracks?db=hg38&position=chr10%3A9500001%2D9510000&simpleRepeat=pack")
chr10	9510000	10000	1	0	0	18	0	0.00	0.00	0	0	0	0	=HYPERLINK("http://genome.ucsc.edu/cgi-bin/hgTracks?db=hg38&position=chr10%3A9510001%2D9520000&simpleRepeat=pack")
chr10	9520000	10000	0	0	0	137	0	0.00	0.00	0	0	0	0	=HYPERLINK("http://genome.ucsc.edu/cgi-bin/hgTracks?db=hg38&position=chr10%3A9520001%2D9530000&simpleRepeat=pack")
chr10	9530000	10000	0	0	0	30	0	0.00	0.00	0	0	0	0	=HYPERLINK("http://genome.ucsc.edu/cgi-bin/hgTracks?db=hg38&position=chr10%3A9530001%2D9540000&simpleRepeat=pack")
chr10	9540000	10000	0	0	0	51	0	0.00	0.00	0	0	0	0	=HYPERLINK("http://genome.ucsc.edu/cgi-bin/hgTracks?db=hg38&position=chr10%3A9540001%2D9550000&simpleRepeat=pack")
chr10	9550000	10000	0	0	0	69	0	0.00	0.00	0	0	0	0	=HYPERLINK("http://genome.ucsc.edu/cgi-bin/hgTracks?db=hg38&position=chr10%3A9550001%2D9560000&simpleRepeat=pack")
chr10	9560000	10000	5	0	0	1	0	0.00	0.00	0	0	0	0	=HYPERLINK("http://genome.ucsc.edu/cgi-bin/hgTracks?db=hg38&position=chr10%3A9560001%2D9570000&simpleRepeat=pack")
chr10	9570000	10000	0	0	0	10	0	0.00	0.00	0	0	0	0	=HYPERLINK("http://genome.ucsc.edu/cgi-bin/hgTracks?db=hg38&position=chr10%3A9570001%2D9580000&simpleRepeat=pack")
chr10	9580000	10000	0	0	0	75	0	0.00	0.00	0	0	0	0	=HYPERLINK("http://genome.ucsc.edu/cgi-bin/hgTracks?db=hg38&position=chr10%3A9580001%2D9590000&simpleRepeat=pack")
chr10	9590000	10000	27	0	0	452	1	379.00	0.00	0	0	1	0	=HYPERLINK("http://genome.ucsc.edu/cgi-bin/hgTracks?db=hg38&position=chr10%3A9590001%2D9600000&simpleRepeat=pack")
chr10	9600000	10000	22	0	0	4	2	244.00	126.00	0	1	1	0	=HYPERLINK("http://genome.ucsc.edu/cgi-bin/hgTracks?db=hg38&position=chr10%3A9600001%2D9610000&simpleRepeat=pack")
chr10	9610000	10000	8	0	0	41	2	303.50	114.50	0	1	1	0	=HYPERLINK("http://genome.ucsc.edu/cgi-bin/hgTracks?db=hg38&position=chr10%3A9610001%2D9620000&simpleRepeat=pack")
chr10	9620000	10000	3	0	0	14	0	0.00	0.00	0	0	0	0	=HYPERLINK("http://genome.ucsc.edu/cgi-bin/hgTracks?db=hg38&position=chr10%3A9620001%2D9630000&simpleRepeat=pack")
chr10	9630000	10000	3	0	0	14	0	0.00	0.00	0	0	0	0	=HYPERLINK("http://genome.ucsc.edu/cgi-bin/hgTracks?db=hg38&position=chr10%3A9630001%2D9640000&simpleRepeat=pack")
chr10	9640000	10000	7	0	0	4	0	0.00	0.00	0	0	0	0	=HYPERLINK("http://genome.ucsc.edu/cgi-bin/hgTracks?db=hg38&position=chr10%3A9640001%2D9650000&simpleRepeat=pack")
chr10	9650000	10000	13	0	0	45	2	248.50	150.50	1	0	1	0	=HYPERLINK("http://genome.ucsc.edu/cgi-bin/hgTracks?db=hg38&position=chr10%3A9650001%2D9660000&simpleRepeat=pack")
chr10	9660000	10000	0	0	0	26	0	0.00	0.00	0	0	0	0	=HYPERLINK("http://genome.ucsc.edu/cgi-bin/hgTracks?db=hg38&position=chr10%3A9660001%2D9670000&simpleRepeat=pack")
chr10	9670000	10000	0	0	0	366	0	0.00	0.00	0	0	0	0	=HYPERLINK("http://genome.ucsc.edu/cgi-bin/hgTracks?db=hg38&position=chr10%3A9670001%2D9680000&simpleRepeat=pack")
chr10	9680000	10000	0	0	0	58	0	0.00	0.00	0	0	0	0	=HYPERLINK("http://genome.ucsc.edu/cgi-bin/hgTracks?db=hg38&position=chr10%3A9680001%2D9690000&simpleRepeat=pack")
chr10	9690000	10000	0	0	0	54	0	0.00	0.00	0	0	0	0	=HYPERLINK("http://genome.ucsc.edu/cgi-bin/hgTracks?db=hg38&position=chr10%3A9690001%2D9700000&simpleRepeat=pack")
chr10	9700000	10000	0	0	0	211	0	0.00	0.00	0	0	0	0	=HYPERLINK("http://genome.ucsc.edu/cgi-bin/hgTracks?db=hg38&position=chr10%3A9700001%2D9710000&simpleRepeat=pack")
chr10	9710000	10000	0	0	0	0	0	0.00	0.00	0	0	0	0	=HYPERLINK("http://genome.ucsc.edu/cgi-bin/hgTracks?db=hg38&position=chr10%3A9710001%2D9720000&simpleRepeat=pack")
chr10	9720000	10000	0	0	0	17	0	0.00	0.00	0	0	0	0	=HYPERLINK("http://genome.ucsc.edu/cgi-bin/hgTracks?db=hg38&position=chr10%3A9720001%2D9730000&simpleRepeat=pack")
chr10	9730000	10000	0	0	0	22	0	0.00	0.00	0	0	0	0	=HYPERLINK("http://genome.ucsc.edu/cgi-bin/hgTracks?db=hg38&position=chr10%3A9730001%2D9740000&simpleRepeat=pack")
chr10	9740000	10000	0	0	0	34	0	0.00	0.00	0	0	0	0	=HYPERLINK("http://genome.ucsc.edu/cgi-bin/hgTracks?db=hg38&position=chr10%3A9740001%2D9750000&simpleRepeat=pack")
chr10	9750000	10000	0	0	0	30	0	0.00	0.00	0	0	0	0	=HYPERLINK("http://genome.ucsc.edu/cgi-bin/hgTracks?db=hg38&position=chr10%3A9750001%2D9760000&simpleRepeat=pack")
chr10	9760000	10000	0	0	0	11	0	0.00	0.00	0	0	0	0	=HYPERLINK("http://genome.ucsc.edu/cgi-bin/hgTracks?db=hg38&position=chr10%3A9760001%2D9770000&simpleRepeat=pack")
chr10	9770000	10000	2	0	0	22	1	273.00	0.00	0	0	1	0	=HYPERLINK("http://genome.ucsc.edu/cgi-bin/hgTracks?db=hg38&position=chr10%3A9770001%2D9780000&simpleRepeat=pack")
chr10	9780000	10000	0	0	0	0	0	0.00	0.00	0	0	0	0	=HYPERLINK("http://genome.ucsc.edu/cgi-bin/hgTracks?db=hg38&position=chr10%3A9780001%2D9790000&simpleRepeat=pack")
chr10	9790000	10000	1	0	0	98	0	0.00	0.00	0	0	0	0	=HYPERLINK("http://genome.ucsc.edu/cgi-bin/hgTracks?db=hg38&position=chr10%3A9790001%2D9800000&simpleRepeat=pack")
chr10	9800000	10000	0	0	0	0	0	0.00	0.00	0	0	0	0	=HYPERLINK("http://genome.ucsc.edu/cgi-bin/hgTracks?db=hg38&position=chr10%3A9800001%2D9810000&simpleRepeat=pack")
chr10	9810000	10000	0	0	0	53	0	0.00	0.00	0	0	0	0	=HYPERLINK("http://genome.ucsc.edu/cgi-bin/hgTracks?db=hg38&position=chr10%3A9810001%2D9820000&simpleRepeat=pack")
chr10	9820000	10000	10	0	0	55	1	154.00	0.00	0	1	0	0	=HYPERLINK("http://genome.ucsc.edu/cgi-bin/hgTracks?db=hg38&position=chr10%3A9820001%2D9830000&simpleRepeat=pack")
chr10	9830000	10000	0	0	0	72	0	0.00	0.00	0	0	0	0	=HYPERLINK("http://genome.ucsc.edu/cgi-bin/hgTracks?db=hg38&position=chr10%3A9830001%2D9840000&simpleRepeat=pack")
chr10	9840000	10000	0	0	0	17	0	0.00	0.00	0	0	0	0	=HYPERLINK("http://genome.ucsc.edu/cgi-bin/hgTracks?db=hg38&position=chr10%3A9840001%2D9850000&simpleRepeat=pack")
chr10	9850000	10000	0	0	0	151	0	0.00	0.00	0	0	0	0	=HYPERLINK("http://genome.ucsc.edu/cgi-bin/hgTracks?db=hg38&position=chr10%3A9850001%2D9860000&simpleRepeat=pack")
chr10	9860000	10000	20	0	0	18	2	244.00	80.00	0	1	1	0	=HYPERLINK("http://genome.ucsc.edu/cgi-bin/hgTracks?db=hg38&position=chr10%3A9860001%2D9870000&simpleRepeat=pack")
chr10	9870000	10000	0	0	0	1	0	0.00	0.00	0	0	0	0	=HYPERLINK("http://genome.ucsc.edu/cgi-bin/hgTracks?db=hg38&position=chr10%3A9870001%2D9880000&simpleRepeat=pack")
chr10	9880000	10000	23	0	0	9	1	86.00	0.00	1	0	0	0	=HYPERLINK("http://genome.ucsc.edu/cgi-bin/hgTracks?db=hg38&position=chr10%3A9880001%2D9890000&simpleRepeat=pack")
chr10	9890000	10000	1	0	0	69	0	0.00	0.00	0	0	0	0	=HYPERLINK("http://genome.ucsc.edu/cgi-bin/hgTracks?db=hg38&position=chr10%3A9890001%2D9900000&simpleRepeat=pack")
chr10	9900000	10000	9	0	0	44	1	117.00	0.00	0	1	0	0	=HYPERLINK("http://genome.ucsc.edu/cgi-bin/hgTracks?db=hg38&position=chr10%3A9900001%2D9910000&simpleRepeat=pack")
chr10	9910000	10000	4	0	0	23	0	0.00	0.00	0	0	0	0	=HYPERLINK("http://genome.ucsc.edu/cgi-bin/hgTracks?db=hg38&position=chr10%3A9910001%2D9920000&simpleRepeat=pack")
chr10	9920000	10000	51	0	0	6	4	174.50	35.10	0	3	1	0	=HYPERLINK("http://genome.ucsc.edu/cgi-bin/hgTracks?db=hg38&position=chr10%3A9920001%2D9930000&simpleRepeat=pack")
chr10	9930000	10000	33	0	0	102	3	209.67	119.23	1	0	2	0	=HYPERLINK("http://genome.ucsc.edu/cgi-bin/hgTracks?db=hg38&position=chr10%3A9930001%2D9940000&simpleRepeat=pack")
chr10	9940000	10000	16	0	0	41	2	193.00	50.00	0	1	1	0	=HYPERLINK("http://genome.ucsc.edu/cgi-bin/hgTracks?db=hg38&position=chr10%3A9940001%2D9950000&simpleRepeat=pack")
chr10	9950000	10000	15	0	0	52	1	110.00	0.00	0	1	0	0	=HYPERLINK("http://genome.ucsc.edu/cgi-bin/hgTracks?db=hg38&position=chr10%3A9950001%2D9960000&simpleRepeat=pack")
chr10	9960000	10000	0	0	0	154	0	0.00	0.00	0	0	0	0	=HYPERLINK("http://genome.ucsc.edu/cgi-bin/hgTracks?db=hg38&position=chr10%3A9960001%2D9970000&simpleRepeat=pack")
chr10	9970000	10000	18	0	0	33	1	328.00	0.00	0	0	1	0	=HYPERLINK("http://genome.ucsc.edu/cgi-bin/hgTracks?db=hg38&position=chr10%3A9970001%2D9980000&simpleRepeat=pack")
chr10	9980000	10000	5	0	0	87	1	318.00	0.00	0	0	1	0	=HYPERLINK("http://genome.ucsc.edu/cgi-bin/hgTracks?db=hg38&position=chr10%3A9980001%2D9990000&simpleRepeat=pack")
chr10	9990000	10000	6	0	0	263	2	201.50	60.50	0	1	1	0	=HYPERLINK("http://genome.ucsc.edu/cgi-bin/hgTracks?db=hg38&position=chr10%3A9990001%2D10000000&simpleRepeat=pack")
chr10	10000000	10000	36	0	0	11	2	149.00	22.00	0	2	0	0	=HYPERLINK("http://genome.ucsc.edu/cgi-bin/hgTracks?db=hg38&position=chr10%3A10000001%2D10010000&simpleRepeat=pack")
chr10	10010000	10000	0	0	0	2	0	0.00	0.00	0	0	0	0	=HYPERLINK("http://genome.ucsc.edu/cgi-bin/hgTracks?db=hg38&position=chr10%3A10010001%2D10020000&simpleRepeat=pack")
chr10	10020000	10000	0	0	0	24	0	0.00	0.00	0	0	0	0	=HYPERLINK("http://genome.ucsc.edu/cgi-bin/hgTracks?db=hg38&position=chr10%3A10020001%2D10030000&simpleRepeat=pack")
chr10	10030000	10000	5	0	0	97	0	0.00	0.00	0	0	0	0	=HYPERLINK("http://genome.ucsc.edu/cgi-bin/hgTracks?db=hg38&position=chr10%3A10030001%2D10040000&simpleRepeat=pack")
chr10	10040000	10000	0	0	0	124	0	0.00	0.00	0	0	0	0	=HYPERLINK("http://genome.ucsc.edu/cgi-bin/hgTracks?db=hg38&position=chr10%3A10040001%2D10050000&simpleRepeat=pack")
chr10	10050000	10000	12	0	0	27	0	0.00	0.00	0	0	0	0	=HYPERLINK("http://genome.ucsc.edu/cgi-bin/hgTracks?db=hg38&position=chr10%3A10050001%2D10060000&simpleRepeat=pack")
chr10	10060000	10000	21	0	0	64	1	258.00	0.00	0	0	1	0	=HYPERLINK("http://genome.ucsc.edu/cgi-bin/hgTracks?db=hg38&position=chr10%3A10060001%2D10070000&simpleRepeat=pack")
chr10	10070000	10000	0	0	0	126	0	0.00	0.00	0	0	0	0	=HYPERLINK("http://genome.ucsc.edu/cgi-bin/hgTracks?db=hg38&position=chr10%3A10070001%2D10080000&simpleRepeat=pack")
chr10	10080000	10000	0	0	0	78	0	0.00	0.00	0	0	0	0	=HYPERLINK("http://genome.ucsc.edu/cgi-bin/hgTracks?db=hg38&position=chr10%3A10080001%2D10090000&simpleRepeat=pack")
chr10	10090000	10000	19	4	0	22	1	83.00	0.00	1	0	0	0	=HYPERLINK("http://genome.ucsc.edu/cgi-bin/hgTracks?db=hg38&position=chr10%3A10090001%2D10100000&simpleRepeat=pack")
chr10	10100000	10000	8	0	0	3	1	104.00	0.00	0	1	0	0	=HYPERLINK("http://genome.ucsc.edu/cgi-bin/hgTracks?db=hg38&position=chr10%3A10100001%2D10110000&simpleRepeat=pack")
chr10	10110000	10000	1	0	0	95	0	0.00	0.00	0	0	0	0	=HYPERLINK("http://genome.ucsc.edu/cgi-bin/hgTracks?db=hg38&position=chr10%3A10110001%2D10120000&simpleRepeat=pack")
chr10	10120000	10000	22	0	0	87	2	240.50	131.50	0	1	1	0	=HYPERLINK("http://genome.ucsc.edu/cgi-bin/hgTracks?db=hg38&position=chr10%3A10120001%2D10130000&simpleRepeat=pack")
chr10	10130000	10000	0	0	0	66	0	0.00	0.00	0	0	0	0	=HYPERLINK("http://genome.ucsc.edu/cgi-bin/hgTracks?db=hg38&position=chr10%3A10130001%2D10140000&simpleRepeat=pack")
chr10	10140000	10000	0	0	0	6	0	0.00	0.00	0	0	0	0	=HYPERLINK("http://genome.ucsc.edu/cgi-bin/hgTracks?db=hg38&position=chr10%3A10140001%2D10150000&simpleRepeat=pack")
chr10	10150000	10000	0	0	0	25	0	0.00	0.00	0	0	0	0	=HYPERLINK("http://genome.ucsc.edu/cgi-bin/hgTracks?db=hg38&position=chr10%3A10150001%2D10160000&simpleRepeat=pack")
chr10	10160000	10000	4	0	0	130	1	106.00	0.00	0	1	0	0	=HYPERLINK("http://genome.ucsc.edu/cgi-bin/hgTracks?db=hg38&position=chr10%3A10160001%2D10170000&simpleRepeat=pack")
chr10	10170000	10000	8	0	0	27	1	197.00	0.00	0	1	0	0	=HYPERLINK("http://genome.ucsc.edu/cgi-bin/hgTracks?db=hg38&position=chr10%3A10170001%2D10180000&simpleRepeat=pack")
chr10	10180000	10000	8	0	0	38	2	231.00	142.00	1	0	1	0	=HYPERLINK("http://genome.ucsc.edu/cgi-bin/hgTracks?db=hg38&position=chr10%3A10180001%2D10190000&simpleRepeat=pack")
chr10	10190000	10000	2	0	0	7	0	0.00	0.00	0	0	0	0	=HYPERLINK("http://genome.ucsc.edu/cgi-bin/hgTracks?db=hg38&position=chr10%3A10190001%2D10200000&simpleRepeat=pack")
chr10	10200000	10000	0	0	0	5	0	0.00	0.00	0	0	0	0	=HYPERLINK("http://genome.ucsc.edu/cgi-bin/hgTracks?db=hg38&position=chr10%3A10200001%2D10210000&simpleRepeat=pack")
chr10	10210000	10000	0	0	0	35	0	0.00	0.00	0	0	0	0	=HYPERLINK("http://genome.ucsc.edu/cgi-bin/hgTracks?db=hg38&position=chr10%3A10210001%2D10220000&simpleRepeat=pack")
chr10	10220000	10000	8	0	0	2	1	54.00	0.00	1	0	0	0	=HYPERLINK("http://genome.ucsc.edu/cgi-bin/hgTracks?db=hg38&position=chr10%3A10220001%2D10230000&simpleRepeat=pack")
chr10	10230000	10000	8	0	0	13	0	0.00	0.00	0	0	0	0	=HYPERLINK("http://genome.ucsc.edu/cgi-bin/hgTracks?db=hg38&position=chr10%3A10230001%2D10240000&simpleRepeat=pack")
chr10	10240000	10000	15	0	0	11	0	0.00	0.00	0	0	0	0	=HYPERLINK("http://genome.ucsc.edu/cgi-bin/hgTracks?db=hg38&position=chr10%3A10240001%2D10250000&simpleRepeat=pack")
chr10	10250000	10000	9	0	0	28	1	377.00	0.00	0	0	1	0	=HYPERLINK("http://genome.ucsc.edu/cgi-bin/hgTracks?db=hg38&position=chr10%3A10250001%2D10260000&simpleRepeat=pack")
chr10	10260000	10000	15	4	0	23	1	123.00	0.00	0	1	0	0	=HYPERLINK("http://genome.ucsc.edu/cgi-bin/hgTracks?db=hg38&position=chr10%3A10260001%2D10270000&simpleRepeat=pack")
chr10	10270000	10000	0	0	0	39	0	0.00	0.00	0	0	0	0	=HYPERLINK("http://genome.ucsc.edu/cgi-bin/hgTracks?db=hg38&position=chr10%3A10270001%2D10280000&simpleRepeat=pack")
chr10	10280000	10000	6	0	0	6	0	0.00	0.00	0	0	0	0	=HYPERLINK("http://genome.ucsc.edu/cgi-bin/hgTracks?db=hg38&position=chr10%3A10280001%2D10290000&simpleRepeat=pack")
chr10	10290000	10000	0	0	0	99	0	0.00	0.00	0	0	0	0	=HYPERLINK("http://genome.ucsc.edu/cgi-bin/hgTracks?db=hg38&position=chr10%3A10290001%2D10300000&simpleRepeat=pack")
chr10	10300000	10000	6	0	0	0	1	226.00	0.00	0	0	1	0	=HYPERLINK("http://genome.ucsc.edu/cgi-bin/hgTracks?db=hg38&position=chr10%3A10300001%2D10310000&simpleRepeat=pack")
chr10	10310000	10000	4	0	0	7	0	0.00	0.00	0	0	0	0	=HYPERLINK("http://genome.ucsc.edu/cgi-bin/hgTracks?db=hg38&position=chr10%3A10310001%2D10320000&simpleRepeat=pack")
chr10	10320000	10000	0	0	0	31	0	0.00	0.00	0	0	0	0	=HYPERLINK("http://genome.ucsc.edu/cgi-bin/hgTracks?db=hg38&position=chr10%3A10320001%2D10330000&simpleRepeat=pack")
chr10	10330000	10000	30	0	0	19	2	225.50	119.50	0	1	1	0	=HYPERLINK("http://genome.ucsc.edu/cgi-bin/hgTracks?db=hg38&position=chr10%3A10330001%2D10340000&simpleRepeat=pack")
chr10	10340000	10000	0	0	0	26	0	0.00	0.00	0	0	0	0	=HYPERLINK("http://genome.ucsc.edu/cgi-bin/hgTracks?db=hg38&position=chr10%3A10340001%2D10350000&simpleRepeat=pack")
chr10	10350000	10000	0	0	0	44	0	0.00	0.00	0	0	0	0	=HYPERLINK("http://genome.ucsc.edu/cgi-bin/hgTracks?db=hg38&position=chr10%3A10350001%2D10360000&simpleRepeat=pack")
chr10	10360000	10000	18	0	0	28	1	165.00	0.00	0	1	0	0	=HYPERLINK("http://genome.ucsc.edu/cgi-bin/hgTracks?db=hg38&position=chr10%3A10360001%2D10370000&simpleRepeat=pack")
chr10	10370000	10000	0	0	0	21	0	0.00	0.00	0	0	0	0	=HYPERLINK("http://genome.ucsc.edu/cgi-bin/hgTracks?db=hg38&position=chr10%3A10370001%2D10380000&simpleRepeat=pack")
chr10	10380000	10000	8	0	0	30	2	131.00	16.00	0	2	0	0	=HYPERLINK("http://genome.ucsc.edu/cgi-bin/hgTracks?db=hg38&position=chr10%3A10380001%2D10390000&simpleRepeat=pack")
chr10	10390000	10000	26	0	0	4	1	139.00	0.00	0	1	0	0	=HYPERLINK("http://genome.ucsc.edu/cgi-bin/hgTracks?db=hg38&position=chr10%3A10390001%2D10400000&simpleRepeat=pack")
chr10	10400000	10000	55	7	0	74	2	117.50	44.50	1	1	0	0	=HYPERLINK("http://genome.ucsc.edu/cgi-bin/hgTracks?db=hg38&position=chr10%3A10400001%2D10410000&simpleRepeat=pack")
chr10	10410000	10000	2	0	0	22	0	0.00	0.00	0	0	0	0	=HYPERLINK("http://genome.ucsc.edu/cgi-bin/hgTracks?db=hg38&position=chr10%3A10410001%2D10420000&simpleRepeat=pack")
chr10	10420000	10000	16	0	0	51	1	209.00	0.00	0	0	1	0	=HYPERLINK("http://genome.ucsc.edu/cgi-bin/hgTracks?db=hg38&position=chr10%3A10420001%2D10430000&simpleRepeat=pack")
chr10	10430000	10000	18	0	0	9	2	344.00	48.00	0	0	2	0	=HYPERLINK("http://genome.ucsc.edu/cgi-bin/hgTracks?db=hg38&position=chr10%3A10430001%2D10440000&simpleRepeat=pack")
chr10	10440000	10000	86	0	0	12	4	170.25	25.17	0	4	0	0	=HYPERLINK("http://genome.ucsc.edu/cgi-bin/hgTracks?db=hg38&position=chr10%3A10440001%2D10450000&simpleRepeat=pack")
chr10	10450000	10000	28	0	0	38	2	240.00	88.00	0	1	1	0	=HYPERLINK("http://genome.ucsc.edu/cgi-bin/hgTracks?db=hg38&position=chr10%3A10450001%2D10460000&simpleRepeat=pack")
chr10	10460000	10000	0	0	0	0	0	0.00	0.00	0	0	0	0	=HYPERLINK("http://genome.ucsc.edu/cgi-bin/hgTracks?db=hg38&position=chr10%3A10460001%2D10470000&simpleRepeat=pack")
chr10	10470000	10000	0	0	0	1	0	0.00	0.00	0	0	0	0	=HYPERLINK("http://genome.ucsc.edu/cgi-bin/hgTracks?db=hg38&position=chr10%3A10470001%2D10480000&simpleRepeat=pack")
chr10	10480000	10000	7	0	0	12	1	236.00	0.00	0	0	1	0	=HYPERLINK("http://genome.ucsc.edu/cgi-bin/hgTracks?db=hg38&position=chr10%3A10480001%2D10490000&simpleRepeat=pack")
chr10	10490000	10000	0	0	0	109	0	0.00	0.00	0	0	0	0	=HYPERLINK("http://genome.ucsc.edu/cgi-bin/hgTracks?db=hg38&position=chr10%3A10490001%2D10500000&simpleRepeat=pack")
chr10	10500000	10000	0	0	0	10	0	0.00	0.00	0	0	0	0	=HYPERLINK("http://genome.ucsc.edu/cgi-bin/hgTracks?db=hg38&position=chr10%3A10500001%2D10510000&simpleRepeat=pack")
chr10	10510000	10000	22	0	0	32	1	138.00	0.00	0	1	0	0	=HYPERLINK("http://genome.ucsc.edu/cgi-bin/hgTracks?db=hg38&position=chr10%3A10510001%2D10520000&simpleRepeat=pack")
chr10	10520000	10000	3	0	0	35	1	173.00	0.00	0	1	0	0	=HYPERLINK("http://genome.ucsc.edu/cgi-bin/hgTracks?db=hg38&position=chr10%3A10520001%2D10530000&simpleRepeat=pack")
chr10	10530000	10000	2	0	0	35	1	331.00	0.00	0	0	1	0	=HYPERLINK("http://genome.ucsc.edu/cgi-bin/hgTracks?db=hg38&position=chr10%3A10530001%2D10540000&simpleRepeat=pack")
chr10	10540000	10000	21	0	0	50	1	129.00	0.00	0	1	0	0	=HYPERLINK("http://genome.ucsc.edu/cgi-bin/hgTracks?db=hg38&position=chr10%3A10540001%2D10550000&simpleRepeat=pack")
chr10	10550000	10000	0	0	0	35	0	0.00	0.00	0	0	0	0	=HYPERLINK("http://genome.ucsc.edu/cgi-bin/hgTracks?db=hg38&position=chr10%3A10550001%2D10560000&simpleRepeat=pack")
chr10	10560000	10000	1	0	0	28	0	0.00	0.00	0	0	0	0	=HYPERLINK("http://genome.ucsc.edu/cgi-bin/hgTracks?db=hg38&position=chr10%3A10560001%2D10570000&simpleRepeat=pack")
chr10	10570000	10000	0	0	0	68	0	0.00	0.00	0	0	0	0	=HYPERLINK("http://genome.ucsc.edu/cgi-bin/hgTracks?db=hg38&position=chr10%3A10570001%2D10580000&simpleRepeat=pack")
chr10	10580000	10000	0	0	0	4	0	0.00	0.00	0	0	0	0	=HYPERLINK("http://genome.ucsc.edu/cgi-bin/hgTracks?db=hg38&position=chr10%3A10580001%2D10590000&simpleRepeat=pack")
chr10	10590000	10000	11	0	0	39	1	261.00	0.00	0	0	1	0	=HYPERLINK("http://genome.ucsc.edu/cgi-bin/hgTracks?db=hg38&position=chr10%3A10590001%2D10600000&simpleRepeat=pack")
chr10	10600000	10000	9	0	0	47	0	0.00	0.00	0	0	0	0	=HYPERLINK("http://genome.ucsc.edu/cgi-bin/hgTracks?db=hg38&position=chr10%3A10600001%2D10610000&simpleRepeat=pack")
chr10	10610000	10000	0	0	0	6	0	0.00	0.00	0	0	0	0	=HYPERLINK("http://genome.ucsc.edu/cgi-bin/hgTracks?db=hg38&position=chr10%3A10610001%2D10620000&simpleRepeat=pack")
chr10	10620000	10000	0	0	0	62	0	0.00	0.00	0	0	0	0	=HYPERLINK("http://genome.ucsc.edu/cgi-bin/hgTracks?db=hg38&position=chr10%3A10620001%2D10630000&simpleRepeat=pack")
chr10	10630000	10000	20	0	0	14	1	138.00	0.00	0	1	0	0	=HYPERLINK("http://genome.ucsc.edu/cgi-bin/hgTracks?db=hg38&position=chr10%3A10630001%2D10640000&simpleRepeat=pack")
chr10	10640000	10000	20	0	0	11	3	204.33	62.49	0	1	2	0	=HYPERLINK("http://genome.ucsc.edu/cgi-bin/hgTracks?db=hg38&position=chr10%3A10640001%2D10650000&simpleRepeat=pack")
chr10	10650000	10000	6	0	0	66	1	55.00	0.00	1	0	0	0	=HYPERLINK("http://genome.ucsc.edu/cgi-bin/hgTracks?db=hg38&position=chr10%3A10650001%2D10660000&simpleRepeat=pack")
chr10	10660000	10000	12	0	0	122	1	157.00	0.00	0	1	0	0	=HYPERLINK("http://genome.ucsc.edu/cgi-bin/hgTracks?db=hg38&position=chr10%3A10660001%2D10670000&simpleRepeat=pack")
chr10	10670000	10000	13	0	0	34	2	253.00	53.00	0	0	1	0	=HYPERLINK("http://genome.ucsc.edu/cgi-bin/hgTracks?db=hg38&position=chr10%3A10670001%2D10680000&simpleRepeat=pack")
chr10	10680000	10000	47	0	0	206	1	73.00	0.00	1	0	0	0	=HYPERLINK("http://genome.ucsc.edu/cgi-bin/hgTracks?db=hg38&position=chr10%3A10680001%2D10690000&simpleRepeat=pack")
chr10	10690000	10000	0	0	0	48	0	0.00	0.00	0	0	0	0	=HYPERLINK("http://genome.ucsc.edu/cgi-bin/hgTracks?db=hg38&position=chr10%3A10690001%2D10700000&simpleRepeat=pack")
chr10	10700000	10000	0	0	0	0	0	0.00	0.00	0	0	0	0	=HYPERLINK("http://genome.ucsc.edu/cgi-bin/hgTracks?db=hg38&position=chr10%3A10700001%2D10710000&simpleRepeat=pack")
chr10	10710000	10000	1	0	0	102	0	0.00	0.00	0	0	0	0	=HYPERLINK("http://genome.ucsc.edu/cgi-bin/hgTracks?db=hg38&position=chr10%3A10710001%2D10720000&simpleRepeat=pack")
chr10	10720000	10000	29	0	0	92	1	155.00	0.00	0	1	0	0	=HYPERLINK("http://genome.ucsc.edu/cgi-bin/hgTracks?db=hg38&position=chr10%3A10720001%2D10730000&simpleRepeat=pack")
chr10	10730000	10000	3	0	0	57	0	0.00	0.00	0	0	0	0	=HYPERLINK("http://genome.ucsc.edu/cgi-bin/hgTracks?db=hg38&position=chr10%3A10730001%2D10740000&simpleRepeat=pack")
chr10	10740000	10000	0	0	0	69	0	0.00	0.00	0	0	0	0	=HYPERLINK("http://genome.ucsc.edu/cgi-bin/hgTracks?db=hg38&position=chr10%3A10740001%2D10750000&simpleRepeat=pack")
chr10	10750000	10000	0	0	0	121	0	0.00	0.00	0	0	0	0	=HYPERLINK("http://genome.ucsc.edu/cgi-bin/hgTracks?db=hg38&position=chr10%3A10750001%2D10760000&simpleRepeat=pack")
chr10	10760000	10000	0	0	0	62	0	0.00	0.00	0	0	0	0	=HYPERLINK("http://genome.ucsc.edu/cgi-bin/hgTracks?db=hg38&position=chr10%3A10760001%2D10770000&simpleRepeat=pack")
chr10	10770000	10000	29	0	0	30	2	233.50	80.50	0	1	1	0	=HYPERLINK("http://genome.ucsc.edu/cgi-bin/hgTracks?db=hg38&position=chr10%3A10770001%2D10780000&simpleRepeat=pack")
chr10	10780000	10000	14	0	0	51	3	221.00	92.70	0	1	2	0	=HYPERLINK("http://genome.ucsc.edu/cgi-bin/hgTracks?db=hg38&position=chr10%3A10780001%2D10790000&simpleRepeat=pack")
chr10	10790000	10000	31	0	0	3	3	235.67	69.19	0	1	2	0	=HYPERLINK("http://genome.ucsc.edu/cgi-bin/hgTracks?db=hg38&position=chr10%3A10790001%2D10800000&simpleRepeat=pack")
chr10	10800000	10000	25	0	0	541	2	322.00	28.00	0	0	2	0	=HYPERLINK("http://genome.ucsc.edu/cgi-bin/hgTracks?db=hg38&position=chr10%3A10800001%2D10810000&simpleRepeat=pack")
chr10	10810000	10000	0	0	0	41	0	0.00	0.00	0	0	0	0	=HYPERLINK("http://genome.ucsc.edu/cgi-bin/hgTracks?db=hg38&position=chr10%3A10810001%2D10820000&simpleRepeat=pack")
chr10	10820000	10000	0	0	0	15	0	0.00	0.00	0	0	0	0	=HYPERLINK("http://genome.ucsc.edu/cgi-bin/hgTracks?db=hg38&position=chr10%3A10820001%2D10830000&simpleRepeat=pack")
chr10	10830000	10000	17	0	0	76	1	195.00	0.00	0	1	0	0	=HYPERLINK("http://genome.ucsc.edu/cgi-bin/hgTracks?db=hg38&position=chr10%3A10830001%2D10840000&simpleRepeat=pack")
chr10	10840000	10000	0	0	0	34	0	0.00	0.00	0	0	0	0	=HYPERLINK("http://genome.ucsc.edu/cgi-bin/hgTracks?db=hg38&position=chr10%3A10840001%2D10850000&simpleRepeat=pack")
chr10	10850000	10000	0	0	0	37	0	0.00	0.00	0	0	0	0	=HYPERLINK("http://genome.ucsc.edu/cgi-bin/hgTracks?db=hg38&position=chr10%3A10850001%2D10860000&simpleRepeat=pack")
chr10	10860000	10000	1	0	0	11	0	0.00	0.00	0	0	0	0	=HYPERLINK("http://genome.ucsc.edu/cgi-bin/hgTracks?db=hg38&position=chr10%3A10860001%2D10870000&simpleRepeat=pack")
chr10	10870000	10000	0	0	0	24	0	0.00	0.00	0	0	0	0	=HYPERLINK("http://genome.ucsc.edu/cgi-bin/hgTracks?db=hg38&position=chr10%3A10870001%2D10880000&simpleRepeat=pack")
chr10	10880000	10000	20	0	0	19	2	227.00	40.00	0	1	1	0	=HYPERLINK("http://genome.ucsc.edu/cgi-bin/hgTracks?db=hg38&position=chr10%3A10880001%2D10890000&simpleRepeat=pack")
chr10	10890000	10000	2	0	0	33	1	201.00	0.00	0	0	1	0	=HYPERLINK("http://genome.ucsc.edu/cgi-bin/hgTracks?db=hg38&position=chr10%3A10890001%2D10900000&simpleRepeat=pack")
chr10	10900000	10000	19	0	0	80	2	126.00	51.00	1	1	0	0	=HYPERLINK("http://genome.ucsc.edu/cgi-bin/hgTracks?db=hg38&position=chr10%3A10900001%2D10910000&simpleRepeat=pack")
chr10	10910000	10000	13	0	0	61	2	185.00	61.00	0	1	1	0	=HYPERLINK("http://genome.ucsc.edu/cgi-bin/hgTracks?db=hg38&position=chr10%3A10910001%2D10920000&simpleRepeat=pack")
chr10	10920000	10000	16	0	0	77	1	109.00	0.00	0	1	0	0	=HYPERLINK("http://genome.ucsc.edu/cgi-bin/hgTracks?db=hg38&position=chr10%3A10920001%2D10930000&simpleRepeat=pack")
chr10	10930000	10000	3	0	0	40	0	0.00	0.00	0	0	0	0	=HYPERLINK("http://genome.ucsc.edu/cgi-bin/hgTracks?db=hg38&position=chr10%3A10930001%2D10940000&simpleRepeat=pack")
chr10	10940000	10000	0	0	0	60	0	0.00	0.00	0	0	0	0	=HYPERLINK("http://genome.ucsc.edu/cgi-bin/hgTracks?db=hg38&position=chr10%3A10940001%2D10950000&simpleRepeat=pack")
chr10	10950000	10000	14	0	0	43	1	164.00	0.00	0	1	0	0	=HYPERLINK("http://genome.ucsc.edu/cgi-bin/hgTracks?db=hg38&position=chr10%3A10950001%2D10960000&simpleRepeat=pack")
chr10	10960000	10000	2	0	0	22	1	432.00	0.00	0	0	1	0	=HYPERLINK("http://genome.ucsc.edu/cgi-bin/hgTracks?db=hg38&position=chr10%3A10960001%2D10970000&simpleRepeat=pack")
chr10	10970000	10000	0	0	0	51	0	0.00	0.00	0	0	0	0	=HYPERLINK("http://genome.ucsc.edu/cgi-bin/hgTracks?db=hg38&position=chr10%3A10970001%2D10980000&simpleRepeat=pack")
chr10	10980000	10000	0	0	0	5	0	0.00	0.00	0	0	0	0	=HYPERLINK("http://genome.ucsc.edu/cgi-bin/hgTracks?db=hg38&position=chr10%3A10980001%2D10990000&simpleRepeat=pack")
chr10	10990000	10000	28	0	0	14	3	83.33	13.70	3	0	0	0	=HYPERLINK("http://genome.ucsc.edu/cgi-bin/hgTracks?db=hg38&position=chr10%3A10990001%2D11000000&simpleRepeat=pack")
chr10	11000000	10000	2	0	0	4	1	91.00	0.00	1	0	0	0	=HYPERLINK("http://genome.ucsc.edu/cgi-bin/hgTracks?db=hg38&position=chr10%3A11000001%2D11010000&simpleRepeat=pack")
chr10	11010000	10000	0	0	0	0	0	0.00	0.00	0	0	0	0	=HYPERLINK("http://genome.ucsc.edu/cgi-bin/hgTracks?db=hg38&position=chr10%3A11010001%2D11020000&simpleRepeat=pack")
chr10	11020000	10000	0	0	0	68	0	0.00	0.00	0	0	0	0	=HYPERLINK("http://genome.ucsc.edu/cgi-bin/hgTracks?db=hg38&position=chr10%3A11020001%2D11030000&simpleRepeat=pack")
chr10	11030000	10000	0	0	0	13	0	0.00	0.00	0	0	0	0	=HYPERLINK("http://genome.ucsc.edu/cgi-bin/hgTracks?db=hg38&position=chr10%3A11030001%2D11040000&simpleRepeat=pack")
chr10	11040000	10000	1	0	0	0	0	0.00	0.00	0	0	0	0	=HYPERLINK("http://genome.ucsc.edu/cgi-bin/hgTracks?db=hg38&position=chr10%3A11040001%2D11050000&simpleRepeat=pack")
chr10	11050000	10000	5	0	0	104	0	0.00	0.00	0	0	0	0	=HYPERLINK("http://genome.ucsc.edu/cgi-bin/hgTracks?db=hg38&position=chr10%3A11050001%2D11060000&simpleRepeat=pack")
chr10	11060000	10000	15	0	0	15	2	120.00	35.00	1	1	0	0	=HYPERLINK("http://genome.ucsc.edu/cgi-bin/hgTracks?db=hg38&position=chr10%3A11060001%2D11070000&simpleRepeat=pack")
chr10	11070000	10000	0	0	0	0	0	0.00	0.00	0	0	0	0	=HYPERLINK("http://genome.ucsc.edu/cgi-bin/hgTracks?db=hg38&position=chr10%3A11070001%2D11080000&simpleRepeat=pack")
chr10	11080000	10000	41	0	0	0	2	262.00	52.00	0	0	2	0	=HYPERLINK("http://genome.ucsc.edu/cgi-bin/hgTracks?db=hg38&position=chr10%3A11080001%2D11090000&simpleRepeat=pack")
chr10	11090000	10000	17	0	0	0	3	231.33	25.25	0	0	3	0	=HYPERLINK("http://genome.ucsc.edu/cgi-bin/hgTracks?db=hg38&position=chr10%3A11090001%2D11100000&simpleRepeat=pack")
chr10	11100000	10000	3	0	0	27	1	334.00	0.00	0	0	1	0	=HYPERLINK("http://genome.ucsc.edu/cgi-bin/hgTracks?db=hg38&position=chr10%3A11100001%2D11110000&simpleRepeat=pack")
chr10	11110000	10000	0	0	0	5	0	0.00	0.00	0	0	0	0	=HYPERLINK("http://genome.ucsc.edu/cgi-bin/hgTracks?db=hg38&position=chr10%3A11110001%2D11120000&simpleRepeat=pack")
chr10	11120000	10000	0	0	0	102	0	0.00	0.00	0	0	0	0	=HYPERLINK("http://genome.ucsc.edu/cgi-bin/hgTracks?db=hg38&position=chr10%3A11120001%2D11130000&simpleRepeat=pack")
chr10	11130000	10000	0	0	0	46	0	0.00	0.00	0	0	0	0	=HYPERLINK("http://genome.ucsc.edu/cgi-bin/hgTracks?db=hg38&position=chr10%3A11130001%2D11140000&simpleRepeat=pack")
chr10	11140000	10000	1	0	0	42	0	0.00	0.00	0	0	0	0	=HYPERLINK("http://genome.ucsc.edu/cgi-bin/hgTracks?db=hg38&position=chr10%3A11140001%2D11150000&simpleRepeat=pack")
chr10	11150000	10000	0	0	0	0	0	0.00	0.00	0	0	0	0	=HYPERLINK("http://genome.ucsc.edu/cgi-bin/hgTracks?db=hg38&position=chr10%3A11150001%2D11160000&simpleRepeat=pack")
chr10	11160000	10000	11	0	0	0	2	262.00	18.00	0	0	2	0	=HYPERLINK("http://genome.ucsc.edu/cgi-bin/hgTracks?db=hg38&position=chr10%3A11160001%2D11170000&simpleRepeat=pack")
chr10	11170000	10000	0	0	0	0	0	0.00	0.00	0	0	0	0	=HYPERLINK("http://genome.ucsc.edu/cgi-bin/hgTracks?db=hg38&position=chr10%3A11170001%2D11180000&simpleRepeat=pack")
chr10	11180000	10000	0	0	0	63	0	0.00	0.00	0	0	0	0	=HYPERLINK("http://genome.ucsc.edu/cgi-bin/hgTracks?db=hg38&position=chr10%3A11180001%2D11190000&simpleRepeat=pack")
chr10	11190000	10000	8	0	0	34	1	401.00	0.00	0	0	1	0	=HYPERLINK("http://genome.ucsc.edu/cgi-bin/hgTracks?db=hg38&position=chr10%3A11190001%2D11200000&simpleRepeat=pack")
chr10	11200000	10000	0	0	0	0	0	0.00	0.00	0	0	0	0	=HYPERLINK("http://genome.ucsc.edu/cgi-bin/hgTracks?db=hg38&position=chr10%3A11200001%2D11210000&simpleRepeat=pack")
chr10	11210000	10000	0	0	0	17	0	0.00	0.00	0	0	0	0	=HYPERLINK("http://genome.ucsc.edu/cgi-bin/hgTracks?db=hg38&position=chr10%3A11210001%2D11220000&simpleRepeat=pack")
chr10	11220000	10000	0	0	0	6	0	0.00	0.00	0	0	0	0	=HYPERLINK("http://genome.ucsc.edu/cgi-bin/hgTracks?db=hg38&position=chr10%3A11220001%2D11230000&simpleRepeat=pack")
chr10	11230000	10000	0	0	0	28	0	0.00	0.00	0	0	0	0	=HYPERLINK("http://genome.ucsc.edu/cgi-bin/hgTracks?db=hg38&position=chr10%3A11230001%2D11240000&simpleRepeat=pack")
chr10	11240000	10000	29	0	0	4	1	180.00	0.00	0	1	0	0	=HYPERLINK("http://genome.ucsc.edu/cgi-bin/hgTracks?db=hg38&position=chr10%3A11240001%2D11250000&simpleRepeat=pack")
chr10	11250000	10000	0	0	0	28	0	0.00	0.00	0	0	0	0	=HYPERLINK("http://genome.ucsc.edu/cgi-bin/hgTracks?db=hg38&position=chr10%3A11250001%2D11260000&simpleRepeat=pack")
chr10	11260000	10000	21	0	0	0	1	135.00	0.00	0	1	0	0	=HYPERLINK("http://genome.ucsc.edu/cgi-bin/hgTracks?db=hg38&position=chr10%3A11260001%2D11270000&simpleRepeat=pack")
chr10	11270000	10000	49	0	0	18	7	226.57	137.21	1	3	3	0	=HYPERLINK("http://genome.ucsc.edu/cgi-bin/hgTracks?db=hg38&position=chr10%3A11270001%2D11280000&simpleRepeat=pack")
chr10	11280000	10000	373	443	0	23	6	161.17	97.72	2	2	2	0	=HYPERLINK("http://genome.ucsc.edu/cgi-bin/hgTracks?db=hg38&position=chr10%3A11280001%2D11290000&simpleRepeat=pack")
chr10	11290000	10000	89	0	0	7	7	167.00	69.21	0	5	2	0	=HYPERLINK("http://genome.ucsc.edu/cgi-bin/hgTracks?db=hg38&position=chr10%3A11290001%2D11300000&simpleRepeat=pack")
chr10	11300000	10000	22	0	0	0	2	214.00	24.00	0	1	1	0	=HYPERLINK("http://genome.ucsc.edu/cgi-bin/hgTracks?db=hg38&position=chr10%3A11300001%2D11310000&simpleRepeat=pack")
chr10	11310000	10000	37	0	0	46	4	296.50	55.39	0	0	4	0	=HYPERLINK("http://genome.ucsc.edu/cgi-bin/hgTracks?db=hg38&position=chr10%3A11310001%2D11320000&simpleRepeat=pack")
chr10	11320000	10000	52	0	0	0	6	215.17	77.46	1	1	4	0	=HYPERLINK("http://genome.ucsc.edu/cgi-bin/hgTracks?db=hg38&position=chr10%3A11320001%2D11330000&simpleRepeat=pack")
chr10	11330000	10000	8	0	0	0	1	112.00	0.00	0	1	0	0	=HYPERLINK("http://genome.ucsc.edu/cgi-bin/hgTracks?db=hg38&position=chr10%3A11330001%2D11340000&simpleRepeat=pack")
chr10	11340000	10000	0	0	0	3	0	0.00	0.00	0	0	0	0	=HYPERLINK("http://genome.ucsc.edu/cgi-bin/hgTracks?db=hg38&position=chr10%3A11340001%2D11350000&simpleRepeat=pack")
chr10	11350000	10000	0	0	0	67	0	0.00	0.00	0	0	0	0	=HYPERLINK("http://genome.ucsc.edu/cgi-bin/hgTracks?db=hg38&position=chr10%3A11350001%2D11360000&simpleRepeat=pack")
chr10	11360000	10000	32	0	0	53	3	201.67	109.73	1	1	1	0	=HYPERLINK("http://genome.ucsc.edu/cgi-bin/hgTracks?db=hg38&position=chr10%3A11360001%2D11370000&simpleRepeat=pack")
chr10	11370000	10000	20	0	0	48	2	85.50	9.50	2	0	0	0	=HYPERLINK("http://genome.ucsc.edu/cgi-bin/hgTracks?db=hg38&position=chr10%3A11370001%2D11380000&simpleRepeat=pack")
chr10	11380000	10000	4	0	0	13	1	293.00	0.00	0	0	1	0	=HYPERLINK("http://genome.ucsc.edu/cgi-bin/hgTracks?db=hg38&position=chr10%3A11380001%2D11390000&simpleRepeat=pack")
chr10	11390000	10000	14	0	0	96	2	260.00	3.00	0	0	2	0	=HYPERLINK("http://genome.ucsc.edu/cgi-bin/hgTracks?db=hg38&position=chr10%3A11390001%2D11400000&simpleRepeat=pack")
chr10	11400000	10000	46	0	0	16	5	252.40	69.77	0	1	4	0	=HYPERLINK("http://genome.ucsc.edu/cgi-bin/hgTracks?db=hg38&position=chr10%3A11400001%2D11410000&simpleRepeat=pack")
chr10	11410000	10000	17	0	0	114	1	145.00	0.00	0	1	0	0	=HYPERLINK("http://genome.ucsc.edu/cgi-bin/hgTracks?db=hg38&position=chr10%3A11410001%2D11420000&simpleRepeat=pack")
chr10	11420000	10000	0	0	0	54	0	0.00	0.00	0	0	0	0	=HYPERLINK("http://genome.ucsc.edu/cgi-bin/hgTracks?db=hg38&position=chr10%3A11420001%2D11430000&simpleRepeat=pack")
chr10	11430000	10000	20	0	0	87	3	203.67	151.92	1	1	1	0	=HYPERLINK("http://genome.ucsc.edu/cgi-bin/hgTracks?db=hg38&position=chr10%3A11430001%2D11440000&simpleRepeat=pack")
chr10	11440000	10000	24	0	0	22	4	150.25	75.13	1	2	1	0	=HYPERLINK("http://genome.ucsc.edu/cgi-bin/hgTracks?db=hg38&position=chr10%3A11440001%2D11450000&simpleRepeat=pack")
chr10	11450000	10000	19	0	0	28	3	161.00	85.90	1	1	1	0	=HYPERLINK("http://genome.ucsc.edu/cgi-bin/hgTracks?db=hg38&position=chr10%3A11450001%2D11460000&simpleRepeat=pack")
chr10	11460000	10000	12	0	0	0	2	233.00	178.00	1	0	1	0	=HYPERLINK("http://genome.ucsc.edu/cgi-bin/hgTracks?db=hg38&position=chr10%3A11460001%2D11470000&simpleRepeat=pack")
chr10	11470000	10000	0	0	0	136	0	0.00	0.00	0	0	0	0	=HYPERLINK("http://genome.ucsc.edu/cgi-bin/hgTracks?db=hg38&position=chr10%3A11470001%2D11480000&simpleRepeat=pack")
chr10	11480000	10000	28	0	0	11	2	197.50	21.50	0	1	1	0	=HYPERLINK("http://genome.ucsc.edu/cgi-bin/hgTracks?db=hg38&position=chr10%3A11480001%2D11490000&simpleRepeat=pack")
chr10	11490000	10000	3	0	0	301	0	0.00	0.00	0	0	0	0	=HYPERLINK("http://genome.ucsc.edu/cgi-bin/hgTracks?db=hg38&position=chr10%3A11490001%2D11500000&simpleRepeat=pack")
chr10	11500000	10000	0	0	0	25	0	0.00	0.00	0	0	0	0	=HYPERLINK("http://genome.ucsc.edu/cgi-bin/hgTracks?db=hg38&position=chr10%3A11500001%2D11510000&simpleRepeat=pack")
chr10	11510000	10000	0	0	0	17	0	0.00	0.00	0	0	0	0	=HYPERLINK("http://genome.ucsc.edu/cgi-bin/hgTracks?db=hg38&position=chr10%3A11510001%2D11520000&simpleRepeat=pack")
chr10	11520000	10000	0	0	0	36	0	0.00	0.00	0	0	0	0	=HYPERLINK("http://genome.ucsc.edu/cgi-bin/hgTracks?db=hg38&position=chr10%3A11520001%2D11530000&simpleRepeat=pack")
chr10	11530000	10000	16	0	0	37	2	233.50	72.50	0	1	1	0	=HYPERLINK("http://genome.ucsc.edu/cgi-bin/hgTracks?db=hg38&position=chr10%3A11530001%2D11540000&simpleRepeat=pack")
chr10	11540000	10000	2	0	0	75	1	344.00	0.00	0	0	1	0	=HYPERLINK("http://genome.ucsc.edu/cgi-bin/hgTracks?db=hg38&position=chr10%3A11540001%2D11550000&simpleRepeat=pack")
chr10	11550000	10000	0	0	0	288	0	0.00	0.00	0	0	0	0	=HYPERLINK("http://genome.ucsc.edu/cgi-bin/hgTracks?db=hg38&position=chr10%3A11550001%2D11560000&simpleRepeat=pack")
chr10	11560000	10000	2	0	0	38	1	240.00	0.00	0	0	1	0	=HYPERLINK("http://genome.ucsc.edu/cgi-bin/hgTracks?db=hg38&position=chr10%3A11560001%2D11570000&simpleRepeat=pack")
chr10	11570000	10000	1	0	0	57	0	0.00	0.00	0	0	0	0	=HYPERLINK("http://genome.ucsc.edu/cgi-bin/hgTracks?db=hg38&position=chr10%3A11570001%2D11580000&simpleRepeat=pack")
chr10	11580000	10000	0	0	0	156	0	0.00	0.00	0	0	0	0	=HYPERLINK("http://genome.ucsc.edu/cgi-bin/hgTracks?db=hg38&position=chr10%3A11580001%2D11590000&simpleRepeat=pack")
chr10	11590000	10000	16	0	0	19	3	263.00	108.24	0	1	2	0	=HYPERLINK("http://genome.ucsc.edu/cgi-bin/hgTracks?db=hg38&position=chr10%3A11590001%2D11600000&simpleRepeat=pack")
chr10	11600000	10000	0	0	0	9	0	0.00	0.00	0	0	0	0	=HYPERLINK("http://genome.ucsc.edu/cgi-bin/hgTracks?db=hg38&position=chr10%3A11600001%2D11610000&simpleRepeat=pack")
chr10	11610000	10000	10	0	0	33	1	136.00	0.00	0	1	0	0	=HYPERLINK("http://genome.ucsc.edu/cgi-bin/hgTracks?db=hg38&position=chr10%3A11610001%2D11620000&simpleRepeat=pack")
chr10	11620000	10000	0	0	0	86	0	0.00	0.00	0	0	0	0	=HYPERLINK("http://genome.ucsc.edu/cgi-bin/hgTracks?db=hg38&position=chr10%3A11620001%2D11630000&simpleRepeat=pack")
chr10	11630000	10000	0	0	0	68	0	0.00	0.00	0	0	0	0	=HYPERLINK("http://genome.ucsc.edu/cgi-bin/hgTracks?db=hg38&position=chr10%3A11630001%2D11640000&simpleRepeat=pack")
chr10	11640000	10000	41	0	0	137	2	240.50	34.50	0	0	2	0	=HYPERLINK("http://genome.ucsc.edu/cgi-bin/hgTracks?db=hg38&position=chr10%3A11640001%2D11650000&simpleRepeat=pack")
chr10	11650000	10000	6	0	0	145	0	0.00	0.00	0	0	0	0	=HYPERLINK("http://genome.ucsc.edu/cgi-bin/hgTracks?db=hg38&position=chr10%3A11650001%2D11660000&simpleRepeat=pack")
chr10	11660000	10000	2	0	0	65	1	474.00	0.00	0	0	1	0	=HYPERLINK("http://genome.ucsc.edu/cgi-bin/hgTracks?db=hg38&position=chr10%3A11660001%2D11670000&simpleRepeat=pack")
chr10	11670000	10000	1	0	0	163	0	0.00	0.00	0	0	0	0	=HYPERLINK("http://genome.ucsc.edu/cgi-bin/hgTracks?db=hg38&position=chr10%3A11670001%2D11680000&simpleRepeat=pack")
chr10	11680000	10000	40	0	0	110	2	181.00	89.00	1	0	1	0	=HYPERLINK("http://genome.ucsc.edu/cgi-bin/hgTracks?db=hg38&position=chr10%3A11680001%2D11690000&simpleRepeat=pack")
chr10	11690000	10000	57	0	0	110	3	191.00	109.66	1	1	1	0	=HYPERLINK("http://genome.ucsc.edu/cgi-bin/hgTracks?db=hg38&position=chr10%3A11690001%2D11700000&simpleRepeat=pack")
chr10	11700000	10000	52	0	0	101	3	174.00	111.83	1	1	1	0	=HYPERLINK("http://genome.ucsc.edu/cgi-bin/hgTracks?db=hg38&position=chr10%3A11700001%2D11710000&simpleRepeat=pack")
chr10	11710000	10000	41	0	0	281	3	342.00	80.47	0	0	3	0	=HYPERLINK("http://genome.ucsc.edu/cgi-bin/hgTracks?db=hg38&position=chr10%3A11710001%2D11720000&simpleRepeat=pack")
chr10	11720000	10000	26	0	0	120	2	203.50	44.50	0	1	1	0	=HYPERLINK("http://genome.ucsc.edu/cgi-bin/hgTracks?db=hg38&position=chr10%3A11720001%2D11730000&simpleRepeat=pack")
chr10	11730000	10000	0	0	0	46	0	0.00	0.00	0	0	0	0	=HYPERLINK("http://genome.ucsc.edu/cgi-bin/hgTracks?db=hg38&position=chr10%3A11730001%2D11740000&simpleRepeat=pack")
chr10	11740000	10000	1	0	0	97	0	0.00	0.00	0	0	0	0	=HYPERLINK("http://genome.ucsc.edu/cgi-bin/hgTracks?db=hg38&position=chr10%3A11740001%2D11750000&simpleRepeat=pack")
chr10	11750000	10000	14	0	0	117	0	0.00	0.00	0	0	0	0	=HYPERLINK("http://genome.ucsc.edu/cgi-bin/hgTracks?db=hg38&position=chr10%3A11750001%2D11760000&simpleRepeat=pack")
chr10	11760000	10000	0	0	0	82	0	0.00	0.00	0	0	0	0	=HYPERLINK("http://genome.ucsc.edu/cgi-bin/hgTracks?db=hg38&position=chr10%3A11760001%2D11770000&simpleRepeat=pack")
chr10	11770000	10000	0	0	0	79	0	0.00	0.00	0	0	0	0	=HYPERLINK("http://genome.ucsc.edu/cgi-bin/hgTracks?db=hg38&position=chr10%3A11770001%2D11780000&simpleRepeat=pack")
chr10	11780000	10000	0	0	0	98	0	0.00	0.00	0	0	0	0	=HYPERLINK("http://genome.ucsc.edu/cgi-bin/hgTracks?db=hg38&position=chr10%3A11780001%2D11790000&simpleRepeat=pack")
chr10	11790000	10000	29	0	0	235	1	192.00	0.00	0	1	0	0	=HYPERLINK("http://genome.ucsc.edu/cgi-bin/hgTracks?db=hg38&position=chr10%3A11790001%2D11800000&simpleRepeat=pack")
chr10	11800000	10000	1	0	0	92	0	0.00	0.00	0	0	0	0	=HYPERLINK("http://genome.ucsc.edu/cgi-bin/hgTracks?db=hg38&position=chr10%3A11800001%2D11810000&simpleRepeat=pack")
chr10	11810000	10000	1	0	0	81	0	0.00	0.00	0	0	0	0	=HYPERLINK("http://genome.ucsc.edu/cgi-bin/hgTracks?db=hg38&position=chr10%3A11810001%2D11820000&simpleRepeat=pack")
chr10	11820000	10000	4	0	0	95	0	0.00	0.00	0	0	0	0	=HYPERLINK("http://genome.ucsc.edu/cgi-bin/hgTracks?db=hg38&position=chr10%3A11820001%2D11830000&simpleRepeat=pack")
chr10	11830000	10000	14	0	0	232	1	229.00	0.00	0	0	1	0	=HYPERLINK("http://genome.ucsc.edu/cgi-bin/hgTracks?db=hg38&position=chr10%3A11830001%2D11840000&simpleRepeat=pack")
chr10	11840000	10000	27	0	0	643	3	158.67	110.03	2	0	1	0	=HYPERLINK("http://genome.ucsc.edu/cgi-bin/hgTracks?db=hg38&position=chr10%3A11840001%2D11850000&simpleRepeat=pack")
chr10	11850000	10000	45	0	0	134	2	157.50	23.50	0	2	0	0	=HYPERLINK("http://genome.ucsc.edu/cgi-bin/hgTracks?db=hg38&position=chr10%3A11850001%2D11860000&simpleRepeat=pack")
chr10	11860000	10000	42	0	0	78	3	119.33	25.75	1	2	0	0	=HYPERLINK("http://genome.ucsc.edu/cgi-bin/hgTracks?db=hg38&position=chr10%3A11860001%2D11870000&simpleRepeat=pack")
chr10	11870000	10000	32	7	0	86	1	69.00	0.00	1	0	0	0	=HYPERLINK("http://genome.ucsc.edu/cgi-bin/hgTracks?db=hg38&position=chr10%3A11870001%2D11880000&simpleRepeat=pack")
chr10	11880000	10000	216	39	0	42	18	193.89	99.03	2	8	8	0	=HYPERLINK("http://genome.ucsc.edu/cgi-bin/hgTracks?db=hg38&position=chr10%3A11880001%2D11890000&simpleRepeat=pack")
chr10	11890000	10000	112	0	0	183	9	137.44	51.04	2	6	1	0	=HYPERLINK("http://genome.ucsc.edu/cgi-bin/hgTracks?db=hg38&position=chr10%3A11890001%2D11900000&simpleRepeat=pack")
chr10	11900000	10000	62	0	0	98	5	171.40	122.48	3	0	2	0	=HYPERLINK("http://genome.ucsc.edu/cgi-bin/hgTracks?db=hg38&position=chr10%3A11900001%2D11910000&simpleRepeat=pack")
chr10	11910000	10000	36	1	0	101	3	288.00	70.61	0	0	3	0	=HYPERLINK("http://genome.ucsc.edu/cgi-bin/hgTracks?db=hg38&position=chr10%3A11910001%2D11920000&simpleRepeat=pack")
chr10	11920000	10000	0	0	0	151	0	0.00	0.00	0	0	0	0	=HYPERLINK("http://genome.ucsc.edu/cgi-bin/hgTracks?db=hg38&position=chr10%3A11920001%2D11930000&simpleRepeat=pack")
chr10	11930000	10000	1	0	0	94	0	0.00	0.00	0	0	0	0	=HYPERLINK("http://genome.ucsc.edu/cgi-bin/hgTracks?db=hg38&position=chr10%3A11930001%2D11940000&simpleRepeat=pack")
chr10	11940000	10000	0	0	0	21	0	0.00	0.00	0	0	0	0	=HYPERLINK("http://genome.ucsc.edu/cgi-bin/hgTracks?db=hg38&position=chr10%3A11940001%2D11950000&simpleRepeat=pack")
chr10	11950000	10000	4	0	0	114	0	0.00	0.00	0	0	0	0	=HYPERLINK("http://genome.ucsc.edu/cgi-bin/hgTracks?db=hg38&position=chr10%3A11950001%2D11960000&simpleRepeat=pack")
chr10	11960000	10000	1	0	0	134	0	0.00	0.00	0	0	0	0	=HYPERLINK("http://genome.ucsc.edu/cgi-bin/hgTracks?db=hg38&position=chr10%3A11960001%2D11970000&simpleRepeat=pack")
chr10	11970000	10000	1	0	0	152	0	0.00	0.00	0	0	0	0	=HYPERLINK("http://genome.ucsc.edu/cgi-bin/hgTracks?db=hg38&position=chr10%3A11970001%2D11980000&simpleRepeat=pack")
chr10	11980000	10000	0	0	0	212	0	0.00	0.00	0	0	0	0	=HYPERLINK("http://genome.ucsc.edu/cgi-bin/hgTracks?db=hg38&position=chr10%3A11980001%2D11990000&simpleRepeat=pack")
chr10	11990000	10000	0	0	0	104	0	0.00	0.00	0	0	0	0	=HYPERLINK("http://genome.ucsc.edu/cgi-bin/hgTracks?db=hg38&position=chr10%3A11990001%2D12000000&simpleRepeat=pack")
chr10	12000000	10000	19	0	0	66	0	0.00	0.00	0	0	0	0	=HYPERLINK("http://genome.ucsc.edu/cgi-bin/hgTracks?db=hg38&position=chr10%3A12000001%2D12010000&simpleRepeat=pack")
chr10	12010000	10000	11	0	0	117	1	179.00	0.00	0	1	0	0	=HYPERLINK("http://genome.ucsc.edu/cgi-bin/hgTracks?db=hg38&position=chr10%3A12010001%2D12020000&simpleRepeat=pack")
chr10	12020000	10000	30	0	0	180	0	0.00	0.00	0	0	0	0	=HYPERLINK("http://genome.ucsc.edu/cgi-bin/hgTracks?db=hg38&position=chr10%3A12020001%2D12030000&simpleRepeat=pack")
chr10	12030000	10000	4	0	0	172	1	282.00	0.00	0	0	1	0	=HYPERLINK("http://genome.ucsc.edu/cgi-bin/hgTracks?db=hg38&position=chr10%3A12030001%2D12040000&simpleRepeat=pack")
chr10	12040000	10000	16	0	0	68	1	305.00	0.00	0	0	1	0	=HYPERLINK("http://genome.ucsc.edu/cgi-bin/hgTracks?db=hg38&position=chr10%3A12040001%2D12050000&simpleRepeat=pack")
chr10	12050000	10000	24	0	0	262	2	241.00	89.00	0	1	1	0	=HYPERLINK("http://genome.ucsc.edu/cgi-bin/hgTracks?db=hg38&position=chr10%3A12050001%2D12060000&simpleRepeat=pack")
chr10	12060000	10000	42	0	0	225	2	117.00	18.00	1	1	0	0	=HYPERLINK("http://genome.ucsc.edu/cgi-bin/hgTracks?db=hg38&position=chr10%3A12060001%2D12070000&simpleRepeat=pack")
chr10	12070000	10000	60	0	0	187	1	288.00	0.00	0	0	1	0	=HYPERLINK("http://genome.ucsc.edu/cgi-bin/hgTracks?db=hg38&position=chr10%3A12070001%2D12080000&simpleRepeat=pack")
chr10	12080000	10000	11	0	0	164	0	0.00	0.00	0	0	0	0	=HYPERLINK("http://genome.ucsc.edu/cgi-bin/hgTracks?db=hg38&position=chr10%3A12080001%2D12090000&simpleRepeat=pack")
chr10	12090000	10000	19	0	0	407	2	167.50	31.50	0	2	0	0	=HYPERLINK("http://genome.ucsc.edu/cgi-bin/hgTracks?db=hg38&position=chr10%3A12090001%2D12100000&simpleRepeat=pack")
chr10	12100000	10000	17	0	0	227	1	62.00	0.00	1	0	0	0	=HYPERLINK("http://genome.ucsc.edu/cgi-bin/hgTracks?db=hg38&position=chr10%3A12100001%2D12110000&simpleRepeat=pack")
chr10	12110000	10000	49	0	0	132	1	103.00	0.00	0	1	0	0	=HYPERLINK("http://genome.ucsc.edu/cgi-bin/hgTracks?db=hg38&position=chr10%3A12110001%2D12120000&simpleRepeat=pack")
chr10	12120000	10000	51	0	0	102	1	163.00	0.00	0	1	0	0	=HYPERLINK("http://genome.ucsc.edu/cgi-bin/hgTracks?db=hg38&position=chr10%3A12120001%2D12130000&simpleRepeat=pack")
chr10	12130000	10000	2	0	0	119	0	0.00	0.00	0	0	0	0	=HYPERLINK("http://genome.ucsc.edu/cgi-bin/hgTracks?db=hg38&position=chr10%3A12130001%2D12140000&simpleRepeat=pack")
chr10	12140000	10000	23	0	0	222	2	161.00	87.00	1	0	1	0	=HYPERLINK("http://genome.ucsc.edu/cgi-bin/hgTracks?db=hg38&position=chr10%3A12140001%2D12150000&simpleRepeat=pack")
chr10	12150000	10000	1	0	0	129	0	0.00	0.00	0	0	0	0	=HYPERLINK("http://genome.ucsc.edu/cgi-bin/hgTracks?db=hg38&position=chr10%3A12150001%2D12160000&simpleRepeat=pack")
chr10	12160000	10000	29	0	0	65	2	187.50	39.50	0	1	1	0	=HYPERLINK("http://genome.ucsc.edu/cgi-bin/hgTracks?db=hg38&position=chr10%3A12160001%2D12170000&simpleRepeat=pack")
chr10	12170000	10000	8	0	0	96	0	0.00	0.00	0	0	0	0	=HYPERLINK("http://genome.ucsc.edu/cgi-bin/hgTracks?db=hg38&position=chr10%3A12170001%2D12180000&simpleRepeat=pack")
chr10	12180000	10000	34	0	0	84	0	0.00	0.00	0	0	0	0	=HYPERLINK("http://genome.ucsc.edu/cgi-bin/hgTracks?db=hg38&position=chr10%3A12180001%2D12190000&simpleRepeat=pack")
chr10	12190000	10000	1	0	0	149	0	0.00	0.00	0	0	0	0	=HYPERLINK("http://genome.ucsc.edu/cgi-bin/hgTracks?db=hg38&position=chr10%3A12190001%2D12200000&simpleRepeat=pack")
chr10	12200000	10000	19	0	0	204	0	0.00	0.00	0	0	0	0	=HYPERLINK("http://genome.ucsc.edu/cgi-bin/hgTracks?db=hg38&position=chr10%3A12200001%2D12210000&simpleRepeat=pack")
chr10	12210000	10000	2	0	0	27	0	0.00	0.00	0	0	0	0	=HYPERLINK("http://genome.ucsc.edu/cgi-bin/hgTracks?db=hg38&position=chr10%3A12210001%2D12220000&simpleRepeat=pack")
chr10	12220000	10000	25	0	0	382	1	93.00	0.00	1	0	0	0	=HYPERLINK("http://genome.ucsc.edu/cgi-bin/hgTracks?db=hg38&position=chr10%3A12220001%2D12230000&simpleRepeat=pack")
chr10	12230000	10000	12	0	0	219	0	0.00	0.00	0	0	0	0	=HYPERLINK("http://genome.ucsc.edu/cgi-bin/hgTracks?db=hg38&position=chr10%3A12230001%2D12240000&simpleRepeat=pack")
chr10	12240000	10000	27	0	0	263	0	0.00	0.00	0	0	0	0	=HYPERLINK("http://genome.ucsc.edu/cgi-bin/hgTracks?db=hg38&position=chr10%3A12240001%2D12250000&simpleRepeat=pack")
chr10	12250000	10000	19	0	0	132	0	0.00	0.00	0	0	0	0	=HYPERLINK("http://genome.ucsc.edu/cgi-bin/hgTracks?db=hg38&position=chr10%3A12250001%2D12260000&simpleRepeat=pack")
chr10	12260000	10000	78	0	0	482	1	241.00	0.00	0	0	1	0	=HYPERLINK("http://genome.ucsc.edu/cgi-bin/hgTracks?db=hg38&position=chr10%3A12260001%2D12270000&simpleRepeat=pack")
chr10	12270000	10000	19	0	0	398	0	0.00	0.00	0	0	0	0	=HYPERLINK("http://genome.ucsc.edu/cgi-bin/hgTracks?db=hg38&position=chr10%3A12270001%2D12280000&simpleRepeat=pack")
chr10	12280000	10000	17	0	0	177	1	96.00	0.00	1	0	0	0	=HYPERLINK("http://genome.ucsc.edu/cgi-bin/hgTracks?db=hg38&position=chr10%3A12280001%2D12290000&simpleRepeat=pack")
chr10	12290000	10000	20	0	0	259	0	0.00	0.00	0	0	0	0	=HYPERLINK("http://genome.ucsc.edu/cgi-bin/hgTracks?db=hg38&position=chr10%3A12290001%2D12300000&simpleRepeat=pack")
chr10	12300000	10000	32	0	0	150	1	63.00	0.00	1	0	0	0	=HYPERLINK("http://genome.ucsc.edu/cgi-bin/hgTracks?db=hg38&position=chr10%3A12300001%2D12310000&simpleRepeat=pack")
chr10	12310000	10000	34	0	0	157	1	289.00	0.00	0	0	1	0	=HYPERLINK("http://genome.ucsc.edu/cgi-bin/hgTracks?db=hg38&position=chr10%3A12310001%2D12320000&simpleRepeat=pack")
chr10	12320000	10000	33	0	0	143	2	215.00	9.00	0	0	2	0	=HYPERLINK("http://genome.ucsc.edu/cgi-bin/hgTracks?db=hg38&position=chr10%3A12320001%2D12330000&simpleRepeat=pack")
chr10	12330000	10000	24	0	0	132	3	211.00	100.47	0	2	1	0	=HYPERLINK("http://genome.ucsc.edu/cgi-bin/hgTracks?db=hg38&position=chr10%3A12330001%2D12340000&simpleRepeat=pack")
chr10	12340000	10000	12	0	0	120	2	257.00	38.00	0	0	2	0	=HYPERLINK("http://genome.ucsc.edu/cgi-bin/hgTracks?db=hg38&position=chr10%3A12340001%2D12350000&simpleRepeat=pack")
chr10	12350000	10000	165	0	0	89	6	127.17	60.47	2	2	2	0	=HYPERLINK("http://genome.ucsc.edu/cgi-bin/hgTracks?db=hg38&position=chr10%3A12350001%2D12360000&simpleRepeat=pack")
chr10	12360000	10000	14	0	0	261	1	151.00	0.00	0	1	0	0	=HYPERLINK("http://genome.ucsc.edu/cgi-bin/hgTracks?db=hg38&position=chr10%3A12360001%2D12370000&simpleRepeat=pack")
chr10	12370000	10000	5	0	0	277	1	150.00	0.00	0	1	0	0	=HYPERLINK("http://genome.ucsc.edu/cgi-bin/hgTracks?db=hg38&position=chr10%3A12370001%2D12380000&simpleRepeat=pack")
chr10	12380000	10000	19	0	7	39	2	224.00	54.00	0	1	1	0	=HYPERLINK("http://genome.ucsc.edu/cgi-bin/hgTracks?db=hg38&position=chr10%3A12380001%2D12390000&simpleRepeat=pack")
chr10	12390000	10000	39	0	0	63	4	251.50	138.48	0	3	1	0	=HYPERLINK("http://genome.ucsc.edu/cgi-bin/hgTracks?db=hg38&position=chr10%3A12390001%2D12400000&simpleRepeat=pack")
chr10	12400000	10000	22	0	0	93	4	216.25	174.52	2	0	2	0	=HYPERLINK("http://genome.ucsc.edu/cgi-bin/hgTracks?db=hg38&position=chr10%3A12400001%2D12410000&simpleRepeat=pack")
chr10	12410000	10000	26	0	0	44	5	232.80	83.06	0	3	2	0	=HYPERLINK("http://genome.ucsc.edu/cgi-bin/hgTracks?db=hg38&position=chr10%3A12410001%2D12420000&simpleRepeat=pack")
chr10	12420000	10000	27	0	0	133	4	216.00	103.59	1	1	2	0	=HYPERLINK("http://genome.ucsc.edu/cgi-bin/hgTracks?db=hg38&position=chr10%3A12420001%2D12430000&simpleRepeat=pack")
chr10	12430000	10000	67	0	0	148	6	152.83	66.23	2	2	2	0	=HYPERLINK("http://genome.ucsc.edu/cgi-bin/hgTracks?db=hg38&position=chr10%3A12430001%2D12440000&simpleRepeat=pack")
chr10	12440000	10000	38	0	0	88	1	323.00	0.00	0	0	1	0	=HYPERLINK("http://genome.ucsc.edu/cgi-bin/hgTracks?db=hg38&position=chr10%3A12440001%2D12450000&simpleRepeat=pack")
chr10	12450000	10000	7	0	0	45	0	0.00	0.00	0	0	0	0	=HYPERLINK("http://genome.ucsc.edu/cgi-bin/hgTracks?db=hg38&position=chr10%3A12450001%2D12460000&simpleRepeat=pack")
chr10	12460000	10000	0	0	0	130	0	0.00	0.00	0	0	0	0	=HYPERLINK("http://genome.ucsc.edu/cgi-bin/hgTracks?db=hg38&position=chr10%3A12460001%2D12470000&simpleRepeat=pack")
chr10	12470000	10000	4	0	0	84	1	387.00	0.00	0	0	1	0	=HYPERLINK("http://genome.ucsc.edu/cgi-bin/hgTracks?db=hg38&position=chr10%3A12470001%2D12480000&simpleRepeat=pack")
chr10	12480000	10000	11	0	0	63	2	340.50	44.50	0	0	2	0	=HYPERLINK("http://genome.ucsc.edu/cgi-bin/hgTracks?db=hg38&position=chr10%3A12480001%2D12490000&simpleRepeat=pack")
chr10	12490000	10000	22	0	0	181	2	241.00	150.00	1	0	1	0	=HYPERLINK("http://genome.ucsc.edu/cgi-bin/hgTracks?db=hg38&position=chr10%3A12490001%2D12500000&simpleRepeat=pack")
chr10	12500000	10000	33	0	0	49	4	179.75	93.71	1	2	1	0	=HYPERLINK("http://genome.ucsc.edu/cgi-bin/hgTracks?db=hg38&position=chr10%3A12500001%2D12510000&simpleRepeat=pack")
chr10	12510000	10000	54	0	0	1589	7	186.29	111.29	2	2	3	0	=HYPERLINK("http://genome.ucsc.edu/cgi-bin/hgTracks?db=hg38&position=chr10%3A12510001%2D12520000&simpleRepeat=pack")
chr10	12520000	10000	16	0	0	874	1	236.00	0.00	0	0	1	0	=HYPERLINK("http://genome.ucsc.edu/cgi-bin/hgTracks?db=hg38&position=chr10%3A12520001%2D12530000&simpleRepeat=pack")
chr10	12530000	10000	12	0	0	19	1	355.00	0.00	0	0	1	0	=HYPERLINK("http://genome.ucsc.edu/cgi-bin/hgTracks?db=hg38&position=chr10%3A12530001%2D12540000&simpleRepeat=pack")
chr10	12540000	10000	1	0	0	65	0	0.00	0.00	0	0	0	0	=HYPERLINK("http://genome.ucsc.edu/cgi-bin/hgTracks?db=hg38&position=chr10%3A12540001%2D12550000&simpleRepeat=pack")
chr10	12550000	10000	17	0	0	60	1	146.00	0.00	0	1	0	0	=HYPERLINK("http://genome.ucsc.edu/cgi-bin/hgTracks?db=hg38&position=chr10%3A12550001%2D12560000&simpleRepeat=pack")
chr10	12560000	10000	12	0	0	78	1	211.00	0.00	0	0	1	0	=HYPERLINK("http://genome.ucsc.edu/cgi-bin/hgTracks?db=hg38&position=chr10%3A12560001%2D12570000&simpleRepeat=pack")
chr10	12570000	10000	21	0	0	42	2	83.50	23.50	1	1	0	0	=HYPERLINK("http://genome.ucsc.edu/cgi-bin/hgTracks?db=hg38&position=chr10%3A12570001%2D12580000&simpleRepeat=pack")
chr10	12580000	10000	70	0	0	46	2	164.00	40.00	0	1	1	0	=HYPERLINK("http://genome.ucsc.edu/cgi-bin/hgTracks?db=hg38&position=chr10%3A12580001%2D12590000&simpleRepeat=pack")
chr10	12590000	10000	16	0	0	73	1	336.00	0.00	0	0	1	0	=HYPERLINK("http://genome.ucsc.edu/cgi-bin/hgTracks?db=hg38&position=chr10%3A12590001%2D12600000&simpleRepeat=pack")
chr10	12600000	10000	42	0	0	67	2	205.50	69.50	0	1	1	0	=HYPERLINK("http://genome.ucsc.edu/cgi-bin/hgTracks?db=hg38&position=chr10%3A12600001%2D12610000&simpleRepeat=pack")
chr10	12610000	10000	0	0	0	55	0	0.00	0.00	0	0	0	0	=HYPERLINK("http://genome.ucsc.edu/cgi-bin/hgTracks?db=hg38&position=chr10%3A12610001%2D12620000&simpleRepeat=pack")
chr10	12620000	10000	14	0	0	120	1	75.00	0.00	1	0	0	0	=HYPERLINK("http://genome.ucsc.edu/cgi-bin/hgTracks?db=hg38&position=chr10%3A12620001%2D12630000&simpleRepeat=pack")
chr10	12630000	10000	17	0	0	62	2	131.00	38.00	1	1	0	0	=HYPERLINK("http://genome.ucsc.edu/cgi-bin/hgTracks?db=hg38&position=chr10%3A12630001%2D12640000&simpleRepeat=pack")
chr10	12640000	10000	17	0	0	60	2	325.00	115.00	0	0	2	0	=HYPERLINK("http://genome.ucsc.edu/cgi-bin/hgTracks?db=hg38&position=chr10%3A12640001%2D12650000&simpleRepeat=pack")
chr10	12650000	10000	20	0	0	28	2	168.00	2.00	0	2	0	0	=HYPERLINK("http://genome.ucsc.edu/cgi-bin/hgTracks?db=hg38&position=chr10%3A12650001%2D12660000&simpleRepeat=pack")
chr10	12660000	10000	2	0	0	56	1	57.00	0.00	1	0	0	0	=HYPERLINK("http://genome.ucsc.edu/cgi-bin/hgTracks?db=hg38&position=chr10%3A12660001%2D12670000&simpleRepeat=pack")
chr10	12670000	10000	24	0	0	52	1	107.00	0.00	0	1	0	0	=HYPERLINK("http://genome.ucsc.edu/cgi-bin/hgTracks?db=hg38&position=chr10%3A12670001%2D12680000&simpleRepeat=pack")
chr10	12680000	10000	10	0	0	295	1	168.00	0.00	0	1	0	0	=HYPERLINK("http://genome.ucsc.edu/cgi-bin/hgTracks?db=hg38&position=chr10%3A12680001%2D12690000&simpleRepeat=pack")
chr10	12690000	10000	1	0	0	65	0	0.00	0.00	0	0	0	0	=HYPERLINK("http://genome.ucsc.edu/cgi-bin/hgTracks?db=hg38&position=chr10%3A12690001%2D12700000&simpleRepeat=pack")
chr10	12700000	10000	1	0	0	44	0	0.00	0.00	0	0	0	0	=HYPERLINK("http://genome.ucsc.edu/cgi-bin/hgTracks?db=hg38&position=chr10%3A12700001%2D12710000&simpleRepeat=pack")
chr10	12710000	10000	40	0	0	26	2	141.00	13.00	0	2	0	0	=HYPERLINK("http://genome.ucsc.edu/cgi-bin/hgTracks?db=hg38&position=chr10%3A12710001%2D12720000&simpleRepeat=pack")
chr10	12720000	10000	11	0	0	62	2	141.50	70.50	1	0	1	0	=HYPERLINK("http://genome.ucsc.edu/cgi-bin/hgTracks?db=hg38&position=chr10%3A12720001%2D12730000&simpleRepeat=pack")
chr10	12730000	10000	0	0	0	76	0	0.00	0.00	0	0	0	0	=HYPERLINK("http://genome.ucsc.edu/cgi-bin/hgTracks?db=hg38&position=chr10%3A12730001%2D12740000&simpleRepeat=pack")
chr10	12740000	10000	8	0	0	129	3	229.67	94.99	0	2	1	0	=HYPERLINK("http://genome.ucsc.edu/cgi-bin/hgTracks?db=hg38&position=chr10%3A12740001%2D12750000&simpleRepeat=pack")
chr10	12750000	10000	26	0	0	60	2	153.00	91.00	1	0	1	0	=HYPERLINK("http://genome.ucsc.edu/cgi-bin/hgTracks?db=hg38&position=chr10%3A12750001%2D12760000&simpleRepeat=pack")
chr10	12760000	10000	23	0	0	79	3	275.67	37.42	0	0	3	0	=HYPERLINK("http://genome.ucsc.edu/cgi-bin/hgTracks?db=hg38&position=chr10%3A12760001%2D12770000&simpleRepeat=pack")
chr10	12770000	10000	158	3657	0	19	9	181.89	97.55	1	5	3	0	=HYPERLINK("http://genome.ucsc.edu/cgi-bin/hgTracks?db=hg38&position=chr10%3A12770001%2D12780000&simpleRepeat=pack")
chr10	12780000	10000	11	0	0	29	1	66.00	0.00	1	0	0	0	=HYPERLINK("http://genome.ucsc.edu/cgi-bin/hgTracks?db=hg38&position=chr10%3A12780001%2D12790000&simpleRepeat=pack")
chr10	12790000	10000	7	0	0	23	1	104.00	0.00	0	1	0	0	=HYPERLINK("http://genome.ucsc.edu/cgi-bin/hgTracks?db=hg38&position=chr10%3A12790001%2D12800000&simpleRepeat=pack")
chr10	12800000	10000	7	0	0	185	2	233.50	117.50	0	1	1	0	=HYPERLINK("http://genome.ucsc.edu/cgi-bin/hgTracks?db=hg38&position=chr10%3A12800001%2D12810000&simpleRepeat=pack")
chr10	12810000	10000	38	0	0	41	3	175.33	58.73	0	2	1	0	=HYPERLINK("http://genome.ucsc.edu/cgi-bin/hgTracks?db=hg38&position=chr10%3A12810001%2D12820000&simpleRepeat=pack")
chr10	12820000	10000	20	0	0	55	1	281.00	0.00	0	0	1	0	=HYPERLINK("http://genome.ucsc.edu/cgi-bin/hgTracks?db=hg38&position=chr10%3A12820001%2D12830000&simpleRepeat=pack")
chr10	12830000	10000	31	0	0	45	2	189.00	87.00	0	1	1	0	=HYPERLINK("http://genome.ucsc.edu/cgi-bin/hgTracks?db=hg38&position=chr10%3A12830001%2D12840000&simpleRepeat=pack")
chr10	12840000	10000	6	0	0	117	1	246.00	0.00	0	0	1	0	=HYPERLINK("http://genome.ucsc.edu/cgi-bin/hgTracks?db=hg38&position=chr10%3A12840001%2D12850000&simpleRepeat=pack")
chr10	12850000	10000	3	0	0	231	0	0.00	0.00	0	0	0	0	=HYPERLINK("http://genome.ucsc.edu/cgi-bin/hgTracks?db=hg38&position=chr10%3A12850001%2D12860000&simpleRepeat=pack")
chr10	12860000	10000	22	0	0	95	1	169.00	0.00	0	1	0	0	=HYPERLINK("http://genome.ucsc.edu/cgi-bin/hgTracks?db=hg38&position=chr10%3A12860001%2D12870000&simpleRepeat=pack")
chr10	12870000	10000	3	0	0	100	0	0.00	0.00	0	0	0	0	=HYPERLINK("http://genome.ucsc.edu/cgi-bin/hgTracks?db=hg38&position=chr10%3A12870001%2D12880000&simpleRepeat=pack")
chr10	12880000	10000	2	0	0	58	1	173.00	0.00	0	1	0	0	=HYPERLINK("http://genome.ucsc.edu/cgi-bin/hgTracks?db=hg38&position=chr10%3A12880001%2D12890000&simpleRepeat=pack")
chr10	12890000	10000	0	0	0	10	0	0.00	0.00	0	0	0	0	=HYPERLINK("http://genome.ucsc.edu/cgi-bin/hgTracks?db=hg38&position=chr10%3A12890001%2D12900000&simpleRepeat=pack")
chr10	12900000	10000	0	0	0	24	0	0.00	0.00	0	0	0	0	=HYPERLINK("http://genome.ucsc.edu/cgi-bin/hgTracks?db=hg38&position=chr10%3A12900001%2D12910000&simpleRepeat=pack")
chr10	12910000	10000	1	0	0	61	0	0.00	0.00	0	0	0	0	=HYPERLINK("http://genome.ucsc.edu/cgi-bin/hgTracks?db=hg38&position=chr10%3A12910001%2D12920000&simpleRepeat=pack")
chr10	12920000	10000	0	0	0	1	0	0.00	0.00	0	0	0	0	=HYPERLINK("http://genome.ucsc.edu/cgi-bin/hgTracks?db=hg38&position=chr10%3A12920001%2D12930000&simpleRepeat=pack")
chr10	12930000	10000	0	0	0	90	0	0.00	0.00	0	0	0	0	=HYPERLINK("http://genome.ucsc.edu/cgi-bin/hgTracks?db=hg38&position=chr10%3A12930001%2D12940000&simpleRepeat=pack")
chr10	12940000	10000	0	0	0	15	0	0.00	0.00	0	0	0	0	=HYPERLINK("http://genome.ucsc.edu/cgi-bin/hgTracks?db=hg38&position=chr10%3A12940001%2D12950000&simpleRepeat=pack")
chr10	12950000	10000	0	0	0	19	0	0.00	0.00	0	0	0	0	=HYPERLINK("http://genome.ucsc.edu/cgi-bin/hgTracks?db=hg38&position=chr10%3A12950001%2D12960000&simpleRepeat=pack")
chr10	12960000	10000	1	0	0	41	0	0.00	0.00	0	0	0	0	=HYPERLINK("http://genome.ucsc.edu/cgi-bin/hgTracks?db=hg38&position=chr10%3A12960001%2D12970000&simpleRepeat=pack")
chr10	12970000	10000	0	0	0	121	0	0.00	0.00	0	0	0	0	=HYPERLINK("http://genome.ucsc.edu/cgi-bin/hgTracks?db=hg38&position=chr10%3A12970001%2D12980000&simpleRepeat=pack")
chr10	12980000	10000	10	0	0	84	1	399.00	0.00	0	0	1	0	=HYPERLINK("http://genome.ucsc.edu/cgi-bin/hgTracks?db=hg38&position=chr10%3A12980001%2D12990000&simpleRepeat=pack")
chr10	12990000	10000	25	0	0	32	1	81.00	0.00	1	0	0	0	=HYPERLINK("http://genome.ucsc.edu/cgi-bin/hgTracks?db=hg38&position=chr10%3A12990001%2D13000000&simpleRepeat=pack")
chr10	13000000	10000	0	0	0	5	0	0.00	0.00	0	0	0	0	=HYPERLINK("http://genome.ucsc.edu/cgi-bin/hgTracks?db=hg38&position=chr10%3A13000001%2D13010000&simpleRepeat=pack")
chr10	13010000	10000	1	0	0	103	0	0.00	0.00	0	0	0	0	=HYPERLINK("http://genome.ucsc.edu/cgi-bin/hgTracks?db=hg38&position=chr10%3A13010001%2D13020000&simpleRepeat=pack")
chr10	13020000	10000	4	0	0	31	0	0.00	0.00	0	0	0	0	=HYPERLINK("http://genome.ucsc.edu/cgi-bin/hgTracks?db=hg38&position=chr10%3A13020001%2D13030000&simpleRepeat=pack")
chr10	13030000	10000	0	0	0	192	0	0.00	0.00	0	0	0	0	=HYPERLINK("http://genome.ucsc.edu/cgi-bin/hgTracks?db=hg38&position=chr10%3A13030001%2D13040000&simpleRepeat=pack")
chr10	13040000	10000	0	0	0	102	0	0.00	0.00	0	0	0	0	=HYPERLINK("http://genome.ucsc.edu/cgi-bin/hgTracks?db=hg38&position=chr10%3A13040001%2D13050000&simpleRepeat=pack")
chr10	13050000	10000	24	0	0	101	1	398.00	0.00	0	0	1	0	=HYPERLINK("http://genome.ucsc.edu/cgi-bin/hgTracks?db=hg38&position=chr10%3A13050001%2D13060000&simpleRepeat=pack")
chr10	13060000	10000	23	0	0	391	0	0.00	0.00	0	0	0	0	=HYPERLINK("http://genome.ucsc.edu/cgi-bin/hgTracks?db=hg38&position=chr10%3A13060001%2D13070000&simpleRepeat=pack")
chr10	13070000	10000	46	0	0	166	5	262.60	102.02	0	2	3	0	=HYPERLINK("http://genome.ucsc.edu/cgi-bin/hgTracks?db=hg38&position=chr10%3A13070001%2D13080000&simpleRepeat=pack")
chr10	13080000	10000	31	0	0	124	1	114.00	0.00	0	1	0	0	=HYPERLINK("http://genome.ucsc.edu/cgi-bin/hgTracks?db=hg38&position=chr10%3A13080001%2D13090000&simpleRepeat=pack")
chr10	13090000	10000	91	0	0	123	4	149.75	53.10	1	3	0	0	=HYPERLINK("http://genome.ucsc.edu/cgi-bin/hgTracks?db=hg38&position=chr10%3A13090001%2D13100000&simpleRepeat=pack")
chr10	13100000	10000	2	0	0	143	1	67.00	0.00	1	0	0	0	=HYPERLINK("http://genome.ucsc.edu/cgi-bin/hgTracks?db=hg38&position=chr10%3A13100001%2D13110000&simpleRepeat=pack")
chr10	13110000	10000	10	0	0	224	1	75.00	0.00	1	0	0	0	=HYPERLINK("http://genome.ucsc.edu/cgi-bin/hgTracks?db=hg38&position=chr10%3A13110001%2D13120000&simpleRepeat=pack")
chr10	13120000	10000	24	0	0	45	1	187.00	0.00	0	1	0	0	=HYPERLINK("http://genome.ucsc.edu/cgi-bin/hgTracks?db=hg38&position=chr10%3A13120001%2D13130000&simpleRepeat=pack")
chr10	13130000	10000	0	0	0	42	0	0.00	0.00	0	0	0	0	=HYPERLINK("http://genome.ucsc.edu/cgi-bin/hgTracks?db=hg38&position=chr10%3A13130001%2D13140000&simpleRepeat=pack")
chr10	13140000	10000	6	0	0	31	2	340.50	87.50	0	0	2	0	=HYPERLINK("http://genome.ucsc.edu/cgi-bin/hgTracks?db=hg38&position=chr10%3A13140001%2D13150000&simpleRepeat=pack")
chr10	13150000	10000	7	0	0	367	0	0.00	0.00	0	0	0	0	=HYPERLINK("http://genome.ucsc.edu/cgi-bin/hgTracks?db=hg38&position=chr10%3A13150001%2D13160000&simpleRepeat=pack")
chr10	13160000	10000	5	0	0	31	0	0.00	0.00	0	0	0	0	=HYPERLINK("http://genome.ucsc.edu/cgi-bin/hgTracks?db=hg38&position=chr10%3A13160001%2D13170000&simpleRepeat=pack")
chr10	13170000	10000	1	0	0	66	0	0.00	0.00	0	0	0	0	=HYPERLINK("http://genome.ucsc.edu/cgi-bin/hgTracks?db=hg38&position=chr10%3A13170001%2D13180000&simpleRepeat=pack")
chr10	13180000	10000	13	0	0	59	0	0.00	0.00	0	0	0	0	=HYPERLINK("http://genome.ucsc.edu/cgi-bin/hgTracks?db=hg38&position=chr10%3A13180001%2D13190000&simpleRepeat=pack")
chr10	13190000	10000	31	0	0	81	3	225.67	111.30	1	0	2	0	=HYPERLINK("http://genome.ucsc.edu/cgi-bin/hgTracks?db=hg38&position=chr10%3A13190001%2D13200000&simpleRepeat=pack")
chr10	13200000	10000	13	0	0	97	0	0.00	0.00	0	0	0	0	=HYPERLINK("http://genome.ucsc.edu/cgi-bin/hgTracks?db=hg38&position=chr10%3A13200001%2D13210000&simpleRepeat=pack")
chr10	13210000	10000	0	0	0	79	0	0.00	0.00	0	0	0	0	=HYPERLINK("http://genome.ucsc.edu/cgi-bin/hgTracks?db=hg38&position=chr10%3A13210001%2D13220000&simpleRepeat=pack")
chr10	13220000	10000	3	0	0	84	0	0.00	0.00	0	0	0	0	=HYPERLINK("http://genome.ucsc.edu/cgi-bin/hgTracks?db=hg38&position=chr10%3A13220001%2D13230000&simpleRepeat=pack")
chr10	13230000	10000	1	0	0	124	0	0.00	0.00	0	0	0	0	=HYPERLINK("http://genome.ucsc.edu/cgi-bin/hgTracks?db=hg38&position=chr10%3A13230001%2D13240000&simpleRepeat=pack")
chr10	13240000	10000	13	0	0	78	3	211.00	71.36	0	1	2	0	=HYPERLINK("http://genome.ucsc.edu/cgi-bin/hgTracks?db=hg38&position=chr10%3A13240001%2D13250000&simpleRepeat=pack")
chr10	13250000	10000	0	0	0	98	0	0.00	0.00	0	0	0	0	=HYPERLINK("http://genome.ucsc.edu/cgi-bin/hgTracks?db=hg38&position=chr10%3A13250001%2D13260000&simpleRepeat=pack")
chr10	13260000	10000	41	0	0	279	1	123.00	0.00	0	1	0	0	=HYPERLINK("http://genome.ucsc.edu/cgi-bin/hgTracks?db=hg38&position=chr10%3A13260001%2D13270000&simpleRepeat=pack")
chr10	13270000	10000	29	0	0	105	2	201.00	139.00	1	0	1	0	=HYPERLINK("http://genome.ucsc.edu/cgi-bin/hgTracks?db=hg38&position=chr10%3A13270001%2D13280000&simpleRepeat=pack")
chr10	13280000	10000	21	0	0	106	4	263.25	89.81	0	2	2	0	=HYPERLINK("http://genome.ucsc.edu/cgi-bin/hgTracks?db=hg38&position=chr10%3A13280001%2D13290000&simpleRepeat=pack")
chr10	13290000	10000	2	0	0	111	0	0.00	0.00	0	0	0	0	=HYPERLINK("http://genome.ucsc.edu/cgi-bin/hgTracks?db=hg38&position=chr10%3A13290001%2D13300000&simpleRepeat=pack")
chr10	13300000	10000	0	0	0	276	0	0.00	0.00	0	0	0	0	=HYPERLINK("http://genome.ucsc.edu/cgi-bin/hgTracks?db=hg38&position=chr10%3A13300001%2D13310000&simpleRepeat=pack")
chr10	13310000	10000	15	0	0	127	1	210.00	0.00	0	0	1	0	=HYPERLINK("http://genome.ucsc.edu/cgi-bin/hgTracks?db=hg38&position=chr10%3A13310001%2D13320000&simpleRepeat=pack")
chr10	13320000	10000	2	0	0	874	0	0.00	0.00	0	0	0	0	=HYPERLINK("http://genome.ucsc.edu/cgi-bin/hgTracks?db=hg38&position=chr10%3A13320001%2D13330000&simpleRepeat=pack")
chr10	13330000	10000	57	0	0	68	5	205.60	70.23	0	3	2	0	=HYPERLINK("http://genome.ucsc.edu/cgi-bin/hgTracks?db=hg38&position=chr10%3A13330001%2D13340000&simpleRepeat=pack")
chr10	13340000	10000	31	0	1	59	1	235.00	0.00	0	0	1	0	=HYPERLINK("http://genome.ucsc.edu/cgi-bin/hgTracks?db=hg38&position=chr10%3A13340001%2D13350000&simpleRepeat=pack")
chr10	13350000	10000	26	0	0	172	3	260.00	125.57	0	1	2	0	=HYPERLINK("http://genome.ucsc.edu/cgi-bin/hgTracks?db=hg38&position=chr10%3A13350001%2D13360000&simpleRepeat=pack")
chr10	13360000	10000	9	0	0	211	3	244.33	125.40	1	0	2	0	=HYPERLINK("http://genome.ucsc.edu/cgi-bin/hgTracks?db=hg38&position=chr10%3A13360001%2D13370000&simpleRepeat=pack")
chr10	13370000	10000	38	0	0	94	2	155.50	28.50	0	2	0	0	=HYPERLINK("http://genome.ucsc.edu/cgi-bin/hgTracks?db=hg38&position=chr10%3A13370001%2D13380000&simpleRepeat=pack")
chr10	13380000	10000	12	0	0	147	1	234.00	0.00	0	0	1	0	=HYPERLINK("http://genome.ucsc.edu/cgi-bin/hgTracks?db=hg38&position=chr10%3A13380001%2D13390000&simpleRepeat=pack")
chr10	13390000	10000	6	0	0	91	1	197.00	0.00	0	1	0	0	=HYPERLINK("http://genome.ucsc.edu/cgi-bin/hgTracks?db=hg38&position=chr10%3A13390001%2D13400000&simpleRepeat=pack")
chr10	13400000	10000	16	0	0	85	2	180.50	57.50	0	1	1	0	=HYPERLINK("http://genome.ucsc.edu/cgi-bin/hgTracks?db=hg38&position=chr10%3A13400001%2D13410000&simpleRepeat=pack")
chr10	13410000	10000	1	0	0	55	0	0.00	0.00	0	0	0	0	=HYPERLINK("http://genome.ucsc.edu/cgi-bin/hgTracks?db=hg38&position=chr10%3A13410001%2D13420000&simpleRepeat=pack")
chr10	13420000	10000	4	0	0	89	0	0.00	0.00	0	0	0	0	=HYPERLINK("http://genome.ucsc.edu/cgi-bin/hgTracks?db=hg38&position=chr10%3A13420001%2D13430000&simpleRepeat=pack")
chr10	13430000	10000	18	0	0	70	1	133.00	0.00	0	1	0	0	=HYPERLINK("http://genome.ucsc.edu/cgi-bin/hgTracks?db=hg38&position=chr10%3A13430001%2D13440000&simpleRepeat=pack")
chr10	13440000	10000	3	0	0	30	0	0.00	0.00	0	0	0	0	=HYPERLINK("http://genome.ucsc.edu/cgi-bin/hgTracks?db=hg38&position=chr10%3A13440001%2D13450000&simpleRepeat=pack")
chr10	13450000	10000	27	0	0	70	2	282.50	46.50	0	0	2	0	=HYPERLINK("http://genome.ucsc.edu/cgi-bin/hgTracks?db=hg38&position=chr10%3A13450001%2D13460000&simpleRepeat=pack")
chr10	13460000	10000	0	0	0	54	0	0.00	0.00	0	0	0	0	=HYPERLINK("http://genome.ucsc.edu/cgi-bin/hgTracks?db=hg38&position=chr10%3A13460001%2D13470000&simpleRepeat=pack")
chr10	13470000	10000	76	6	0	0	1	245.00	0.00	0	0	1	0	=HYPERLINK("http://genome.ucsc.edu/cgi-bin/hgTracks?db=hg38&position=chr10%3A13470001%2D13480000&simpleRepeat=pack")
chr10	13480000	10000	27	0	0	36	1	132.00	0.00	0	1	0	0	=HYPERLINK("http://genome.ucsc.edu/cgi-bin/hgTracks?db=hg38&position=chr10%3A13480001%2D13490000&simpleRepeat=pack")
chr10	13490000	10000	4	0	0	47	2	246.50	12.50	0	0	2	0	=HYPERLINK("http://genome.ucsc.edu/cgi-bin/hgTracks?db=hg38&position=chr10%3A13490001%2D13500000&simpleRepeat=pack")
chr10	13500000	10000	4	0	0	54	1	159.00	0.00	0	1	0	0	=HYPERLINK("http://genome.ucsc.edu/cgi-bin/hgTracks?db=hg38&position=chr10%3A13500001%2D13510000&simpleRepeat=pack")
chr10	13510000	10000	2	0	0	13	1	428.00	0.00	0	0	1	0	=HYPERLINK("http://genome.ucsc.edu/cgi-bin/hgTracks?db=hg38&position=chr10%3A13510001%2D13520000&simpleRepeat=pack")
chr10	13520000	10000	4	0	0	13	1	283.00	0.00	0	0	1	0	=HYPERLINK("http://genome.ucsc.edu/cgi-bin/hgTracks?db=hg38&position=chr10%3A13520001%2D13530000&simpleRepeat=pack")
chr10	13530000	10000	0	0	0	31	0	0.00	0.00	0	0	0	0	=HYPERLINK("http://genome.ucsc.edu/cgi-bin/hgTracks?db=hg38&position=chr10%3A13530001%2D13540000&simpleRepeat=pack")
chr10	13540000	10000	23	0	0	66	1	102.00	0.00	0	1	0	0	=HYPERLINK("http://genome.ucsc.edu/cgi-bin/hgTracks?db=hg38&position=chr10%3A13540001%2D13550000&simpleRepeat=pack")
chr10	13550000	10000	0	0	0	142	0	0.00	0.00	0	0	0	0	=HYPERLINK("http://genome.ucsc.edu/cgi-bin/hgTracks?db=hg38&position=chr10%3A13550001%2D13560000&simpleRepeat=pack")
chr10	13560000	10000	0	0	0	64	0	0.00	0.00	0	0	0	0	=HYPERLINK("http://genome.ucsc.edu/cgi-bin/hgTracks?db=hg38&position=chr10%3A13560001%2D13570000&simpleRepeat=pack")
chr10	13570000	10000	1	0	0	68	0	0.00	0.00	0	0	0	0	=HYPERLINK("http://genome.ucsc.edu/cgi-bin/hgTracks?db=hg38&position=chr10%3A13570001%2D13580000&simpleRepeat=pack")
chr10	13580000	10000	0	0	0	110	0	0.00	0.00	0	0	0	0	=HYPERLINK("http://genome.ucsc.edu/cgi-bin/hgTracks?db=hg38&position=chr10%3A13580001%2D13590000&simpleRepeat=pack")
chr10	13590000	10000	0	0	0	9	0	0.00	0.00	0	0	0	0	=HYPERLINK("http://genome.ucsc.edu/cgi-bin/hgTracks?db=hg38&position=chr10%3A13590001%2D13600000&simpleRepeat=pack")
chr10	13600000	10000	1	0	0	197	0	0.00	0.00	0	0	0	0	=HYPERLINK("http://genome.ucsc.edu/cgi-bin/hgTracks?db=hg38&position=chr10%3A13600001%2D13610000&simpleRepeat=pack")
chr10	13610000	10000	0	0	0	18	0	0.00	0.00	0	0	0	0	=HYPERLINK("http://genome.ucsc.edu/cgi-bin/hgTracks?db=hg38&position=chr10%3A13610001%2D13620000&simpleRepeat=pack")
chr10	13620000	10000	1	0	0	13	0	0.00	0.00	0	0	0	0	=HYPERLINK("http://genome.ucsc.edu/cgi-bin/hgTracks?db=hg38&position=chr10%3A13620001%2D13630000&simpleRepeat=pack")
chr10	13630000	10000	0	0	0	54	0	0.00	0.00	0	0	0	0	=HYPERLINK("http://genome.ucsc.edu/cgi-bin/hgTracks?db=hg38&position=chr10%3A13630001%2D13640000&simpleRepeat=pack")
chr10	13640000	10000	5	0	0	0	0	0.00	0.00	0	0	0	0	=HYPERLINK("http://genome.ucsc.edu/cgi-bin/hgTracks?db=hg38&position=chr10%3A13640001%2D13650000&simpleRepeat=pack")
chr10	13650000	10000	29	0	0	44	2	254.50	55.50	0	1	1	0	=HYPERLINK("http://genome.ucsc.edu/cgi-bin/hgTracks?db=hg38&position=chr10%3A13650001%2D13660000&simpleRepeat=pack")
chr10	13660000	10000	36	0	0	25	2	178.00	22.00	0	1	0	0	=HYPERLINK("http://genome.ucsc.edu/cgi-bin/hgTracks?db=hg38&position=chr10%3A13660001%2D13670000&simpleRepeat=pack")
chr10	13670000	10000	4	0	0	38	1	172.00	0.00	0	1	0	0	=HYPERLINK("http://genome.ucsc.edu/cgi-bin/hgTracks?db=hg38&position=chr10%3A13670001%2D13680000&simpleRepeat=pack")
chr10	13680000	10000	15	0	0	49	1	205.00	0.00	0	0	1	0	=HYPERLINK("http://genome.ucsc.edu/cgi-bin/hgTracks?db=hg38&position=chr10%3A13680001%2D13690000&simpleRepeat=pack")
chr10	13690000	10000	4	0	0	53	0	0.00	0.00	0	0	0	0	=HYPERLINK("http://genome.ucsc.edu/cgi-bin/hgTracks?db=hg38&position=chr10%3A13690001%2D13700000&simpleRepeat=pack")
chr10	13700000	10000	4	0	0	43	0	0.00	0.00	0	0	0	0	=HYPERLINK("http://genome.ucsc.edu/cgi-bin/hgTracks?db=hg38&position=chr10%3A13700001%2D13710000&simpleRepeat=pack")
chr10	13710000	10000	17	0	0	46	0	0.00	0.00	0	0	0	0	=HYPERLINK("http://genome.ucsc.edu/cgi-bin/hgTracks?db=hg38&position=chr10%3A13710001%2D13720000&simpleRepeat=pack")
chr10	13720000	10000	8	0	0	128	1	194.00	0.00	0	1	0	0	=HYPERLINK("http://genome.ucsc.edu/cgi-bin/hgTracks?db=hg38&position=chr10%3A13720001%2D13730000&simpleRepeat=pack")
chr10	13730000	10000	55	0	0	54	3	226.00	27.36	0	1	2	0	=HYPERLINK("http://genome.ucsc.edu/cgi-bin/hgTracks?db=hg38&position=chr10%3A13730001%2D13740000&simpleRepeat=pack")
chr10	13740000	10000	44	0	0	165	0	0.00	0.00	0	0	0	0	=HYPERLINK("http://genome.ucsc.edu/cgi-bin/hgTracks?db=hg38&position=chr10%3A13740001%2D13750000&simpleRepeat=pack")
chr10	13750000	10000	20	0	0	72	2	132.00	27.00	0	2	0	0	=HYPERLINK("http://genome.ucsc.edu/cgi-bin/hgTracks?db=hg38&position=chr10%3A13750001%2D13760000&simpleRepeat=pack")
chr10	13760000	10000	1	0	0	97	0	0.00	0.00	0	0	0	0	=HYPERLINK("http://genome.ucsc.edu/cgi-bin/hgTracks?db=hg38&position=chr10%3A13760001%2D13770000&simpleRepeat=pack")
chr10	13770000	10000	29	0	0	30	4	257.25	102.24	0	1	3	0	=HYPERLINK("http://genome.ucsc.edu/cgi-bin/hgTracks?db=hg38&position=chr10%3A13770001%2D13780000&simpleRepeat=pack")
chr10	13780000	10000	0	0	0	125	0	0.00	0.00	0	0	0	0	=HYPERLINK("http://genome.ucsc.edu/cgi-bin/hgTracks?db=hg38&position=chr10%3A13780001%2D13790000&simpleRepeat=pack")
chr10	13790000	10000	10	0	0	49	1	196.00	0.00	0	1	0	0	=HYPERLINK("http://genome.ucsc.edu/cgi-bin/hgTracks?db=hg38&position=chr10%3A13790001%2D13800000&simpleRepeat=pack")
chr10	13800000	10000	56	0	0	55	1	147.00	0.00	0	1	0	0	=HYPERLINK("http://genome.ucsc.edu/cgi-bin/hgTracks?db=hg38&position=chr10%3A13800001%2D13810000&simpleRepeat=pack")
chr10	13810000	10000	20	0	0	59	1	364.00	0.00	0	0	1	0	=HYPERLINK("http://genome.ucsc.edu/cgi-bin/hgTracks?db=hg38&position=chr10%3A13810001%2D13820000&simpleRepeat=pack")
chr10	13820000	10000	7	0	0	14	2	242.50	95.50	0	1	1	0	=HYPERLINK("http://genome.ucsc.edu/cgi-bin/hgTracks?db=hg38&position=chr10%3A13820001%2D13830000&simpleRepeat=pack")
chr10	13830000	10000	8	0	0	50	1	116.00	0.00	0	1	0	0	=HYPERLINK("http://genome.ucsc.edu/cgi-bin/hgTracks?db=hg38&position=chr10%3A13830001%2D13840000&simpleRepeat=pack")
chr10	13840000	10000	39	0	0	48	5	164.80	106.88	3	0	2	0	=HYPERLINK("http://genome.ucsc.edu/cgi-bin/hgTracks?db=hg38&position=chr10%3A13840001%2D13850000&simpleRepeat=pack")
chr10	13850000	10000	0	0	0	61	0	0.00	0.00	0	0	0	0	=HYPERLINK("http://genome.ucsc.edu/cgi-bin/hgTracks?db=hg38&position=chr10%3A13850001%2D13860000&simpleRepeat=pack")
chr10	13860000	10000	0	0	0	28	0	0.00	0.00	0	0	0	0	=HYPERLINK("http://genome.ucsc.edu/cgi-bin/hgTracks?db=hg38&position=chr10%3A13860001%2D13870000&simpleRepeat=pack")
chr10	13870000	10000	2	0	0	217	0	0.00	0.00	0	0	0	0	=HYPERLINK("http://genome.ucsc.edu/cgi-bin/hgTracks?db=hg38&position=chr10%3A13870001%2D13880000&simpleRepeat=pack")
chr10	13880000	10000	9	0	0	77	0	0.00	0.00	0	0	0	0	=HYPERLINK("http://genome.ucsc.edu/cgi-bin/hgTracks?db=hg38&position=chr10%3A13880001%2D13890000&simpleRepeat=pack")
chr10	13890000	10000	2	0	0	15	0	0.00	0.00	0	0	0	0	=HYPERLINK("http://genome.ucsc.edu/cgi-bin/hgTracks?db=hg38&position=chr10%3A13890001%2D13900000&simpleRepeat=pack")
chr10	13900000	10000	4	0	0	48	0	0.00	0.00	0	0	0	0	=HYPERLINK("http://genome.ucsc.edu/cgi-bin/hgTracks?db=hg38&position=chr10%3A13900001%2D13910000&simpleRepeat=pack")
chr10	13910000	10000	10	0	0	125	0	0.00	0.00	0	0	0	0	=HYPERLINK("http://genome.ucsc.edu/cgi-bin/hgTracks?db=hg38&position=chr10%3A13910001%2D13920000&simpleRepeat=pack")
chr10	13920000	10000	2	0	0	36	0	0.00	0.00	0	0	0	0	=HYPERLINK("http://genome.ucsc.edu/cgi-bin/hgTracks?db=hg38&position=chr10%3A13920001%2D13930000&simpleRepeat=pack")
chr10	13930000	10000	67	0	0	32	3	184.67	6.80	0	3	0	0	=HYPERLINK("http://genome.ucsc.edu/cgi-bin/hgTracks?db=hg38&position=chr10%3A13930001%2D13940000&simpleRepeat=pack")
chr10	13940000	10000	12	0	0	19	0	0.00	0.00	0	0	0	0	=HYPERLINK("http://genome.ucsc.edu/cgi-bin/hgTracks?db=hg38&position=chr10%3A13940001%2D13950000&simpleRepeat=pack")
chr10	13950000	10000	4	0	0	119	0	0.00	0.00	0	0	0	0	=HYPERLINK("http://genome.ucsc.edu/cgi-bin/hgTracks?db=hg38&position=chr10%3A13950001%2D13960000&simpleRepeat=pack")
chr10	13960000	10000	12	0	0	199	0	0.00	0.00	0	0	0	0	=HYPERLINK("http://genome.ucsc.edu/cgi-bin/hgTracks?db=hg38&position=chr10%3A13960001%2D13970000&simpleRepeat=pack")
chr10	13970000	10000	22	0	0	11	1	157.00	0.00	0	1	0	0	=HYPERLINK("http://genome.ucsc.edu/cgi-bin/hgTracks?db=hg38&position=chr10%3A13970001%2D13980000&simpleRepeat=pack")
chr10	13980000	10000	10	0	0	24	1	234.00	0.00	0	0	1	0	=HYPERLINK("http://genome.ucsc.edu/cgi-bin/hgTracks?db=hg38&position=chr10%3A13980001%2D13990000&simpleRepeat=pack")
chr10	13990000	10000	4	0	0	16	0	0.00	0.00	0	0	0	0	=HYPERLINK("http://genome.ucsc.edu/cgi-bin/hgTracks?db=hg38&position=chr10%3A13990001%2D14000000&simpleRepeat=pack")
chr10	14000000	10000	0	0	0	11	0	0.00	0.00	0	0	0	0	=HYPERLINK("http://genome.ucsc.edu/cgi-bin/hgTracks?db=hg38&position=chr10%3A14000001%2D14010000&simpleRepeat=pack")
chr10	14010000	10000	31	0	0	24	3	298.00	73.11	0	0	3	0	=HYPERLINK("http://genome.ucsc.edu/cgi-bin/hgTracks?db=hg38&position=chr10%3A14010001%2D14020000&simpleRepeat=pack")
chr10	14020000	10000	8	0	0	13	1	104.00	0.00	0	1	0	0	=HYPERLINK("http://genome.ucsc.edu/cgi-bin/hgTracks?db=hg38&position=chr10%3A14020001%2D14030000&simpleRepeat=pack")
chr10	14030000	10000	21	0	0	454	1	174.00	0.00	0	1	0	0	=HYPERLINK("http://genome.ucsc.edu/cgi-bin/hgTracks?db=hg38&position=chr10%3A14030001%2D14040000&simpleRepeat=pack")
chr10	14040000	10000	9	0	0	64	0	0.00	0.00	0	0	0	0	=HYPERLINK("http://genome.ucsc.edu/cgi-bin/hgTracks?db=hg38&position=chr10%3A14040001%2D14050000&simpleRepeat=pack")
chr10	14050000	10000	43	0	0	8	4	105.75	26.95	2	2	0	0	=HYPERLINK("http://genome.ucsc.edu/cgi-bin/hgTracks?db=hg38&position=chr10%3A14050001%2D14060000&simpleRepeat=pack")
chr10	14060000	10000	0	0	0	8	0	0.00	0.00	0	0	0	0	=HYPERLINK("http://genome.ucsc.edu/cgi-bin/hgTracks?db=hg38&position=chr10%3A14060001%2D14070000&simpleRepeat=pack")
chr10	14070000	10000	11	0	0	17	1	221.00	0.00	0	0	1	0	=HYPERLINK("http://genome.ucsc.edu/cgi-bin/hgTracks?db=hg38&position=chr10%3A14070001%2D14080000&simpleRepeat=pack")
chr10	14080000	10000	25	0	0	1	2	137.50	52.50	1	1	0	0	=HYPERLINK("http://genome.ucsc.edu/cgi-bin/hgTracks?db=hg38&position=chr10%3A14080001%2D14090000&simpleRepeat=pack")
chr10	14090000	10000	3	0	0	8	0	0.00	0.00	0	0	0	0	=HYPERLINK("http://genome.ucsc.edu/cgi-bin/hgTracks?db=hg38&position=chr10%3A14090001%2D14100000&simpleRepeat=pack")
chr10	14100000	10000	0	0	0	19	0	0.00	0.00	0	0	0	0	=HYPERLINK("http://genome.ucsc.edu/cgi-bin/hgTracks?db=hg38&position=chr10%3A14100001%2D14110000&simpleRepeat=pack")
chr10	14110000	10000	9	0	0	42	2	142.50	20.50	0	2	0	0	=HYPERLINK("http://genome.ucsc.edu/cgi-bin/hgTracks?db=hg38&position=chr10%3A14110001%2D14120000&simpleRepeat=pack")
chr10	14120000	10000	3	0	0	28	0	0.00	0.00	0	0	0	0	=HYPERLINK("http://genome.ucsc.edu/cgi-bin/hgTracks?db=hg38&position=chr10%3A14120001%2D14130000&simpleRepeat=pack")
chr10	14130000	10000	35	0	0	42	5	215.20	118.49	1	1	3	0	=HYPERLINK("http://genome.ucsc.edu/cgi-bin/hgTracks?db=hg38&position=chr10%3A14130001%2D14140000&simpleRepeat=pack")
chr10	14140000	10000	29	0	0	17	3	168.67	85.07	1	1	1	0	=HYPERLINK("http://genome.ucsc.edu/cgi-bin/hgTracks?db=hg38&position=chr10%3A14140001%2D14150000&simpleRepeat=pack")
chr10	14150000	10000	0	0	0	23	0	0.00	0.00	0	0	0	0	=HYPERLINK("http://genome.ucsc.edu/cgi-bin/hgTracks?db=hg38&position=chr10%3A14150001%2D14160000&simpleRepeat=pack")
chr10	14160000	10000	14	0	0	10	1	105.00	0.00	0	1	0	0	=HYPERLINK("http://genome.ucsc.edu/cgi-bin/hgTracks?db=hg38&position=chr10%3A14160001%2D14170000&simpleRepeat=pack")
chr10	14170000	10000	2	0	0	23	0	0.00	0.00	0	0	0	0	=HYPERLINK("http://genome.ucsc.edu/cgi-bin/hgTracks?db=hg38&position=chr10%3A14170001%2D14180000&simpleRepeat=pack")
chr10	14180000	10000	2	0	0	27	1	146.00	0.00	0	1	0	0	=HYPERLINK("http://genome.ucsc.edu/cgi-bin/hgTracks?db=hg38&position=chr10%3A14180001%2D14190000&simpleRepeat=pack")
chr10	14190000	10000	0	0	0	43	0	0.00	0.00	0	0	0	0	=HYPERLINK("http://genome.ucsc.edu/cgi-bin/hgTracks?db=hg38&position=chr10%3A14190001%2D14200000&simpleRepeat=pack")
chr10	14200000	10000	10	0	0	43	3	193.33	15.54	0	2	1	0	=HYPERLINK("http://genome.ucsc.edu/cgi-bin/hgTracks?db=hg38&position=chr10%3A14200001%2D14210000&simpleRepeat=pack")
chr10	14210000	10000	0	0	0	10	0	0.00	0.00	0	0	0	0	=HYPERLINK("http://genome.ucsc.edu/cgi-bin/hgTracks?db=hg38&position=chr10%3A14210001%2D14220000&simpleRepeat=pack")
chr10	14220000	10000	0	0	0	60	0	0.00	0.00	0	0	0	0	=HYPERLINK("http://genome.ucsc.edu/cgi-bin/hgTracks?db=hg38&position=chr10%3A14220001%2D14230000&simpleRepeat=pack")
chr10	14230000	10000	0	0	0	87	0	0.00	0.00	0	0	0	0	=HYPERLINK("http://genome.ucsc.edu/cgi-bin/hgTracks?db=hg38&position=chr10%3A14230001%2D14240000&simpleRepeat=pack")
chr10	14240000	10000	2	0	0	5	0	0.00	0.00	0	0	0	0	=HYPERLINK("http://genome.ucsc.edu/cgi-bin/hgTracks?db=hg38&position=chr10%3A14240001%2D14250000&simpleRepeat=pack")
chr10	14250000	10000	0	0	0	13	0	0.00	0.00	0	0	0	0	=HYPERLINK("http://genome.ucsc.edu/cgi-bin/hgTracks?db=hg38&position=chr10%3A14250001%2D14260000&simpleRepeat=pack")
chr10	14260000	10000	0	0	0	7	0	0.00	0.00	0	0	0	0	=HYPERLINK("http://genome.ucsc.edu/cgi-bin/hgTracks?db=hg38&position=chr10%3A14260001%2D14270000&simpleRepeat=pack")
chr10	14270000	10000	0	0	0	30	0	0.00	0.00	0	0	0	0	=HYPERLINK("http://genome.ucsc.edu/cgi-bin/hgTracks?db=hg38&position=chr10%3A14270001%2D14280000&simpleRepeat=pack")
chr10	14280000	10000	0	0	0	6	0	0.00	0.00	0	0	0	0	=HYPERLINK("http://genome.ucsc.edu/cgi-bin/hgTracks?db=hg38&position=chr10%3A14280001%2D14290000&simpleRepeat=pack")
chr10	14290000	10000	78	0	0	16	7	248.71	55.71	0	1	6	0	=HYPERLINK("http://genome.ucsc.edu/cgi-bin/hgTracks?db=hg38&position=chr10%3A14290001%2D14300000&simpleRepeat=pack")
chr10	14300000	10000	0	0	0	4	0	0.00	0.00	0	0	0	0	=HYPERLINK("http://genome.ucsc.edu/cgi-bin/hgTracks?db=hg38&position=chr10%3A14300001%2D14310000&simpleRepeat=pack")
chr10	14310000	10000	2	0	0	2	1	59.00	0.00	1	0	0	0	=HYPERLINK("http://genome.ucsc.edu/cgi-bin/hgTracks?db=hg38&position=chr10%3A14310001%2D14320000&simpleRepeat=pack")
chr10	14320000	10000	11	0	0	13	1	204.00	0.00	0	0	1	0	=HYPERLINK("http://genome.ucsc.edu/cgi-bin/hgTracks?db=hg38&position=chr10%3A14320001%2D14330000&simpleRepeat=pack")
chr10	14330000	10000	6	0	0	18	1	421.00	0.00	0	0	1	0	=HYPERLINK("http://genome.ucsc.edu/cgi-bin/hgTracks?db=hg38&position=chr10%3A14330001%2D14340000&simpleRepeat=pack")
chr10	14340000	10000	35	0	0	35	1	217.00	0.00	0	0	1	0	=HYPERLINK("http://genome.ucsc.edu/cgi-bin/hgTracks?db=hg38&position=chr10%3A14340001%2D14350000&simpleRepeat=pack")
chr10	14350000	10000	0	0	0	53	0	0.00	0.00	0	0	0	0	=HYPERLINK("http://genome.ucsc.edu/cgi-bin/hgTracks?db=hg38&position=chr10%3A14350001%2D14360000&simpleRepeat=pack")
chr10	14360000	10000	0	0	0	35	0	0.00	0.00	0	0	0	0	=HYPERLINK("http://genome.ucsc.edu/cgi-bin/hgTracks?db=hg38&position=chr10%3A14360001%2D14370000&simpleRepeat=pack")
chr10	14370000	10000	0	0	0	16	0	0.00	0.00	0	0	0	0	=HYPERLINK("http://genome.ucsc.edu/cgi-bin/hgTracks?db=hg38&position=chr10%3A14370001%2D14380000&simpleRepeat=pack")
chr10	14380000	10000	0	0	0	36	0	0.00	0.00	0	0	0	0	=HYPERLINK("http://genome.ucsc.edu/cgi-bin/hgTracks?db=hg38&position=chr10%3A14380001%2D14390000&simpleRepeat=pack")
chr10	14390000	10000	5	0	0	24	1	222.00	0.00	0	0	1	0	=HYPERLINK("http://genome.ucsc.edu/cgi-bin/hgTracks?db=hg38&position=chr10%3A14390001%2D14400000&simpleRepeat=pack")
chr10	14400000	10000	1	0	0	17	0	0.00	0.00	0	0	0	0	=HYPERLINK("http://genome.ucsc.edu/cgi-bin/hgTracks?db=hg38&position=chr10%3A14400001%2D14410000&simpleRepeat=pack")
chr10	14410000	10000	0	0	0	15	0	0.00	0.00	0	0	0	0	=HYPERLINK("http://genome.ucsc.edu/cgi-bin/hgTracks?db=hg38&position=chr10%3A14410001%2D14420000&simpleRepeat=pack")
chr10	14420000	10000	1	0	0	56	0	0.00	0.00	0	0	0	0	=HYPERLINK("http://genome.ucsc.edu/cgi-bin/hgTracks?db=hg38&position=chr10%3A14420001%2D14430000&simpleRepeat=pack")
chr10	14430000	10000	3	0	0	13	0	0.00	0.00	0	0	0	0	=HYPERLINK("http://genome.ucsc.edu/cgi-bin/hgTracks?db=hg38&position=chr10%3A14430001%2D14440000&simpleRepeat=pack")
chr10	14440000	10000	0	0	0	26	0	0.00	0.00	0	0	0	0	=HYPERLINK("http://genome.ucsc.edu/cgi-bin/hgTracks?db=hg38&position=chr10%3A14440001%2D14450000&simpleRepeat=pack")
chr10	14450000	10000	0	0	0	33	0	0.00	0.00	0	0	0	0	=HYPERLINK("http://genome.ucsc.edu/cgi-bin/hgTracks?db=hg38&position=chr10%3A14450001%2D14460000&simpleRepeat=pack")
chr10	14460000	10000	28	0	0	41	3	173.67	126.94	2	0	1	0	=HYPERLINK("http://genome.ucsc.edu/cgi-bin/hgTracks?db=hg38&position=chr10%3A14460001%2D14470000&simpleRepeat=pack")
chr10	14470000	10000	2	0	0	34	0	0.00	0.00	0	0	0	0	=HYPERLINK("http://genome.ucsc.edu/cgi-bin/hgTracks?db=hg38&position=chr10%3A14470001%2D14480000&simpleRepeat=pack")
chr10	14480000	10000	0	0	0	36	0	0.00	0.00	0	0	0	0	=HYPERLINK("http://genome.ucsc.edu/cgi-bin/hgTracks?db=hg38&position=chr10%3A14480001%2D14490000&simpleRepeat=pack")
chr10	14490000	10000	0	0	0	31	0	0.00	0.00	0	0	0	0	=HYPERLINK("http://genome.ucsc.edu/cgi-bin/hgTracks?db=hg38&position=chr10%3A14490001%2D14500000&simpleRepeat=pack")
chr10	14500000	10000	2	0	0	32	0	0.00	0.00	0	0	0	0	=HYPERLINK("http://genome.ucsc.edu/cgi-bin/hgTracks?db=hg38&position=chr10%3A14500001%2D14510000&simpleRepeat=pack")
chr10	14510000	10000	14	0	0	41	1	278.00	0.00	0	0	1	0	=HYPERLINK("http://genome.ucsc.edu/cgi-bin/hgTracks?db=hg38&position=chr10%3A14510001%2D14520000&simpleRepeat=pack")
chr10	14520000	10000	5	0	0	55	1	239.00	0.00	0	0	1	0	=HYPERLINK("http://genome.ucsc.edu/cgi-bin/hgTracks?db=hg38&position=chr10%3A14520001%2D14530000&simpleRepeat=pack")
chr10	14530000	10000	4	0	0	24	0	0.00	0.00	0	0	0	0	=HYPERLINK("http://genome.ucsc.edu/cgi-bin/hgTracks?db=hg38&position=chr10%3A14530001%2D14540000&simpleRepeat=pack")
chr10	14540000	10000	14	0	0	10	3	238.67	156.95	1	0	2	0	=HYPERLINK("http://genome.ucsc.edu/cgi-bin/hgTracks?db=hg38&position=chr10%3A14540001%2D14550000&simpleRepeat=pack")
chr10	14550000	10000	0	0	0	17	0	0.00	0.00	0	0	0	0	=HYPERLINK("http://genome.ucsc.edu/cgi-bin/hgTracks?db=hg38&position=chr10%3A14550001%2D14560000&simpleRepeat=pack")
chr10	14560000	10000	0	16	0	15	0	0.00	0.00	0	0	0	0	=HYPERLINK("http://genome.ucsc.edu/cgi-bin/hgTracks?db=hg38&position=chr10%3A14560001%2D14570000&simpleRepeat=pack")
chr10	14570000	10000	25	0	0	22	2	179.00	41.00	0	1	1	0	=HYPERLINK("http://genome.ucsc.edu/cgi-bin/hgTracks?db=hg38&position=chr10%3A14570001%2D14580000&simpleRepeat=pack")
chr10	14580000	10000	0	0	0	38	0	0.00	0.00	0	0	0	0	=HYPERLINK("http://genome.ucsc.edu/cgi-bin/hgTracks?db=hg38&position=chr10%3A14580001%2D14590000&simpleRepeat=pack")
chr10	14590000	10000	12	0	0	26	1	87.00	0.00	1	0	0	0	=HYPERLINK("http://genome.ucsc.edu/cgi-bin/hgTracks?db=hg38&position=chr10%3A14590001%2D14600000&simpleRepeat=pack")
chr10	14600000	10000	20	0	0	2	2	159.50	84.50	1	0	1	0	=HYPERLINK("http://genome.ucsc.edu/cgi-bin/hgTracks?db=hg38&position=chr10%3A14600001%2D14610000&simpleRepeat=pack")
chr10	14610000	10000	0	0	0	53	0	0.00	0.00	0	0	0	0	=HYPERLINK("http://genome.ucsc.edu/cgi-bin/hgTracks?db=hg38&position=chr10%3A14610001%2D14620000&simpleRepeat=pack")
chr10	14620000	10000	0	0	0	36	0	0.00	0.00	0	0	0	0	=HYPERLINK("http://genome.ucsc.edu/cgi-bin/hgTracks?db=hg38&position=chr10%3A14620001%2D14630000&simpleRepeat=pack")
chr10	14630000	10000	11	0	0	101	0	0.00	0.00	0	0	0	0	=HYPERLINK("http://genome.ucsc.edu/cgi-bin/hgTracks?db=hg38&position=chr10%3A14630001%2D14640000&simpleRepeat=pack")
chr10	14640000	10000	8	0	0	22	1	263.00	0.00	0	0	1	0	=HYPERLINK("http://genome.ucsc.edu/cgi-bin/hgTracks?db=hg38&position=chr10%3A14640001%2D14650000&simpleRepeat=pack")
chr10	14650000	10000	0	0	0	30	0	0.00	0.00	0	0	0	0	=HYPERLINK("http://genome.ucsc.edu/cgi-bin/hgTracks?db=hg38&position=chr10%3A14650001%2D14660000&simpleRepeat=pack")
chr10	14660000	10000	0	0	0	36	0	0.00	0.00	0	0	0	0	=HYPERLINK("http://genome.ucsc.edu/cgi-bin/hgTracks?db=hg38&position=chr10%3A14660001%2D14670000&simpleRepeat=pack")
chr10	14670000	10000	29	0	0	69	2	68.50	14.50	2	0	0	0	=HYPERLINK("http://genome.ucsc.edu/cgi-bin/hgTracks?db=hg38&position=chr10%3A14670001%2D14680000&simpleRepeat=pack")
chr10	14680000	10000	10	0	0	62	0	0.00	0.00	0	0	0	0	=HYPERLINK("http://genome.ucsc.edu/cgi-bin/hgTracks?db=hg38&position=chr10%3A14680001%2D14690000&simpleRepeat=pack")
chr10	14690000	10000	10	0	0	43	0	0.00	0.00	0	0	0	0	=HYPERLINK("http://genome.ucsc.edu/cgi-bin/hgTracks?db=hg38&position=chr10%3A14690001%2D14700000&simpleRepeat=pack")
chr10	14700000	10000	0	0	0	40	0	0.00	0.00	0	0	0	0	=HYPERLINK("http://genome.ucsc.edu/cgi-bin/hgTracks?db=hg38&position=chr10%3A14700001%2D14710000&simpleRepeat=pack")
chr10	14710000	10000	2	0	0	37	0	0.00	0.00	0	0	0	0	=HYPERLINK("http://genome.ucsc.edu/cgi-bin/hgTracks?db=hg38&position=chr10%3A14710001%2D14720000&simpleRepeat=pack")
chr10	14720000	10000	0	0	0	16	0	0.00	0.00	0	0	0	0	=HYPERLINK("http://genome.ucsc.edu/cgi-bin/hgTracks?db=hg38&position=chr10%3A14720001%2D14730000&simpleRepeat=pack")
chr10	14730000	10000	19	0	0	34	1	192.00	0.00	0	1	0	0	=HYPERLINK("http://genome.ucsc.edu/cgi-bin/hgTracks?db=hg38&position=chr10%3A14730001%2D14740000&simpleRepeat=pack")
chr10	14740000	10000	12	0	0	71	1	238.00	0.00	0	0	1	0	=HYPERLINK("http://genome.ucsc.edu/cgi-bin/hgTracks?db=hg38&position=chr10%3A14740001%2D14750000&simpleRepeat=pack")
chr10	14750000	10000	0	0	0	20	0	0.00	0.00	0	0	0	0	=HYPERLINK("http://genome.ucsc.edu/cgi-bin/hgTracks?db=hg38&position=chr10%3A14750001%2D14760000&simpleRepeat=pack")
chr10	14760000	10000	0	0	0	21	0	0.00	0.00	0	0	0	0	=HYPERLINK("http://genome.ucsc.edu/cgi-bin/hgTracks?db=hg38&position=chr10%3A14760001%2D14770000&simpleRepeat=pack")
chr10	14770000	10000	1	0	0	33	0	0.00	0.00	0	0	0	0	=HYPERLINK("http://genome.ucsc.edu/cgi-bin/hgTracks?db=hg38&position=chr10%3A14770001%2D14780000&simpleRepeat=pack")
chr10	14780000	10000	12	0	0	50	2	110.00	10.00	1	1	0	0	=HYPERLINK("http://genome.ucsc.edu/cgi-bin/hgTracks?db=hg38&position=chr10%3A14780001%2D14790000&simpleRepeat=pack")
chr10	14790000	10000	0	0	0	97	0	0.00	0.00	0	0	0	0	=HYPERLINK("http://genome.ucsc.edu/cgi-bin/hgTracks?db=hg38&position=chr10%3A14790001%2D14800000&simpleRepeat=pack")
chr10	14800000	10000	2	0	0	147	0	0.00	0.00	0	0	0	0	=HYPERLINK("http://genome.ucsc.edu/cgi-bin/hgTracks?db=hg38&position=chr10%3A14800001%2D14810000&simpleRepeat=pack")
chr10	14810000	10000	0	0	0	78	0	0.00	0.00	0	0	0	0	=HYPERLINK("http://genome.ucsc.edu/cgi-bin/hgTracks?db=hg38&position=chr10%3A14810001%2D14820000&simpleRepeat=pack")
chr10	14820000	10000	42	0	0	125	0	0.00	0.00	0	0	0	0	=HYPERLINK("http://genome.ucsc.edu/cgi-bin/hgTracks?db=hg38&position=chr10%3A14820001%2D14830000&simpleRepeat=pack")
chr10	14830000	10000	25	0	0	51	2	268.00	99.00	0	1	1	0	=HYPERLINK("http://genome.ucsc.edu/cgi-bin/hgTracks?db=hg38&position=chr10%3A14830001%2D14840000&simpleRepeat=pack")
chr10	14840000	10000	20	0	0	7	1	146.00	0.00	0	1	0	0	=HYPERLINK("http://genome.ucsc.edu/cgi-bin/hgTracks?db=hg38&position=chr10%3A14840001%2D14850000&simpleRepeat=pack")
chr10	14850000	10000	0	0	0	8	0	0.00	0.00	0	0	0	0	=HYPERLINK("http://genome.ucsc.edu/cgi-bin/hgTracks?db=hg38&position=chr10%3A14850001%2D14860000&simpleRepeat=pack")
chr10	14860000	10000	6	0	0	119	1	66.00	0.00	1	0	0	0	=HYPERLINK("http://genome.ucsc.edu/cgi-bin/hgTracks?db=hg38&position=chr10%3A14860001%2D14870000&simpleRepeat=pack")
chr10	14870000	10000	8	0	0	25	2	324.00	137.00	0	1	1	0	=HYPERLINK("http://genome.ucsc.edu/cgi-bin/hgTracks?db=hg38&position=chr10%3A14870001%2D14880000&simpleRepeat=pack")
chr10	14880000	10000	1	0	0	13	0	0.00	0.00	0	0	0	0	=HYPERLINK("http://genome.ucsc.edu/cgi-bin/hgTracks?db=hg38&position=chr10%3A14880001%2D14890000&simpleRepeat=pack")
chr10	14890000	10000	12	0	0	39	0	0.00	0.00	0	0	0	0	=HYPERLINK("http://genome.ucsc.edu/cgi-bin/hgTracks?db=hg38&position=chr10%3A14890001%2D14900000&simpleRepeat=pack")
chr10	14900000	10000	0	0	0	79	0	0.00	0.00	0	0	0	0	=HYPERLINK("http://genome.ucsc.edu/cgi-bin/hgTracks?db=hg38&position=chr10%3A14900001%2D14910000&simpleRepeat=pack")
chr10	14910000	10000	0	0	0	11	0	0.00	0.00	0	0	0	0	=HYPERLINK("http://genome.ucsc.edu/cgi-bin/hgTracks?db=hg38&position=chr10%3A14910001%2D14920000&simpleRepeat=pack")
chr10	14920000	10000	0	0	0	81	0	0.00	0.00	0	0	0	0	=HYPERLINK("http://genome.ucsc.edu/cgi-bin/hgTracks?db=hg38&position=chr10%3A14920001%2D14930000&simpleRepeat=pack")
chr10	14930000	10000	0	0	0	207	0	0.00	0.00	0	0	0	0	=HYPERLINK("http://genome.ucsc.edu/cgi-bin/hgTracks?db=hg38&position=chr10%3A14930001%2D14940000&simpleRepeat=pack")
chr10	14940000	10000	0	4	0	85	0	0.00	0.00	0	0	0	0	=HYPERLINK("http://genome.ucsc.edu/cgi-bin/hgTracks?db=hg38&position=chr10%3A14940001%2D14950000&simpleRepeat=pack")
chr10	14950000	10000	8	0	0	115	1	214.00	0.00	0	0	1	0	=HYPERLINK("http://genome.ucsc.edu/cgi-bin/hgTracks?db=hg38&position=chr10%3A14950001%2D14960000&simpleRepeat=pack")
chr10	14960000	10000	2	0	0	215	0	0.00	0.00	0	0	0	0	=HYPERLINK("http://genome.ucsc.edu/cgi-bin/hgTracks?db=hg38&position=chr10%3A14960001%2D14970000&simpleRepeat=pack")
chr10	14970000	10000	42	0	0	66	4	245.50	36.70	0	1	3	0	=HYPERLINK("http://genome.ucsc.edu/cgi-bin/hgTracks?db=hg38&position=chr10%3A14970001%2D14980000&simpleRepeat=pack")
chr10	14980000	10000	32	0	0	213	1	109.00	0.00	0	1	0	0	=HYPERLINK("http://genome.ucsc.edu/cgi-bin/hgTracks?db=hg38&position=chr10%3A14980001%2D14990000&simpleRepeat=pack")
chr10	14990000	10000	1	0	0	174	0	0.00	0.00	0	0	0	0	=HYPERLINK("http://genome.ucsc.edu/cgi-bin/hgTracks?db=hg38&position=chr10%3A14990001%2D15000000&simpleRepeat=pack")
chr10	15000000	10000	16	0	0	83	0	0.00	0.00	0	0	0	0	=HYPERLINK("http://genome.ucsc.edu/cgi-bin/hgTracks?db=hg38&position=chr10%3A15000001%2D15010000&simpleRepeat=pack")
chr10	15010000	10000	12	0	0	86	0	0.00	0.00	0	0	0	0	=HYPERLINK("http://genome.ucsc.edu/cgi-bin/hgTracks?db=hg38&position=chr10%3A15010001%2D15020000&simpleRepeat=pack")
chr10	15020000	10000	3	0	0	111	1	73.00	0.00	1	0	0	0	=HYPERLINK("http://genome.ucsc.edu/cgi-bin/hgTracks?db=hg38&position=chr10%3A15020001%2D15030000&simpleRepeat=pack")
chr10	15030000	10000	15	0	0	76	1	336.00	0.00	0	0	1	0	=HYPERLINK("http://genome.ucsc.edu/cgi-bin/hgTracks?db=hg38&position=chr10%3A15030001%2D15040000&simpleRepeat=pack")
chr10	15040000	10000	3	0	0	108	1	318.00	0.00	0	0	1	0	=HYPERLINK("http://genome.ucsc.edu/cgi-bin/hgTracks?db=hg38&position=chr10%3A15040001%2D15050000&simpleRepeat=pack")
chr10	15050000	10000	7	0	0	70	0	0.00	0.00	0	0	0	0	=HYPERLINK("http://genome.ucsc.edu/cgi-bin/hgTracks?db=hg38&position=chr10%3A15050001%2D15060000&simpleRepeat=pack")
chr10	15060000	10000	16	0	0	32	1	204.00	0.00	0	0	1	0	=HYPERLINK("http://genome.ucsc.edu/cgi-bin/hgTracks?db=hg38&position=chr10%3A15060001%2D15070000&simpleRepeat=pack")
chr10	15070000	10000	3	0	0	113	0	0.00	0.00	0	0	0	0	=HYPERLINK("http://genome.ucsc.edu/cgi-bin/hgTracks?db=hg38&position=chr10%3A15070001%2D15080000&simpleRepeat=pack")
chr10	15080000	10000	71	0	0	105	3	144.33	56.96	1	1	1	0	=HYPERLINK("http://genome.ucsc.edu/cgi-bin/hgTracks?db=hg38&position=chr10%3A15080001%2D15090000&simpleRepeat=pack")
chr10	15090000	10000	1	0	0	52	0	0.00	0.00	0	0	0	0	=HYPERLINK("http://genome.ucsc.edu/cgi-bin/hgTracks?db=hg38&position=chr10%3A15090001%2D15100000&simpleRepeat=pack")
chr10	15100000	10000	1	0	0	66	0	0.00	0.00	0	0	0	0	=HYPERLINK("http://genome.ucsc.edu/cgi-bin/hgTracks?db=hg38&position=chr10%3A15100001%2D15110000&simpleRepeat=pack")
chr10	15110000	10000	9	0	0	155	1	252.00	0.00	0	0	1	0	=HYPERLINK("http://genome.ucsc.edu/cgi-bin/hgTracks?db=hg38&position=chr10%3A15110001%2D15120000&simpleRepeat=pack")
chr10	15120000	10000	2	0	0	74	0	0.00	0.00	0	0	0	0	=HYPERLINK("http://genome.ucsc.edu/cgi-bin/hgTracks?db=hg38&position=chr10%3A15120001%2D15130000&simpleRepeat=pack")
chr10	15130000	10000	0	0	0	81	0	0.00	0.00	0	0	0	0	=HYPERLINK("http://genome.ucsc.edu/cgi-bin/hgTracks?db=hg38&position=chr10%3A15130001%2D15140000&simpleRepeat=pack")
chr10	15140000	10000	1	0	0	145	0	0.00	0.00	0	0	0	0	=HYPERLINK("http://genome.ucsc.edu/cgi-bin/hgTracks?db=hg38&position=chr10%3A15140001%2D15150000&simpleRepeat=pack")
chr10	15150000	10000	3	0	0	106	1	292.00	0.00	0	0	1	0	=HYPERLINK("http://genome.ucsc.edu/cgi-bin/hgTracks?db=hg38&position=chr10%3A15150001%2D15160000&simpleRepeat=pack")
chr10	15160000	10000	74	0	1	112	6	184.33	68.81	0	4	2	0	=HYPERLINK("http://genome.ucsc.edu/cgi-bin/hgTracks?db=hg38&position=chr10%3A15160001%2D15170000&simpleRepeat=pack")
chr10	15170000	10000	42	0	0	80	3	161.67	48.76	1	1	1	0	=HYPERLINK("http://genome.ucsc.edu/cgi-bin/hgTracks?db=hg38&position=chr10%3A15170001%2D15180000&simpleRepeat=pack")
chr10	15180000	10000	15	0	0	82	2	191.00	24.00	0	1	1	0	=HYPERLINK("http://genome.ucsc.edu/cgi-bin/hgTracks?db=hg38&position=chr10%3A15180001%2D15190000&simpleRepeat=pack")
chr10	15190000	10000	26	0	0	62	1	291.00	0.00	0	0	1	0	=HYPERLINK("http://genome.ucsc.edu/cgi-bin/hgTracks?db=hg38&position=chr10%3A15190001%2D15200000&simpleRepeat=pack")
chr10	15200000	10000	10	0	0	248	2	333.50	68.50	0	0	2	0	=HYPERLINK("http://genome.ucsc.edu/cgi-bin/hgTracks?db=hg38&position=chr10%3A15200001%2D15210000&simpleRepeat=pack")
chr10	15210000	10000	10	0	0	41	1	86.00	0.00	1	0	0	0	=HYPERLINK("http://genome.ucsc.edu/cgi-bin/hgTracks?db=hg38&position=chr10%3A15210001%2D15220000&simpleRepeat=pack")
chr10	15220000	10000	4	0	0	249	0	0.00	0.00	0	0	0	0	=HYPERLINK("http://genome.ucsc.edu/cgi-bin/hgTracks?db=hg38&position=chr10%3A15220001%2D15230000&simpleRepeat=pack")
chr10	15230000	10000	8	0	0	51	0	0.00	0.00	0	0	0	0	=HYPERLINK("http://genome.ucsc.edu/cgi-bin/hgTracks?db=hg38&position=chr10%3A15230001%2D15240000&simpleRepeat=pack")
chr10	15240000	10000	8	0	0	61	0	0.00	0.00	0	0	0	0	=HYPERLINK("http://genome.ucsc.edu/cgi-bin/hgTracks?db=hg38&position=chr10%3A15240001%2D15250000&simpleRepeat=pack")
chr10	15250000	10000	1	0	0	18	0	0.00	0.00	0	0	0	0	=HYPERLINK("http://genome.ucsc.edu/cgi-bin/hgTracks?db=hg38&position=chr10%3A15250001%2D15260000&simpleRepeat=pack")
chr10	15260000	10000	13	0	0	30	1	292.00	0.00	0	0	1	0	=HYPERLINK("http://genome.ucsc.edu/cgi-bin/hgTracks?db=hg38&position=chr10%3A15260001%2D15270000&simpleRepeat=pack")
chr10	15270000	10000	2	0	0	293	0	0.00	0.00	0	0	0	0	=HYPERLINK("http://genome.ucsc.edu/cgi-bin/hgTracks?db=hg38&position=chr10%3A15270001%2D15280000&simpleRepeat=pack")
chr10	15280000	10000	0	0	0	135	0	0.00	0.00	0	0	0	0	=HYPERLINK("http://genome.ucsc.edu/cgi-bin/hgTracks?db=hg38&position=chr10%3A15280001%2D15290000&simpleRepeat=pack")
chr10	15290000	10000	8	0	0	114	1	336.00	0.00	0	0	1	0	=HYPERLINK("http://genome.ucsc.edu/cgi-bin/hgTracks?db=hg38&position=chr10%3A15290001%2D15300000&simpleRepeat=pack")
chr10	15300000	10000	2	0	0	147	0	0.00	0.00	0	0	0	0	=HYPERLINK("http://genome.ucsc.edu/cgi-bin/hgTracks?db=hg38&position=chr10%3A15300001%2D15310000&simpleRepeat=pack")
chr10	15310000	10000	0	0	0	28	0	0.00	0.00	0	0	0	0	=HYPERLINK("http://genome.ucsc.edu/cgi-bin/hgTracks?db=hg38&position=chr10%3A15310001%2D15320000&simpleRepeat=pack")
chr10	15320000	10000	0	0	0	69	0	0.00	0.00	0	0	0	0	=HYPERLINK("http://genome.ucsc.edu/cgi-bin/hgTracks?db=hg38&position=chr10%3A15320001%2D15330000&simpleRepeat=pack")
chr10	15330000	10000	2	0	0	93	0	0.00	0.00	0	0	0	0	=HYPERLINK("http://genome.ucsc.edu/cgi-bin/hgTracks?db=hg38&position=chr10%3A15330001%2D15340000&simpleRepeat=pack")
chr10	15340000	10000	1	0	0	18	0	0.00	0.00	0	0	0	0	=HYPERLINK("http://genome.ucsc.edu/cgi-bin/hgTracks?db=hg38&position=chr10%3A15340001%2D15350000&simpleRepeat=pack")
chr10	15350000	10000	8	0	0	55	0	0.00	0.00	0	0	0	0	=HYPERLINK("http://genome.ucsc.edu/cgi-bin/hgTracks?db=hg38&position=chr10%3A15350001%2D15360000&simpleRepeat=pack")
chr10	15360000	10000	55	0	0	42	3	202.00	71.73	0	1	2	0	=HYPERLINK("http://genome.ucsc.edu/cgi-bin/hgTracks?db=hg38&position=chr10%3A15360001%2D15370000&simpleRepeat=pack")
chr10	15370000	10000	36	0	0	38	2	121.00	7.00	0	2	0	0	=HYPERLINK("http://genome.ucsc.edu/cgi-bin/hgTracks?db=hg38&position=chr10%3A15370001%2D15380000&simpleRepeat=pack")
chr10	15380000	10000	0	0	0	108	0	0.00	0.00	0	0	0	0	=HYPERLINK("http://genome.ucsc.edu/cgi-bin/hgTracks?db=hg38&position=chr10%3A15380001%2D15390000&simpleRepeat=pack")
chr10	15390000	10000	0	0	0	81	0	0.00	0.00	0	0	0	0	=HYPERLINK("http://genome.ucsc.edu/cgi-bin/hgTracks?db=hg38&position=chr10%3A15390001%2D15400000&simpleRepeat=pack")
chr10	15400000	10000	0	0	0	36	0	0.00	0.00	0	0	0	0	=HYPERLINK("http://genome.ucsc.edu/cgi-bin/hgTracks?db=hg38&position=chr10%3A15400001%2D15410000&simpleRepeat=pack")
chr10	15410000	10000	0	0	0	32	0	0.00	0.00	0	0	0	0	=HYPERLINK("http://genome.ucsc.edu/cgi-bin/hgTracks?db=hg38&position=chr10%3A15410001%2D15420000&simpleRepeat=pack")
chr10	15420000	10000	1	0	0	44	0	0.00	0.00	0	0	0	0	=HYPERLINK("http://genome.ucsc.edu/cgi-bin/hgTracks?db=hg38&position=chr10%3A15420001%2D15430000&simpleRepeat=pack")
chr10	15430000	10000	29	0	0	174	1	392.00	0.00	0	0	1	0	=HYPERLINK("http://genome.ucsc.edu/cgi-bin/hgTracks?db=hg38&position=chr10%3A15430001%2D15440000&simpleRepeat=pack")
chr10	15440000	10000	20	0	0	69	1	82.00	0.00	1	0	0	0	=HYPERLINK("http://genome.ucsc.edu/cgi-bin/hgTracks?db=hg38&position=chr10%3A15440001%2D15450000&simpleRepeat=pack")
chr10	15450000	10000	0	0	0	16	0	0.00	0.00	0	0	0	0	=HYPERLINK("http://genome.ucsc.edu/cgi-bin/hgTracks?db=hg38&position=chr10%3A15450001%2D15460000&simpleRepeat=pack")
chr10	15460000	10000	0	0	0	42	0	0.00	0.00	0	0	0	0	=HYPERLINK("http://genome.ucsc.edu/cgi-bin/hgTracks?db=hg38&position=chr10%3A15460001%2D15470000&simpleRepeat=pack")
chr10	15470000	10000	2	0	0	23	0	0.00	0.00	0	0	0	0	=HYPERLINK("http://genome.ucsc.edu/cgi-bin/hgTracks?db=hg38&position=chr10%3A15470001%2D15480000&simpleRepeat=pack")
chr10	15480000	10000	3	0	0	52	0	0.00	0.00	0	0	0	0	=HYPERLINK("http://genome.ucsc.edu/cgi-bin/hgTracks?db=hg38&position=chr10%3A15480001%2D15490000&simpleRepeat=pack")
chr10	15490000	10000	0	0	0	80	0	0.00	0.00	0	0	0	0	=HYPERLINK("http://genome.ucsc.edu/cgi-bin/hgTracks?db=hg38&position=chr10%3A15490001%2D15500000&simpleRepeat=pack")
chr10	15500000	10000	0	0	0	49	0	0.00	0.00	0	0	0	0	=HYPERLINK("http://genome.ucsc.edu/cgi-bin/hgTracks?db=hg38&position=chr10%3A15500001%2D15510000&simpleRepeat=pack")
chr10	15510000	10000	0	0	0	38	0	0.00	0.00	0	0	0	0	=HYPERLINK("http://genome.ucsc.edu/cgi-bin/hgTracks?db=hg38&position=chr10%3A15510001%2D15520000&simpleRepeat=pack")
chr10	15520000	10000	14	0	0	40	0	0.00	0.00	0	0	0	0	=HYPERLINK("http://genome.ucsc.edu/cgi-bin/hgTracks?db=hg38&position=chr10%3A15520001%2D15530000&simpleRepeat=pack")
chr10	15530000	10000	6	0	0	40	0	0.00	0.00	0	0	0	0	=HYPERLINK("http://genome.ucsc.edu/cgi-bin/hgTracks?db=hg38&position=chr10%3A15530001%2D15540000&simpleRepeat=pack")
chr10	15540000	10000	0	0	0	13	0	0.00	0.00	0	0	0	0	=HYPERLINK("http://genome.ucsc.edu/cgi-bin/hgTracks?db=hg38&position=chr10%3A15540001%2D15550000&simpleRepeat=pack")
chr10	15550000	10000	1	0	0	35	0	0.00	0.00	0	0	0	0	=HYPERLINK("http://genome.ucsc.edu/cgi-bin/hgTracks?db=hg38&position=chr10%3A15550001%2D15560000&simpleRepeat=pack")
chr10	15560000	10000	1	0	0	15	0	0.00	0.00	0	0	0	0	=HYPERLINK("http://genome.ucsc.edu/cgi-bin/hgTracks?db=hg38&position=chr10%3A15560001%2D15570000&simpleRepeat=pack")
chr10	15570000	10000	0	0	0	38	0	0.00	0.00	0	0	0	0	=HYPERLINK("http://genome.ucsc.edu/cgi-bin/hgTracks?db=hg38&position=chr10%3A15570001%2D15580000&simpleRepeat=pack")
chr10	15580000	10000	4	0	0	39	0	0.00	0.00	0	0	0	0	=HYPERLINK("http://genome.ucsc.edu/cgi-bin/hgTracks?db=hg38&position=chr10%3A15580001%2D15590000&simpleRepeat=pack")
chr10	15590000	10000	5	0	0	12	1	409.00	0.00	0	0	1	0	=HYPERLINK("http://genome.ucsc.edu/cgi-bin/hgTracks?db=hg38&position=chr10%3A15590001%2D15600000&simpleRepeat=pack")
chr10	15600000	10000	0	0	0	10	0	0.00	0.00	0	0	0	0	=HYPERLINK("http://genome.ucsc.edu/cgi-bin/hgTracks?db=hg38&position=chr10%3A15600001%2D15610000&simpleRepeat=pack")
chr10	15610000	10000	8	0	0	44	1	142.00	0.00	0	1	0	0	=HYPERLINK("http://genome.ucsc.edu/cgi-bin/hgTracks?db=hg38&position=chr10%3A15610001%2D15620000&simpleRepeat=pack")
chr10	15620000	10000	0	0	0	47	0	0.00	0.00	0	0	0	0	=HYPERLINK("http://genome.ucsc.edu/cgi-bin/hgTracks?db=hg38&position=chr10%3A15620001%2D15630000&simpleRepeat=pack")
chr10	15630000	10000	1	0	0	11	0	0.00	0.00	0	0	0	0	=HYPERLINK("http://genome.ucsc.edu/cgi-bin/hgTracks?db=hg38&position=chr10%3A15630001%2D15640000&simpleRepeat=pack")
chr10	15640000	10000	11	0	0	31	2	204.00	21.00	0	1	1	0	=HYPERLINK("http://genome.ucsc.edu/cgi-bin/hgTracks?db=hg38&position=chr10%3A15640001%2D15650000&simpleRepeat=pack")
chr10	15650000	10000	3	0	0	5	1	208.00	0.00	0	0	1	0	=HYPERLINK("http://genome.ucsc.edu/cgi-bin/hgTracks?db=hg38&position=chr10%3A15650001%2D15660000&simpleRepeat=pack")
chr10	15660000	10000	2	0	0	105	1	216.00	0.00	0	0	1	0	=HYPERLINK("http://genome.ucsc.edu/cgi-bin/hgTracks?db=hg38&position=chr10%3A15660001%2D15670000&simpleRepeat=pack")
chr10	15670000	10000	6	0	0	55	1	205.00	0.00	0	0	1	0	=HYPERLINK("http://genome.ucsc.edu/cgi-bin/hgTracks?db=hg38&position=chr10%3A15670001%2D15680000&simpleRepeat=pack")
chr10	15680000	10000	4	0	0	51	1	138.00	0.00	0	1	0	0	=HYPERLINK("http://genome.ucsc.edu/cgi-bin/hgTracks?db=hg38&position=chr10%3A15680001%2D15690000&simpleRepeat=pack")
chr10	15690000	10000	1	0	0	33	0	0.00	0.00	0	0	0	0	=HYPERLINK("http://genome.ucsc.edu/cgi-bin/hgTracks?db=hg38&position=chr10%3A15690001%2D15700000&simpleRepeat=pack")
chr10	15700000	10000	23	0	0	12	2	126.00	58.00	1	1	0	0	=HYPERLINK("http://genome.ucsc.edu/cgi-bin/hgTracks?db=hg38&position=chr10%3A15700001%2D15710000&simpleRepeat=pack")
chr10	15710000	10000	6	0	0	0	2	210.50	31.50	0	1	1	0	=HYPERLINK("http://genome.ucsc.edu/cgi-bin/hgTracks?db=hg38&position=chr10%3A15710001%2D15720000&simpleRepeat=pack")
chr10	15720000	10000	21	0	0	65	2	178.50	26.50	0	1	1	0	=HYPERLINK("http://genome.ucsc.edu/cgi-bin/hgTracks?db=hg38&position=chr10%3A15720001%2D15730000&simpleRepeat=pack")
chr10	15730000	10000	1	0	0	144	0	0.00	0.00	0	0	0	0	=HYPERLINK("http://genome.ucsc.edu/cgi-bin/hgTracks?db=hg38&position=chr10%3A15730001%2D15740000&simpleRepeat=pack")
chr10	15740000	10000	1	0	0	1	0	0.00	0.00	0	0	0	0	=HYPERLINK("http://genome.ucsc.edu/cgi-bin/hgTracks?db=hg38&position=chr10%3A15740001%2D15750000&simpleRepeat=pack")
chr10	15750000	10000	2	0	0	63	0	0.00	0.00	0	0	0	0	=HYPERLINK("http://genome.ucsc.edu/cgi-bin/hgTracks?db=hg38&position=chr10%3A15750001%2D15760000&simpleRepeat=pack")
chr10	15760000	10000	1	0	0	95	0	0.00	0.00	0	0	0	0	=HYPERLINK("http://genome.ucsc.edu/cgi-bin/hgTracks?db=hg38&position=chr10%3A15760001%2D15770000&simpleRepeat=pack")
chr10	15770000	10000	0	0	0	23	0	0.00	0.00	0	0	0	0	=HYPERLINK("http://genome.ucsc.edu/cgi-bin/hgTracks?db=hg38&position=chr10%3A15770001%2D15780000&simpleRepeat=pack")
chr10	15780000	10000	0	0	0	22	0	0.00	0.00	0	0	0	0	=HYPERLINK("http://genome.ucsc.edu/cgi-bin/hgTracks?db=hg38&position=chr10%3A15780001%2D15790000&simpleRepeat=pack")
chr10	15790000	10000	0	0	0	7	0	0.00	0.00	0	0	0	0	=HYPERLINK("http://genome.ucsc.edu/cgi-bin/hgTracks?db=hg38&position=chr10%3A15790001%2D15800000&simpleRepeat=pack")
chr10	15800000	10000	0	0	0	0	0	0.00	0.00	0	0	0	0	=HYPERLINK("http://genome.ucsc.edu/cgi-bin/hgTracks?db=hg38&position=chr10%3A15800001%2D15810000&simpleRepeat=pack")
chr10	15810000	10000	0	0	0	12	0	0.00	0.00	0	0	0	0	=HYPERLINK("http://genome.ucsc.edu/cgi-bin/hgTracks?db=hg38&position=chr10%3A15810001%2D15820000&simpleRepeat=pack")
chr10	15820000	10000	0	0	0	5	0	0.00	0.00	0	0	0	0	=HYPERLINK("http://genome.ucsc.edu/cgi-bin/hgTracks?db=hg38&position=chr10%3A15820001%2D15830000&simpleRepeat=pack")
chr10	15830000	10000	0	0	0	3	0	0.00	0.00	0	0	0	0	=HYPERLINK("http://genome.ucsc.edu/cgi-bin/hgTracks?db=hg38&position=chr10%3A15830001%2D15840000&simpleRepeat=pack")
chr10	15840000	10000	57	0	0	39	4	151.75	85.55	1	2	1	0	=HYPERLINK("http://genome.ucsc.edu/cgi-bin/hgTracks?db=hg38&position=chr10%3A15840001%2D15850000&simpleRepeat=pack")
chr10	15850000	10000	6	0	0	36	1	67.00	0.00	1	0	0	0	=HYPERLINK("http://genome.ucsc.edu/cgi-bin/hgTracks?db=hg38&position=chr10%3A15850001%2D15860000&simpleRepeat=pack")
chr10	15860000	10000	0	0	0	6	0	0.00	0.00	0	0	0	0	=HYPERLINK("http://genome.ucsc.edu/cgi-bin/hgTracks?db=hg38&position=chr10%3A15860001%2D15870000&simpleRepeat=pack")
chr10	15870000	10000	0	0	0	128	0	0.00	0.00	0	0	0	0	=HYPERLINK("http://genome.ucsc.edu/cgi-bin/hgTracks?db=hg38&position=chr10%3A15870001%2D15880000&simpleRepeat=pack")
chr10	15880000	10000	1	0	0	88	0	0.00	0.00	0	0	0	0	=HYPERLINK("http://genome.ucsc.edu/cgi-bin/hgTracks?db=hg38&position=chr10%3A15880001%2D15890000&simpleRepeat=pack")
chr10	15890000	10000	0	0	0	18	0	0.00	0.00	0	0	0	0	=HYPERLINK("http://genome.ucsc.edu/cgi-bin/hgTracks?db=hg38&position=chr10%3A15890001%2D15900000&simpleRepeat=pack")
chr10	15900000	10000	20	0	0	56	0	0.00	0.00	0	0	0	0	=HYPERLINK("http://genome.ucsc.edu/cgi-bin/hgTracks?db=hg38&position=chr10%3A15900001%2D15910000&simpleRepeat=pack")
chr10	15910000	10000	0	0	0	41	0	0.00	0.00	0	0	0	0	=HYPERLINK("http://genome.ucsc.edu/cgi-bin/hgTracks?db=hg38&position=chr10%3A15910001%2D15920000&simpleRepeat=pack")
chr10	15920000	10000	0	0	0	25	0	0.00	0.00	0	0	0	0	=HYPERLINK("http://genome.ucsc.edu/cgi-bin/hgTracks?db=hg38&position=chr10%3A15920001%2D15930000&simpleRepeat=pack")
chr10	15930000	10000	20	0	0	10	1	163.00	0.00	0	1	0	0	=HYPERLINK("http://genome.ucsc.edu/cgi-bin/hgTracks?db=hg38&position=chr10%3A15930001%2D15940000&simpleRepeat=pack")
chr10	15940000	10000	8	0	0	20	1	264.00	0.00	0	0	1	0	=HYPERLINK("http://genome.ucsc.edu/cgi-bin/hgTracks?db=hg38&position=chr10%3A15940001%2D15950000&simpleRepeat=pack")
chr10	15950000	10000	0	0	0	7	0	0.00	0.00	0	0	0	0	=HYPERLINK("http://genome.ucsc.edu/cgi-bin/hgTracks?db=hg38&position=chr10%3A15950001%2D15960000&simpleRepeat=pack")
chr10	15960000	10000	5	0	0	25	1	188.00	0.00	0	1	0	0	=HYPERLINK("http://genome.ucsc.edu/cgi-bin/hgTracks?db=hg38&position=chr10%3A15960001%2D15970000&simpleRepeat=pack")
chr10	15970000	10000	27	0	0	29	3	209.00	94.44	0	2	1	0	=HYPERLINK("http://genome.ucsc.edu/cgi-bin/hgTracks?db=hg38&position=chr10%3A15970001%2D15980000&simpleRepeat=pack")
chr10	15980000	10000	0	0	0	106	0	0.00	0.00	0	0	0	0	=HYPERLINK("http://genome.ucsc.edu/cgi-bin/hgTracks?db=hg38&position=chr10%3A15980001%2D15990000&simpleRepeat=pack")
chr10	15990000	10000	1	0	0	6	0	0.00	0.00	0	0	0	0	=HYPERLINK("http://genome.ucsc.edu/cgi-bin/hgTracks?db=hg38&position=chr10%3A15990001%2D16000000&simpleRepeat=pack")
chr10	16000000	10000	17	0	0	0	2	311.50	114.50	0	1	1	0	=HYPERLINK("http://genome.ucsc.edu/cgi-bin/hgTracks?db=hg38&position=chr10%3A16000001%2D16010000&simpleRepeat=pack")
chr10	16010000	10000	11	0	0	6	2	249.00	187.00	1	0	1	0	=HYPERLINK("http://genome.ucsc.edu/cgi-bin/hgTracks?db=hg38&position=chr10%3A16010001%2D16020000&simpleRepeat=pack")
chr10	16020000	10000	0	0	0	21	0	0.00	0.00	0	0	0	0	=HYPERLINK("http://genome.ucsc.edu/cgi-bin/hgTracks?db=hg38&position=chr10%3A16020001%2D16030000&simpleRepeat=pack")
chr10	16030000	10000	1	0	0	8	0	0.00	0.00	0	0	0	0	=HYPERLINK("http://genome.ucsc.edu/cgi-bin/hgTracks?db=hg38&position=chr10%3A16030001%2D16040000&simpleRepeat=pack")
chr10	16040000	10000	0	0	0	25	0	0.00	0.00	0	0	0	0	=HYPERLINK("http://genome.ucsc.edu/cgi-bin/hgTracks?db=hg38&position=chr10%3A16040001%2D16050000&simpleRepeat=pack")
chr10	16050000	10000	0	0	0	16	0	0.00	0.00	0	0	0	0	=HYPERLINK("http://genome.ucsc.edu/cgi-bin/hgTracks?db=hg38&position=chr10%3A16050001%2D16060000&simpleRepeat=pack")
chr10	16060000	10000	0	0	0	5	0	0.00	0.00	0	0	0	0	=HYPERLINK("http://genome.ucsc.edu/cgi-bin/hgTracks?db=hg38&position=chr10%3A16060001%2D16070000&simpleRepeat=pack")
chr10	16070000	10000	0	0	0	50	0	0.00	0.00	0	0	0	0	=HYPERLINK("http://genome.ucsc.edu/cgi-bin/hgTracks?db=hg38&position=chr10%3A16070001%2D16080000&simpleRepeat=pack")
chr10	16080000	10000	15	0	0	26	1	176.00	0.00	0	1	0	0	=HYPERLINK("http://genome.ucsc.edu/cgi-bin/hgTracks?db=hg38&position=chr10%3A16080001%2D16090000&simpleRepeat=pack")
chr10	16090000	10000	12	0	0	28	1	174.00	0.00	0	1	0	0	=HYPERLINK("http://genome.ucsc.edu/cgi-bin/hgTracks?db=hg38&position=chr10%3A16090001%2D16100000&simpleRepeat=pack")
chr10	16100000	10000	0	0	0	31	0	0.00	0.00	0	0	0	0	=HYPERLINK("http://genome.ucsc.edu/cgi-bin/hgTracks?db=hg38&position=chr10%3A16100001%2D16110000&simpleRepeat=pack")
chr10	16110000	10000	6	0	0	34	0	0.00	0.00	0	0	0	0	=HYPERLINK("http://genome.ucsc.edu/cgi-bin/hgTracks?db=hg38&position=chr10%3A16110001%2D16120000&simpleRepeat=pack")
chr10	16120000	10000	0	0	0	27	0	0.00	0.00	0	0	0	0	=HYPERLINK("http://genome.ucsc.edu/cgi-bin/hgTracks?db=hg38&position=chr10%3A16120001%2D16130000&simpleRepeat=pack")
chr10	16130000	10000	0	0	0	56	0	0.00	0.00	0	0	0	0	=HYPERLINK("http://genome.ucsc.edu/cgi-bin/hgTracks?db=hg38&position=chr10%3A16130001%2D16140000&simpleRepeat=pack")
chr10	16140000	10000	0	0	0	40	0	0.00	0.00	0	0	0	0	=HYPERLINK("http://genome.ucsc.edu/cgi-bin/hgTracks?db=hg38&position=chr10%3A16140001%2D16150000&simpleRepeat=pack")
chr10	16150000	10000	0	0	0	8	0	0.00	0.00	0	0	0	0	=HYPERLINK("http://genome.ucsc.edu/cgi-bin/hgTracks?db=hg38&position=chr10%3A16150001%2D16160000&simpleRepeat=pack")
chr10	16160000	10000	0	0	0	4	0	0.00	0.00	0	0	0	0	=HYPERLINK("http://genome.ucsc.edu/cgi-bin/hgTracks?db=hg38&position=chr10%3A16160001%2D16170000&simpleRepeat=pack")
chr10	16170000	10000	29	0	0	73	1	384.00	0.00	0	0	1	0	=HYPERLINK("http://genome.ucsc.edu/cgi-bin/hgTracks?db=hg38&position=chr10%3A16170001%2D16180000&simpleRepeat=pack")
chr10	16180000	10000	0	0	0	3	0	0.00	0.00	0	0	0	0	=HYPERLINK("http://genome.ucsc.edu/cgi-bin/hgTracks?db=hg38&position=chr10%3A16180001%2D16190000&simpleRepeat=pack")
chr10	16190000	10000	0	0	0	13	0	0.00	0.00	0	0	0	0	=HYPERLINK("http://genome.ucsc.edu/cgi-bin/hgTracks?db=hg38&position=chr10%3A16190001%2D16200000&simpleRepeat=pack")
chr10	16200000	10000	0	0	0	29	0	0.00	0.00	0	0	0	0	=HYPERLINK("http://genome.ucsc.edu/cgi-bin/hgTracks?db=hg38&position=chr10%3A16200001%2D16210000&simpleRepeat=pack")
chr10	16210000	10000	7	0	0	42	2	325.00	16.00	0	0	2	0	=HYPERLINK("http://genome.ucsc.edu/cgi-bin/hgTracks?db=hg38&position=chr10%3A16210001%2D16220000&simpleRepeat=pack")
chr10	16220000	10000	0	0	0	115	0	0.00	0.00	0	0	0	0	=HYPERLINK("http://genome.ucsc.edu/cgi-bin/hgTracks?db=hg38&position=chr10%3A16220001%2D16230000&simpleRepeat=pack")
chr10	16230000	10000	0	0	0	29	0	0.00	0.00	0	0	0	0	=HYPERLINK("http://genome.ucsc.edu/cgi-bin/hgTracks?db=hg38&position=chr10%3A16230001%2D16240000&simpleRepeat=pack")
chr10	16240000	10000	0	0	0	22	0	0.00	0.00	0	0	0	0	=HYPERLINK("http://genome.ucsc.edu/cgi-bin/hgTracks?db=hg38&position=chr10%3A16240001%2D16250000&simpleRepeat=pack")
chr10	16250000	10000	0	0	0	33	0	0.00	0.00	0	0	0	0	=HYPERLINK("http://genome.ucsc.edu/cgi-bin/hgTracks?db=hg38&position=chr10%3A16250001%2D16260000&simpleRepeat=pack")
chr10	16260000	10000	10	0	0	25	1	187.00	0.00	0	1	0	0	=HYPERLINK("http://genome.ucsc.edu/cgi-bin/hgTracks?db=hg38&position=chr10%3A16260001%2D16270000&simpleRepeat=pack")
chr10	16270000	10000	0	0	0	0	0	0.00	0.00	0	0	0	0	=HYPERLINK("http://genome.ucsc.edu/cgi-bin/hgTracks?db=hg38&position=chr10%3A16270001%2D16280000&simpleRepeat=pack")
chr10	16280000	10000	0	0	0	28	0	0.00	0.00	0	0	0	0	=HYPERLINK("http://genome.ucsc.edu/cgi-bin/hgTracks?db=hg38&position=chr10%3A16280001%2D16290000&simpleRepeat=pack")
chr10	16290000	10000	0	0	0	9	0	0.00	0.00	0	0	0	0	=HYPERLINK("http://genome.ucsc.edu/cgi-bin/hgTracks?db=hg38&position=chr10%3A16290001%2D16300000&simpleRepeat=pack")
chr10	16300000	10000	20	0	0	29	2	259.00	87.00	0	1	1	0	=HYPERLINK("http://genome.ucsc.edu/cgi-bin/hgTracks?db=hg38&position=chr10%3A16300001%2D16310000&simpleRepeat=pack")
chr10	16310000	10000	13	0	0	75	2	318.00	41.00	0	0	2	0	=HYPERLINK("http://genome.ucsc.edu/cgi-bin/hgTracks?db=hg38&position=chr10%3A16310001%2D16320000&simpleRepeat=pack")
chr10	16320000	10000	16	0	0	27	1	194.00	0.00	0	1	0	0	=HYPERLINK("http://genome.ucsc.edu/cgi-bin/hgTracks?db=hg38&position=chr10%3A16320001%2D16330000&simpleRepeat=pack")
chr10	16330000	10000	9	0	0	50	1	252.00	0.00	0	0	1	0	=HYPERLINK("http://genome.ucsc.edu/cgi-bin/hgTracks?db=hg38&position=chr10%3A16330001%2D16340000&simpleRepeat=pack")
chr10	16340000	10000	4	0	0	28	1	143.00	0.00	0	1	0	0	=HYPERLINK("http://genome.ucsc.edu/cgi-bin/hgTracks?db=hg38&position=chr10%3A16340001%2D16350000&simpleRepeat=pack")
chr10	16350000	10000	15	0	0	40	1	51.00	0.00	1	0	0	0	=HYPERLINK("http://genome.ucsc.edu/cgi-bin/hgTracks?db=hg38&position=chr10%3A16350001%2D16360000&simpleRepeat=pack")
chr10	16360000	10000	0	0	0	33	0	0.00	0.00	0	0	0	0	=HYPERLINK("http://genome.ucsc.edu/cgi-bin/hgTracks?db=hg38&position=chr10%3A16360001%2D16370000&simpleRepeat=pack")
chr10	16370000	10000	10	0	0	73	1	154.00	0.00	0	1	0	0	=HYPERLINK("http://genome.ucsc.edu/cgi-bin/hgTracks?db=hg38&position=chr10%3A16370001%2D16380000&simpleRepeat=pack")
chr10	16380000	10000	39	0	0	56	2	93.50	15.50	1	1	0	0	=HYPERLINK("http://genome.ucsc.edu/cgi-bin/hgTracks?db=hg38&position=chr10%3A16380001%2D16390000&simpleRepeat=pack")
chr10	16390000	10000	0	0	0	23	0	0.00	0.00	0	0	0	0	=HYPERLINK("http://genome.ucsc.edu/cgi-bin/hgTracks?db=hg38&position=chr10%3A16390001%2D16400000&simpleRepeat=pack")
chr10	16400000	10000	1	0	0	30	0	0.00	0.00	0	0	0	0	=HYPERLINK("http://genome.ucsc.edu/cgi-bin/hgTracks?db=hg38&position=chr10%3A16400001%2D16410000&simpleRepeat=pack")
chr10	16410000	10000	1	0	0	66	0	0.00	0.00	0	0	0	0	=HYPERLINK("http://genome.ucsc.edu/cgi-bin/hgTracks?db=hg38&position=chr10%3A16410001%2D16420000&simpleRepeat=pack")
chr10	16420000	10000	0	0	0	78	0	0.00	0.00	0	0	0	0	=HYPERLINK("http://genome.ucsc.edu/cgi-bin/hgTracks?db=hg38&position=chr10%3A16420001%2D16430000&simpleRepeat=pack")
chr10	16430000	10000	4	0	0	92	0	0.00	0.00	0	0	0	0	=HYPERLINK("http://genome.ucsc.edu/cgi-bin/hgTracks?db=hg38&position=chr10%3A16430001%2D16440000&simpleRepeat=pack")
chr10	16440000	10000	5	0	0	40	0	0.00	0.00	0	0	0	0	=HYPERLINK("http://genome.ucsc.edu/cgi-bin/hgTracks?db=hg38&position=chr10%3A16440001%2D16450000&simpleRepeat=pack")
chr10	16450000	10000	16	0	0	17	2	145.50	16.50	0	2	0	0	=HYPERLINK("http://genome.ucsc.edu/cgi-bin/hgTracks?db=hg38&position=chr10%3A16450001%2D16460000&simpleRepeat=pack")
chr10	16460000	10000	54	0	0	98	0	0.00	0.00	0	0	0	0	=HYPERLINK("http://genome.ucsc.edu/cgi-bin/hgTracks?db=hg38&position=chr10%3A16460001%2D16470000&simpleRepeat=pack")
chr10	16470000	10000	18	0	0	29	1	400.00	0.00	0	0	1	0	=HYPERLINK("http://genome.ucsc.edu/cgi-bin/hgTracks?db=hg38&position=chr10%3A16470001%2D16480000&simpleRepeat=pack")
chr10	16480000	10000	2	0	0	32	1	145.00	0.00	0	1	0	0	=HYPERLINK("http://genome.ucsc.edu/cgi-bin/hgTracks?db=hg38&position=chr10%3A16480001%2D16490000&simpleRepeat=pack")
chr10	16490000	10000	2	0	0	47	0	0.00	0.00	0	0	0	0	=HYPERLINK("http://genome.ucsc.edu/cgi-bin/hgTracks?db=hg38&position=chr10%3A16490001%2D16500000&simpleRepeat=pack")
chr10	16500000	10000	29	0	0	25	1	158.00	0.00	0	1	0	0	=HYPERLINK("http://genome.ucsc.edu/cgi-bin/hgTracks?db=hg38&position=chr10%3A16500001%2D16510000&simpleRepeat=pack")
chr10	16510000	10000	0	0	0	0	0	0.00	0.00	0	0	0	0	=HYPERLINK("http://genome.ucsc.edu/cgi-bin/hgTracks?db=hg38&position=chr10%3A16510001%2D16520000&simpleRepeat=pack")
chr10	16520000	10000	0	0	0	7	0	0.00	0.00	0	0	0	0	=HYPERLINK("http://genome.ucsc.edu/cgi-bin/hgTracks?db=hg38&position=chr10%3A16520001%2D16530000&simpleRepeat=pack")
chr10	16530000	10000	0	0	0	62	0	0.00	0.00	0	0	0	0	=HYPERLINK("http://genome.ucsc.edu/cgi-bin/hgTracks?db=hg38&position=chr10%3A16530001%2D16540000&simpleRepeat=pack")
chr10	16540000	10000	1	0	0	21	0	0.00	0.00	0	0	0	0	=HYPERLINK("http://genome.ucsc.edu/cgi-bin/hgTracks?db=hg38&position=chr10%3A16540001%2D16550000&simpleRepeat=pack")
chr10	16550000	10000	0	0	0	23	0	0.00	0.00	0	0	0	0	=HYPERLINK("http://genome.ucsc.edu/cgi-bin/hgTracks?db=hg38&position=chr10%3A16550001%2D16560000&simpleRepeat=pack")
chr10	16560000	10000	9	0	0	158	2	174.00	39.00	0	1	1	0	=HYPERLINK("http://genome.ucsc.edu/cgi-bin/hgTracks?db=hg38&position=chr10%3A16560001%2D16570000&simpleRepeat=pack")
chr10	16570000	10000	1	0	0	29	0	0.00	0.00	0	0	0	0	=HYPERLINK("http://genome.ucsc.edu/cgi-bin/hgTracks?db=hg38&position=chr10%3A16570001%2D16580000&simpleRepeat=pack")
chr10	16580000	10000	4	0	0	47	1	92.00	0.00	1	0	0	0	=HYPERLINK("http://genome.ucsc.edu/cgi-bin/hgTracks?db=hg38&position=chr10%3A16580001%2D16590000&simpleRepeat=pack")
chr10	16590000	10000	0	0	0	19	0	0.00	0.00	0	0	0	0	=HYPERLINK("http://genome.ucsc.edu/cgi-bin/hgTracks?db=hg38&position=chr10%3A16590001%2D16600000&simpleRepeat=pack")
chr10	16600000	10000	4	0	0	26	0	0.00	0.00	0	0	0	0	=HYPERLINK("http://genome.ucsc.edu/cgi-bin/hgTracks?db=hg38&position=chr10%3A16600001%2D16610000&simpleRepeat=pack")
chr10	16610000	10000	0	0	0	69	0	0.00	0.00	0	0	0	0	=HYPERLINK("http://genome.ucsc.edu/cgi-bin/hgTracks?db=hg38&position=chr10%3A16610001%2D16620000&simpleRepeat=pack")
chr10	16620000	10000	0	0	0	16	0	0.00	0.00	0	0	0	0	=HYPERLINK("http://genome.ucsc.edu/cgi-bin/hgTracks?db=hg38&position=chr10%3A16620001%2D16630000&simpleRepeat=pack")
chr10	16630000	10000	0	0	0	0	0	0.00	0.00	0	0	0	0	=HYPERLINK("http://genome.ucsc.edu/cgi-bin/hgTracks?db=hg38&position=chr10%3A16630001%2D16640000&simpleRepeat=pack")
chr10	16640000	10000	0	0	0	29	0	0.00	0.00	0	0	0	0	=HYPERLINK("http://genome.ucsc.edu/cgi-bin/hgTracks?db=hg38&position=chr10%3A16640001%2D16650000&simpleRepeat=pack")
chr10	16650000	10000	7	0	0	50	1	231.00	0.00	0	0	1	0	=HYPERLINK("http://genome.ucsc.edu/cgi-bin/hgTracks?db=hg38&position=chr10%3A16650001%2D16660000&simpleRepeat=pack")
chr10	16660000	10000	8	0	0	41	1	97.00	0.00	1	0	0	0	=HYPERLINK("http://genome.ucsc.edu/cgi-bin/hgTracks?db=hg38&position=chr10%3A16660001%2D16670000&simpleRepeat=pack")
chr10	16670000	10000	1	0	0	55	0	0.00	0.00	0	0	0	0	=HYPERLINK("http://genome.ucsc.edu/cgi-bin/hgTracks?db=hg38&position=chr10%3A16670001%2D16680000&simpleRepeat=pack")
chr10	16680000	10000	5	0	0	37	0	0.00	0.00	0	0	0	0	=HYPERLINK("http://genome.ucsc.edu/cgi-bin/hgTracks?db=hg38&position=chr10%3A16680001%2D16690000&simpleRepeat=pack")
chr10	16690000	10000	2	0	0	25	1	203.00	0.00	0	0	1	0	=HYPERLINK("http://genome.ucsc.edu/cgi-bin/hgTracks?db=hg38&position=chr10%3A16690001%2D16700000&simpleRepeat=pack")
chr10	16700000	10000	0	0	0	28	0	0.00	0.00	0	0	0	0	=HYPERLINK("http://genome.ucsc.edu/cgi-bin/hgTracks?db=hg38&position=chr10%3A16700001%2D16710000&simpleRepeat=pack")
chr10	16710000	10000	32	0	0	4	3	272.33	102.92	0	1	2	0	=HYPERLINK("http://genome.ucsc.edu/cgi-bin/hgTracks?db=hg38&position=chr10%3A16710001%2D16720000&simpleRepeat=pack")
chr10	16720000	10000	4	0	0	54	1	114.00	0.00	0	1	0	0	=HYPERLINK("http://genome.ucsc.edu/cgi-bin/hgTracks?db=hg38&position=chr10%3A16720001%2D16730000&simpleRepeat=pack")
chr10	16730000	10000	36	0	0	30	3	232.67	37.56	0	1	2	0	=HYPERLINK("http://genome.ucsc.edu/cgi-bin/hgTracks?db=hg38&position=chr10%3A16730001%2D16740000&simpleRepeat=pack")
chr10	16740000	10000	0	0	0	6	0	0.00	0.00	0	0	0	0	=HYPERLINK("http://genome.ucsc.edu/cgi-bin/hgTracks?db=hg38&position=chr10%3A16740001%2D16750000&simpleRepeat=pack")
chr10	16750000	10000	0	0	1	16	0	0.00	0.00	0	0	0	0	=HYPERLINK("http://genome.ucsc.edu/cgi-bin/hgTracks?db=hg38&position=chr10%3A16750001%2D16760000&simpleRepeat=pack")
chr10	16760000	10000	0	0	0	48	0	0.00	0.00	0	0	0	0	=HYPERLINK("http://genome.ucsc.edu/cgi-bin/hgTracks?db=hg38&position=chr10%3A16760001%2D16770000&simpleRepeat=pack")
chr10	16770000	10000	10	0	0	73	2	213.00	89.00	0	1	1	0	=HYPERLINK("http://genome.ucsc.edu/cgi-bin/hgTracks?db=hg38&position=chr10%3A16770001%2D16780000&simpleRepeat=pack")
chr10	16780000	10000	5	0	0	14	1	309.00	0.00	0	0	1	0	=HYPERLINK("http://genome.ucsc.edu/cgi-bin/hgTracks?db=hg38&position=chr10%3A16780001%2D16790000&simpleRepeat=pack")
chr10	16790000	10000	0	0	0	52	0	0.00	0.00	0	0	0	0	=HYPERLINK("http://genome.ucsc.edu/cgi-bin/hgTracks?db=hg38&position=chr10%3A16790001%2D16800000&simpleRepeat=pack")
chr10	16800000	10000	22	0	0	59	2	168.50	36.50	0	1	1	0	=HYPERLINK("http://genome.ucsc.edu/cgi-bin/hgTracks?db=hg38&position=chr10%3A16800001%2D16810000&simpleRepeat=pack")
chr10	16810000	10000	0	0	0	5	0	0.00	0.00	0	0	0	0	=HYPERLINK("http://genome.ucsc.edu/cgi-bin/hgTracks?db=hg38&position=chr10%3A16810001%2D16820000&simpleRepeat=pack")
chr10	16820000	10000	5	0	0	71	0	0.00	0.00	0	0	0	0	=HYPERLINK("http://genome.ucsc.edu/cgi-bin/hgTracks?db=hg38&position=chr10%3A16820001%2D16830000&simpleRepeat=pack")
chr10	16830000	10000	8	0	0	0	1	83.00	0.00	1	0	0	0	=HYPERLINK("http://genome.ucsc.edu/cgi-bin/hgTracks?db=hg38&position=chr10%3A16830001%2D16840000&simpleRepeat=pack")
chr10	16840000	10000	4	0	0	25	1	435.00	0.00	0	0	1	0	=HYPERLINK("http://genome.ucsc.edu/cgi-bin/hgTracks?db=hg38&position=chr10%3A16840001%2D16850000&simpleRepeat=pack")
chr10	16850000	10000	6	0	0	15	1	317.00	0.00	0	0	1	0	=HYPERLINK("http://genome.ucsc.edu/cgi-bin/hgTracks?db=hg38&position=chr10%3A16850001%2D16860000&simpleRepeat=pack")
chr10	16860000	10000	71	0	0	47	3	107.67	39.38	1	2	0	0	=HYPERLINK("http://genome.ucsc.edu/cgi-bin/hgTracks?db=hg38&position=chr10%3A16860001%2D16870000&simpleRepeat=pack")
chr10	16870000	10000	51	0	0	146	1	175.00	0.00	0	1	0	0	=HYPERLINK("http://genome.ucsc.edu/cgi-bin/hgTracks?db=hg38&position=chr10%3A16870001%2D16880000&simpleRepeat=pack")
chr10	16880000	10000	11	0	0	9	2	176.50	79.50	1	0	1	0	=HYPERLINK("http://genome.ucsc.edu/cgi-bin/hgTracks?db=hg38&position=chr10%3A16880001%2D16890000&simpleRepeat=pack")
chr10	16890000	10000	2	0	0	4	1	416.00	0.00	0	0	1	0	=HYPERLINK("http://genome.ucsc.edu/cgi-bin/hgTracks?db=hg38&position=chr10%3A16890001%2D16900000&simpleRepeat=pack")
chr10	16900000	10000	0	0	0	23	0	0.00	0.00	0	0	0	0	=HYPERLINK("http://genome.ucsc.edu/cgi-bin/hgTracks?db=hg38&position=chr10%3A16900001%2D16910000&simpleRepeat=pack")
chr10	16910000	10000	0	0	0	8	0	0.00	0.00	0	0	0	0	=HYPERLINK("http://genome.ucsc.edu/cgi-bin/hgTracks?db=hg38&position=chr10%3A16910001%2D16920000&simpleRepeat=pack")
chr10	16920000	10000	1	0	0	8	0	0.00	0.00	0	0	0	0	=HYPERLINK("http://genome.ucsc.edu/cgi-bin/hgTracks?db=hg38&position=chr10%3A16920001%2D16930000&simpleRepeat=pack")
chr10	16930000	10000	8	0	0	24	1	106.00	0.00	0	1	0	0	=HYPERLINK("http://genome.ucsc.edu/cgi-bin/hgTracks?db=hg38&position=chr10%3A16930001%2D16940000&simpleRepeat=pack")
chr10	16940000	10000	7	0	0	27	2	260.50	79.50	0	1	1	0	=HYPERLINK("http://genome.ucsc.edu/cgi-bin/hgTracks?db=hg38&position=chr10%3A16940001%2D16950000&simpleRepeat=pack")
chr10	16950000	10000	14	0	0	17	1	138.00	0.00	0	1	0	0	=HYPERLINK("http://genome.ucsc.edu/cgi-bin/hgTracks?db=hg38&position=chr10%3A16950001%2D16960000&simpleRepeat=pack")
chr10	16960000	10000	10	0	0	57	1	65.00	0.00	1	0	0	0	=HYPERLINK("http://genome.ucsc.edu/cgi-bin/hgTracks?db=hg38&position=chr10%3A16960001%2D16970000&simpleRepeat=pack")
chr10	16970000	10000	0	0	0	80	0	0.00	0.00	0	0	0	0	=HYPERLINK("http://genome.ucsc.edu/cgi-bin/hgTracks?db=hg38&position=chr10%3A16970001%2D16980000&simpleRepeat=pack")
chr10	16980000	10000	4	0	0	14	0	0.00	0.00	0	0	0	0	=HYPERLINK("http://genome.ucsc.edu/cgi-bin/hgTracks?db=hg38&position=chr10%3A16980001%2D16990000&simpleRepeat=pack")
chr10	16990000	10000	4	0	0	38	0	0.00	0.00	0	0	0	0	=HYPERLINK("http://genome.ucsc.edu/cgi-bin/hgTracks?db=hg38&position=chr10%3A16990001%2D17000000&simpleRepeat=pack")
chr10	17000000	10000	0	0	0	68	0	0.00	0.00	0	0	0	0	=HYPERLINK("http://genome.ucsc.edu/cgi-bin/hgTracks?db=hg38&position=chr10%3A17000001%2D17010000&simpleRepeat=pack")
chr10	17010000	10000	8	0	0	69	0	0.00	0.00	0	0	0	0	=HYPERLINK("http://genome.ucsc.edu/cgi-bin/hgTracks?db=hg38&position=chr10%3A17010001%2D17020000&simpleRepeat=pack")
chr10	17020000	10000	16	0	0	25	1	221.00	0.00	0	0	1	0	=HYPERLINK("http://genome.ucsc.edu/cgi-bin/hgTracks?db=hg38&position=chr10%3A17020001%2D17030000&simpleRepeat=pack")
chr10	17030000	10000	6	0	0	13	1	149.00	0.00	0	1	0	0	=HYPERLINK("http://genome.ucsc.edu/cgi-bin/hgTracks?db=hg38&position=chr10%3A17030001%2D17040000&simpleRepeat=pack")
chr10	17040000	10000	2	0	0	5	0	0.00	0.00	0	0	0	0	=HYPERLINK("http://genome.ucsc.edu/cgi-bin/hgTracks?db=hg38&position=chr10%3A17040001%2D17050000&simpleRepeat=pack")
chr10	17050000	10000	0	0	0	49	0	0.00	0.00	0	0	0	0	=HYPERLINK("http://genome.ucsc.edu/cgi-bin/hgTracks?db=hg38&position=chr10%3A17050001%2D17060000&simpleRepeat=pack")
chr10	17060000	10000	3	0	0	18	0	0.00	0.00	0	0	0	0	=HYPERLINK("http://genome.ucsc.edu/cgi-bin/hgTracks?db=hg38&position=chr10%3A17060001%2D17070000&simpleRepeat=pack")
chr10	17070000	10000	6	0	0	27	1	300.00	0.00	0	0	1	0	=HYPERLINK("http://genome.ucsc.edu/cgi-bin/hgTracks?db=hg38&position=chr10%3A17070001%2D17080000&simpleRepeat=pack")
chr10	17080000	10000	14	0	0	9	0	0.00	0.00	0	0	0	0	=HYPERLINK("http://genome.ucsc.edu/cgi-bin/hgTracks?db=hg38&position=chr10%3A17080001%2D17090000&simpleRepeat=pack")
chr10	17090000	10000	1	0	0	11	0	0.00	0.00	0	0	0	0	=HYPERLINK("http://genome.ucsc.edu/cgi-bin/hgTracks?db=hg38&position=chr10%3A17090001%2D17100000&simpleRepeat=pack")
chr10	17100000	10000	0	0	0	78	0	0.00	0.00	0	0	0	0	=HYPERLINK("http://genome.ucsc.edu/cgi-bin/hgTracks?db=hg38&position=chr10%3A17100001%2D17110000&simpleRepeat=pack")
chr10	17110000	10000	21	0	0	39	1	140.00	0.00	0	1	0	0	=HYPERLINK("http://genome.ucsc.edu/cgi-bin/hgTracks?db=hg38&position=chr10%3A17110001%2D17120000&simpleRepeat=pack")
chr10	17120000	10000	17	0	0	46	1	89.00	0.00	1	0	0	0	=HYPERLINK("http://genome.ucsc.edu/cgi-bin/hgTracks?db=hg38&position=chr10%3A17120001%2D17130000&simpleRepeat=pack")
chr10	17130000	10000	8	0	0	25	0	0.00	0.00	0	0	0	0	=HYPERLINK("http://genome.ucsc.edu/cgi-bin/hgTracks?db=hg38&position=chr10%3A17130001%2D17140000&simpleRepeat=pack")
chr10	17140000	10000	2	0	0	14	0	0.00	0.00	0	0	0	0	=HYPERLINK("http://genome.ucsc.edu/cgi-bin/hgTracks?db=hg38&position=chr10%3A17140001%2D17150000&simpleRepeat=pack")
chr10	17150000	10000	28	0	0	8	2	216.00	70.00	0	1	1	0	=HYPERLINK("http://genome.ucsc.edu/cgi-bin/hgTracks?db=hg38&position=chr10%3A17150001%2D17160000&simpleRepeat=pack")
chr10	17160000	10000	0	0	0	66	0	0.00	0.00	0	0	0	0	=HYPERLINK("http://genome.ucsc.edu/cgi-bin/hgTracks?db=hg38&position=chr10%3A17160001%2D17170000&simpleRepeat=pack")
chr10	17170000	10000	1	0	0	8	0	0.00	0.00	0	0	0	0	=HYPERLINK("http://genome.ucsc.edu/cgi-bin/hgTracks?db=hg38&position=chr10%3A17170001%2D17180000&simpleRepeat=pack")
chr10	17180000	10000	0	0	0	2	0	0.00	0.00	0	0	0	0	=HYPERLINK("http://genome.ucsc.edu/cgi-bin/hgTracks?db=hg38&position=chr10%3A17180001%2D17190000&simpleRepeat=pack")
chr10	17190000	10000	8	0	0	45	0	0.00	0.00	0	0	0	0	=HYPERLINK("http://genome.ucsc.edu/cgi-bin/hgTracks?db=hg38&position=chr10%3A17190001%2D17200000&simpleRepeat=pack")
chr10	17200000	10000	6	0	0	11	1	428.00	0.00	0	0	1	0	=HYPERLINK("http://genome.ucsc.edu/cgi-bin/hgTracks?db=hg38&position=chr10%3A17200001%2D17210000&simpleRepeat=pack")
chr10	17210000	10000	4	0	0	253	2	234.00	67.00	0	1	1	0	=HYPERLINK("http://genome.ucsc.edu/cgi-bin/hgTracks?db=hg38&position=chr10%3A17210001%2D17220000&simpleRepeat=pack")
chr10	17220000	10000	76	0	0	101	5	240.40	124.76	0	3	2	0	=HYPERLINK("http://genome.ucsc.edu/cgi-bin/hgTracks?db=hg38&position=chr10%3A17220001%2D17230000&simpleRepeat=pack")
chr10	17230000	10000	8	0	0	19	0	0.00	0.00	0	0	0	0	=HYPERLINK("http://genome.ucsc.edu/cgi-bin/hgTracks?db=hg38&position=chr10%3A17230001%2D17240000&simpleRepeat=pack")
chr10	17240000	10000	11	0	0	39	3	258.67	103.03	0	1	2	0	=HYPERLINK("http://genome.ucsc.edu/cgi-bin/hgTracks?db=hg38&position=chr10%3A17240001%2D17250000&simpleRepeat=pack")
chr10	17250000	10000	28	0	0	22	1	76.00	0.00	1	0	0	0	=HYPERLINK("http://genome.ucsc.edu/cgi-bin/hgTracks?db=hg38&position=chr10%3A17250001%2D17260000&simpleRepeat=pack")
chr10	17260000	10000	47	0	0	29	0	0.00	0.00	0	0	0	0	=HYPERLINK("http://genome.ucsc.edu/cgi-bin/hgTracks?db=hg38&position=chr10%3A17260001%2D17270000&simpleRepeat=pack")
chr10	17270000	10000	25	0	0	40	3	256.00	111.87	1	0	2	0	=HYPERLINK("http://genome.ucsc.edu/cgi-bin/hgTracks?db=hg38&position=chr10%3A17270001%2D17280000&simpleRepeat=pack")
chr10	17280000	10000	0	0	0	46	0	0.00	0.00	0	0	0	0	=HYPERLINK("http://genome.ucsc.edu/cgi-bin/hgTracks?db=hg38&position=chr10%3A17280001%2D17290000&simpleRepeat=pack")
chr10	17290000	10000	26	0	0	37	1	284.00	0.00	0	0	1	0	=HYPERLINK("http://genome.ucsc.edu/cgi-bin/hgTracks?db=hg38&position=chr10%3A17290001%2D17300000&simpleRepeat=pack")
chr10	17300000	10000	0	0	0	82	0	0.00	0.00	0	0	0	0	=HYPERLINK("http://genome.ucsc.edu/cgi-bin/hgTracks?db=hg38&position=chr10%3A17300001%2D17310000&simpleRepeat=pack")
chr10	17310000	10000	0	0	0	38	0	0.00	0.00	0	0	0	0	=HYPERLINK("http://genome.ucsc.edu/cgi-bin/hgTracks?db=hg38&position=chr10%3A17310001%2D17320000&simpleRepeat=pack")
chr10	17320000	10000	6	0	0	38	1	214.00	0.00	0	0	1	0	=HYPERLINK("http://genome.ucsc.edu/cgi-bin/hgTracks?db=hg38&position=chr10%3A17320001%2D17330000&simpleRepeat=pack")
chr10	17330000	10000	55	0	0	89	2	246.50	81.50	0	1	1	0	=HYPERLINK("http://genome.ucsc.edu/cgi-bin/hgTracks?db=hg38&position=chr10%3A17330001%2D17340000&simpleRepeat=pack")
chr10	17340000	10000	1	0	0	61	0	0.00	0.00	0	0	0	0	=HYPERLINK("http://genome.ucsc.edu/cgi-bin/hgTracks?db=hg38&position=chr10%3A17340001%2D17350000&simpleRepeat=pack")
chr10	17350000	10000	1	0	0	2	0	0.00	0.00	0	0	0	0	=HYPERLINK("http://genome.ucsc.edu/cgi-bin/hgTracks?db=hg38&position=chr10%3A17350001%2D17360000&simpleRepeat=pack")
chr10	17360000	10000	14	0	0	19	2	325.50	24.50	0	0	2	0	=HYPERLINK("http://genome.ucsc.edu/cgi-bin/hgTracks?db=hg38&position=chr10%3A17360001%2D17370000&simpleRepeat=pack")
chr10	17370000	10000	0	0	0	10	0	0.00	0.00	0	0	0	0	=HYPERLINK("http://genome.ucsc.edu/cgi-bin/hgTracks?db=hg38&position=chr10%3A17370001%2D17380000&simpleRepeat=pack")
chr10	17380000	10000	0	0	0	55	0	0.00	0.00	0	0	0	0	=HYPERLINK("http://genome.ucsc.edu/cgi-bin/hgTracks?db=hg38&position=chr10%3A17380001%2D17390000&simpleRepeat=pack")
chr10	17390000	10000	11	0	0	10	1	195.00	0.00	0	1	0	0	=HYPERLINK("http://genome.ucsc.edu/cgi-bin/hgTracks?db=hg38&position=chr10%3A17390001%2D17400000&simpleRepeat=pack")
chr10	17400000	10000	5	0	0	78	0	0.00	0.00	0	0	0	0	=HYPERLINK("http://genome.ucsc.edu/cgi-bin/hgTracks?db=hg38&position=chr10%3A17400001%2D17410000&simpleRepeat=pack")
chr10	17410000	10000	0	0	0	20	0	0.00	0.00	0	0	0	0	=HYPERLINK("http://genome.ucsc.edu/cgi-bin/hgTracks?db=hg38&position=chr10%3A17410001%2D17420000&simpleRepeat=pack")
chr10	17420000	10000	0	0	0	42	0	0.00	0.00	0	0	0	0	=HYPERLINK("http://genome.ucsc.edu/cgi-bin/hgTracks?db=hg38&position=chr10%3A17420001%2D17430000&simpleRepeat=pack")
chr10	17430000	10000	0	0	0	15	0	0.00	0.00	0	0	0	0	=HYPERLINK("http://genome.ucsc.edu/cgi-bin/hgTracks?db=hg38&position=chr10%3A17430001%2D17440000&simpleRepeat=pack")
chr10	17440000	10000	27	0	0	39	3	233.00	111.41	1	0	2	0	=HYPERLINK("http://genome.ucsc.edu/cgi-bin/hgTracks?db=hg38&position=chr10%3A17440001%2D17450000&simpleRepeat=pack")
chr10	17450000	10000	34	0	0	43	2	165.00	3.00	0	2	0	0	=HYPERLINK("http://genome.ucsc.edu/cgi-bin/hgTracks?db=hg38&position=chr10%3A17450001%2D17460000&simpleRepeat=pack")
chr10	17460000	10000	12	0	0	9	2	286.50	7.50	0	0	2	0	=HYPERLINK("http://genome.ucsc.edu/cgi-bin/hgTracks?db=hg38&position=chr10%3A17460001%2D17470000&simpleRepeat=pack")
chr10	17470000	10000	0	0	0	24	0	0.00	0.00	0	0	0	0	=HYPERLINK("http://genome.ucsc.edu/cgi-bin/hgTracks?db=hg38&position=chr10%3A17470001%2D17480000&simpleRepeat=pack")
chr10	17480000	10000	1	0	0	64	0	0.00	0.00	0	0	0	0	=HYPERLINK("http://genome.ucsc.edu/cgi-bin/hgTracks?db=hg38&position=chr10%3A17480001%2D17490000&simpleRepeat=pack")
chr10	17490000	10000	0	0	0	29	0	0.00	0.00	0	0	0	0	=HYPERLINK("http://genome.ucsc.edu/cgi-bin/hgTracks?db=hg38&position=chr10%3A17490001%2D17500000&simpleRepeat=pack")
chr10	17500000	10000	63	0	0	34	4	164.75	63.65	1	2	1	0	=HYPERLINK("http://genome.ucsc.edu/cgi-bin/hgTracks?db=hg38&position=chr10%3A17500001%2D17510000&simpleRepeat=pack")
chr10	17510000	10000	2	0	0	27	0	0.00	0.00	0	0	0	0	=HYPERLINK("http://genome.ucsc.edu/cgi-bin/hgTracks?db=hg38&position=chr10%3A17510001%2D17520000&simpleRepeat=pack")
chr10	17520000	10000	1	0	0	34	0	0.00	0.00	0	0	0	0	=HYPERLINK("http://genome.ucsc.edu/cgi-bin/hgTracks?db=hg38&position=chr10%3A17520001%2D17530000&simpleRepeat=pack")
chr10	17530000	10000	1	0	0	32	0	0.00	0.00	0	0	0	0	=HYPERLINK("http://genome.ucsc.edu/cgi-bin/hgTracks?db=hg38&position=chr10%3A17530001%2D17540000&simpleRepeat=pack")
chr10	17540000	10000	2	0	0	76	0	0.00	0.00	0	0	0	0	=HYPERLINK("http://genome.ucsc.edu/cgi-bin/hgTracks?db=hg38&position=chr10%3A17540001%2D17550000&simpleRepeat=pack")
chr10	17550000	10000	0	0	0	16	0	0.00	0.00	0	0	0	0	=HYPERLINK("http://genome.ucsc.edu/cgi-bin/hgTracks?db=hg38&position=chr10%3A17550001%2D17560000&simpleRepeat=pack")
chr10	17560000	10000	0	0	0	41	0	0.00	0.00	0	0	0	0	=HYPERLINK("http://genome.ucsc.edu/cgi-bin/hgTracks?db=hg38&position=chr10%3A17560001%2D17570000&simpleRepeat=pack")
chr10	17570000	10000	0	0	0	15	0	0.00	0.00	0	0	0	0	=HYPERLINK("http://genome.ucsc.edu/cgi-bin/hgTracks?db=hg38&position=chr10%3A17570001%2D17580000&simpleRepeat=pack")
chr10	17580000	10000	5	0	0	38	0	0.00	0.00	0	0	0	0	=HYPERLINK("http://genome.ucsc.edu/cgi-bin/hgTracks?db=hg38&position=chr10%3A17580001%2D17590000&simpleRepeat=pack")
chr10	17590000	10000	6	0	0	46	1	421.00	0.00	0	0	1	0	=HYPERLINK("http://genome.ucsc.edu/cgi-bin/hgTracks?db=hg38&position=chr10%3A17590001%2D17600000&simpleRepeat=pack")
chr10	17600000	10000	21	0	0	34	1	116.00	0.00	0	1	0	0	=HYPERLINK("http://genome.ucsc.edu/cgi-bin/hgTracks?db=hg38&position=chr10%3A17600001%2D17610000&simpleRepeat=pack")
chr10	17610000	10000	0	0	0	135	0	0.00	0.00	0	0	0	0	=HYPERLINK("http://genome.ucsc.edu/cgi-bin/hgTracks?db=hg38&position=chr10%3A17610001%2D17620000&simpleRepeat=pack")
chr10	17620000	10000	3	0	0	1196	0	0.00	0.00	0	0	0	0	=HYPERLINK("http://genome.ucsc.edu/cgi-bin/hgTracks?db=hg38&position=chr10%3A17620001%2D17630000&simpleRepeat=pack")
chr10	17630000	10000	23	0	0	140	1	328.00	0.00	0	0	1	0	=HYPERLINK("http://genome.ucsc.edu/cgi-bin/hgTracks?db=hg38&position=chr10%3A17630001%2D17640000&simpleRepeat=pack")
chr10	17640000	10000	13	0	0	22	1	192.00	0.00	0	1	0	0	=HYPERLINK("http://genome.ucsc.edu/cgi-bin/hgTracks?db=hg38&position=chr10%3A17640001%2D17650000&simpleRepeat=pack")
chr10	17650000	10000	0	0	0	32	0	0.00	0.00	0	0	0	0	=HYPERLINK("http://genome.ucsc.edu/cgi-bin/hgTracks?db=hg38&position=chr10%3A17650001%2D17660000&simpleRepeat=pack")
chr10	17660000	10000	0	0	0	65	0	0.00	0.00	0	0	0	0	=HYPERLINK("http://genome.ucsc.edu/cgi-bin/hgTracks?db=hg38&position=chr10%3A17660001%2D17670000&simpleRepeat=pack")
chr10	17670000	10000	9	0	0	0	1	152.00	0.00	0	1	0	0	=HYPERLINK("http://genome.ucsc.edu/cgi-bin/hgTracks?db=hg38&position=chr10%3A17670001%2D17680000&simpleRepeat=pack")
chr10	17680000	10000	0	0	0	39	0	0.00	0.00	0	0	0	0	=HYPERLINK("http://genome.ucsc.edu/cgi-bin/hgTracks?db=hg38&position=chr10%3A17680001%2D17690000&simpleRepeat=pack")
chr10	17690000	10000	0	0	0	24	0	0.00	0.00	0	0	0	0	=HYPERLINK("http://genome.ucsc.edu/cgi-bin/hgTracks?db=hg38&position=chr10%3A17690001%2D17700000&simpleRepeat=pack")
chr10	17700000	10000	0	0	0	25	0	0.00	0.00	0	0	0	0	=HYPERLINK("http://genome.ucsc.edu/cgi-bin/hgTracks?db=hg38&position=chr10%3A17700001%2D17710000&simpleRepeat=pack")
chr10	17710000	10000	0	0	0	30	0	0.00	0.00	0	0	0	0	=HYPERLINK("http://genome.ucsc.edu/cgi-bin/hgTracks?db=hg38&position=chr10%3A17710001%2D17720000&simpleRepeat=pack")
chr10	17720000	10000	8	0	0	57	1	238.00	0.00	0	0	1	0	=HYPERLINK("http://genome.ucsc.edu/cgi-bin/hgTracks?db=hg38&position=chr10%3A17720001%2D17730000&simpleRepeat=pack")
chr10	17730000	10000	0	0	0	21	0	0.00	0.00	0	0	0	0	=HYPERLINK("http://genome.ucsc.edu/cgi-bin/hgTracks?db=hg38&position=chr10%3A17730001%2D17740000&simpleRepeat=pack")
chr10	17740000	10000	30	0	0	48	3	172.67	52.93	0	2	1	0	=HYPERLINK("http://genome.ucsc.edu/cgi-bin/hgTracks?db=hg38&position=chr10%3A17740001%2D17750000&simpleRepeat=pack")
chr10	17750000	10000	11	0	0	40	0	0.00	0.00	0	0	0	0	=HYPERLINK("http://genome.ucsc.edu/cgi-bin/hgTracks?db=hg38&position=chr10%3A17750001%2D17760000&simpleRepeat=pack")
chr10	17760000	10000	1	0	0	20	0	0.00	0.00	0	0	0	0	=HYPERLINK("http://genome.ucsc.edu/cgi-bin/hgTracks?db=hg38&position=chr10%3A17760001%2D17770000&simpleRepeat=pack")
chr10	17770000	10000	0	0	0	34	0	0.00	0.00	0	0	0	0	=HYPERLINK("http://genome.ucsc.edu/cgi-bin/hgTracks?db=hg38&position=chr10%3A17770001%2D17780000&simpleRepeat=pack")
chr10	17780000	10000	0	0	0	23	0	0.00	0.00	0	0	0	0	=HYPERLINK("http://genome.ucsc.edu/cgi-bin/hgTracks?db=hg38&position=chr10%3A17780001%2D17790000&simpleRepeat=pack")
chr10	17790000	10000	0	0	0	68	0	0.00	0.00	0	0	0	0	=HYPERLINK("http://genome.ucsc.edu/cgi-bin/hgTracks?db=hg38&position=chr10%3A17790001%2D17800000&simpleRepeat=pack")
chr10	17800000	10000	2	0	0	22	0	0.00	0.00	0	0	0	0	=HYPERLINK("http://genome.ucsc.edu/cgi-bin/hgTracks?db=hg38&position=chr10%3A17800001%2D17810000&simpleRepeat=pack")
chr10	17810000	10000	10	0	0	17	2	89.00	1.00	2	0	0	0	=HYPERLINK("http://genome.ucsc.edu/cgi-bin/hgTracks?db=hg38&position=chr10%3A17810001%2D17820000&simpleRepeat=pack")
chr10	17820000	10000	9	0	0	39	0	0.00	0.00	0	0	0	0	=HYPERLINK("http://genome.ucsc.edu/cgi-bin/hgTracks?db=hg38&position=chr10%3A17820001%2D17830000&simpleRepeat=pack")
chr10	17830000	10000	3	0	0	25	1	285.00	0.00	0	0	1	0	=HYPERLINK("http://genome.ucsc.edu/cgi-bin/hgTracks?db=hg38&position=chr10%3A17830001%2D17840000&simpleRepeat=pack")
chr10	17840000	10000	0	0	0	26	0	0.00	0.00	0	0	0	0	=HYPERLINK("http://genome.ucsc.edu/cgi-bin/hgTracks?db=hg38&position=chr10%3A17840001%2D17850000&simpleRepeat=pack")
chr10	17850000	10000	2	0	0	26	1	432.00	0.00	0	0	1	0	=HYPERLINK("http://genome.ucsc.edu/cgi-bin/hgTracks?db=hg38&position=chr10%3A17850001%2D17860000&simpleRepeat=pack")
chr10	17860000	10000	0	0	0	310	0	0.00	0.00	0	0	0	0	=HYPERLINK("http://genome.ucsc.edu/cgi-bin/hgTracks?db=hg38&position=chr10%3A17860001%2D17870000&simpleRepeat=pack")
chr10	17870000	10000	0	0	0	14	0	0.00	0.00	0	0	0	0	=HYPERLINK("http://genome.ucsc.edu/cgi-bin/hgTracks?db=hg38&position=chr10%3A17870001%2D17880000&simpleRepeat=pack")
chr10	17880000	10000	0	0	0	23	0	0.00	0.00	0	0	0	0	=HYPERLINK("http://genome.ucsc.edu/cgi-bin/hgTracks?db=hg38&position=chr10%3A17880001%2D17890000&simpleRepeat=pack")
chr10	17890000	10000	20	0	0	34	4	181.50	104.16	1	1	2	0	=HYPERLINK("http://genome.ucsc.edu/cgi-bin/hgTracks?db=hg38&position=chr10%3A17890001%2D17900000&simpleRepeat=pack")
chr10	17900000	10000	0	0	0	27	0	0.00	0.00	0	0	0	0	=HYPERLINK("http://genome.ucsc.edu/cgi-bin/hgTracks?db=hg38&position=chr10%3A17900001%2D17910000&simpleRepeat=pack")
chr10	17910000	10000	27	0	0	3	3	177.00	72.14	0	2	1	0	=HYPERLINK("http://genome.ucsc.edu/cgi-bin/hgTracks?db=hg38&position=chr10%3A17910001%2D17920000&simpleRepeat=pack")
chr10	17920000	10000	20	0	0	29	2	296.00	20.00	0	0	2	0	=HYPERLINK("http://genome.ucsc.edu/cgi-bin/hgTracks?db=hg38&position=chr10%3A17920001%2D17930000&simpleRepeat=pack")
chr10	17930000	10000	9	0	0	34	0	0.00	0.00	0	0	0	0	=HYPERLINK("http://genome.ucsc.edu/cgi-bin/hgTracks?db=hg38&position=chr10%3A17930001%2D17940000&simpleRepeat=pack")
chr10	17940000	10000	2	0	0	63	1	392.00	0.00	0	0	1	0	=HYPERLINK("http://genome.ucsc.edu/cgi-bin/hgTracks?db=hg38&position=chr10%3A17940001%2D17950000&simpleRepeat=pack")
chr10	17950000	10000	0	0	0	27	0	0.00	0.00	0	0	0	0	=HYPERLINK("http://genome.ucsc.edu/cgi-bin/hgTracks?db=hg38&position=chr10%3A17950001%2D17960000&simpleRepeat=pack")
chr10	17960000	10000	8	0	0	25	0	0.00	0.00	0	0	0	0	=HYPERLINK("http://genome.ucsc.edu/cgi-bin/hgTracks?db=hg38&position=chr10%3A17960001%2D17970000&simpleRepeat=pack")
chr10	17970000	10000	1	0	0	2	0	0.00	0.00	0	0	0	0	=HYPERLINK("http://genome.ucsc.edu/cgi-bin/hgTracks?db=hg38&position=chr10%3A17970001%2D17980000&simpleRepeat=pack")
chr10	17980000	10000	0	0	0	44	0	0.00	0.00	0	0	0	0	=HYPERLINK("http://genome.ucsc.edu/cgi-bin/hgTracks?db=hg38&position=chr10%3A17980001%2D17990000&simpleRepeat=pack")
chr10	17990000	10000	0	0	0	20	0	0.00	0.00	0	0	0	0	=HYPERLINK("http://genome.ucsc.edu/cgi-bin/hgTracks?db=hg38&position=chr10%3A17990001%2D18000000&simpleRepeat=pack")
chr10	18000000	10000	0	0	0	12	0	0.00	0.00	0	0	0	0	=HYPERLINK("http://genome.ucsc.edu/cgi-bin/hgTracks?db=hg38&position=chr10%3A18000001%2D18010000&simpleRepeat=pack")
chr10	18010000	10000	0	0	0	6	0	0.00	0.00	0	0	0	0	=HYPERLINK("http://genome.ucsc.edu/cgi-bin/hgTracks?db=hg38&position=chr10%3A18010001%2D18020000&simpleRepeat=pack")
chr10	18020000	10000	0	0	0	19	0	0.00	0.00	0	0	0	0	=HYPERLINK("http://genome.ucsc.edu/cgi-bin/hgTracks?db=hg38&position=chr10%3A18020001%2D18030000&simpleRepeat=pack")
chr10	18030000	10000	0	0	0	84	0	0.00	0.00	0	0	0	0	=HYPERLINK("http://genome.ucsc.edu/cgi-bin/hgTracks?db=hg38&position=chr10%3A18030001%2D18040000&simpleRepeat=pack")
chr10	18040000	10000	0	0	0	20	0	0.00	0.00	0	0	0	0	=HYPERLINK("http://genome.ucsc.edu/cgi-bin/hgTracks?db=hg38&position=chr10%3A18040001%2D18050000&simpleRepeat=pack")
chr10	18050000	10000	25	0	0	2202	0	0.00	0.00	0	0	0	0	=HYPERLINK("http://genome.ucsc.edu/cgi-bin/hgTracks?db=hg38&position=chr10%3A18050001%2D18060000&simpleRepeat=pack")
chr10	18060000	10000	0	0	0	20	0	0.00	0.00	0	0	0	0	=HYPERLINK("http://genome.ucsc.edu/cgi-bin/hgTracks?db=hg38&position=chr10%3A18060001%2D18070000&simpleRepeat=pack")
chr10	18070000	10000	3	0	0	10	0	0.00	0.00	0	0	0	0	=HYPERLINK("http://genome.ucsc.edu/cgi-bin/hgTracks?db=hg38&position=chr10%3A18070001%2D18080000&simpleRepeat=pack")
chr10	18080000	10000	3	0	0	49	0	0.00	0.00	0	0	0	0	=HYPERLINK("http://genome.ucsc.edu/cgi-bin/hgTracks?db=hg38&position=chr10%3A18080001%2D18090000&simpleRepeat=pack")
chr10	18090000	10000	0	0	0	35	0	0.00	0.00	0	0	0	0	=HYPERLINK("http://genome.ucsc.edu/cgi-bin/hgTracks?db=hg38&position=chr10%3A18090001%2D18100000&simpleRepeat=pack")
chr10	18100000	10000	3	0	0	4	0	0.00	0.00	0	0	0	0	=HYPERLINK("http://genome.ucsc.edu/cgi-bin/hgTracks?db=hg38&position=chr10%3A18100001%2D18110000&simpleRepeat=pack")
chr10	18110000	10000	2	0	0	33	0	0.00	0.00	0	0	0	0	=HYPERLINK("http://genome.ucsc.edu/cgi-bin/hgTracks?db=hg38&position=chr10%3A18110001%2D18120000&simpleRepeat=pack")
chr10	18120000	10000	0	0	0	9	0	0.00	0.00	0	0	0	0	=HYPERLINK("http://genome.ucsc.edu/cgi-bin/hgTracks?db=hg38&position=chr10%3A18120001%2D18130000&simpleRepeat=pack")
chr10	18130000	10000	0	0	0	71	0	0.00	0.00	0	0	0	0	=HYPERLINK("http://genome.ucsc.edu/cgi-bin/hgTracks?db=hg38&position=chr10%3A18130001%2D18140000&simpleRepeat=pack")
chr10	18140000	10000	6	0	0	21	2	207.00	146.00	1	0	1	0	=HYPERLINK("http://genome.ucsc.edu/cgi-bin/hgTracks?db=hg38&position=chr10%3A18140001%2D18150000&simpleRepeat=pack")
chr10	18150000	10000	32	0	0	26	1	180.00	0.00	0	1	0	0	=HYPERLINK("http://genome.ucsc.edu/cgi-bin/hgTracks?db=hg38&position=chr10%3A18150001%2D18160000&simpleRepeat=pack")
chr10	18160000	10000	37	0	0	6	3	189.33	99.31	1	1	1	0	=HYPERLINK("http://genome.ucsc.edu/cgi-bin/hgTracks?db=hg38&position=chr10%3A18160001%2D18170000&simpleRepeat=pack")
chr10	18170000	10000	0	0	0	45	0	0.00	0.00	0	0	0	0	=HYPERLINK("http://genome.ucsc.edu/cgi-bin/hgTracks?db=hg38&position=chr10%3A18170001%2D18180000&simpleRepeat=pack")
chr10	18180000	10000	48	0	0	35	0	0.00	0.00	0	0	0	0	=HYPERLINK("http://genome.ucsc.edu/cgi-bin/hgTracks?db=hg38&position=chr10%3A18180001%2D18190000&simpleRepeat=pack")
chr10	18190000	10000	15	0	0	10	1	222.00	0.00	0	0	1	0	=HYPERLINK("http://genome.ucsc.edu/cgi-bin/hgTracks?db=hg38&position=chr10%3A18190001%2D18200000&simpleRepeat=pack")
chr10	18200000	10000	0	0	0	19	0	0.00	0.00	0	0	0	0	=HYPERLINK("http://genome.ucsc.edu/cgi-bin/hgTracks?db=hg38&position=chr10%3A18200001%2D18210000&simpleRepeat=pack")
chr10	18210000	10000	0	0	0	10	0	0.00	0.00	0	0	0	0	=HYPERLINK("http://genome.ucsc.edu/cgi-bin/hgTracks?db=hg38&position=chr10%3A18210001%2D18220000&simpleRepeat=pack")
chr10	18220000	10000	0	0	0	80	0	0.00	0.00	0	0	0	0	=HYPERLINK("http://genome.ucsc.edu/cgi-bin/hgTracks?db=hg38&position=chr10%3A18220001%2D18230000&simpleRepeat=pack")
chr10	18230000	10000	1	0	0	22	0	0.00	0.00	0	0	0	0	=HYPERLINK("http://genome.ucsc.edu/cgi-bin/hgTracks?db=hg38&position=chr10%3A18230001%2D18240000&simpleRepeat=pack")
chr10	18240000	10000	10	0	0	26	1	128.00	0.00	0	1	0	0	=HYPERLINK("http://genome.ucsc.edu/cgi-bin/hgTracks?db=hg38&position=chr10%3A18240001%2D18250000&simpleRepeat=pack")
chr10	18250000	10000	7	0	0	39	1	432.00	0.00	0	0	1	0	=HYPERLINK("http://genome.ucsc.edu/cgi-bin/hgTracks?db=hg38&position=chr10%3A18250001%2D18260000&simpleRepeat=pack")
chr10	18260000	10000	0	0	0	23	0	0.00	0.00	0	0	0	0	=HYPERLINK("http://genome.ucsc.edu/cgi-bin/hgTracks?db=hg38&position=chr10%3A18260001%2D18270000&simpleRepeat=pack")
chr10	18270000	10000	0	0	0	6	0	0.00	0.00	0	0	0	0	=HYPERLINK("http://genome.ucsc.edu/cgi-bin/hgTracks?db=hg38&position=chr10%3A18270001%2D18280000&simpleRepeat=pack")
chr10	18280000	10000	3	0	0	57	0	0.00	0.00	0	0	0	0	=HYPERLINK("http://genome.ucsc.edu/cgi-bin/hgTracks?db=hg38&position=chr10%3A18280001%2D18290000&simpleRepeat=pack")
chr10	18290000	10000	2	0	0	20	0	0.00	0.00	0	0	0	0	=HYPERLINK("http://genome.ucsc.edu/cgi-bin/hgTracks?db=hg38&position=chr10%3A18290001%2D18300000&simpleRepeat=pack")
chr10	18300000	10000	1	0	0	29	0	0.00	0.00	0	0	0	0	=HYPERLINK("http://genome.ucsc.edu/cgi-bin/hgTracks?db=hg38&position=chr10%3A18300001%2D18310000&simpleRepeat=pack")
chr10	18310000	10000	0	0	0	25	0	0.00	0.00	0	0	0	0	=HYPERLINK("http://genome.ucsc.edu/cgi-bin/hgTracks?db=hg38&position=chr10%3A18310001%2D18320000&simpleRepeat=pack")
chr10	18320000	10000	1	0	0	62	0	0.00	0.00	0	0	0	0	=HYPERLINK("http://genome.ucsc.edu/cgi-bin/hgTracks?db=hg38&position=chr10%3A18320001%2D18330000&simpleRepeat=pack")
chr10	18330000	10000	0	0	0	16	0	0.00	0.00	0	0	0	0	=HYPERLINK("http://genome.ucsc.edu/cgi-bin/hgTracks?db=hg38&position=chr10%3A18330001%2D18340000&simpleRepeat=pack")
chr10	18340000	10000	0	0	0	18	0	0.00	0.00	0	0	0	0	=HYPERLINK("http://genome.ucsc.edu/cgi-bin/hgTracks?db=hg38&position=chr10%3A18340001%2D18350000&simpleRepeat=pack")
chr10	18350000	10000	26	0	0	189	0	0.00	0.00	0	0	0	0	=HYPERLINK("http://genome.ucsc.edu/cgi-bin/hgTracks?db=hg38&position=chr10%3A18350001%2D18360000&simpleRepeat=pack")
chr10	18360000	10000	1	0	0	33	0	0.00	0.00	0	0	0	0	=HYPERLINK("http://genome.ucsc.edu/cgi-bin/hgTracks?db=hg38&position=chr10%3A18360001%2D18370000&simpleRepeat=pack")
chr10	18370000	10000	6	0	0	50	1	337.00	0.00	0	0	1	0	=HYPERLINK("http://genome.ucsc.edu/cgi-bin/hgTracks?db=hg38&position=chr10%3A18370001%2D18380000&simpleRepeat=pack")
chr10	18380000	10000	0	0	0	61	0	0.00	0.00	0	0	0	0	=HYPERLINK("http://genome.ucsc.edu/cgi-bin/hgTracks?db=hg38&position=chr10%3A18380001%2D18390000&simpleRepeat=pack")
chr10	18390000	10000	6	0	0	30	0	0.00	0.00	0	0	0	0	=HYPERLINK("http://genome.ucsc.edu/cgi-bin/hgTracks?db=hg38&position=chr10%3A18390001%2D18400000&simpleRepeat=pack")
chr10	18400000	10000	1	0	0	13	0	0.00	0.00	0	0	0	0	=HYPERLINK("http://genome.ucsc.edu/cgi-bin/hgTracks?db=hg38&position=chr10%3A18400001%2D18410000&simpleRepeat=pack")
chr10	18410000	10000	6	0	0	5	0	0.00	0.00	0	0	0	0	=HYPERLINK("http://genome.ucsc.edu/cgi-bin/hgTracks?db=hg38&position=chr10%3A18410001%2D18420000&simpleRepeat=pack")
chr10	18420000	10000	1	0	0	49	0	0.00	0.00	0	0	0	0	=HYPERLINK("http://genome.ucsc.edu/cgi-bin/hgTracks?db=hg38&position=chr10%3A18420001%2D18430000&simpleRepeat=pack")
chr10	18430000	10000	0	0	0	14	0	0.00	0.00	0	0	0	0	=HYPERLINK("http://genome.ucsc.edu/cgi-bin/hgTracks?db=hg38&position=chr10%3A18430001%2D18440000&simpleRepeat=pack")
chr10	18440000	10000	1	0	0	48	0	0.00	0.00	0	0	0	0	=HYPERLINK("http://genome.ucsc.edu/cgi-bin/hgTracks?db=hg38&position=chr10%3A18440001%2D18450000&simpleRepeat=pack")
chr10	18450000	10000	6	0	0	35	2	175.50	55.50	0	1	1	0	=HYPERLINK("http://genome.ucsc.edu/cgi-bin/hgTracks?db=hg38&position=chr10%3A18450001%2D18460000&simpleRepeat=pack")
chr10	18460000	10000	1	0	0	38	0	0.00	0.00	0	0	0	0	=HYPERLINK("http://genome.ucsc.edu/cgi-bin/hgTracks?db=hg38&position=chr10%3A18460001%2D18470000&simpleRepeat=pack")
chr10	18470000	10000	17	0	0	13	2	270.50	37.50	0	0	2	0	=HYPERLINK("http://genome.ucsc.edu/cgi-bin/hgTracks?db=hg38&position=chr10%3A18470001%2D18480000&simpleRepeat=pack")
chr10	18480000	10000	13	0	0	109	0	0.00	0.00	0	0	0	0	=HYPERLINK("http://genome.ucsc.edu/cgi-bin/hgTracks?db=hg38&position=chr10%3A18480001%2D18490000&simpleRepeat=pack")
chr10	18490000	10000	1	0	0	50	0	0.00	0.00	0	0	0	0	=HYPERLINK("http://genome.ucsc.edu/cgi-bin/hgTracks?db=hg38&position=chr10%3A18490001%2D18500000&simpleRepeat=pack")
chr10	18500000	10000	3	0	0	44	1	356.00	0.00	0	0	1	0	=HYPERLINK("http://genome.ucsc.edu/cgi-bin/hgTracks?db=hg38&position=chr10%3A18500001%2D18510000&simpleRepeat=pack")
chr10	18510000	10000	0	0	0	17	0	0.00	0.00	0	0	0	0	=HYPERLINK("http://genome.ucsc.edu/cgi-bin/hgTracks?db=hg38&position=chr10%3A18510001%2D18520000&simpleRepeat=pack")
chr10	18520000	10000	0	0	0	47	0	0.00	0.00	0	0	0	0	=HYPERLINK("http://genome.ucsc.edu/cgi-bin/hgTracks?db=hg38&position=chr10%3A18520001%2D18530000&simpleRepeat=pack")
chr10	18530000	10000	4	0	0	26	0	0.00	0.00	0	0	0	0	=HYPERLINK("http://genome.ucsc.edu/cgi-bin/hgTracks?db=hg38&position=chr10%3A18530001%2D18540000&simpleRepeat=pack")
chr10	18540000	10000	41	0	0	5	1	129.00	0.00	0	1	0	0	=HYPERLINK("http://genome.ucsc.edu/cgi-bin/hgTracks?db=hg38&position=chr10%3A18540001%2D18550000&simpleRepeat=pack")
chr10	18550000	10000	2638	711	4	978089	61	206.89	265.47	12	28	21	0	=HYPERLINK("http://genome.ucsc.edu/cgi-bin/hgTracks?db=hg38&position=chr10%3A18550001%2D18560000&simpleRepeat=pack")
chr10	18560000	10000	6706	330	32	9310	111	194.59	179.80	25	47	38	0	=HYPERLINK("http://genome.ucsc.edu/cgi-bin/hgTracks?db=hg38&position=chr10%3A18560001%2D18570000&simpleRepeat=pack")
chr10	18570000	10000	4777	0	0	1070	12	177.25	66.95	3	4	5	0	=HYPERLINK("http://genome.ucsc.edu/cgi-bin/hgTracks?db=hg38&position=chr10%3A18570001%2D18580000&simpleRepeat=pack")
chr10	18580000	10000	30	0	0	77	4	169.75	51.56	1	1	2	0	=HYPERLINK("http://genome.ucsc.edu/cgi-bin/hgTracks?db=hg38&position=chr10%3A18580001%2D18590000&simpleRepeat=pack")
chr10	18590000	10000	8	0	0	123	0	0.00	0.00	0	0	0	0	=HYPERLINK("http://genome.ucsc.edu/cgi-bin/hgTracks?db=hg38&position=chr10%3A18590001%2D18600000&simpleRepeat=pack")
chr10	18600000	10000	12	0	0	63	1	143.00	0.00	0	1	0	0	=HYPERLINK("http://genome.ucsc.edu/cgi-bin/hgTracks?db=hg38&position=chr10%3A18600001%2D18610000&simpleRepeat=pack")
chr10	18610000	10000	22	0	0	19	4	240.00	93.21	0	1	3	0	=HYPERLINK("http://genome.ucsc.edu/cgi-bin/hgTracks?db=hg38&position=chr10%3A18610001%2D18620000&simpleRepeat=pack")
chr10	18620000	10000	8	0	0	91	1	134.00	0.00	0	1	0	0	=HYPERLINK("http://genome.ucsc.edu/cgi-bin/hgTracks?db=hg38&position=chr10%3A18620001%2D18630000&simpleRepeat=pack")
chr10	18630000	10000	24	0	0	62	1	394.00	0.00	0	0	1	0	=HYPERLINK("http://genome.ucsc.edu/cgi-bin/hgTracks?db=hg38&position=chr10%3A18630001%2D18640000&simpleRepeat=pack")
chr10	18640000	10000	58	0	0	16	1	127.00	0.00	0	1	0	0	=HYPERLINK("http://genome.ucsc.edu/cgi-bin/hgTracks?db=hg38&position=chr10%3A18640001%2D18650000&simpleRepeat=pack")
chr10	18650000	10000	12	0	0	54	1	103.00	0.00	0	1	0	0	=HYPERLINK("http://genome.ucsc.edu/cgi-bin/hgTracks?db=hg38&position=chr10%3A18650001%2D18660000&simpleRepeat=pack")
chr10	18660000	10000	17	0	0	30	2	204.50	148.50	1	0	1	0	=HYPERLINK("http://genome.ucsc.edu/cgi-bin/hgTracks?db=hg38&position=chr10%3A18660001%2D18670000&simpleRepeat=pack")
chr10	18670000	10000	0	0	0	15	0	0.00	0.00	0	0	0	0	=HYPERLINK("http://genome.ucsc.edu/cgi-bin/hgTracks?db=hg38&position=chr10%3A18670001%2D18680000&simpleRepeat=pack")
chr10	18680000	10000	0	0	0	13	0	0.00	0.00	0	0	0	0	=HYPERLINK("http://genome.ucsc.edu/cgi-bin/hgTracks?db=hg38&position=chr10%3A18680001%2D18690000&simpleRepeat=pack")
chr10	18690000	10000	0	0	0	99	0	0.00	0.00	0	0	0	0	=HYPERLINK("http://genome.ucsc.edu/cgi-bin/hgTracks?db=hg38&position=chr10%3A18690001%2D18700000&simpleRepeat=pack")
chr10	18700000	10000	1	0	0	58	0	0.00	0.00	0	0	0	0	=HYPERLINK("http://genome.ucsc.edu/cgi-bin/hgTracks?db=hg38&position=chr10%3A18700001%2D18710000&simpleRepeat=pack")
chr10	18710000	10000	0	0	0	17	0	0.00	0.00	0	0	0	0	=HYPERLINK("http://genome.ucsc.edu/cgi-bin/hgTracks?db=hg38&position=chr10%3A18710001%2D18720000&simpleRepeat=pack")
chr10	18720000	10000	1	0	0	36	0	0.00	0.00	0	0	0	0	=HYPERLINK("http://genome.ucsc.edu/cgi-bin/hgTracks?db=hg38&position=chr10%3A18720001%2D18730000&simpleRepeat=pack")
chr10	18730000	10000	4	0	0	30	0	0.00	0.00	0	0	0	0	=HYPERLINK("http://genome.ucsc.edu/cgi-bin/hgTracks?db=hg38&position=chr10%3A18730001%2D18740000&simpleRepeat=pack")
chr10	18740000	10000	22	0	0	8	1	116.00	0.00	0	1	0	0	=HYPERLINK("http://genome.ucsc.edu/cgi-bin/hgTracks?db=hg38&position=chr10%3A18740001%2D18750000&simpleRepeat=pack")
chr10	18750000	10000	72	0	0	46	3	198.00	108.59	0	2	1	0	=HYPERLINK("http://genome.ucsc.edu/cgi-bin/hgTracks?db=hg38&position=chr10%3A18750001%2D18760000&simpleRepeat=pack")
chr10	18760000	10000	1	0	0	9	0	0.00	0.00	0	0	0	0	=HYPERLINK("http://genome.ucsc.edu/cgi-bin/hgTracks?db=hg38&position=chr10%3A18760001%2D18770000&simpleRepeat=pack")
chr10	18770000	10000	0	0	0	30	0	0.00	0.00	0	0	0	0	=HYPERLINK("http://genome.ucsc.edu/cgi-bin/hgTracks?db=hg38&position=chr10%3A18770001%2D18780000&simpleRepeat=pack")
chr10	18780000	10000	13	0	0	50	0	0.00	0.00	0	0	0	0	=HYPERLINK("http://genome.ucsc.edu/cgi-bin/hgTracks?db=hg38&position=chr10%3A18780001%2D18790000&simpleRepeat=pack")
chr10	18790000	10000	0	0	0	36	0	0.00	0.00	0	0	0	0	=HYPERLINK("http://genome.ucsc.edu/cgi-bin/hgTracks?db=hg38&position=chr10%3A18790001%2D18800000&simpleRepeat=pack")
chr10	18800000	10000	17	0	0	48	1	230.00	0.00	0	0	1	0	=HYPERLINK("http://genome.ucsc.edu/cgi-bin/hgTracks?db=hg38&position=chr10%3A18800001%2D18810000&simpleRepeat=pack")
chr10	18810000	10000	12	0	0	41	0	0.00	0.00	0	0	0	0	=HYPERLINK("http://genome.ucsc.edu/cgi-bin/hgTracks?db=hg38&position=chr10%3A18810001%2D18820000&simpleRepeat=pack")
chr10	18820000	10000	0	0	0	43	0	0.00	0.00	0	0	0	0	=HYPERLINK("http://genome.ucsc.edu/cgi-bin/hgTracks?db=hg38&position=chr10%3A18820001%2D18830000&simpleRepeat=pack")
chr10	18830000	10000	17	0	0	20	1	104.00	0.00	0	1	0	0	=HYPERLINK("http://genome.ucsc.edu/cgi-bin/hgTracks?db=hg38&position=chr10%3A18830001%2D18840000&simpleRepeat=pack")
chr10	18840000	10000	0	0	0	15	0	0.00	0.00	0	0	0	0	=HYPERLINK("http://genome.ucsc.edu/cgi-bin/hgTracks?db=hg38&position=chr10%3A18840001%2D18850000&simpleRepeat=pack")
chr10	18850000	10000	4	0	0	5	1	337.00	0.00	0	0	1	0	=HYPERLINK("http://genome.ucsc.edu/cgi-bin/hgTracks?db=hg38&position=chr10%3A18850001%2D18860000&simpleRepeat=pack")
chr10	18860000	10000	0	0	0	16	0	0.00	0.00	0	0	0	0	=HYPERLINK("http://genome.ucsc.edu/cgi-bin/hgTracks?db=hg38&position=chr10%3A18860001%2D18870000&simpleRepeat=pack")
chr10	18870000	10000	0	0	0	148	0	0.00	0.00	0	0	0	0	=HYPERLINK("http://genome.ucsc.edu/cgi-bin/hgTracks?db=hg38&position=chr10%3A18870001%2D18880000&simpleRepeat=pack")
chr10	18880000	10000	0	0	0	9	0	0.00	0.00	0	0	0	0	=HYPERLINK("http://genome.ucsc.edu/cgi-bin/hgTracks?db=hg38&position=chr10%3A18880001%2D18890000&simpleRepeat=pack")
chr10	18890000	10000	2	0	0	30	1	90.00	0.00	1	0	0	0	=HYPERLINK("http://genome.ucsc.edu/cgi-bin/hgTracks?db=hg38&position=chr10%3A18890001%2D18900000&simpleRepeat=pack")
chr10	18900000	10000	1	0	0	28	0	0.00	0.00	0	0	0	0	=HYPERLINK("http://genome.ucsc.edu/cgi-bin/hgTracks?db=hg38&position=chr10%3A18900001%2D18910000&simpleRepeat=pack")
chr10	18910000	10000	1	0	0	32	0	0.00	0.00	0	0	0	0	=HYPERLINK("http://genome.ucsc.edu/cgi-bin/hgTracks?db=hg38&position=chr10%3A18910001%2D18920000&simpleRepeat=pack")
chr10	18920000	10000	3	0	0	8	1	194.00	0.00	0	1	0	0	=HYPERLINK("http://genome.ucsc.edu/cgi-bin/hgTracks?db=hg38&position=chr10%3A18920001%2D18930000&simpleRepeat=pack")
chr10	18930000	10000	6	0	0	102	0	0.00	0.00	0	0	0	0	=HYPERLINK("http://genome.ucsc.edu/cgi-bin/hgTracks?db=hg38&position=chr10%3A18930001%2D18940000&simpleRepeat=pack")
chr10	18940000	10000	0	0	0	661	0	0.00	0.00	0	0	0	0	=HYPERLINK("http://genome.ucsc.edu/cgi-bin/hgTracks?db=hg38&position=chr10%3A18940001%2D18950000&simpleRepeat=pack")
chr10	18950000	10000	0	0	0	48	0	0.00	0.00	0	0	0	0	=HYPERLINK("http://genome.ucsc.edu/cgi-bin/hgTracks?db=hg38&position=chr10%3A18950001%2D18960000&simpleRepeat=pack")
chr10	18960000	10000	0	0	0	7	0	0.00	0.00	0	0	0	0	=HYPERLINK("http://genome.ucsc.edu/cgi-bin/hgTracks?db=hg38&position=chr10%3A18960001%2D18970000&simpleRepeat=pack")
chr10	18970000	10000	2	0	0	50	0	0.00	0.00	0	0	0	0	=HYPERLINK("http://genome.ucsc.edu/cgi-bin/hgTracks?db=hg38&position=chr10%3A18970001%2D18980000&simpleRepeat=pack")
chr10	18980000	10000	0	0	0	45	0	0.00	0.00	0	0	0	0	=HYPERLINK("http://genome.ucsc.edu/cgi-bin/hgTracks?db=hg38&position=chr10%3A18980001%2D18990000&simpleRepeat=pack")
chr10	18990000	10000	2	0	0	100	0	0.00	0.00	0	0	0	0	=HYPERLINK("http://genome.ucsc.edu/cgi-bin/hgTracks?db=hg38&position=chr10%3A18990001%2D19000000&simpleRepeat=pack")
chr10	19000000	10000	21	0	0	219	2	199.50	124.50	1	0	1	0	=HYPERLINK("http://genome.ucsc.edu/cgi-bin/hgTracks?db=hg38&position=chr10%3A19000001%2D19010000&simpleRepeat=pack")
chr10	19010000	10000	22	0	0	1	3	239.00	121.67	1	0	2	0	=HYPERLINK("http://genome.ucsc.edu/cgi-bin/hgTracks?db=hg38&position=chr10%3A19010001%2D19020000&simpleRepeat=pack")
chr10	19020000	10000	4	0	0	15	0	0.00	0.00	0	0	0	0	=HYPERLINK("http://genome.ucsc.edu/cgi-bin/hgTracks?db=hg38&position=chr10%3A19020001%2D19030000&simpleRepeat=pack")
chr10	19030000	10000	0	0	0	26	0	0.00	0.00	0	0	0	0	=HYPERLINK("http://genome.ucsc.edu/cgi-bin/hgTracks?db=hg38&position=chr10%3A19030001%2D19040000&simpleRepeat=pack")
chr10	19040000	10000	1	0	0	55	0	0.00	0.00	0	0	0	0	=HYPERLINK("http://genome.ucsc.edu/cgi-bin/hgTracks?db=hg38&position=chr10%3A19040001%2D19050000&simpleRepeat=pack")
chr10	19050000	10000	0	0	0	30	0	0.00	0.00	0	0	0	0	=HYPERLINK("http://genome.ucsc.edu/cgi-bin/hgTracks?db=hg38&position=chr10%3A19050001%2D19060000&simpleRepeat=pack")
chr10	19060000	10000	28	0	0	28	3	193.67	90.05	0	2	1	0	=HYPERLINK("http://genome.ucsc.edu/cgi-bin/hgTracks?db=hg38&position=chr10%3A19060001%2D19070000&simpleRepeat=pack")
chr10	19070000	10000	0	0	0	10	0	0.00	0.00	0	0	0	0	=HYPERLINK("http://genome.ucsc.edu/cgi-bin/hgTracks?db=hg38&position=chr10%3A19070001%2D19080000&simpleRepeat=pack")
chr10	19080000	10000	35	0	0	58	3	185.00	25.96	0	2	1	0	=HYPERLINK("http://genome.ucsc.edu/cgi-bin/hgTracks?db=hg38&position=chr10%3A19080001%2D19090000&simpleRepeat=pack")
chr10	19090000	10000	10	0	0	48	1	139.00	0.00	0	1	0	0	=HYPERLINK("http://genome.ucsc.edu/cgi-bin/hgTracks?db=hg38&position=chr10%3A19090001%2D19100000&simpleRepeat=pack")
chr10	19100000	10000	0	0	0	16	0	0.00	0.00	0	0	0	0	=HYPERLINK("http://genome.ucsc.edu/cgi-bin/hgTracks?db=hg38&position=chr10%3A19100001%2D19110000&simpleRepeat=pack")
chr10	19110000	10000	0	0	0	64	0	0.00	0.00	0	0	0	0	=HYPERLINK("http://genome.ucsc.edu/cgi-bin/hgTracks?db=hg38&position=chr10%3A19110001%2D19120000&simpleRepeat=pack")
chr10	19120000	10000	46	0	0	18	3	169.33	49.26	0	2	1	0	=HYPERLINK("http://genome.ucsc.edu/cgi-bin/hgTracks?db=hg38&position=chr10%3A19120001%2D19130000&simpleRepeat=pack")
chr10	19130000	10000	24	0	0	9	2	201.50	24.50	0	1	1	0	=HYPERLINK("http://genome.ucsc.edu/cgi-bin/hgTracks?db=hg38&position=chr10%3A19130001%2D19140000&simpleRepeat=pack")
chr10	19140000	10000	0	0	0	0	0	0.00	0.00	0	0	0	0	=HYPERLINK("http://genome.ucsc.edu/cgi-bin/hgTracks?db=hg38&position=chr10%3A19140001%2D19150000&simpleRepeat=pack")
chr10	19150000	10000	50	0	0	12	1	96.00	0.00	1	0	0	0	=HYPERLINK("http://genome.ucsc.edu/cgi-bin/hgTracks?db=hg38&position=chr10%3A19150001%2D19160000&simpleRepeat=pack")
chr10	19160000	10000	0	0	0	19	0	0.00	0.00	0	0	0	0	=HYPERLINK("http://genome.ucsc.edu/cgi-bin/hgTracks?db=hg38&position=chr10%3A19160001%2D19170000&simpleRepeat=pack")
chr10	19170000	10000	7	0	0	5	1	416.00	0.00	0	0	1	0	=HYPERLINK("http://genome.ucsc.edu/cgi-bin/hgTracks?db=hg38&position=chr10%3A19170001%2D19180000&simpleRepeat=pack")
chr10	19180000	10000	0	0	0	9	0	0.00	0.00	0	0	0	0	=HYPERLINK("http://genome.ucsc.edu/cgi-bin/hgTracks?db=hg38&position=chr10%3A19180001%2D19190000&simpleRepeat=pack")
chr10	19190000	10000	27	0	0	16	1	98.00	0.00	1	0	0	0	=HYPERLINK("http://genome.ucsc.edu/cgi-bin/hgTracks?db=hg38&position=chr10%3A19190001%2D19200000&simpleRepeat=pack")
chr10	19200000	10000	2	0	0	0	1	314.00	0.00	0	0	1	0	=HYPERLINK("http://genome.ucsc.edu/cgi-bin/hgTracks?db=hg38&position=chr10%3A19200001%2D19210000&simpleRepeat=pack")
chr10	19210000	10000	5	0	0	10	1	82.00	0.00	1	0	0	0	=HYPERLINK("http://genome.ucsc.edu/cgi-bin/hgTracks?db=hg38&position=chr10%3A19210001%2D19220000&simpleRepeat=pack")
chr10	19220000	10000	0	0	0	22	0	0.00	0.00	0	0	0	0	=HYPERLINK("http://genome.ucsc.edu/cgi-bin/hgTracks?db=hg38&position=chr10%3A19220001%2D19230000&simpleRepeat=pack")
chr10	19230000	10000	0	0	0	22	0	0.00	0.00	0	0	0	0	=HYPERLINK("http://genome.ucsc.edu/cgi-bin/hgTracks?db=hg38&position=chr10%3A19230001%2D19240000&simpleRepeat=pack")
chr10	19240000	10000	39	0	0	0	2	259.50	25.50	0	0	2	0	=HYPERLINK("http://genome.ucsc.edu/cgi-bin/hgTracks?db=hg38&position=chr10%3A19240001%2D19250000&simpleRepeat=pack")
chr10	19250000	10000	6	0	0	15	1	180.00	0.00	0	1	0	0	=HYPERLINK("http://genome.ucsc.edu/cgi-bin/hgTracks?db=hg38&position=chr10%3A19250001%2D19260000&simpleRepeat=pack")
chr10	19260000	10000	19	0	0	14	1	276.00	0.00	0	0	1	0	=HYPERLINK("http://genome.ucsc.edu/cgi-bin/hgTracks?db=hg38&position=chr10%3A19260001%2D19270000&simpleRepeat=pack")
chr10	19270000	10000	0	0	0	31	0	0.00	0.00	0	0	0	0	=HYPERLINK("http://genome.ucsc.edu/cgi-bin/hgTracks?db=hg38&position=chr10%3A19270001%2D19280000&simpleRepeat=pack")
chr10	19280000	10000	4	0	0	31	0	0.00	0.00	0	0	0	0	=HYPERLINK("http://genome.ucsc.edu/cgi-bin/hgTracks?db=hg38&position=chr10%3A19280001%2D19290000&simpleRepeat=pack")
chr10	19290000	10000	6	0	0	2	1	288.00	0.00	0	0	1	0	=HYPERLINK("http://genome.ucsc.edu/cgi-bin/hgTracks?db=hg38&position=chr10%3A19290001%2D19300000&simpleRepeat=pack")
chr10	19300000	10000	37	0	0	2	1	156.00	0.00	0	1	0	0	=HYPERLINK("http://genome.ucsc.edu/cgi-bin/hgTracks?db=hg38&position=chr10%3A19300001%2D19310000&simpleRepeat=pack")
chr10	19310000	10000	10	0	0	6	1	395.00	0.00	0	0	1	0	=HYPERLINK("http://genome.ucsc.edu/cgi-bin/hgTracks?db=hg38&position=chr10%3A19310001%2D19320000&simpleRepeat=pack")
chr10	19320000	10000	5	0	0	31	1	163.00	0.00	0	1	0	0	=HYPERLINK("http://genome.ucsc.edu/cgi-bin/hgTracks?db=hg38&position=chr10%3A19320001%2D19330000&simpleRepeat=pack")
chr10	19330000	10000	0	0	0	8	0	0.00	0.00	0	0	0	0	=HYPERLINK("http://genome.ucsc.edu/cgi-bin/hgTracks?db=hg38&position=chr10%3A19330001%2D19340000&simpleRepeat=pack")
chr10	19340000	10000	0	0	0	2	0	0.00	0.00	0	0	0	0	=HYPERLINK("http://genome.ucsc.edu/cgi-bin/hgTracks?db=hg38&position=chr10%3A19340001%2D19350000&simpleRepeat=pack")
chr10	19350000	10000	1	0	0	7	0	0.00	0.00	0	0	0	0	=HYPERLINK("http://genome.ucsc.edu/cgi-bin/hgTracks?db=hg38&position=chr10%3A19350001%2D19360000&simpleRepeat=pack")
chr10	19360000	10000	30	0	0	2	2	113.50	21.50	1	1	0	0	=HYPERLINK("http://genome.ucsc.edu/cgi-bin/hgTracks?db=hg38&position=chr10%3A19360001%2D19370000&simpleRepeat=pack")
chr10	19370000	10000	0	0	0	22	0	0.00	0.00	0	0	0	0	=HYPERLINK("http://genome.ucsc.edu/cgi-bin/hgTracks?db=hg38&position=chr10%3A19370001%2D19380000&simpleRepeat=pack")
chr10	19380000	10000	4	0	0	20	0	0.00	0.00	0	0	0	0	=HYPERLINK("http://genome.ucsc.edu/cgi-bin/hgTracks?db=hg38&position=chr10%3A19380001%2D19390000&simpleRepeat=pack")
chr10	19390000	10000	0	0	0	22	0	0.00	0.00	0	0	0	0	=HYPERLINK("http://genome.ucsc.edu/cgi-bin/hgTracks?db=hg38&position=chr10%3A19390001%2D19400000&simpleRepeat=pack")
chr10	19400000	10000	0	0	0	0	0	0.00	0.00	0	0	0	0	=HYPERLINK("http://genome.ucsc.edu/cgi-bin/hgTracks?db=hg38&position=chr10%3A19400001%2D19410000&simpleRepeat=pack")
chr10	19410000	10000	0	0	0	8	0	0.00	0.00	0	0	0	0	=HYPERLINK("http://genome.ucsc.edu/cgi-bin/hgTracks?db=hg38&position=chr10%3A19410001%2D19420000&simpleRepeat=pack")
chr10	19420000	10000	0	0	0	11	0	0.00	0.00	0	0	0	0	=HYPERLINK("http://genome.ucsc.edu/cgi-bin/hgTracks?db=hg38&position=chr10%3A19420001%2D19430000&simpleRepeat=pack")
chr10	19430000	10000	0	0	0	3	0	0.00	0.00	0	0	0	0	=HYPERLINK("http://genome.ucsc.edu/cgi-bin/hgTracks?db=hg38&position=chr10%3A19430001%2D19440000&simpleRepeat=pack")
chr10	19440000	10000	0	0	0	95	0	0.00	0.00	0	0	0	0	=HYPERLINK("http://genome.ucsc.edu/cgi-bin/hgTracks?db=hg38&position=chr10%3A19440001%2D19450000&simpleRepeat=pack")
chr10	19450000	10000	10	0	0	7	0	0.00	0.00	0	0	0	0	=HYPERLINK("http://genome.ucsc.edu/cgi-bin/hgTracks?db=hg38&position=chr10%3A19450001%2D19460000&simpleRepeat=pack")
chr10	19460000	10000	4	0	0	32	0	0.00	0.00	0	0	0	0	=HYPERLINK("http://genome.ucsc.edu/cgi-bin/hgTracks?db=hg38&position=chr10%3A19460001%2D19470000&simpleRepeat=pack")
chr10	19470000	10000	4	0	0	20	0	0.00	0.00	0	0	0	0	=HYPERLINK("http://genome.ucsc.edu/cgi-bin/hgTracks?db=hg38&position=chr10%3A19470001%2D19480000&simpleRepeat=pack")
chr10	19480000	10000	16	0	0	7	1	104.00	0.00	0	1	0	0	=HYPERLINK("http://genome.ucsc.edu/cgi-bin/hgTracks?db=hg38&position=chr10%3A19480001%2D19490000&simpleRepeat=pack")
chr10	19490000	10000	8	0	0	2	1	118.00	0.00	0	1	0	0	=HYPERLINK("http://genome.ucsc.edu/cgi-bin/hgTracks?db=hg38&position=chr10%3A19490001%2D19500000&simpleRepeat=pack")
chr10	19500000	10000	0	0	0	9	0	0.00	0.00	0	0	0	0	=HYPERLINK("http://genome.ucsc.edu/cgi-bin/hgTracks?db=hg38&position=chr10%3A19500001%2D19510000&simpleRepeat=pack")
chr10	19510000	10000	1	0	0	40	0	0.00	0.00	0	0	0	0	=HYPERLINK("http://genome.ucsc.edu/cgi-bin/hgTracks?db=hg38&position=chr10%3A19510001%2D19520000&simpleRepeat=pack")
chr10	19520000	10000	0	0	0	20	0	0.00	0.00	0	0	0	0	=HYPERLINK("http://genome.ucsc.edu/cgi-bin/hgTracks?db=hg38&position=chr10%3A19520001%2D19530000&simpleRepeat=pack")
chr10	19530000	10000	0	0	0	16	0	0.00	0.00	0	0	0	0	=HYPERLINK("http://genome.ucsc.edu/cgi-bin/hgTracks?db=hg38&position=chr10%3A19530001%2D19540000&simpleRepeat=pack")
chr10	19540000	10000	0	0	0	7	0	0.00	0.00	0	0	0	0	=HYPERLINK("http://genome.ucsc.edu/cgi-bin/hgTracks?db=hg38&position=chr10%3A19540001%2D19550000&simpleRepeat=pack")
chr10	19550000	10000	0	0	0	15	0	0.00	0.00	0	0	0	0	=HYPERLINK("http://genome.ucsc.edu/cgi-bin/hgTracks?db=hg38&position=chr10%3A19550001%2D19560000&simpleRepeat=pack")
chr10	19560000	10000	0	0	0	40	0	0.00	0.00	0	0	0	0	=HYPERLINK("http://genome.ucsc.edu/cgi-bin/hgTracks?db=hg38&position=chr10%3A19560001%2D19570000&simpleRepeat=pack")
chr10	19570000	10000	1	0	0	0	0	0.00	0.00	0	0	0	0	=HYPERLINK("http://genome.ucsc.edu/cgi-bin/hgTracks?db=hg38&position=chr10%3A19570001%2D19580000&simpleRepeat=pack")
chr10	19580000	10000	2	0	0	40	0	0.00	0.00	0	0	0	0	=HYPERLINK("http://genome.ucsc.edu/cgi-bin/hgTracks?db=hg38&position=chr10%3A19580001%2D19590000&simpleRepeat=pack")
chr10	19590000	10000	6	0	0	1	1	212.00	0.00	0	0	1	0	=HYPERLINK("http://genome.ucsc.edu/cgi-bin/hgTracks?db=hg38&position=chr10%3A19590001%2D19600000&simpleRepeat=pack")
chr10	19600000	10000	1	0	0	25	0	0.00	0.00	0	0	0	0	=HYPERLINK("http://genome.ucsc.edu/cgi-bin/hgTracks?db=hg38&position=chr10%3A19600001%2D19610000&simpleRepeat=pack")
chr10	19610000	10000	17	0	0	1	1	385.00	0.00	0	0	1	0	=HYPERLINK("http://genome.ucsc.edu/cgi-bin/hgTracks?db=hg38&position=chr10%3A19610001%2D19620000&simpleRepeat=pack")
chr10	19620000	10000	0	0	0	6	0	0.00	0.00	0	0	0	0	=HYPERLINK("http://genome.ucsc.edu/cgi-bin/hgTracks?db=hg38&position=chr10%3A19620001%2D19630000&simpleRepeat=pack")
chr10	19630000	10000	1	0	0	56	0	0.00	0.00	0	0	0	0	=HYPERLINK("http://genome.ucsc.edu/cgi-bin/hgTracks?db=hg38&position=chr10%3A19630001%2D19640000&simpleRepeat=pack")
chr10	19640000	10000	2	0	0	38	0	0.00	0.00	0	0	0	0	=HYPERLINK("http://genome.ucsc.edu/cgi-bin/hgTracks?db=hg38&position=chr10%3A19640001%2D19650000&simpleRepeat=pack")
chr10	19650000	10000	27	0	0	0	3	307.00	55.93	0	0	3	0	=HYPERLINK("http://genome.ucsc.edu/cgi-bin/hgTracks?db=hg38&position=chr10%3A19650001%2D19660000&simpleRepeat=pack")
chr10	19660000	10000	0	0	0	51	0	0.00	0.00	0	0	0	0	=HYPERLINK("http://genome.ucsc.edu/cgi-bin/hgTracks?db=hg38&position=chr10%3A19660001%2D19670000&simpleRepeat=pack")
chr10	19670000	10000	0	0	0	87	0	0.00	0.00	0	0	0	0	=HYPERLINK("http://genome.ucsc.edu/cgi-bin/hgTracks?db=hg38&position=chr10%3A19670001%2D19680000&simpleRepeat=pack")
chr10	19680000	10000	0	0	0	23	0	0.00	0.00	0	0	0	0	=HYPERLINK("http://genome.ucsc.edu/cgi-bin/hgTracks?db=hg38&position=chr10%3A19680001%2D19690000&simpleRepeat=pack")
chr10	19690000	10000	2	0	0	44	1	104.00	0.00	0	1	0	0	=HYPERLINK("http://genome.ucsc.edu/cgi-bin/hgTracks?db=hg38&position=chr10%3A19690001%2D19700000&simpleRepeat=pack")
chr10	19700000	10000	3	0	0	30	0	0.00	0.00	0	0	0	0	=HYPERLINK("http://genome.ucsc.edu/cgi-bin/hgTracks?db=hg38&position=chr10%3A19700001%2D19710000&simpleRepeat=pack")
chr10	19710000	10000	2	0	0	4	1	267.00	0.00	0	0	1	0	=HYPERLINK("http://genome.ucsc.edu/cgi-bin/hgTracks?db=hg38&position=chr10%3A19710001%2D19720000&simpleRepeat=pack")
chr10	19720000	10000	8	0	0	0	0	0.00	0.00	0	0	0	0	=HYPERLINK("http://genome.ucsc.edu/cgi-bin/hgTracks?db=hg38&position=chr10%3A19720001%2D19730000&simpleRepeat=pack")
chr10	19730000	10000	0	0	0	24	0	0.00	0.00	0	0	0	0	=HYPERLINK("http://genome.ucsc.edu/cgi-bin/hgTracks?db=hg38&position=chr10%3A19730001%2D19740000&simpleRepeat=pack")
chr10	19740000	10000	41	0	0	48207	1	199.00	0.00	0	1	0	0	=HYPERLINK("http://genome.ucsc.edu/cgi-bin/hgTracks?db=hg38&position=chr10%3A19740001%2D19750000&simpleRepeat=pack")
chr10	19750000	10000	40	0	0	25	1	272.00	0.00	0	0	1	0	=HYPERLINK("http://genome.ucsc.edu/cgi-bin/hgTracks?db=hg38&position=chr10%3A19750001%2D19760000&simpleRepeat=pack")
chr10	19760000	10000	7	0	0	70	1	117.00	0.00	0	1	0	0	=HYPERLINK("http://genome.ucsc.edu/cgi-bin/hgTracks?db=hg38&position=chr10%3A19760001%2D19770000&simpleRepeat=pack")
chr10	19770000	10000	42	0	0	17	3	118.33	40.54	1	2	0	0	=HYPERLINK("http://genome.ucsc.edu/cgi-bin/hgTracks?db=hg38&position=chr10%3A19770001%2D19780000&simpleRepeat=pack")
chr10	19780000	10000	0	0	0	3	0	0.00	0.00	0	0	0	0	=HYPERLINK("http://genome.ucsc.edu/cgi-bin/hgTracks?db=hg38&position=chr10%3A19780001%2D19790000&simpleRepeat=pack")
chr10	19790000	10000	4	0	0	17	0	0.00	0.00	0	0	0	0	=HYPERLINK("http://genome.ucsc.edu/cgi-bin/hgTracks?db=hg38&position=chr10%3A19790001%2D19800000&simpleRepeat=pack")
chr10	19800000	10000	0	0	0	26	0	0.00	0.00	0	0	0	0	=HYPERLINK("http://genome.ucsc.edu/cgi-bin/hgTracks?db=hg38&position=chr10%3A19800001%2D19810000&simpleRepeat=pack")
chr10	19810000	10000	6	0	0	0	2	220.50	69.50	0	1	1	0	=HYPERLINK("http://genome.ucsc.edu/cgi-bin/hgTracks?db=hg38&position=chr10%3A19810001%2D19820000&simpleRepeat=pack")
chr10	19820000	10000	9	0	0	22	1	178.00	0.00	0	1	0	0	=HYPERLINK("http://genome.ucsc.edu/cgi-bin/hgTracks?db=hg38&position=chr10%3A19820001%2D19830000&simpleRepeat=pack")
chr10	19830000	10000	35	0	0	23	1	190.00	0.00	0	1	0	0	=HYPERLINK("http://genome.ucsc.edu/cgi-bin/hgTracks?db=hg38&position=chr10%3A19830001%2D19840000&simpleRepeat=pack")
chr10	19840000	10000	0	0	0	5	0	0.00	0.00	0	0	0	0	=HYPERLINK("http://genome.ucsc.edu/cgi-bin/hgTracks?db=hg38&position=chr10%3A19840001%2D19850000&simpleRepeat=pack")
chr10	19850000	10000	26	0	0	67	3	194.33	55.72	0	2	1	0	=HYPERLINK("http://genome.ucsc.edu/cgi-bin/hgTracks?db=hg38&position=chr10%3A19850001%2D19860000&simpleRepeat=pack")
chr10	19860000	10000	11	0	0	27	2	237.00	17.00	0	0	2	0	=HYPERLINK("http://genome.ucsc.edu/cgi-bin/hgTracks?db=hg38&position=chr10%3A19860001%2D19870000&simpleRepeat=pack")
chr10	19870000	10000	3	0	0	84	0	0.00	0.00	0	0	0	0	=HYPERLINK("http://genome.ucsc.edu/cgi-bin/hgTracks?db=hg38&position=chr10%3A19870001%2D19880000&simpleRepeat=pack")
chr10	19880000	10000	0	0	0	53	0	0.00	0.00	0	0	0	0	=HYPERLINK("http://genome.ucsc.edu/cgi-bin/hgTracks?db=hg38&position=chr10%3A19880001%2D19890000&simpleRepeat=pack")
chr10	19890000	10000	2	0	0	42	1	344.00	0.00	0	0	1	0	=HYPERLINK("http://genome.ucsc.edu/cgi-bin/hgTracks?db=hg38&position=chr10%3A19890001%2D19900000&simpleRepeat=pack")
chr10	19900000	10000	0	0	0	35	0	0.00	0.00	0	0	0	0	=HYPERLINK("http://genome.ucsc.edu/cgi-bin/hgTracks?db=hg38&position=chr10%3A19900001%2D19910000&simpleRepeat=pack")
chr10	19910000	10000	7	0	0	20	1	78.00	0.00	1	0	0	0	=HYPERLINK("http://genome.ucsc.edu/cgi-bin/hgTracks?db=hg38&position=chr10%3A19910001%2D19920000&simpleRepeat=pack")
chr10	19920000	10000	0	0	0	56	0	0.00	0.00	0	0	0	0	=HYPERLINK("http://genome.ucsc.edu/cgi-bin/hgTracks?db=hg38&position=chr10%3A19920001%2D19930000&simpleRepeat=pack")
chr10	19930000	10000	0	0	0	8	0	0.00	0.00	0	0	0	0	=HYPERLINK("http://genome.ucsc.edu/cgi-bin/hgTracks?db=hg38&position=chr10%3A19930001%2D19940000&simpleRepeat=pack")
chr10	19940000	10000	0	0	0	42	0	0.00	0.00	0	0	0	0	=HYPERLINK("http://genome.ucsc.edu/cgi-bin/hgTracks?db=hg38&position=chr10%3A19940001%2D19950000&simpleRepeat=pack")
chr10	19950000	10000	0	0	0	12	0	0.00	0.00	0	0	0	0	=HYPERLINK("http://genome.ucsc.edu/cgi-bin/hgTracks?db=hg38&position=chr10%3A19950001%2D19960000&simpleRepeat=pack")
chr10	19960000	10000	5	0	0	39	1	332.00	0.00	0	0	1	0	=HYPERLINK("http://genome.ucsc.edu/cgi-bin/hgTracks?db=hg38&position=chr10%3A19960001%2D19970000&simpleRepeat=pack")
chr10	19970000	10000	0	0	0	25	0	0.00	0.00	0	0	0	0	=HYPERLINK("http://genome.ucsc.edu/cgi-bin/hgTracks?db=hg38&position=chr10%3A19970001%2D19980000&simpleRepeat=pack")
chr10	19980000	10000	0	0	0	11	0	0.00	0.00	0	0	0	0	=HYPERLINK("http://genome.ucsc.edu/cgi-bin/hgTracks?db=hg38&position=chr10%3A19980001%2D19990000&simpleRepeat=pack")
chr10	19990000	10000	0	0	0	4	0	0.00	0.00	0	0	0	0	=HYPERLINK("http://genome.ucsc.edu/cgi-bin/hgTracks?db=hg38&position=chr10%3A19990001%2D20000000&simpleRepeat=pack")
chr10	20000000	10000	0	0	0	9	0	0.00	0.00	0	0	0	0	=HYPERLINK("http://genome.ucsc.edu/cgi-bin/hgTracks?db=hg38&position=chr10%3A20000001%2D20010000&simpleRepeat=pack")
chr10	20010000	10000	0	0	0	13	0	0.00	0.00	0	0	0	0	=HYPERLINK("http://genome.ucsc.edu/cgi-bin/hgTracks?db=hg38&position=chr10%3A20010001%2D20020000&simpleRepeat=pack")
chr10	20020000	10000	0	0	0	16	0	0.00	0.00	0	0	0	0	=HYPERLINK("http://genome.ucsc.edu/cgi-bin/hgTracks?db=hg38&position=chr10%3A20020001%2D20030000&simpleRepeat=pack")
chr10	20030000	10000	0	0	0	19	0	0.00	0.00	0	0	0	0	=HYPERLINK("http://genome.ucsc.edu/cgi-bin/hgTracks?db=hg38&position=chr10%3A20030001%2D20040000&simpleRepeat=pack")
chr10	20040000	10000	0	0	0	63	0	0.00	0.00	0	0	0	0	=HYPERLINK("http://genome.ucsc.edu/cgi-bin/hgTracks?db=hg38&position=chr10%3A20040001%2D20050000&simpleRepeat=pack")
chr10	20050000	10000	0	0	0	0	0	0.00	0.00	0	0	0	0	=HYPERLINK("http://genome.ucsc.edu/cgi-bin/hgTracks?db=hg38&position=chr10%3A20050001%2D20060000&simpleRepeat=pack")
chr10	20060000	10000	27	0	0	19	1	92.00	0.00	1	0	0	0	=HYPERLINK("http://genome.ucsc.edu/cgi-bin/hgTracks?db=hg38&position=chr10%3A20060001%2D20070000&simpleRepeat=pack")
chr10	20070000	10000	8	0	0	5	1	146.00	0.00	0	1	0	0	=HYPERLINK("http://genome.ucsc.edu/cgi-bin/hgTracks?db=hg38&position=chr10%3A20070001%2D20080000&simpleRepeat=pack")
chr10	20080000	10000	1	0	0	21	0	0.00	0.00	0	0	0	0	=HYPERLINK("http://genome.ucsc.edu/cgi-bin/hgTracks?db=hg38&position=chr10%3A20080001%2D20090000&simpleRepeat=pack")
chr10	20090000	10000	0	0	0	0	0	0.00	0.00	0	0	0	0	=HYPERLINK("http://genome.ucsc.edu/cgi-bin/hgTracks?db=hg38&position=chr10%3A20090001%2D20100000&simpleRepeat=pack")
chr10	20100000	10000	1	0	0	24	0	0.00	0.00	0	0	0	0	=HYPERLINK("http://genome.ucsc.edu/cgi-bin/hgTracks?db=hg38&position=chr10%3A20100001%2D20110000&simpleRepeat=pack")
chr10	20110000	10000	0	0	0	29	0	0.00	0.00	0	0	0	0	=HYPERLINK("http://genome.ucsc.edu/cgi-bin/hgTracks?db=hg38&position=chr10%3A20110001%2D20120000&simpleRepeat=pack")
chr10	20120000	10000	1	0	0	225	0	0.00	0.00	0	0	0	0	=HYPERLINK("http://genome.ucsc.edu/cgi-bin/hgTracks?db=hg38&position=chr10%3A20120001%2D20130000&simpleRepeat=pack")
chr10	20130000	10000	5	0	0	6	2	260.50	32.50	0	0	2	0	=HYPERLINK("http://genome.ucsc.edu/cgi-bin/hgTracks?db=hg38&position=chr10%3A20130001%2D20140000&simpleRepeat=pack")
chr10	20140000	10000	1	0	0	9	0	0.00	0.00	0	0	0	0	=HYPERLINK("http://genome.ucsc.edu/cgi-bin/hgTracks?db=hg38&position=chr10%3A20140001%2D20150000&simpleRepeat=pack")
chr10	20150000	10000	41	0	0	23	1	93.00	0.00	1	0	0	0	=HYPERLINK("http://genome.ucsc.edu/cgi-bin/hgTracks?db=hg38&position=chr10%3A20150001%2D20160000&simpleRepeat=pack")
chr10	20160000	10000	40	0	0	13	4	310.25	33.54	0	0	4	0	=HYPERLINK("http://genome.ucsc.edu/cgi-bin/hgTracks?db=hg38&position=chr10%3A20160001%2D20170000&simpleRepeat=pack")
chr10	20170000	10000	1	0	0	10	0	0.00	0.00	0	0	0	0	=HYPERLINK("http://genome.ucsc.edu/cgi-bin/hgTracks?db=hg38&position=chr10%3A20170001%2D20180000&simpleRepeat=pack")
chr10	20180000	10000	23	0	0	0	1	145.00	0.00	0	1	0	0	=HYPERLINK("http://genome.ucsc.edu/cgi-bin/hgTracks?db=hg38&position=chr10%3A20180001%2D20190000&simpleRepeat=pack")
chr10	20190000	10000	26	0	0	10	2	272.50	104.50	0	1	1	0	=HYPERLINK("http://genome.ucsc.edu/cgi-bin/hgTracks?db=hg38&position=chr10%3A20190001%2D20200000&simpleRepeat=pack")
chr10	20200000	10000	13	0	0	24	3	306.00	114.97	0	1	2	0	=HYPERLINK("http://genome.ucsc.edu/cgi-bin/hgTracks?db=hg38&position=chr10%3A20200001%2D20210000&simpleRepeat=pack")
chr10	20210000	10000	3	0	0	0	0	0.00	0.00	0	0	0	0	=HYPERLINK("http://genome.ucsc.edu/cgi-bin/hgTracks?db=hg38&position=chr10%3A20210001%2D20220000&simpleRepeat=pack")
chr10	20220000	10000	0	0	0	20	0	0.00	0.00	0	0	0	0	=HYPERLINK("http://genome.ucsc.edu/cgi-bin/hgTracks?db=hg38&position=chr10%3A20220001%2D20230000&simpleRepeat=pack")
chr10	20230000	10000	0	0	0	28	0	0.00	0.00	0	0	0	0	=HYPERLINK("http://genome.ucsc.edu/cgi-bin/hgTracks?db=hg38&position=chr10%3A20230001%2D20240000&simpleRepeat=pack")
chr10	20240000	10000	0	0	0	24	0	0.00	0.00	0	0	0	0	=HYPERLINK("http://genome.ucsc.edu/cgi-bin/hgTracks?db=hg38&position=chr10%3A20240001%2D20250000&simpleRepeat=pack")
chr10	20250000	10000	0	0	0	25	0	0.00	0.00	0	0	0	0	=HYPERLINK("http://genome.ucsc.edu/cgi-bin/hgTracks?db=hg38&position=chr10%3A20250001%2D20260000&simpleRepeat=pack")
chr10	20260000	10000	11	0	0	18	1	297.00	0.00	0	0	1	0	=HYPERLINK("http://genome.ucsc.edu/cgi-bin/hgTracks?db=hg38&position=chr10%3A20260001%2D20270000&simpleRepeat=pack")
chr10	20270000	10000	4	0	0	11	2	167.50	5.50	0	2	0	0	=HYPERLINK("http://genome.ucsc.edu/cgi-bin/hgTracks?db=hg38&position=chr10%3A20270001%2D20280000&simpleRepeat=pack")
chr10	20280000	10000	0	0	0	9	0	0.00	0.00	0	0	0	0	=HYPERLINK("http://genome.ucsc.edu/cgi-bin/hgTracks?db=hg38&position=chr10%3A20280001%2D20290000&simpleRepeat=pack")
chr10	20290000	10000	0	0	0	89	0	0.00	0.00	0	0	0	0	=HYPERLINK("http://genome.ucsc.edu/cgi-bin/hgTracks?db=hg38&position=chr10%3A20290001%2D20300000&simpleRepeat=pack")
chr10	20300000	10000	0	0	0	40	0	0.00	0.00	0	0	0	0	=HYPERLINK("http://genome.ucsc.edu/cgi-bin/hgTracks?db=hg38&position=chr10%3A20300001%2D20310000&simpleRepeat=pack")
chr10	20310000	10000	19	0	0	20	2	292.00	61.00	0	0	2	0	=HYPERLINK("http://genome.ucsc.edu/cgi-bin/hgTracks?db=hg38&position=chr10%3A20310001%2D20320000&simpleRepeat=pack")
chr10	20320000	10000	0	0	0	0	0	0.00	0.00	0	0	0	0	=HYPERLINK("http://genome.ucsc.edu/cgi-bin/hgTracks?db=hg38&position=chr10%3A20320001%2D20330000&simpleRepeat=pack")
chr10	20330000	10000	0	0	0	56	0	0.00	0.00	0	0	0	0	=HYPERLINK("http://genome.ucsc.edu/cgi-bin/hgTracks?db=hg38&position=chr10%3A20330001%2D20340000&simpleRepeat=pack")
chr10	20340000	10000	0	0	0	57	0	0.00	0.00	0	0	0	0	=HYPERLINK("http://genome.ucsc.edu/cgi-bin/hgTracks?db=hg38&position=chr10%3A20340001%2D20350000&simpleRepeat=pack")
chr10	20350000	10000	0	0	0	21	0	0.00	0.00	0	0	0	0	=HYPERLINK("http://genome.ucsc.edu/cgi-bin/hgTracks?db=hg38&position=chr10%3A20350001%2D20360000&simpleRepeat=pack")
chr10	20360000	10000	7	0	0	31	1	260.00	0.00	0	0	1	0	=HYPERLINK("http://genome.ucsc.edu/cgi-bin/hgTracks?db=hg38&position=chr10%3A20360001%2D20370000&simpleRepeat=pack")
chr10	20370000	10000	6	0	0	49	1	311.00	0.00	0	0	1	0	=HYPERLINK("http://genome.ucsc.edu/cgi-bin/hgTracks?db=hg38&position=chr10%3A20370001%2D20380000&simpleRepeat=pack")
chr10	20380000	10000	0	0	0	0	0	0.00	0.00	0	0	0	0	=HYPERLINK("http://genome.ucsc.edu/cgi-bin/hgTracks?db=hg38&position=chr10%3A20380001%2D20390000&simpleRepeat=pack")
chr10	20390000	10000	4	0	0	28	0	0.00	0.00	0	0	0	0	=HYPERLINK("http://genome.ucsc.edu/cgi-bin/hgTracks?db=hg38&position=chr10%3A20390001%2D20400000&simpleRepeat=pack")
chr10	20400000	10000	0	0	0	17	0	0.00	0.00	0	0	0	0	=HYPERLINK("http://genome.ucsc.edu/cgi-bin/hgTracks?db=hg38&position=chr10%3A20400001%2D20410000&simpleRepeat=pack")
chr10	20410000	10000	0	0	0	53	0	0.00	0.00	0	0	0	0	=HYPERLINK("http://genome.ucsc.edu/cgi-bin/hgTracks?db=hg38&position=chr10%3A20410001%2D20420000&simpleRepeat=pack")
chr10	20420000	10000	0	0	0	151	0	0.00	0.00	0	0	0	0	=HYPERLINK("http://genome.ucsc.edu/cgi-bin/hgTracks?db=hg38&position=chr10%3A20420001%2D20430000&simpleRepeat=pack")
chr10	20430000	10000	0	0	0	44	0	0.00	0.00	0	0	0	0	=HYPERLINK("http://genome.ucsc.edu/cgi-bin/hgTracks?db=hg38&position=chr10%3A20430001%2D20440000&simpleRepeat=pack")
chr10	20440000	10000	0	0	0	42	0	0.00	0.00	0	0	0	0	=HYPERLINK("http://genome.ucsc.edu/cgi-bin/hgTracks?db=hg38&position=chr10%3A20440001%2D20450000&simpleRepeat=pack")
chr10	20450000	10000	12	0	0	16	2	144.50	14.50	0	2	0	0	=HYPERLINK("http://genome.ucsc.edu/cgi-bin/hgTracks?db=hg38&position=chr10%3A20450001%2D20460000&simpleRepeat=pack")
chr10	20460000	10000	0	0	0	34	0	0.00	0.00	0	0	0	0	=HYPERLINK("http://genome.ucsc.edu/cgi-bin/hgTracks?db=hg38&position=chr10%3A20460001%2D20470000&simpleRepeat=pack")
chr10	20470000	10000	0	0	0	8	0	0.00	0.00	0	0	0	0	=HYPERLINK("http://genome.ucsc.edu/cgi-bin/hgTracks?db=hg38&position=chr10%3A20470001%2D20480000&simpleRepeat=pack")
chr10	20480000	10000	9	0	0	55	0	0.00	0.00	0	0	0	0	=HYPERLINK("http://genome.ucsc.edu/cgi-bin/hgTracks?db=hg38&position=chr10%3A20480001%2D20490000&simpleRepeat=pack")
chr10	20490000	10000	0	0	0	11	0	0.00	0.00	0	0	0	0	=HYPERLINK("http://genome.ucsc.edu/cgi-bin/hgTracks?db=hg38&position=chr10%3A20490001%2D20500000&simpleRepeat=pack")
chr10	20500000	10000	10	0	0	33	0	0.00	0.00	0	0	0	0	=HYPERLINK("http://genome.ucsc.edu/cgi-bin/hgTracks?db=hg38&position=chr10%3A20500001%2D20510000&simpleRepeat=pack")
chr10	20510000	10000	0	0	0	1	0	0.00	0.00	0	0	0	0	=HYPERLINK("http://genome.ucsc.edu/cgi-bin/hgTracks?db=hg38&position=chr10%3A20510001%2D20520000&simpleRepeat=pack")
chr10	20520000	10000	0	0	0	69	0	0.00	0.00	0	0	0	0	=HYPERLINK("http://genome.ucsc.edu/cgi-bin/hgTracks?db=hg38&position=chr10%3A20520001%2D20530000&simpleRepeat=pack")
chr10	20530000	10000	0	0	0	21	0	0.00	0.00	0	0	0	0	=HYPERLINK("http://genome.ucsc.edu/cgi-bin/hgTracks?db=hg38&position=chr10%3A20530001%2D20540000&simpleRepeat=pack")
chr10	20540000	10000	0	0	0	10	0	0.00	0.00	0	0	0	0	=HYPERLINK("http://genome.ucsc.edu/cgi-bin/hgTracks?db=hg38&position=chr10%3A20540001%2D20550000&simpleRepeat=pack")
chr10	20550000	10000	5	0	0	9	0	0.00	0.00	0	0	0	0	=HYPERLINK("http://genome.ucsc.edu/cgi-bin/hgTracks?db=hg38&position=chr10%3A20550001%2D20560000&simpleRepeat=pack")
chr10	20560000	10000	2	0	0	45	1	217.00	0.00	0	0	1	0	=HYPERLINK("http://genome.ucsc.edu/cgi-bin/hgTracks?db=hg38&position=chr10%3A20560001%2D20570000&simpleRepeat=pack")
chr10	20570000	10000	0	0	0	28	0	0.00	0.00	0	0	0	0	=HYPERLINK("http://genome.ucsc.edu/cgi-bin/hgTracks?db=hg38&position=chr10%3A20570001%2D20580000&simpleRepeat=pack")
chr10	20580000	10000	0	0	0	0	0	0.00	0.00	0	0	0	0	=HYPERLINK("http://genome.ucsc.edu/cgi-bin/hgTracks?db=hg38&position=chr10%3A20580001%2D20590000&simpleRepeat=pack")
chr10	20590000	10000	0	0	0	14	0	0.00	0.00	0	0	0	0	=HYPERLINK("http://genome.ucsc.edu/cgi-bin/hgTracks?db=hg38&position=chr10%3A20590001%2D20600000&simpleRepeat=pack")
chr10	20600000	10000	1	0	0	16	0	0.00	0.00	0	0	0	0	=HYPERLINK("http://genome.ucsc.edu/cgi-bin/hgTracks?db=hg38&position=chr10%3A20600001%2D20610000&simpleRepeat=pack")
chr10	20610000	10000	0	0	0	0	0	0.00	0.00	0	0	0	0	=HYPERLINK("http://genome.ucsc.edu/cgi-bin/hgTracks?db=hg38&position=chr10%3A20610001%2D20620000&simpleRepeat=pack")
chr10	20620000	10000	0	0	0	0	0	0.00	0.00	0	0	0	0	=HYPERLINK("http://genome.ucsc.edu/cgi-bin/hgTracks?db=hg38&position=chr10%3A20620001%2D20630000&simpleRepeat=pack")
chr10	20630000	10000	0	0	0	0	0	0.00	0.00	0	0	0	0	=HYPERLINK("http://genome.ucsc.edu/cgi-bin/hgTracks?db=hg38&position=chr10%3A20630001%2D20640000&simpleRepeat=pack")
chr10	20640000	10000	0	0	0	3	0	0.00	0.00	0	0	0	0	=HYPERLINK("http://genome.ucsc.edu/cgi-bin/hgTracks?db=hg38&position=chr10%3A20640001%2D20650000&simpleRepeat=pack")
chr10	20650000	10000	0	0	0	45	0	0.00	0.00	0	0	0	0	=HYPERLINK("http://genome.ucsc.edu/cgi-bin/hgTracks?db=hg38&position=chr10%3A20650001%2D20660000&simpleRepeat=pack")
chr10	20660000	10000	0	0	0	18	0	0.00	0.00	0	0	0	0	=HYPERLINK("http://genome.ucsc.edu/cgi-bin/hgTracks?db=hg38&position=chr10%3A20660001%2D20670000&simpleRepeat=pack")
chr10	20670000	10000	0	0	0	13	0	0.00	0.00	0	0	0	0	=HYPERLINK("http://genome.ucsc.edu/cgi-bin/hgTracks?db=hg38&position=chr10%3A20670001%2D20680000&simpleRepeat=pack")
chr10	20680000	10000	0	0	0	15	0	0.00	0.00	0	0	0	0	=HYPERLINK("http://genome.ucsc.edu/cgi-bin/hgTracks?db=hg38&position=chr10%3A20680001%2D20690000&simpleRepeat=pack")
chr10	20690000	10000	0	0	0	22	0	0.00	0.00	0	0	0	0	=HYPERLINK("http://genome.ucsc.edu/cgi-bin/hgTracks?db=hg38&position=chr10%3A20690001%2D20700000&simpleRepeat=pack")
chr10	20700000	10000	0	0	0	14	0	0.00	0.00	0	0	0	0	=HYPERLINK("http://genome.ucsc.edu/cgi-bin/hgTracks?db=hg38&position=chr10%3A20700001%2D20710000&simpleRepeat=pack")
chr10	20710000	10000	11	0	0	36	1	134.00	0.00	0	1	0	0	=HYPERLINK("http://genome.ucsc.edu/cgi-bin/hgTracks?db=hg38&position=chr10%3A20710001%2D20720000&simpleRepeat=pack")
chr10	20720000	10000	0	0	0	24	0	0.00	0.00	0	0	0	0	=HYPERLINK("http://genome.ucsc.edu/cgi-bin/hgTracks?db=hg38&position=chr10%3A20720001%2D20730000&simpleRepeat=pack")
chr10	20730000	10000	0	0	0	19	0	0.00	0.00	0	0	0	0	=HYPERLINK("http://genome.ucsc.edu/cgi-bin/hgTracks?db=hg38&position=chr10%3A20730001%2D20740000&simpleRepeat=pack")
chr10	20740000	10000	1	0	0	2	0	0.00	0.00	0	0	0	0	=HYPERLINK("http://genome.ucsc.edu/cgi-bin/hgTracks?db=hg38&position=chr10%3A20740001%2D20750000&simpleRepeat=pack")
chr10	20750000	10000	1	0	0	55	0	0.00	0.00	0	0	0	0	=HYPERLINK("http://genome.ucsc.edu/cgi-bin/hgTracks?db=hg38&position=chr10%3A20750001%2D20760000&simpleRepeat=pack")
chr10	20760000	10000	0	0	0	10	0	0.00	0.00	0	0	0	0	=HYPERLINK("http://genome.ucsc.edu/cgi-bin/hgTracks?db=hg38&position=chr10%3A20760001%2D20770000&simpleRepeat=pack")
chr10	20770000	10000	8	0	0	1	1	140.00	0.00	0	1	0	0	=HYPERLINK("http://genome.ucsc.edu/cgi-bin/hgTracks?db=hg38&position=chr10%3A20770001%2D20780000&simpleRepeat=pack")
chr10	20780000	10000	0	0	0	10	0	0.00	0.00	0	0	0	0	=HYPERLINK("http://genome.ucsc.edu/cgi-bin/hgTracks?db=hg38&position=chr10%3A20780001%2D20790000&simpleRepeat=pack")
chr10	20790000	10000	2	0	0	52	0	0.00	0.00	0	0	0	0	=HYPERLINK("http://genome.ucsc.edu/cgi-bin/hgTracks?db=hg38&position=chr10%3A20790001%2D20800000&simpleRepeat=pack")
chr10	20800000	10000	1	0	0	4	0	0.00	0.00	0	0	0	0	=HYPERLINK("http://genome.ucsc.edu/cgi-bin/hgTracks?db=hg38&position=chr10%3A20800001%2D20810000&simpleRepeat=pack")
chr10	20810000	10000	8	0	0	27	1	349.00	0.00	0	0	1	0	=HYPERLINK("http://genome.ucsc.edu/cgi-bin/hgTracks?db=hg38&position=chr10%3A20810001%2D20820000&simpleRepeat=pack")
chr10	20820000	10000	0	0	0	26	0	0.00	0.00	0	0	0	0	=HYPERLINK("http://genome.ucsc.edu/cgi-bin/hgTracks?db=hg38&position=chr10%3A20820001%2D20830000&simpleRepeat=pack")
chr10	20830000	10000	0	0	0	13	0	0.00	0.00	0	0	0	0	=HYPERLINK("http://genome.ucsc.edu/cgi-bin/hgTracks?db=hg38&position=chr10%3A20830001%2D20840000&simpleRepeat=pack")
chr10	20840000	10000	0	0	0	1	0	0.00	0.00	0	0	0	0	=HYPERLINK("http://genome.ucsc.edu/cgi-bin/hgTracks?db=hg38&position=chr10%3A20840001%2D20850000&simpleRepeat=pack")
chr10	20850000	10000	14	0	0	48	1	242.00	0.00	0	0	1	0	=HYPERLINK("http://genome.ucsc.edu/cgi-bin/hgTracks?db=hg38&position=chr10%3A20850001%2D20860000&simpleRepeat=pack")
chr10	20860000	10000	0	0	0	0	0	0.00	0.00	0	0	0	0	=HYPERLINK("http://genome.ucsc.edu/cgi-bin/hgTracks?db=hg38&position=chr10%3A20860001%2D20870000&simpleRepeat=pack")
chr10	20870000	10000	1	0	0	14	0	0.00	0.00	0	0	0	0	=HYPERLINK("http://genome.ucsc.edu/cgi-bin/hgTracks?db=hg38&position=chr10%3A20870001%2D20880000&simpleRepeat=pack")
chr10	20880000	10000	4	0	0	9	1	247.00	0.00	0	0	1	0	=HYPERLINK("http://genome.ucsc.edu/cgi-bin/hgTracks?db=hg38&position=chr10%3A20880001%2D20890000&simpleRepeat=pack")
chr10	20890000	10000	0	0	0	12	0	0.00	0.00	0	0	0	0	=HYPERLINK("http://genome.ucsc.edu/cgi-bin/hgTracks?db=hg38&position=chr10%3A20890001%2D20900000&simpleRepeat=pack")
chr10	20900000	10000	0	0	0	25	0	0.00	0.00	0	0	0	0	=HYPERLINK("http://genome.ucsc.edu/cgi-bin/hgTracks?db=hg38&position=chr10%3A20900001%2D20910000&simpleRepeat=pack")
chr10	20910000	10000	0	0	0	19	0	0.00	0.00	0	0	0	0	=HYPERLINK("http://genome.ucsc.edu/cgi-bin/hgTracks?db=hg38&position=chr10%3A20910001%2D20920000&simpleRepeat=pack")
chr10	20920000	10000	25	0	0	5	1	61.00	0.00	1	0	0	0	=HYPERLINK("http://genome.ucsc.edu/cgi-bin/hgTracks?db=hg38&position=chr10%3A20920001%2D20930000&simpleRepeat=pack")
chr10	20930000	10000	0	0	0	60	0	0.00	0.00	0	0	0	0	=HYPERLINK("http://genome.ucsc.edu/cgi-bin/hgTracks?db=hg38&position=chr10%3A20930001%2D20940000&simpleRepeat=pack")
chr10	20940000	10000	0	0	0	36	0	0.00	0.00	0	0	0	0	=HYPERLINK("http://genome.ucsc.edu/cgi-bin/hgTracks?db=hg38&position=chr10%3A20940001%2D20950000&simpleRepeat=pack")
chr10	20950000	10000	0	0	0	1	0	0.00	0.00	0	0	0	0	=HYPERLINK("http://genome.ucsc.edu/cgi-bin/hgTracks?db=hg38&position=chr10%3A20950001%2D20960000&simpleRepeat=pack")
chr10	20960000	10000	1	0	0	16	0	0.00	0.00	0	0	0	0	=HYPERLINK("http://genome.ucsc.edu/cgi-bin/hgTracks?db=hg38&position=chr10%3A20960001%2D20970000&simpleRepeat=pack")
chr10	20970000	10000	4	0	0	53	0	0.00	0.00	0	0	0	0	=HYPERLINK("http://genome.ucsc.edu/cgi-bin/hgTracks?db=hg38&position=chr10%3A20970001%2D20980000&simpleRepeat=pack")
chr10	20980000	10000	10	0	0	0	2	306.00	140.00	0	1	1	0	=HYPERLINK("http://genome.ucsc.edu/cgi-bin/hgTracks?db=hg38&position=chr10%3A20980001%2D20990000&simpleRepeat=pack")
chr10	20990000	10000	30	0	0	7	1	240.00	0.00	0	0	1	0	=HYPERLINK("http://genome.ucsc.edu/cgi-bin/hgTracks?db=hg38&position=chr10%3A20990001%2D21000000&simpleRepeat=pack")
chr10	21000000	10000	0	0	0	22	0	0.00	0.00	0	0	0	0	=HYPERLINK("http://genome.ucsc.edu/cgi-bin/hgTracks?db=hg38&position=chr10%3A21000001%2D21010000&simpleRepeat=pack")
chr10	21010000	10000	2	0	0	31	0	0.00	0.00	0	0	0	0	=HYPERLINK("http://genome.ucsc.edu/cgi-bin/hgTracks?db=hg38&position=chr10%3A21010001%2D21020000&simpleRepeat=pack")
chr10	21020000	10000	0	0	0	12	0	0.00	0.00	0	0	0	0	=HYPERLINK("http://genome.ucsc.edu/cgi-bin/hgTracks?db=hg38&position=chr10%3A21020001%2D21030000&simpleRepeat=pack")
chr10	21030000	10000	35	0	0	25	1	264.00	0.00	0	0	1	0	=HYPERLINK("http://genome.ucsc.edu/cgi-bin/hgTracks?db=hg38&position=chr10%3A21030001%2D21040000&simpleRepeat=pack")
chr10	21040000	10000	0	0	0	16	0	0.00	0.00	0	0	0	0	=HYPERLINK("http://genome.ucsc.edu/cgi-bin/hgTracks?db=hg38&position=chr10%3A21040001%2D21050000&simpleRepeat=pack")
chr10	21050000	10000	34	0	0	0	4	226.00	84.62	0	2	2	0	=HYPERLINK("http://genome.ucsc.edu/cgi-bin/hgTracks?db=hg38&position=chr10%3A21050001%2D21060000&simpleRepeat=pack")
chr10	21060000	10000	20	0	0	9	1	213.00	0.00	0	0	1	0	=HYPERLINK("http://genome.ucsc.edu/cgi-bin/hgTracks?db=hg38&position=chr10%3A21060001%2D21070000&simpleRepeat=pack")
chr10	21070000	10000	0	0	0	57	0	0.00	0.00	0	0	0	0	=HYPERLINK("http://genome.ucsc.edu/cgi-bin/hgTracks?db=hg38&position=chr10%3A21070001%2D21080000&simpleRepeat=pack")
chr10	21080000	10000	28	0	0	19	1	132.00	0.00	0	1	0	0	=HYPERLINK("http://genome.ucsc.edu/cgi-bin/hgTracks?db=hg38&position=chr10%3A21080001%2D21090000&simpleRepeat=pack")
chr10	21090000	10000	0	0	0	27	0	0.00	0.00	0	0	0	0	=HYPERLINK("http://genome.ucsc.edu/cgi-bin/hgTracks?db=hg38&position=chr10%3A21090001%2D21100000&simpleRepeat=pack")
chr10	21100000	10000	4	0	0	107	0	0.00	0.00	0	0	0	0	=HYPERLINK("http://genome.ucsc.edu/cgi-bin/hgTracks?db=hg38&position=chr10%3A21100001%2D21110000&simpleRepeat=pack")
chr10	21110000	10000	29	0	0	14	2	210.00	48.00	0	1	1	0	=HYPERLINK("http://genome.ucsc.edu/cgi-bin/hgTracks?db=hg38&position=chr10%3A21110001%2D21120000&simpleRepeat=pack")
chr10	21120000	10000	0	0	0	10	0	0.00	0.00	0	0	0	0	=HYPERLINK("http://genome.ucsc.edu/cgi-bin/hgTracks?db=hg38&position=chr10%3A21120001%2D21130000&simpleRepeat=pack")
chr10	21130000	10000	26	0	0	7	1	75.00	0.00	1	0	0	0	=HYPERLINK("http://genome.ucsc.edu/cgi-bin/hgTracks?db=hg38&position=chr10%3A21130001%2D21140000&simpleRepeat=pack")
chr10	21140000	10000	24	0	0	25	1	144.00	0.00	0	1	0	0	=HYPERLINK("http://genome.ucsc.edu/cgi-bin/hgTracks?db=hg38&position=chr10%3A21140001%2D21150000&simpleRepeat=pack")
chr10	21150000	10000	0	0	0	40	0	0.00	0.00	0	0	0	0	=HYPERLINK("http://genome.ucsc.edu/cgi-bin/hgTracks?db=hg38&position=chr10%3A21150001%2D21160000&simpleRepeat=pack")
chr10	21160000	10000	0	0	0	13	0	0.00	0.00	0	0	0	0	=HYPERLINK("http://genome.ucsc.edu/cgi-bin/hgTracks?db=hg38&position=chr10%3A21160001%2D21170000&simpleRepeat=pack")
chr10	21170000	10000	0	0	0	27	0	0.00	0.00	0	0	0	0	=HYPERLINK("http://genome.ucsc.edu/cgi-bin/hgTracks?db=hg38&position=chr10%3A21170001%2D21180000&simpleRepeat=pack")
chr10	21180000	10000	1	0	0	27	0	0.00	0.00	0	0	0	0	=HYPERLINK("http://genome.ucsc.edu/cgi-bin/hgTracks?db=hg38&position=chr10%3A21180001%2D21190000&simpleRepeat=pack")
chr10	21190000	10000	29	0	0	16	1	162.00	0.00	0	1	0	0	=HYPERLINK("http://genome.ucsc.edu/cgi-bin/hgTracks?db=hg38&position=chr10%3A21190001%2D21200000&simpleRepeat=pack")
chr10	21200000	10000	32	0	0	14	3	127.67	3.09	0	3	0	0	=HYPERLINK("http://genome.ucsc.edu/cgi-bin/hgTracks?db=hg38&position=chr10%3A21200001%2D21210000&simpleRepeat=pack")
chr10	21210000	10000	16	0	0	55	4	208.50	127.97	2	0	2	0	=HYPERLINK("http://genome.ucsc.edu/cgi-bin/hgTracks?db=hg38&position=chr10%3A21210001%2D21220000&simpleRepeat=pack")
chr10	21220000	10000	0	0	0	27	0	0.00	0.00	0	0	0	0	=HYPERLINK("http://genome.ucsc.edu/cgi-bin/hgTracks?db=hg38&position=chr10%3A21220001%2D21230000&simpleRepeat=pack")
chr10	21230000	10000	3	0	0	37	0	0.00	0.00	0	0	0	0	=HYPERLINK("http://genome.ucsc.edu/cgi-bin/hgTracks?db=hg38&position=chr10%3A21230001%2D21240000&simpleRepeat=pack")
chr10	21240000	10000	1	0	0	93	0	0.00	0.00	0	0	0	0	=HYPERLINK("http://genome.ucsc.edu/cgi-bin/hgTracks?db=hg38&position=chr10%3A21240001%2D21250000&simpleRepeat=pack")
chr10	21250000	10000	5	0	0	169	0	0.00	0.00	0	0	0	0	=HYPERLINK("http://genome.ucsc.edu/cgi-bin/hgTracks?db=hg38&position=chr10%3A21250001%2D21260000&simpleRepeat=pack")
chr10	21260000	10000	0	0	0	28	0	0.00	0.00	0	0	0	0	=HYPERLINK("http://genome.ucsc.edu/cgi-bin/hgTracks?db=hg38&position=chr10%3A21260001%2D21270000&simpleRepeat=pack")
chr10	21270000	10000	1	0	0	60	0	0.00	0.00	0	0	0	0	=HYPERLINK("http://genome.ucsc.edu/cgi-bin/hgTracks?db=hg38&position=chr10%3A21270001%2D21280000&simpleRepeat=pack")
chr10	21280000	10000	12	0	0	67	2	59.50	3.50	2	0	0	0	=HYPERLINK("http://genome.ucsc.edu/cgi-bin/hgTracks?db=hg38&position=chr10%3A21280001%2D21290000&simpleRepeat=pack")
chr10	21290000	10000	53	0	0	24	3	157.33	25.95	0	3	0	0	=HYPERLINK("http://genome.ucsc.edu/cgi-bin/hgTracks?db=hg38&position=chr10%3A21290001%2D21300000&simpleRepeat=pack")
chr10	21300000	10000	20	0	0	27	3	251.67	50.63	0	1	2	0	=HYPERLINK("http://genome.ucsc.edu/cgi-bin/hgTracks?db=hg38&position=chr10%3A21300001%2D21310000&simpleRepeat=pack")
chr10	21310000	10000	26	0	0	1305	4	260.50	103.36	1	0	3	0	=HYPERLINK("http://genome.ucsc.edu/cgi-bin/hgTracks?db=hg38&position=chr10%3A21310001%2D21320000&simpleRepeat=pack")
chr10	21320000	10000	11	0	0	85	0	0.00	0.00	0	0	0	0	=HYPERLINK("http://genome.ucsc.edu/cgi-bin/hgTracks?db=hg38&position=chr10%3A21320001%2D21330000&simpleRepeat=pack")
chr10	21330000	10000	17	0	0	38	1	330.00	0.00	0	0	1	0	=HYPERLINK("http://genome.ucsc.edu/cgi-bin/hgTracks?db=hg38&position=chr10%3A21330001%2D21340000&simpleRepeat=pack")
chr10	21340000	10000	34	0	0	53	3	273.67	115.29	0	1	2	0	=HYPERLINK("http://genome.ucsc.edu/cgi-bin/hgTracks?db=hg38&position=chr10%3A21340001%2D21350000&simpleRepeat=pack")
chr10	21350000	10000	26	0	0	125	2	97.50	39.50	1	1	0	0	=HYPERLINK("http://genome.ucsc.edu/cgi-bin/hgTracks?db=hg38&position=chr10%3A21350001%2D21360000&simpleRepeat=pack")
chr10	21360000	10000	2	0	0	52	0	0.00	0.00	0	0	0	0	=HYPERLINK("http://genome.ucsc.edu/cgi-bin/hgTracks?db=hg38&position=chr10%3A21360001%2D21370000&simpleRepeat=pack")
chr10	21370000	10000	35	0	0	75	1	219.00	0.00	0	0	1	0	=HYPERLINK("http://genome.ucsc.edu/cgi-bin/hgTracks?db=hg38&position=chr10%3A21370001%2D21380000&simpleRepeat=pack")
chr10	21380000	10000	26	0	0	77	2	217.00	53.00	0	1	1	0	=HYPERLINK("http://genome.ucsc.edu/cgi-bin/hgTracks?db=hg38&position=chr10%3A21380001%2D21390000&simpleRepeat=pack")
chr10	21390000	10000	12	0	0	43	1	250.00	0.00	0	0	1	0	=HYPERLINK("http://genome.ucsc.edu/cgi-bin/hgTracks?db=hg38&position=chr10%3A21390001%2D21400000&simpleRepeat=pack")
chr10	21400000	10000	1	0	0	97	0	0.00	0.00	0	0	0	0	=HYPERLINK("http://genome.ucsc.edu/cgi-bin/hgTracks?db=hg38&position=chr10%3A21400001%2D21410000&simpleRepeat=pack")
chr10	21410000	10000	13	0	0	79	1	94.00	0.00	1	0	0	0	=HYPERLINK("http://genome.ucsc.edu/cgi-bin/hgTracks?db=hg38&position=chr10%3A21410001%2D21420000&simpleRepeat=pack")
chr10	21420000	10000	9	0	0	60	2	121.00	9.00	0	2	0	0	=HYPERLINK("http://genome.ucsc.edu/cgi-bin/hgTracks?db=hg38&position=chr10%3A21420001%2D21430000&simpleRepeat=pack")
chr10	21430000	10000	3	0	0	917	0	0.00	0.00	0	0	0	0	=HYPERLINK("http://genome.ucsc.edu/cgi-bin/hgTracks?db=hg38&position=chr10%3A21430001%2D21440000&simpleRepeat=pack")
chr10	21440000	10000	2	0	0	67	0	0.00	0.00	0	0	0	0	=HYPERLINK("http://genome.ucsc.edu/cgi-bin/hgTracks?db=hg38&position=chr10%3A21440001%2D21450000&simpleRepeat=pack")
chr10	21450000	10000	1	0	0	41	0	0.00	0.00	0	0	0	0	=HYPERLINK("http://genome.ucsc.edu/cgi-bin/hgTracks?db=hg38&position=chr10%3A21450001%2D21460000&simpleRepeat=pack")
chr10	21460000	10000	16	0	0	101	0	0.00	0.00	0	0	0	0	=HYPERLINK("http://genome.ucsc.edu/cgi-bin/hgTracks?db=hg38&position=chr10%3A21460001%2D21470000&simpleRepeat=pack")
chr10	21470000	10000	7	0	0	64	1	312.00	0.00	0	0	1	0	=HYPERLINK("http://genome.ucsc.edu/cgi-bin/hgTracks?db=hg38&position=chr10%3A21470001%2D21480000&simpleRepeat=pack")
chr10	21480000	10000	21	0	0	71	1	255.00	0.00	0	0	1	0	=HYPERLINK("http://genome.ucsc.edu/cgi-bin/hgTracks?db=hg38&position=chr10%3A21480001%2D21490000&simpleRepeat=pack")
chr10	21490000	10000	11	0	0	28	2	294.00	108.00	0	1	1	0	=HYPERLINK("http://genome.ucsc.edu/cgi-bin/hgTracks?db=hg38&position=chr10%3A21490001%2D21500000&simpleRepeat=pack")
chr10	21500000	10000	45	0	0	9	6	163.17	84.44	2	1	3	0	=HYPERLINK("http://genome.ucsc.edu/cgi-bin/hgTracks?db=hg38&position=chr10%3A21500001%2D21510000&simpleRepeat=pack")
chr10	21510000	10000	91	0	0	665	6	183.50	66.91	1	2	3	0	=HYPERLINK("http://genome.ucsc.edu/cgi-bin/hgTracks?db=hg38&position=chr10%3A21510001%2D21520000&simpleRepeat=pack")
chr10	21520000	10000	96	0	0	18873	6	141.83	59.57	2	2	1	0	=HYPERLINK("http://genome.ucsc.edu/cgi-bin/hgTracks?db=hg38&position=chr10%3A21520001%2D21530000&simpleRepeat=pack")
chr10	21530000	10000	29	0	0	21	2	233.50	17.50	0	0	2	0	=HYPERLINK("http://genome.ucsc.edu/cgi-bin/hgTracks?db=hg38&position=chr10%3A21530001%2D21540000&simpleRepeat=pack")
chr10	21540000	10000	11	0	0	114	0	0.00	0.00	0	0	0	0	=HYPERLINK("http://genome.ucsc.edu/cgi-bin/hgTracks?db=hg38&position=chr10%3A21540001%2D21550000&simpleRepeat=pack")
chr10	21550000	10000	11	0	0	85	1	388.00	0.00	0	0	1	0	=HYPERLINK("http://genome.ucsc.edu/cgi-bin/hgTracks?db=hg38&position=chr10%3A21550001%2D21560000&simpleRepeat=pack")
chr10	21560000	10000	8	0	0	82	2	100.50	27.50	1	1	0	0	=HYPERLINK("http://genome.ucsc.edu/cgi-bin/hgTracks?db=hg38&position=chr10%3A21560001%2D21570000&simpleRepeat=pack")
chr10	21570000	10000	5	0	0	53	0	0.00	0.00	0	0	0	0	=HYPERLINK("http://genome.ucsc.edu/cgi-bin/hgTracks?db=hg38&position=chr10%3A21570001%2D21580000&simpleRepeat=pack")
chr10	21580000	10000	12	0	0	87	0	0.00	0.00	0	0	0	0	=HYPERLINK("http://genome.ucsc.edu/cgi-bin/hgTracks?db=hg38&position=chr10%3A21580001%2D21590000&simpleRepeat=pack")
chr10	21590000	10000	18	0	0	103	0	0.00	0.00	0	0	0	0	=HYPERLINK("http://genome.ucsc.edu/cgi-bin/hgTracks?db=hg38&position=chr10%3A21590001%2D21600000&simpleRepeat=pack")
chr10	21600000	10000	18	0	0	40	3	202.00	66.10	0	2	1	0	=HYPERLINK("http://genome.ucsc.edu/cgi-bin/hgTracks?db=hg38&position=chr10%3A21600001%2D21610000&simpleRepeat=pack")
chr10	21610000	10000	1	0	0	13	1	369.00	0.00	0	0	1	0	=HYPERLINK("http://genome.ucsc.edu/cgi-bin/hgTracks?db=hg38&position=chr10%3A21610001%2D21620000&simpleRepeat=pack")
chr10	21620000	10000	8	0	0	27	2	209.50	28.50	0	1	1	0	=HYPERLINK("http://genome.ucsc.edu/cgi-bin/hgTracks?db=hg38&position=chr10%3A21620001%2D21630000&simpleRepeat=pack")
chr10	21630000	10000	5	0	0	3	1	314.00	0.00	0	0	1	0	=HYPERLINK("http://genome.ucsc.edu/cgi-bin/hgTracks?db=hg38&position=chr10%3A21630001%2D21640000&simpleRepeat=pack")
chr10	21640000	10000	9	0	0	17	1	105.00	0.00	0	1	0	0	=HYPERLINK("http://genome.ucsc.edu/cgi-bin/hgTracks?db=hg38&position=chr10%3A21640001%2D21650000&simpleRepeat=pack")
chr10	21650000	10000	0	0	0	57	0	0.00	0.00	0	0	0	0	=HYPERLINK("http://genome.ucsc.edu/cgi-bin/hgTracks?db=hg38&position=chr10%3A21650001%2D21660000&simpleRepeat=pack")
chr10	21660000	10000	2	0	0	76	0	0.00	0.00	0	0	0	0	=HYPERLINK("http://genome.ucsc.edu/cgi-bin/hgTracks?db=hg38&position=chr10%3A21660001%2D21670000&simpleRepeat=pack")
chr10	21670000	10000	0	0	0	29	0	0.00	0.00	0	0	0	0	=HYPERLINK("http://genome.ucsc.edu/cgi-bin/hgTracks?db=hg38&position=chr10%3A21670001%2D21680000&simpleRepeat=pack")
chr10	21680000	10000	17	0	0	5	1	199.00	0.00	0	1	0	0	=HYPERLINK("http://genome.ucsc.edu/cgi-bin/hgTracks?db=hg38&position=chr10%3A21680001%2D21690000&simpleRepeat=pack")
chr10	21690000	10000	0	0	0	4	0	0.00	0.00	0	0	0	0	=HYPERLINK("http://genome.ucsc.edu/cgi-bin/hgTracks?db=hg38&position=chr10%3A21690001%2D21700000&simpleRepeat=pack")
chr10	21700000	10000	6	0	0	43	0	0.00	0.00	0	0	0	0	=HYPERLINK("http://genome.ucsc.edu/cgi-bin/hgTracks?db=hg38&position=chr10%3A21700001%2D21710000&simpleRepeat=pack")
chr10	21710000	10000	1	0	0	100	0	0.00	0.00	0	0	0	0	=HYPERLINK("http://genome.ucsc.edu/cgi-bin/hgTracks?db=hg38&position=chr10%3A21710001%2D21720000&simpleRepeat=pack")
chr10	21720000	10000	0	0	0	30	0	0.00	0.00	0	0	0	0	=HYPERLINK("http://genome.ucsc.edu/cgi-bin/hgTracks?db=hg38&position=chr10%3A21720001%2D21730000&simpleRepeat=pack")
chr10	21730000	10000	4	0	0	9	1	82.00	0.00	1	0	0	0	=HYPERLINK("http://genome.ucsc.edu/cgi-bin/hgTracks?db=hg38&position=chr10%3A21730001%2D21740000&simpleRepeat=pack")
chr10	21740000	10000	19	0	0	2	1	180.00	0.00	0	1	0	0	=HYPERLINK("http://genome.ucsc.edu/cgi-bin/hgTracks?db=hg38&position=chr10%3A21740001%2D21750000&simpleRepeat=pack")
chr10	21750000	10000	9	0	0	37	1	165.00	0.00	0	1	0	0	=HYPERLINK("http://genome.ucsc.edu/cgi-bin/hgTracks?db=hg38&position=chr10%3A21750001%2D21760000&simpleRepeat=pack")
chr10	21760000	10000	0	0	0	59	0	0.00	0.00	0	0	0	0	=HYPERLINK("http://genome.ucsc.edu/cgi-bin/hgTracks?db=hg38&position=chr10%3A21760001%2D21770000&simpleRepeat=pack")
chr10	21770000	10000	0	0	0	33	0	0.00	0.00	0	0	0	0	=HYPERLINK("http://genome.ucsc.edu/cgi-bin/hgTracks?db=hg38&position=chr10%3A21770001%2D21780000&simpleRepeat=pack")
chr10	21780000	10000	0	0	0	119	0	0.00	0.00	0	0	0	0	=HYPERLINK("http://genome.ucsc.edu/cgi-bin/hgTracks?db=hg38&position=chr10%3A21780001%2D21790000&simpleRepeat=pack")
chr10	21790000	10000	0	0	0	17	0	0.00	0.00	0	0	0	0	=HYPERLINK("http://genome.ucsc.edu/cgi-bin/hgTracks?db=hg38&position=chr10%3A21790001%2D21800000&simpleRepeat=pack")
chr10	21800000	10000	0	0	0	3	0	0.00	0.00	0	0	0	0	=HYPERLINK("http://genome.ucsc.edu/cgi-bin/hgTracks?db=hg38&position=chr10%3A21800001%2D21810000&simpleRepeat=pack")
chr10	21810000	10000	23	0	0	46	0	0.00	0.00	0	0	0	0	=HYPERLINK("http://genome.ucsc.edu/cgi-bin/hgTracks?db=hg38&position=chr10%3A21810001%2D21820000&simpleRepeat=pack")
chr10	21820000	10000	0	0	0	38	0	0.00	0.00	0	0	0	0	=HYPERLINK("http://genome.ucsc.edu/cgi-bin/hgTracks?db=hg38&position=chr10%3A21820001%2D21830000&simpleRepeat=pack")
chr10	21830000	10000	10	0	0	376	1	103.00	0.00	0	1	0	0	=HYPERLINK("http://genome.ucsc.edu/cgi-bin/hgTracks?db=hg38&position=chr10%3A21830001%2D21840000&simpleRepeat=pack")
chr10	21840000	10000	3	0	0	36	0	0.00	0.00	0	0	0	0	=HYPERLINK("http://genome.ucsc.edu/cgi-bin/hgTracks?db=hg38&position=chr10%3A21840001%2D21850000&simpleRepeat=pack")
chr10	21850000	10000	4	0	0	12	1	297.00	0.00	0	0	1	0	=HYPERLINK("http://genome.ucsc.edu/cgi-bin/hgTracks?db=hg38&position=chr10%3A21850001%2D21860000&simpleRepeat=pack")
chr10	21860000	10000	1	0	0	26	0	0.00	0.00	0	0	0	0	=HYPERLINK("http://genome.ucsc.edu/cgi-bin/hgTracks?db=hg38&position=chr10%3A21860001%2D21870000&simpleRepeat=pack")
chr10	21870000	10000	1	0	0	29	0	0.00	0.00	0	0	0	0	=HYPERLINK("http://genome.ucsc.edu/cgi-bin/hgTracks?db=hg38&position=chr10%3A21870001%2D21880000&simpleRepeat=pack")
chr10	21880000	10000	7	0	0	40	1	386.00	0.00	0	0	1	0	=HYPERLINK("http://genome.ucsc.edu/cgi-bin/hgTracks?db=hg38&position=chr10%3A21880001%2D21890000&simpleRepeat=pack")
chr10	21890000	10000	6	0	0	11	0	0.00	0.00	0	0	0	0	=HYPERLINK("http://genome.ucsc.edu/cgi-bin/hgTracks?db=hg38&position=chr10%3A21890001%2D21900000&simpleRepeat=pack")
chr10	21900000	10000	18	0	0	13	1	141.00	0.00	0	1	0	0	=HYPERLINK("http://genome.ucsc.edu/cgi-bin/hgTracks?db=hg38&position=chr10%3A21900001%2D21910000&simpleRepeat=pack")
chr10	21910000	10000	0	0	0	11	0	0.00	0.00	0	0	0	0	=HYPERLINK("http://genome.ucsc.edu/cgi-bin/hgTracks?db=hg38&position=chr10%3A21910001%2D21920000&simpleRepeat=pack")
chr10	21920000	10000	0	0	0	4	0	0.00	0.00	0	0	0	0	=HYPERLINK("http://genome.ucsc.edu/cgi-bin/hgTracks?db=hg38&position=chr10%3A21920001%2D21930000&simpleRepeat=pack")
chr10	21930000	10000	0	0	0	33	0	0.00	0.00	0	0	0	0	=HYPERLINK("http://genome.ucsc.edu/cgi-bin/hgTracks?db=hg38&position=chr10%3A21930001%2D21940000&simpleRepeat=pack")
chr10	21940000	10000	4	0	0	5	2	405.50	0.50	0	0	2	0	=HYPERLINK("http://genome.ucsc.edu/cgi-bin/hgTracks?db=hg38&position=chr10%3A21940001%2D21950000&simpleRepeat=pack")
chr10	21950000	10000	1	0	0	49	0	0.00	0.00	0	0	0	0	=HYPERLINK("http://genome.ucsc.edu/cgi-bin/hgTracks?db=hg38&position=chr10%3A21950001%2D21960000&simpleRepeat=pack")
chr10	21960000	10000	7	0	0	18	1	213.00	0.00	0	0	1	0	=HYPERLINK("http://genome.ucsc.edu/cgi-bin/hgTracks?db=hg38&position=chr10%3A21960001%2D21970000&simpleRepeat=pack")
chr10	21970000	10000	7	0	0	7	0	0.00	0.00	0	0	0	0	=HYPERLINK("http://genome.ucsc.edu/cgi-bin/hgTracks?db=hg38&position=chr10%3A21970001%2D21980000&simpleRepeat=pack")
chr10	21980000	10000	0	0	0	15	0	0.00	0.00	0	0	0	0	=HYPERLINK("http://genome.ucsc.edu/cgi-bin/hgTracks?db=hg38&position=chr10%3A21980001%2D21990000&simpleRepeat=pack")
chr10	21990000	10000	1	0	0	10	0	0.00	0.00	0	0	0	0	=HYPERLINK("http://genome.ucsc.edu/cgi-bin/hgTracks?db=hg38&position=chr10%3A21990001%2D22000000&simpleRepeat=pack")
chr10	22000000	10000	0	0	0	2	0	0.00	0.00	0	0	0	0	=HYPERLINK("http://genome.ucsc.edu/cgi-bin/hgTracks?db=hg38&position=chr10%3A22000001%2D22010000&simpleRepeat=pack")
chr10	22010000	10000	0	0	0	31	0	0.00	0.00	0	0	0	0	=HYPERLINK("http://genome.ucsc.edu/cgi-bin/hgTracks?db=hg38&position=chr10%3A22010001%2D22020000&simpleRepeat=pack")
chr10	22020000	10000	4	0	0	22	0	0.00	0.00	0	0	0	0	=HYPERLINK("http://genome.ucsc.edu/cgi-bin/hgTracks?db=hg38&position=chr10%3A22020001%2D22030000&simpleRepeat=pack")
chr10	22030000	10000	20	0	0	486	0	0.00	0.00	0	0	0	0	=HYPERLINK("http://genome.ucsc.edu/cgi-bin/hgTracks?db=hg38&position=chr10%3A22030001%2D22040000&simpleRepeat=pack")
chr10	22040000	10000	0	0	0	22	0	0.00	0.00	0	0	0	0	=HYPERLINK("http://genome.ucsc.edu/cgi-bin/hgTracks?db=hg38&position=chr10%3A22040001%2D22050000&simpleRepeat=pack")
chr10	22050000	10000	0	0	0	3	0	0.00	0.00	0	0	0	0	=HYPERLINK("http://genome.ucsc.edu/cgi-bin/hgTracks?db=hg38&position=chr10%3A22050001%2D22060000&simpleRepeat=pack")
chr10	22060000	10000	0	0	0	41	0	0.00	0.00	0	0	0	0	=HYPERLINK("http://genome.ucsc.edu/cgi-bin/hgTracks?db=hg38&position=chr10%3A22060001%2D22070000&simpleRepeat=pack")
chr10	22070000	10000	1	0	0	57	0	0.00	0.00	0	0	0	0	=HYPERLINK("http://genome.ucsc.edu/cgi-bin/hgTracks?db=hg38&position=chr10%3A22070001%2D22080000&simpleRepeat=pack")
chr10	22080000	10000	2	0	0	37	0	0.00	0.00	0	0	0	0	=HYPERLINK("http://genome.ucsc.edu/cgi-bin/hgTracks?db=hg38&position=chr10%3A22080001%2D22090000&simpleRepeat=pack")
chr10	22090000	10000	1	0	0	76	0	0.00	0.00	0	0	0	0	=HYPERLINK("http://genome.ucsc.edu/cgi-bin/hgTracks?db=hg38&position=chr10%3A22090001%2D22100000&simpleRepeat=pack")
chr10	22100000	10000	1	0	0	13	0	0.00	0.00	0	0	0	0	=HYPERLINK("http://genome.ucsc.edu/cgi-bin/hgTracks?db=hg38&position=chr10%3A22100001%2D22110000&simpleRepeat=pack")
chr10	22110000	10000	0	0	0	49	0	0.00	0.00	0	0	0	0	=HYPERLINK("http://genome.ucsc.edu/cgi-bin/hgTracks?db=hg38&position=chr10%3A22110001%2D22120000&simpleRepeat=pack")
chr10	22120000	10000	1	0	0	89	0	0.00	0.00	0	0	0	0	=HYPERLINK("http://genome.ucsc.edu/cgi-bin/hgTracks?db=hg38&position=chr10%3A22120001%2D22130000&simpleRepeat=pack")
chr10	22130000	10000	12	0	0	32	3	256.67	64.66	0	0	3	0	=HYPERLINK("http://genome.ucsc.edu/cgi-bin/hgTracks?db=hg38&position=chr10%3A22130001%2D22140000&simpleRepeat=pack")
chr10	22140000	10000	12	0	0	56	0	0.00	0.00	0	0	0	0	=HYPERLINK("http://genome.ucsc.edu/cgi-bin/hgTracks?db=hg38&position=chr10%3A22140001%2D22150000&simpleRepeat=pack")
chr10	22150000	10000	0	0	0	8	0	0.00	0.00	0	0	0	0	=HYPERLINK("http://genome.ucsc.edu/cgi-bin/hgTracks?db=hg38&position=chr10%3A22150001%2D22160000&simpleRepeat=pack")
chr10	22160000	10000	10	0	0	22	0	0.00	0.00	0	0	0	0	=HYPERLINK("http://genome.ucsc.edu/cgi-bin/hgTracks?db=hg38&position=chr10%3A22160001%2D22170000&simpleRepeat=pack")
chr10	22170000	10000	0	0	0	5	0	0.00	0.00	0	0	0	0	=HYPERLINK("http://genome.ucsc.edu/cgi-bin/hgTracks?db=hg38&position=chr10%3A22170001%2D22180000&simpleRepeat=pack")
chr10	22180000	10000	0	0	0	2	0	0.00	0.00	0	0	0	0	=HYPERLINK("http://genome.ucsc.edu/cgi-bin/hgTracks?db=hg38&position=chr10%3A22180001%2D22190000&simpleRepeat=pack")
chr10	22190000	10000	14	0	0	43	2	194.50	51.50	0	1	1	0	=HYPERLINK("http://genome.ucsc.edu/cgi-bin/hgTracks?db=hg38&position=chr10%3A22190001%2D22200000&simpleRepeat=pack")
chr10	22200000	10000	2	0	0	69	1	446.00	0.00	0	0	1	0	=HYPERLINK("http://genome.ucsc.edu/cgi-bin/hgTracks?db=hg38&position=chr10%3A22200001%2D22210000&simpleRepeat=pack")
chr10	22210000	10000	36	0	0	12	4	193.25	83.34	0	3	1	0	=HYPERLINK("http://genome.ucsc.edu/cgi-bin/hgTracks?db=hg38&position=chr10%3A22210001%2D22220000&simpleRepeat=pack")
chr10	22220000	10000	34	0	0	11	6	208.33	115.48	1	3	2	0	=HYPERLINK("http://genome.ucsc.edu/cgi-bin/hgTracks?db=hg38&position=chr10%3A22220001%2D22230000&simpleRepeat=pack")
chr10	22230000	10000	12	0	0	19	1	356.00	0.00	0	0	1	0	=HYPERLINK("http://genome.ucsc.edu/cgi-bin/hgTracks?db=hg38&position=chr10%3A22230001%2D22240000&simpleRepeat=pack")
chr10	22240000	10000	0	0	0	11	0	0.00	0.00	0	0	0	0	=HYPERLINK("http://genome.ucsc.edu/cgi-bin/hgTracks?db=hg38&position=chr10%3A22240001%2D22250000&simpleRepeat=pack")
chr10	22250000	10000	0	0	0	0	0	0.00	0.00	0	0	0	0	=HYPERLINK("http://genome.ucsc.edu/cgi-bin/hgTracks?db=hg38&position=chr10%3A22250001%2D22260000&simpleRepeat=pack")
chr10	22260000	10000	41	0	0	22	1	74.00	0.00	1	0	0	0	=HYPERLINK("http://genome.ucsc.edu/cgi-bin/hgTracks?db=hg38&position=chr10%3A22260001%2D22270000&simpleRepeat=pack")
chr10	22270000	10000	13	0	0	47	0	0.00	0.00	0	0	0	0	=HYPERLINK("http://genome.ucsc.edu/cgi-bin/hgTracks?db=hg38&position=chr10%3A22270001%2D22280000&simpleRepeat=pack")
chr10	22280000	10000	14	0	0	38	1	310.00	0.00	0	0	1	0	=HYPERLINK("http://genome.ucsc.edu/cgi-bin/hgTracks?db=hg38&position=chr10%3A22280001%2D22290000&simpleRepeat=pack")
chr10	22290000	10000	2	0	0	315	0	0.00	0.00	0	0	0	0	=HYPERLINK("http://genome.ucsc.edu/cgi-bin/hgTracks?db=hg38&position=chr10%3A22290001%2D22300000&simpleRepeat=pack")
chr10	22300000	10000	2	0	0	226	1	352.00	0.00	0	0	1	0	=HYPERLINK("http://genome.ucsc.edu/cgi-bin/hgTracks?db=hg38&position=chr10%3A22300001%2D22310000&simpleRepeat=pack")
chr10	22310000	10000	34	0	0	25	1	176.00	0.00	0	1	0	0	=HYPERLINK("http://genome.ucsc.edu/cgi-bin/hgTracks?db=hg38&position=chr10%3A22310001%2D22320000&simpleRepeat=pack")
chr10	22320000	10000	0	0	0	0	0	0.00	0.00	0	0	0	0	=HYPERLINK("http://genome.ucsc.edu/cgi-bin/hgTracks?db=hg38&position=chr10%3A22320001%2D22330000&simpleRepeat=pack")
chr10	22330000	10000	14	0	0	5	0	0.00	0.00	0	0	0	0	=HYPERLINK("http://genome.ucsc.edu/cgi-bin/hgTracks?db=hg38&position=chr10%3A22330001%2D22340000&simpleRepeat=pack")
chr10	22340000	10000	25	0	0	6	2	112.50	10.50	0	2	0	0	=HYPERLINK("http://genome.ucsc.edu/cgi-bin/hgTracks?db=hg38&position=chr10%3A22340001%2D22350000&simpleRepeat=pack")
chr10	22350000	10000	1	0	0	27	0	0.00	0.00	0	0	0	0	=HYPERLINK("http://genome.ucsc.edu/cgi-bin/hgTracks?db=hg38&position=chr10%3A22350001%2D22360000&simpleRepeat=pack")
chr10	22360000	10000	0	0	0	4	0	0.00	0.00	0	0	0	0	=HYPERLINK("http://genome.ucsc.edu/cgi-bin/hgTracks?db=hg38&position=chr10%3A22360001%2D22370000&simpleRepeat=pack")
chr10	22370000	10000	0	0	0	15	0	0.00	0.00	0	0	0	0	=HYPERLINK("http://genome.ucsc.edu/cgi-bin/hgTracks?db=hg38&position=chr10%3A22370001%2D22380000&simpleRepeat=pack")
chr10	22380000	10000	0	0	0	6	0	0.00	0.00	0	0	0	0	=HYPERLINK("http://genome.ucsc.edu/cgi-bin/hgTracks?db=hg38&position=chr10%3A22380001%2D22390000&simpleRepeat=pack")
chr10	22390000	10000	11	0	0	11	1	124.00	0.00	0	1	0	0	=HYPERLINK("http://genome.ucsc.edu/cgi-bin/hgTracks?db=hg38&position=chr10%3A22390001%2D22400000&simpleRepeat=pack")
chr10	22400000	10000	7	0	0	11	1	203.00	0.00	0	0	1	0	=HYPERLINK("http://genome.ucsc.edu/cgi-bin/hgTracks?db=hg38&position=chr10%3A22400001%2D22410000&simpleRepeat=pack")
chr10	22410000	10000	0	0	0	89	0	0.00	0.00	0	0	0	0	=HYPERLINK("http://genome.ucsc.edu/cgi-bin/hgTracks?db=hg38&position=chr10%3A22410001%2D22420000&simpleRepeat=pack")
chr10	22420000	10000	0	0	0	21	0	0.00	0.00	0	0	0	0	=HYPERLINK("http://genome.ucsc.edu/cgi-bin/hgTracks?db=hg38&position=chr10%3A22420001%2D22430000&simpleRepeat=pack")
chr10	22430000	10000	18	0	0	0	1	51.00	0.00	1	0	0	0	=HYPERLINK("http://genome.ucsc.edu/cgi-bin/hgTracks?db=hg38&position=chr10%3A22430001%2D22440000&simpleRepeat=pack")
chr10	22440000	10000	25	0	0	2	2	337.00	63.00	0	0	2	0	=HYPERLINK("http://genome.ucsc.edu/cgi-bin/hgTracks?db=hg38&position=chr10%3A22440001%2D22450000&simpleRepeat=pack")
chr10	22450000	10000	30	0	0	8	3	151.67	109.87	1	1	1	0	=HYPERLINK("http://genome.ucsc.edu/cgi-bin/hgTracks?db=hg38&position=chr10%3A22450001%2D22460000&simpleRepeat=pack")
chr10	22460000	10000	0	0	0	29	0	0.00	0.00	0	0	0	0	=HYPERLINK("http://genome.ucsc.edu/cgi-bin/hgTracks?db=hg38&position=chr10%3A22460001%2D22470000&simpleRepeat=pack")
chr10	22470000	10000	8	0	0	4	2	132.50	72.50	1	0	1	0	=HYPERLINK("http://genome.ucsc.edu/cgi-bin/hgTracks?db=hg38&position=chr10%3A22470001%2D22480000&simpleRepeat=pack")
chr10	22480000	10000	9	0	0	14	0	0.00	0.00	0	0	0	0	=HYPERLINK("http://genome.ucsc.edu/cgi-bin/hgTracks?db=hg38&position=chr10%3A22480001%2D22490000&simpleRepeat=pack")
chr10	22490000	10000	4	0	0	4	1	247.00	0.00	0	0	1	0	=HYPERLINK("http://genome.ucsc.edu/cgi-bin/hgTracks?db=hg38&position=chr10%3A22490001%2D22500000&simpleRepeat=pack")
chr10	22500000	10000	8	0	0	50	2	187.00	61.00	0	1	1	0	=HYPERLINK("http://genome.ucsc.edu/cgi-bin/hgTracks?db=hg38&position=chr10%3A22500001%2D22510000&simpleRepeat=pack")
chr10	22510000	10000	1	0	0	68	0	0.00	0.00	0	0	0	0	=HYPERLINK("http://genome.ucsc.edu/cgi-bin/hgTracks?db=hg38&position=chr10%3A22510001%2D22520000&simpleRepeat=pack")
chr10	22520000	10000	1	0	0	72	0	0.00	0.00	0	0	0	0	=HYPERLINK("http://genome.ucsc.edu/cgi-bin/hgTracks?db=hg38&position=chr10%3A22520001%2D22530000&simpleRepeat=pack")
chr10	22530000	10000	0	0	0	9	0	0.00	0.00	0	0	0	0	=HYPERLINK("http://genome.ucsc.edu/cgi-bin/hgTracks?db=hg38&position=chr10%3A22530001%2D22540000&simpleRepeat=pack")
chr10	22540000	10000	1	0	0	11	0	0.00	0.00	0	0	0	0	=HYPERLINK("http://genome.ucsc.edu/cgi-bin/hgTracks?db=hg38&position=chr10%3A22540001%2D22550000&simpleRepeat=pack")
chr10	22550000	10000	19	0	0	5	2	104.50	7.50	1	1	0	0	=HYPERLINK("http://genome.ucsc.edu/cgi-bin/hgTracks?db=hg38&position=chr10%3A22550001%2D22560000&simpleRepeat=pack")
chr10	22560000	10000	14	0	0	51	2	339.00	80.00	0	0	2	0	=HYPERLINK("http://genome.ucsc.edu/cgi-bin/hgTracks?db=hg38&position=chr10%3A22560001%2D22570000&simpleRepeat=pack")
chr10	22570000	10000	1	0	0	17	0	0.00	0.00	0	0	0	0	=HYPERLINK("http://genome.ucsc.edu/cgi-bin/hgTracks?db=hg38&position=chr10%3A22570001%2D22580000&simpleRepeat=pack")
chr10	22580000	10000	0	0	0	15	0	0.00	0.00	0	0	0	0	=HYPERLINK("http://genome.ucsc.edu/cgi-bin/hgTracks?db=hg38&position=chr10%3A22580001%2D22590000&simpleRepeat=pack")
chr10	22590000	10000	0	0	0	7	0	0.00	0.00	0	0	0	0	=HYPERLINK("http://genome.ucsc.edu/cgi-bin/hgTracks?db=hg38&position=chr10%3A22590001%2D22600000&simpleRepeat=pack")
chr10	22600000	10000	25	0	0	22	1	206.00	0.00	0	0	1	0	=HYPERLINK("http://genome.ucsc.edu/cgi-bin/hgTracks?db=hg38&position=chr10%3A22600001%2D22610000&simpleRepeat=pack")
chr10	22610000	10000	6	0	0	9	2	227.50	17.50	0	0	2	0	=HYPERLINK("http://genome.ucsc.edu/cgi-bin/hgTracks?db=hg38&position=chr10%3A22610001%2D22620000&simpleRepeat=pack")
chr10	22620000	10000	6	0	0	0	1	309.00	0.00	0	0	1	0	=HYPERLINK("http://genome.ucsc.edu/cgi-bin/hgTracks?db=hg38&position=chr10%3A22620001%2D22630000&simpleRepeat=pack")
chr10	22630000	10000	2	0	0	2	1	404.00	0.00	0	0	1	0	=HYPERLINK("http://genome.ucsc.edu/cgi-bin/hgTracks?db=hg38&position=chr10%3A22630001%2D22640000&simpleRepeat=pack")
chr10	22640000	10000	10	0	0	3	1	65.00	0.00	1	0	0	0	=HYPERLINK("http://genome.ucsc.edu/cgi-bin/hgTracks?db=hg38&position=chr10%3A22640001%2D22650000&simpleRepeat=pack")
chr10	22650000	10000	0	0	0	7	0	0.00	0.00	0	0	0	0	=HYPERLINK("http://genome.ucsc.edu/cgi-bin/hgTracks?db=hg38&position=chr10%3A22650001%2D22660000&simpleRepeat=pack")
chr10	22660000	10000	60	0	0	11	0	0.00	0.00	0	0	0	0	=HYPERLINK("http://genome.ucsc.edu/cgi-bin/hgTracks?db=hg38&position=chr10%3A22660001%2D22670000&simpleRepeat=pack")
chr10	22670000	10000	6	0	0	4	1	127.00	0.00	0	1	0	0	=HYPERLINK("http://genome.ucsc.edu/cgi-bin/hgTracks?db=hg38&position=chr10%3A22670001%2D22680000&simpleRepeat=pack")
chr10	22680000	10000	1	0	0	1	0	0.00	0.00	0	0	0	0	=HYPERLINK("http://genome.ucsc.edu/cgi-bin/hgTracks?db=hg38&position=chr10%3A22680001%2D22690000&simpleRepeat=pack")
chr10	22690000	10000	3	0	0	0	0	0.00	0.00	0	0	0	0	=HYPERLINK("http://genome.ucsc.edu/cgi-bin/hgTracks?db=hg38&position=chr10%3A22690001%2D22700000&simpleRepeat=pack")
chr10	22700000	10000	83	0	0	7	5	169.40	100.75	1	2	2	0	=HYPERLINK("http://genome.ucsc.edu/cgi-bin/hgTracks?db=hg38&position=chr10%3A22700001%2D22710000&simpleRepeat=pack")
chr10	22710000	10000	8	0	0	5	2	103.00	4.00	1	1	0	0	=HYPERLINK("http://genome.ucsc.edu/cgi-bin/hgTracks?db=hg38&position=chr10%3A22710001%2D22720000&simpleRepeat=pack")
chr10	22720000	10000	0	0	0	17	0	0.00	0.00	0	0	0	0	=HYPERLINK("http://genome.ucsc.edu/cgi-bin/hgTracks?db=hg38&position=chr10%3A22720001%2D22730000&simpleRepeat=pack")
chr10	22730000	10000	5	0	0	63	1	95.00	0.00	1	0	0	0	=HYPERLINK("http://genome.ucsc.edu/cgi-bin/hgTracks?db=hg38&position=chr10%3A22730001%2D22740000&simpleRepeat=pack")
chr10	22740000	10000	0	0	0	51	0	0.00	0.00	0	0	0	0	=HYPERLINK("http://genome.ucsc.edu/cgi-bin/hgTracks?db=hg38&position=chr10%3A22740001%2D22750000&simpleRepeat=pack")
chr10	22750000	10000	0	0	0	28	0	0.00	0.00	0	0	0	0	=HYPERLINK("http://genome.ucsc.edu/cgi-bin/hgTracks?db=hg38&position=chr10%3A22750001%2D22760000&simpleRepeat=pack")
chr10	22760000	10000	0	0	0	31	0	0.00	0.00	0	0	0	0	=HYPERLINK("http://genome.ucsc.edu/cgi-bin/hgTracks?db=hg38&position=chr10%3A22760001%2D22770000&simpleRepeat=pack")
chr10	22770000	10000	2	0	0	12	0	0.00	0.00	0	0	0	0	=HYPERLINK("http://genome.ucsc.edu/cgi-bin/hgTracks?db=hg38&position=chr10%3A22770001%2D22780000&simpleRepeat=pack")
chr10	22780000	10000	0	0	0	12	0	0.00	0.00	0	0	0	0	=HYPERLINK("http://genome.ucsc.edu/cgi-bin/hgTracks?db=hg38&position=chr10%3A22780001%2D22790000&simpleRepeat=pack")
chr10	22790000	10000	0	0	0	9	0	0.00	0.00	0	0	0	0	=HYPERLINK("http://genome.ucsc.edu/cgi-bin/hgTracks?db=hg38&position=chr10%3A22790001%2D22800000&simpleRepeat=pack")
chr10	22800000	10000	1	0	0	30	0	0.00	0.00	0	0	0	0	=HYPERLINK("http://genome.ucsc.edu/cgi-bin/hgTracks?db=hg38&position=chr10%3A22800001%2D22810000&simpleRepeat=pack")
chr10	22810000	10000	11	0	0	11	1	83.00	0.00	1	0	0	0	=HYPERLINK("http://genome.ucsc.edu/cgi-bin/hgTracks?db=hg38&position=chr10%3A22810001%2D22820000&simpleRepeat=pack")
chr10	22820000	10000	0	0	0	3	0	0.00	0.00	0	0	0	0	=HYPERLINK("http://genome.ucsc.edu/cgi-bin/hgTracks?db=hg38&position=chr10%3A22820001%2D22830000&simpleRepeat=pack")
chr10	22830000	10000	2	0	0	23	1	437.00	0.00	0	0	1	0	=HYPERLINK("http://genome.ucsc.edu/cgi-bin/hgTracks?db=hg38&position=chr10%3A22830001%2D22840000&simpleRepeat=pack")
chr10	22840000	10000	3	0	0	17	0	0.00	0.00	0	0	0	0	=HYPERLINK("http://genome.ucsc.edu/cgi-bin/hgTracks?db=hg38&position=chr10%3A22840001%2D22850000&simpleRepeat=pack")
chr10	22850000	10000	25	0	0	14	2	296.50	83.50	0	0	2	0	=HYPERLINK("http://genome.ucsc.edu/cgi-bin/hgTracks?db=hg38&position=chr10%3A22850001%2D22860000&simpleRepeat=pack")
chr10	22860000	10000	0	0	0	19	0	0.00	0.00	0	0	0	0	=HYPERLINK("http://genome.ucsc.edu/cgi-bin/hgTracks?db=hg38&position=chr10%3A22860001%2D22870000&simpleRepeat=pack")
chr10	22870000	10000	2	0	0	42	0	0.00	0.00	0	0	0	0	=HYPERLINK("http://genome.ucsc.edu/cgi-bin/hgTracks?db=hg38&position=chr10%3A22870001%2D22880000&simpleRepeat=pack")
chr10	22880000	10000	18	0	0	59	0	0.00	0.00	0	0	0	0	=HYPERLINK("http://genome.ucsc.edu/cgi-bin/hgTracks?db=hg38&position=chr10%3A22880001%2D22890000&simpleRepeat=pack")
chr10	22890000	10000	0	0	0	13	0	0.00	0.00	0	0	0	0	=HYPERLINK("http://genome.ucsc.edu/cgi-bin/hgTracks?db=hg38&position=chr10%3A22890001%2D22900000&simpleRepeat=pack")
chr10	22900000	10000	1	0	0	10	0	0.00	0.00	0	0	0	0	=HYPERLINK("http://genome.ucsc.edu/cgi-bin/hgTracks?db=hg38&position=chr10%3A22900001%2D22910000&simpleRepeat=pack")
chr10	22910000	10000	0	0	0	8	0	0.00	0.00	0	0	0	0	=HYPERLINK("http://genome.ucsc.edu/cgi-bin/hgTracks?db=hg38&position=chr10%3A22910001%2D22920000&simpleRepeat=pack")
chr10	22920000	10000	0	0	0	42	0	0.00	0.00	0	0	0	0	=HYPERLINK("http://genome.ucsc.edu/cgi-bin/hgTracks?db=hg38&position=chr10%3A22920001%2D22930000&simpleRepeat=pack")
chr10	22930000	10000	17	0	0	13	1	263.00	0.00	0	0	1	0	=HYPERLINK("http://genome.ucsc.edu/cgi-bin/hgTracks?db=hg38&position=chr10%3A22930001%2D22940000&simpleRepeat=pack")
chr10	22940000	10000	0	0	0	20	0	0.00	0.00	0	0	0	0	=HYPERLINK("http://genome.ucsc.edu/cgi-bin/hgTracks?db=hg38&position=chr10%3A22940001%2D22950000&simpleRepeat=pack")
chr10	22950000	10000	15	0	0	11	0	0.00	0.00	0	0	0	0	=HYPERLINK("http://genome.ucsc.edu/cgi-bin/hgTracks?db=hg38&position=chr10%3A22950001%2D22960000&simpleRepeat=pack")
chr10	22960000	10000	1	0	0	37	0	0.00	0.00	0	0	0	0	=HYPERLINK("http://genome.ucsc.edu/cgi-bin/hgTracks?db=hg38&position=chr10%3A22960001%2D22970000&simpleRepeat=pack")
chr10	22970000	10000	0	0	0	19	0	0.00	0.00	0	0	0	0	=HYPERLINK("http://genome.ucsc.edu/cgi-bin/hgTracks?db=hg38&position=chr10%3A22970001%2D22980000&simpleRepeat=pack")
chr10	22980000	10000	0	0	0	28	0	0.00	0.00	0	0	0	0	=HYPERLINK("http://genome.ucsc.edu/cgi-bin/hgTracks?db=hg38&position=chr10%3A22980001%2D22990000&simpleRepeat=pack")
chr10	22990000	10000	19	0	0	0	2	155.50	35.50	0	2	0	0	=HYPERLINK("http://genome.ucsc.edu/cgi-bin/hgTracks?db=hg38&position=chr10%3A22990001%2D23000000&simpleRepeat=pack")
chr10	23000000	10000	19	0	0	13	3	366.00	91.20	0	0	3	0	=HYPERLINK("http://genome.ucsc.edu/cgi-bin/hgTracks?db=hg38&position=chr10%3A23000001%2D23010000&simpleRepeat=pack")
chr10	23010000	10000	81	0	0	11	6	174.17	114.06	2	3	1	0	=HYPERLINK("http://genome.ucsc.edu/cgi-bin/hgTracks?db=hg38&position=chr10%3A23010001%2D23020000&simpleRepeat=pack")
chr10	23020000	10000	0	0	0	4	0	0.00	0.00	0	0	0	0	=HYPERLINK("http://genome.ucsc.edu/cgi-bin/hgTracks?db=hg38&position=chr10%3A23020001%2D23030000&simpleRepeat=pack")
chr10	23030000	10000	0	0	0	8	0	0.00	0.00	0	0	0	0	=HYPERLINK("http://genome.ucsc.edu/cgi-bin/hgTracks?db=hg38&position=chr10%3A23030001%2D23040000&simpleRepeat=pack")
chr10	23040000	10000	52	0	0	32	3	169.00	39.15	0	2	1	0	=HYPERLINK("http://genome.ucsc.edu/cgi-bin/hgTracks?db=hg38&position=chr10%3A23040001%2D23050000&simpleRepeat=pack")
chr10	23050000	10000	1	0	0	6	0	0.00	0.00	0	0	0	0	=HYPERLINK("http://genome.ucsc.edu/cgi-bin/hgTracks?db=hg38&position=chr10%3A23050001%2D23060000&simpleRepeat=pack")
chr10	23060000	10000	8	0	0	48	1	177.00	0.00	0	1	0	0	=HYPERLINK("http://genome.ucsc.edu/cgi-bin/hgTracks?db=hg38&position=chr10%3A23060001%2D23070000&simpleRepeat=pack")
chr10	23070000	10000	28	0	0	16	2	105.50	27.50	1	1	0	0	=HYPERLINK("http://genome.ucsc.edu/cgi-bin/hgTracks?db=hg38&position=chr10%3A23070001%2D23080000&simpleRepeat=pack")
chr10	23080000	10000	16	0	0	18	2	236.00	62.00	0	1	1	0	=HYPERLINK("http://genome.ucsc.edu/cgi-bin/hgTracks?db=hg38&position=chr10%3A23080001%2D23090000&simpleRepeat=pack")
chr10	23090000	10000	44	0	0	0	2	244.50	63.50	0	1	1	0	=HYPERLINK("http://genome.ucsc.edu/cgi-bin/hgTracks?db=hg38&position=chr10%3A23090001%2D23100000&simpleRepeat=pack")
chr10	23100000	10000	44	0	0	82	1	124.00	0.00	0	1	0	0	=HYPERLINK("http://genome.ucsc.edu/cgi-bin/hgTracks?db=hg38&position=chr10%3A23100001%2D23110000&simpleRepeat=pack")
chr10	23110000	10000	19	0	0	17	2	90.50	4.50	2	0	0	0	=HYPERLINK("http://genome.ucsc.edu/cgi-bin/hgTracks?db=hg38&position=chr10%3A23110001%2D23120000&simpleRepeat=pack")
chr10	23120000	10000	4	0	0	35	1	296.00	0.00	0	0	1	0	=HYPERLINK("http://genome.ucsc.edu/cgi-bin/hgTracks?db=hg38&position=chr10%3A23120001%2D23130000&simpleRepeat=pack")
[truncated: 51,446,004 more chars]
